# Supplementary material for: Dissecting heterogeneity in malignant pleural mesothelioma through histo-molecular gradients for clinical applications
Source: Nat Commun. 2019 Mar 22;10:1333. doi: 10.1038/s41467-019-09307-6 (PMC6430832; doi:10.1038/s41467-019-09307-6)
Supplement: Supplementary file 4 — Supplementary Data 1 [file 41467_2019_9307_MOESM4_ESM.xlsx]

## Sheet: Data 1
Supplementary Data 1. Gene expression from qRT-PCR (DCT)
		Deconv_signature_55genes	1	1	1	1	1	0	1	1	0	1	1	1	0	1	0	0	0	0	1	0	1	1	1	1	1	1	1	1	1	1	1	1	1	1	1	1	1	1	0	1	1	1	0	1	1	1	1
Sample name	Sample type	Series	ADAM19 Hs00224960_m1	ANKRD1 Hs00923599_m1	ARID5B Hs01382781_m1	AURKA Hs01582072_m1	AXL Hs01064444_m1	BAP1 Hs01109276_g1	BUB1 Hs01557695_m1	C7 Hs00940408_m1	CA12 Hs01080909_m1	CALB2 Hs00242372_m1	CD274 Hs01125296_m1	CD68 Hs02836816_g1	CDH1 Hs00170423_m1	CDH2 Hs00354985_m1	CDH3 Hs00999915_m1	CDKN2A Hs00923894_m1	CDKN2B Hs00793225_m1	CR2 Hs00153398_m1	CYP4X1 Hs00380077_m1	CYR61 Hs00998500_g1	DAAM1 Hs00982998_m1	DPYSL3 Hs00181665_m1	DUSP10 Hs00200527_m1	ECM2 Hs00946419_m1	ETS1 Hs00428293_m1	HLF Hs00171406_m1	IGFBP5 Hs00181213_m1	KRT5 Hs00361185_m1	KRT6A Hs01699178_g1	LARP6 Hs00217969_m1	LATS2 Hs00324396_m1	LRRN4 Hs00379905_m1	LUM Hs00929860_m1	MKI67 Hs01032443_m1	MSLN Hs00245879_m1	NRG4 Hs00945534_m1	OXTR Hs00168573_m1	PDCD1LG2 Hs01057777_m1	PDGFD Hs00228671_m1	PDZK1IP1 Hs00173779_m1	PKHD1L1 Hs00415429_m1	PLLP Hs01056734_g1	POSTN Hs01566750_m1	PPL Hs00160312_m1	PRKG1 Hs00956122_m1	PTPN13 Hs01106214_m1	RHOJ Hs01112007_m1
N011HP	Normal Pleura	Exploration series	4.51101	9.09606	-0.363191	6.16604	1.70076	3.93242	8.61491	-0.923985	4.95942	1.74412	6.59221	0.947411	1.70061	3.49438	4.08524	6.53919	6.76385	8.80763	4.00419	0.732918	2.9371	1.16697	5.28946	2.2532	0.916483	2.46508	0.451956	5.9734	6.48264	5.22655	2.86176	2.28675	-4.20618	7.46654	-0.86088	5.92506	6.19507	4.9625	3.2165	3.85364	3.62566	4.75326	0.658201	2.62931	2.95018	1.30415	2.20718
N015HP	Normal Pleura	Exploration series	4.60963	5.83575	1.3157	6.43582	1.36539	3.95417	7.14363	-1.11825	5.04181	6.32049	5.48675	-0.960223	1.91712	5.8764	5.74135	6.46983	5.15594	6.74862	3.45924	2.26293	3.44277	2.09474	5.61543	2.74959	0.969283	2.05337	0.633204	11.1363	10.7174	4.93975	3.91107	2.41873	-2.99385	6.04364	0.242669	10.3271	8.86459	3.54651	4.71236	3.9441	5.42168	4.73503	2.10585	2.72621	3.30545	1.5477	2.45343
N017LE	Normal Pleura	Exploration series	3.06242	17.3677	1.14845	5.91848	2.35546	4.43401	7.06054	-0.231746	2.92505	5.83596	8.30065	0.37804	8.7576	3.6971	8.29597	6.36626	7.55101	6.29716	5.50109	1.93827	4.30352	1.53805	6.84101	2.8384	0.675825	4.97022	2.51435	8.21589	10.1963	5.01296	4.2509	6.68858	-2.89947	5.16001	2.84895	7.12289	9.19581	4.0013	1.75952	8.87932	7.59329	9.65093	-0.913812	3.97857	3.51694	2.69284	3.18687
N018LE	Normal Pleura	Exploration series	5.99986	17.4494	-0.317455	7.03435	2.28916	3.99	8.7191	-1.04942	2.40961	-0.189482	7.23372	0.945247	4.40587	6.69883	3.32588	6.63248	8.24754	12.3739	2.37684	1.07966	2.74801	1.02823	7.0839	1.33041	1.96489	2.27614	-0.202143	5.54166	8.50878	4.18807	3.49084	-0.100935	-2.07625	6.62056	-2.03533	3.97662	9.62696	4.31262	1.81102	2.59932	0.443748	3.79659	3.96283	1.86362	3.34505	0.678114	3.28267
T001LE	Tumor sample	Exploration series	5.37775	6.8257	0.0444312	4.97111	2.77824	3.95105	5.23092	1.24645	2.25757	0.30894	6.84369	1.31288	1.10729	1.91301	3.5065	8.41282	7.43358	8.355	8.00555	0.64953	3.03732	0.447793	6.58978	5.12004	1.70345	7.50603	3.52169	-1.2103	1.48041	4.02384	3.89348	1.04251	-3.24218	3.90633	-0.00441348	6.2414	6.27388	4.41732	2.35415	2.9238	2.88411	5.03979	0.306173	2.5043	5.64586	2.73586	5.81785
T002LE	Tumor sample	Exploration series	3.80574	10.9075	0.658854	5.34334	1.99042	5.02164	6.3294	0.517971	7.82662	-0.315676	5.70386	0.190895	1.99158	2.1792	2.81233	7.30249	9.27049	4.04144	4.84763	0.881893	2.66877	1.81691	5.77981	3.02507	0.295923	5.11851	0.135329	0.472738	4.62862	5.47644	3.3089	-0.846492	-2.17703	3.93542	-1.64221	2.8591	9.88267	3.37478	3.70178	2.89219	0.223995	3.51072	-0.0143529	2.55948	4.96881	3.77463	3.28412
T003LE	Tumor sample	Exploration series	4.6148	6.28916	0.136866	6.18613	1.63916	4.23788	6.55589	-1.10177	2.21685	0.189941	7.77691	1.33221	3.49744	1.27437	4.71179	4.95643	7.44314	2.31755	4.08902	1.99845	3.61395	1.30533	7.22538	2.78712	0.739058	4.36325	2.2461	6.12318	8.67469	4.68506	3.54161	0.994462	-2.94383	5.46605	-0.780594	3.59661	8.89184	4.45078	1.36698	2.34456	0.968917	5.25762	2.42229	3.98636	4.2067	2.33849	3.62936
T004LE	Tumor sample	Exploration series	5.76286	16.9873	0.844419	6.00559	2.84973	4.27311	7.80891	0.260698	2.91181	-1.9491	7.75786	1.53664	3.27409	5.07752	1.25184	4.21071	9.22259	8.26097	3.03597	0.470048	1.49553	4.08317	7.36903	4.11707	2.01141	4.07819	0.336205	-0.342649	5.61562	6.03632	3.10563	-0.965759	0.189396	5.33206	-2.55332	1.55714	8.25488	4.62527	4.74197	1.66969	0.250416	2.03262	5.24723	1.90268	6.51491	5.12715	5.47556
T007LE	Tumor sample	Exploration series	3.79499	2.09698	0.57468	3.79017	1.22884	4.41993	4.53853	6.36759	5.52892	2.11909	6.08532	0.706589	0.926013	1.85769	3.5411	6.70391	10.2197	8.85066	7.68751	1.62193	4.0238	0.358071	5.90319	4.4615	1.28357	18.1112	2.97925	1.30318	7.65471	3.73692	3.89704	1.89607	-2.22415	2.86	1.21946	6.40404	2.10552	3.7607	4.30091	5.00376	4.75562	6.70052	-3.8527	3.31754	5.50952	4.14014	4.95392
T008LE	Tumor sample	Exploration series	6.89613	14.4349	0.282796	5.5243	2.91234	3.89108	6.79278	8.02029	1.80933	0.653218	7.69849	1.25856	2.47124	3.5247	1.80673	3.01015	7.79823	17.938	2.49967	3.4817	3.6583	1.2342	7.00914	3.76592	2.54645	6.68347	3.23025	-1.28378	0.217473	4.86327	4.34391	-1.11616	1.09432	5.3625	-1.67562	4.43465	8.66351	5.10838	2.3246	0.84055	0.56142	3.24683	3.92021	2.28854	4.71426	2.46502	6.24661
T009LE	Tumor sample	Validation series	4.89966	4.82233	0.579669	6.64147	1.63325	4.11279	7.49216	-0.770433	5.50102	2.59371	5.62722	-1.9161	2.05614	5.66648	5.18147	4.19545	5.60928	4.53304	3.33355	0.69077	3.73049	2.60278	4.9544	4.09233	0.532425	4.06832	0.9102	3.84872	6.0769	4.96209	3.12698	2.29312	-1.0773	4.91621	-0.92402	5.88777	6.30477	4.06018	3.36471	4.39274	6.14255	4.41091	0.909493	3.10017	3.9196	2.94304	2.98665
T010LE	Tumor sample	Validation series	3.73431	8.13687	0.430834	5.27156	1.07986	4.06425	5.70111	-0.65424	3.23333	-0.245976	7.14716	1.92209	1.84268	3.13552	2.23968	6.65034	8.33632	1.86177	4.52064	2.18561	3.20768	0.673256	6.22331	2.94239	0.97382	5.1241	0.565631	1.48204	4.88764	5.15529	3.58749	3.01444	-3.51268	3.9597	-0.194583	5.19906	4.83109	5.13182	3.02202	4.28042	5.5252	5.2821	-2.60567	3.51061	4.02355	3.21997	3.70697
T011LE	Tumor sample	Exploration series	4.25563	14.6272	0.667122	4.26418	2.18305	4.31273	4.86033	2.0267	3.66379	-0.451163	7.17128	0.733506	3.51009	4.48053	2.79769	5.5732	8.3492	4.87765	6.33929	1.48147	3.12312	0.433667	5.76894	3.44084	1.45564	7.32549	3.31292	0.846228	2.84811	3.92575	4.02431	1.39419	-3.64919	3.1411	-0.102715	5.222	4.35736	3.95794	2.62334	4.90084	2.47015	4.32211	-2.13089	3.34378	4.93982	3.1648	4.75383
T012LE	Tumor sample	Exploration series	4.45398	10.688	-0.347813	5.27049	1.7795	4.8524	4.96769	2.0441	5.09618	-0.756207	3.76713	0.80472	2.3154	2.24977	1.85541	6.36658	9.79615	4.11951	3.14638	1.46851	2.53031	1.11957	5.69103	3.78081	0.348709	5.20338	2.14442	1.4067	4.92739	6.71336	3.77864	1.28823	-0.167722	2.8924	2.95053	5.29267	4.41338	2.36796	3.3097	2.43696	-0.305639	5.53008	1.74799	3.4798	5.56788	3.89033	5.19775
T013LE	Tumor sample	Exploration series	5.8192	9.91851	1.53227	5.3863	1.98591	5.54071	6.05404	0.636876	4.64663	-0.44987	6.49304	0.637427	0.790089	1.59855	2.93465	6.76742	7.75194	8.02049	7.9794	3.73958	3.99342	2.40957	6.45278	4.56375	1.34704	6.28654	1.87457	1.40905	6.7962	6.57727	4.52765	-0.612495	-4.02091	4.16369	-1.3176	2.88841	5.16457	3.81268	4.15282	3.15695	1.50818	3.50731	2.75524	3.44203	6.44257	2.49367	5.19319
T014LE	Tumor sample	Exploration series	5.60899	11.802	1.75931	5.98595	2.1449	5.51957	6.6348	0.030672	4.49218	-1.34533	6.34981	0.865318	1.39466	4.33936	1.50589	3.56599	7.54319	7.62326	5.86634	1.58242	1.79089	2.53135	7.31505	3.75913	1.68373	5.45366	-0.606653	-1.75568	2.09843	6.55958	3.91069	-1.20403	-1.16741	5.03519	-2.46126	1.1736	8.60536	4.96028	2.54096	1.09953	-1.17294	1.9533	1.63451	2.55776	5.617	4.35455	4.79234
T015LE	Tumor sample	Exploration series	3.48182	2.74282	0.697023	3.62962	0.426732	4.78593	4.51943	7.8487	3.44685	5.21038	5.02362	-0.0427996	5.10689	1.43351	4.81526	7.74043	10.8814	11.8655	6.43565	1.026	3.49404	0.51047	4.5015	3.72457	1.14666	9.55727	2.74556	5.31937	6.46485	4.39466	4.24419	7.27433	-3.32929	2.77466	1.60862	7.9953	2.88198	2.0468	3.50895	5.26893	8.63546	8.19061	-2.46266	5.4179	3.02685	4.81014	3.73128
T016LE	Tumor sample	Exploration series	5.99266	12.266	2.89225	5.34977	1.53527	6.0786	5.50918	2.34452	5.52147	0.613119	8.80174	2.20904	2.41934	6.53219	4.61628	8.97949	13.8535	9.07557	7.91906	2.20908	3.44311	4.62129	8.16765	5.33675	2.74928	7.95733	0.639424	-0.952831	1.24539	7.7765	4.12215	2.71521	0.287234	3.85025	-1.94455	1.16135	1.34297	5.71737	5.31261	2.81875	9.78822	3.60533	1.59161	1.21873	6.90754	4.97937	6.00082
T017LE	Tumor sample	Validation series	3.99368	4.40476	0.599246	6.21686	1.2705	4.60056	6.02106	0.938585	3.01428	4.75828	6.15262	0.506149	4.16358	2.67004	5.68689	4.11835	7.11156	6.56878	4.50774	0.795937	3.2003	0.931837	5.30847	2.28598	0.686178	5.20785	0.859491	1.3841	4.64841	4.98695	3.63231	6.96593	-4.24999	4.93131	2.09552	10.0868	5.57239	3.25564	1.44931	5.90217	6.13616	7.98066	-2.47538	3.68421	3.29825	3.45328	2.52123
T018LE	Tumor sample	Exploration series	3.40674	1.54181	1.55964	3.63402	2.59634	4.96583	4.66794	2.78216	4.25306	0.824835	6.24226	1.06848	4.02265	1.16922	3.76206	7.96622	11.6396	7.33859	7.85057	2.68881	2.50235	2.33061	6.909	6.14626	1.32807	11.1888	2.78773	1.418	2.63051	6.25433	5.24546	1.67942	-1.29942	2.30286	0.708271	5.39083	5.01056	4.71183	5.0909	6.0987	8.96736	6.54465	2.5497	4.30952	6.11014	4.50907	5.2511
T019LE	Tumor sample	Exploration series	5.28514	10.1517	0.680295	5.5186	1.63832	4.77734	6.43386	0.964304	3.33899	-0.293963	7.51801	1.68092	1.47499	2.75647	1.78524	6.29539	6.93563	7.55763	3.64306	1.21343	2.57543	0.183854	6.83498	3.08306	1.77485	5.1917	0.798671	0.920308	2.26902	4.93908	2.67265	-0.729686	-3.95255	4.50578	-1.55909	4.04979	4.31473	5.4177	3.10197	3.03091	1.3781	3.38658	-1.73931	2.23512	5.56206	3.38625	4.77332
T021LE	Tumor sample	Exploration series	4.09661	12.5305	0.176274	5.1478	2.01283	5.0959	5.68473	1.96001	4.58307	2.06422	6.03743	1.2597	6.18303	2.3038	3.94896	5.12766	6.89479	6.69493	5.51821	3.23228	2.90463	-0.129991	6.26457	2.45457	1.74263	7.71709	2.66044	1.44475	5.99477	4.81255	4.33684	4.83632	-2.5487	4.0388	5.67131	7.10413	5.8681	3.58727	1.51964	7.53909	9.68869	5.17655	-1.72604	3.15773	3.74934	2.69972	4.22673
T022LE	Tumor sample	Exploration series	4.53441	13.4986	2.05659	5.38484	2.28538	4.89228	5.63367	0.0322845	6.56747	0.751359	7.47453	1.98037	0.400322	5.19416	1.08315	7.4828	9.56109	4.08635	6.34413	3.34539	2.84827	3.96272	7.60781	4.09645	1.76331	6.14726	-0.179065	1.51695	4.48062	6.82537	3.67544	-0.168101	-0.59129	3.20028	-2.497	0.290925	5.33014	5.89566	5.20285	1.85093	5.11024	3.24941	1.38242	2.01202	6.05662	4.29089	4.88971
T023LE	Tumor sample	Validation series	6.79435	15.9065	0.878123	7.60199	2.28879	6.33201	7.26975	3.57172	3.46921	-1.31988	7.44408	2.04564	1.42086	4.75065	4.19775	4.58367	8.91697	15.9065	7.56314	2.48986	2.71686	6.39826	8.23866	8.11493	3.87315	8.2661	1.45738	2.80097	5.30436	6.95864	3.357	-0.626334	4.84925	3.75129	-2.76668	3.12281	8.06029	5.65833	3.78535	2.5968	0.221985	2.6637	7.39944	2.88484	9.30594	5.37829	7.29548
T024LE	Tumor sample	Validation series	3.79058	2.91619	0.151191	4.70541	1.22589	4.66031	5.08842	0.647143	6.02538	6.40566	3.5499	0.692207	0.781531	0.69736	1.97391	6.43919	6.78672	6.09601	4.55127	1.05966	3.48808	1.17207	5.51892	3.80562	0.572098	4.05707	1.44128	2.95166	4.81035	5.35075	3.43934	1.5597	-3.89727	3.44181	0.541475	5.38528	4.19194	4.22626	3.92012	3.34465	6.96313	6.89245	-0.956642	2.99169	3.28082	2.62916	3.04668
T025LE	Tumor sample	Exploration series	5.9529	16.7783	2.06912	5.63871	2.92221	6.33613	7.09403	-0.356505	5.38243	-1.47968	7.95171	1.23914	2.57515	3.29302	1.29553	3.07087	6.17662	8.60702	4.52666	0.333399	1.48599	4.17195	7.27587	4.31103	2.03127	5.28984	0.354606	-1.66961	2.92627	6.59574	2.90271	-1.69709	-0.936353	4.24252	-3.33425	0.0728639	10.8133	5.66616	2.88194	0.346129	-1.07809	2.41864	4.34088	2.58893	5.9499	5.62453	5.16238
T026LE	Tumor sample	Validation series	4.73253	5.01135	1.51445	4.8713	0.957791	4.49201	6.34155	1.89314	4.53321	1.78227	5.28078	1.64544	2.65227	0.941336	4.25295	7.1212	9.89531	5.58798	7.70264	2.19648	3.94857	0.536006	5.14947	3.79704	1.74106	9.4193	1.01324	3.97086	3.66529	4.55223	3.75196	4.04852	-4.35761	4.17116	0.59146	6.06513	3.23016	3.5907	4.17978	5.82355	6.76522	6.98178	-2.26016	4.67779	3.95942	2.6787	4.46524
T027LE	Tumor sample	Validation series	5.21322	10.7137	1.06441	5.98332	0.954848	4.78739	6.36505	-1.46927	6.1441	0.835403	8.66792	1.47124	1.63014	4.53817	2.6988	6.47855	6.82552	4.89985	5.5391	2.70869	2.29995	0.626609	7.07476	2.75355	1.92371	4.14996	-1.07381	0.0328951	3.96099	4.16019	3.55374	0.000972133	-2.89066	3.83907	-0.958452	4.97558	1.89116	4.4484	4.20443	4.77639	4.29074	3.06757	-1.13554	3.029	4.18847	3.8317	3.67124
T029LE	Tumor sample	Exploration series	4.71813	4.07346	0.349829	4.9705	2.68138	4.4377	6.28069	0.183345	5.28818	3.14173	5.18768	-1.92662	2.69336	7.3829	5.09837	4.17895	7.13342	3.58977	3.8538	0.846027	3.34825	2.63225	5.14674	3.8985	0.448788	4.55941	2.57286	4.88659	8.4222	5.86201	3.79195	3.64594	-2.40076	4.29199	2.01001	5.43883	9.34261	4.35354	4.30442	5.05154	5.77145	6.05384	-0.334832	4.31874	4.32202	3.01761	3.63374
T030LE	Tumor sample	Validation series	4.92893	7.36279	-0.0551548	5.05649	1.36888	5.76794	6.34346	0.21088	2.91917	-0.20069	7.02973	0.227107	-0.836846	1.00225	2.25599	4.79143	8.40856	8.40512	6.22076	-0.654004	3.36917	1.33414	6.18439	3.11839	0.897325	5.52306	2.19804	1.46147	5.12567	5.24717	2.61183	0.984267	-2.91555	3.87032	-0.667975	3.74948	7.74601	5.35045	2.10481	4.10309	2.09813	3.92816	0.4943	3.47847	4.31938	3.54147	4.77286
T031LE	Tumor sample	Exploration series	4.92776	16.8548	0.751202	5.37726	3.08408	3.99241	6.17873	2.01446	0.708164	-0.534386	8.86729	1.70863	3.76727	3.55825	4.23874	8.76323	9.48315	8.92901	4.6015	3.29862	4.5361	0.523968	7.28161	3.56163	2.53555	7.49897	2.16669	2.19351	5.80066	5.39751	4.37546	0.163714	-2.35719	3.73161	-1.29399	2.66629	6.61736	6.02345	2.94556	2.88652	2.65123	5.00287	0.19056	2.71355	5.52061	2.7825	5.08354
T032LE	Tumor sample	Exploration series	3.53307	7.03654	1.1841	2.35425	-0.216272	4.68621	3.52497	3.32593	5.18598	2.94679	3.28042	0.00230557	3.17294	1.91014	6.64096	7.3855	10.4415	6.85551	7.6976	0.260144	3.95385	3.04382	6.18793	5.88706	0.490352	8.69543	2.8709	4.76722	8.07482	6.93302	4.47453	5.51557	0.617894	2.38968	0.411301	10.8378	0.587876	1.60106	5.57199	8.16506	11.7098	7.3622	2.34064	4.11478	6.37203	5.21556	4.65734
T033LE	Tumor sample	Validation series	2.69251	12.0854	4.35128	4.38977	4.09672	6.46268	5.63254	2.11627	3.76256	-0.0398511	9.09291	0.580559	9.12387	1.18734	4.86827	4.16413	6.52053	11.4026	9.57015	1.18639	2.6563	0.591671	8.29608	7.76198	3.21919	9.94837	3.35712	5.58911	5.62627	3.42673	2.95891	1.60167	0.773285	3.74571	-1.32845	3.06172	9.99022	6.04113	4.82631	5.38931	14.1364	2.41267	7.03178	5.75773	8.43768	3.71057	7.06621
T034LE	Tumor sample	Exploration series	4.68885	8.71542	-0.672602	5.04005	2.18603	4.5665	6.29744	-0.623001	4.39337	2.54331	5.2562	-1.25028	2.52955	4.86144	4.94276	3.95061	7.61479	4.45335	4.71356	-0.51701	3.21481	1.50359	4.62463	3.12899	0.476873	4.39131	2.47975	3.18734	7.17586	5.17707	3.71801	4.01461	-3.29574	3.63095	0.886276	6.43938	8.8744	3.85872	2.88767	6.35954	3.83864	6.60555	-0.394601	4.54868	3.70612	3.34882	3.05567
T035LE	Tumor sample	Exploration series	5.02585	10.5784	2.45705	5.78529	3.23751	5.19418	6.56241	-0.731847	7.45729	-0.147816	6.82615	0.929473	1.21841	5.73525	2.13534	8.67402	11.7514	8.83183	6.51854	0.953219	1.07211	4.98788	7.39404	4.20773	1.81057	6.10083	-0.648541	-0.24933	2.23508	7.33594	3.76258	1.57314	-0.682547	4.16703	-2.69326	1.65682	6.66686	4.69243	4.57992	1.17046	0.271049	3.10949	4.67906	1.99155	5.09093	4.62842	6.23354
T036LE	Tumor sample	Exploration series	4.83918	5.73896	1.95589	5.64009	2.24911	6.19219	6.4944	0.641193	6.7049	-2.63162	5.88975	0.705168	3.33623	4.18685	3.34925	6.7034	9.56071	7.15101	5.5226	0.604559	1.5456	3.13373	6.87896	5.41199	1.7605	5.50038	0.36414	-0.183627	5.74761	6.68985	3.21783	1.87307	-1.29385	4.03298	-2.68602	2.07298	8.37436	5.31496	4.33174	1.99552	1.73196	3.41424	-0.180406	1.70087	4.87176	4.63354	5.12542
T037LE	Tumor sample	Validation series	3.57058	7.27982	0.515064	5.93864	0.336532	4.12905	6.25851	4.49744	3.34964	11.6614	6.1505	0.644625	13.255	0.530892	8.19851	8.16854	11.1778	8.75698	8.93286	0.319369	3.2192	-0.126389	5.55602	3.38534	0.911239	10.1428	1.95773	9.59845	7.67859	4.09187	2.93823	8.83834	-5.78993	4.48402	1.48597	17.6357	3.44834	3.01323	5.73397	9.72998	10.8191	8.21014	-1.08721	4.91581	4.14176	3.84716	4.52252
T038LE	Tumor sample	Exploration series	3.47069	12.0552	2.01559	4.40178	0.449414	4.29233	4.77075	4.21985	1.22852	1.97713	5.9757	0.921906	6.22382	2.65243	4.19378	7.38797	11.2005	9.18197	7.58863	2.41121	3.24207	0.126884	6.15504	6.15245	1.99576	9.97126	0.159422	-0.558063	7.12794	3.73157	3.91043	1.29918	-0.0563681	2.57416	0.144888	5.77312	1.11963	3.14651	4.47728	6.19779	4.843	4.30495	3.17334	4.40678	7.182	4.56736	5.24244
T039LE	Tumor sample	Exploration series	3.69058	10.7449	0.670112	4.03265	2.6591	3.55435	4.11807	3.26976	3.68344	0.761312	6.22061	0.519834	7.30803	1.71229	5.00048	1.31886	7.64845	7.65126	5.03232	4.08036	4.67942	1.02114	6.8577	4.73621	1.80771	7.83229	5.0194	1.56608	6.50707	5.18352	4.7777	1.97468	-0.897576	2.90515	1.37503	5.39052	7.18446	4.13315	3.80468	3.68332	4.01313	6.28577	2.82252	5.48826	5.78434	1.66545	5.51665
T041LE	Tumor sample	Exploration series	2.95541	4.48753	0.0811638	2.92714	-0.0207269	4.7814	4.95641	6.30502	3.86024	8.28363	3.7785	0.885019	0.559049	2.12414	0.734492	7.92626	6.70406	12.4414	7.87689	2.34209	4.29016	1.36964	5.87132	5.20921	1.21127	11.4512	3.65958	0.591702	6.56267	5.9539	4.38374	8.63331	0.523804	2.71045	5.29451	11.7759	2.86405	2.42636	5.38341	10.5557	12.9011	10.9706	0.41139	5.86313	5.66862	4.76374	4.64151
T042LE	Tumor sample	Exploration series	5.19062	10.9112	2.09564	4.13824	1.89521	5.50158	5.55543	3.21908	4.004	-0.705482	3.12215	0.39077	0.94427	4.96162	0.984449	5.9675	9.24363	8.66568	7.38575	1.59386	2.4611	2.14199	6.42232	4.57023	1.38718	7.79985	0.943467	-1.10018	1.24314	6.31187	4.08791	-0.0288758	-1.71656	3.55284	-1.98874	3.10248	7.13416	2.25426	4.75626	5.14209	5.18561	3.46192	-0.125564	2.32293	5.98968	4.91667	6.20641
T043LE	Tumor sample	Exploration series	2.86001	2.02161	0.535416	3.8818	-0.0798464	4.12469	4.43362	5.04895	3.22407	4.45805	4.36968	1.12149	9.05264	0.130542	6.8463	8.36875	9.8648	9.62678	8.54668	0.865529	4.35382	0.435981	5.07077	5.6821	0.556976	9.98516	0.73031	13.1248	10.2327	4.03065	4.43093	7.18451	-1.93403	3.02431	2.72736	12.0485	1.76309	2.65342	5.00641	8.15006	13.5019	10.4488	-2.89	7.263	4.96005	4.65117	4.94287
T044LE	Tumor sample	Exploration series	3.26759	8.7471	0.0186536	5.14755	1.26882	4.39464	5.70372	1.54944	4.11921	3.03769	6.05358	-0.577984	3.87156	1.95833	4.27859	4.46583	7.62923	4.71627	5.02036	1.65864	3.48351	0.832629	4.90623	2.41947	0.447488	6.1877	1.14223	1.6147	6.99361	5.17714	3.59676	3.45006	-3.39281	3.57833	1.4132	6.58959	4.89197	3.13408	2.87417	5.39053	7.74768	7.9322	-1.92541	4.5195	4.0164	3.39266	3.48602
T045LE	Tumor sample	Exploration series	3.78414	7.45099	0.486912	5.79206	1.65423	4.84551	6.30543	-0.412332	6.11113	0.53705	6.74598	1.86821	0.361766	4.05991	1.82764	6.00898	7.11111	1.77416	4.08717	0.337736	3.33461	1.6052	5.95577	3.26534	0.0894556	5.08215	0.640795	0.185054	4.08549	5.79718	3.04716	0.780097	-2.00507	4.32108	-0.0593774	4.60104	7.04755	4.81866	3.3131	2.83595	1.29116	4.14491	0.759874	3.6319	4.06332	3.46055	3.81594
T046LE	Tumor sample	Validation series	4.02737	5.81891	1.52367	5.96879	0.511791	5.04796	5.55431	0.992032	6.14243	1.09057	9.4362	2.16522	1.92517	1.61365	2.68894	7.59101	8.06887	8.18906	5.49991	3.35415	3.75841	0.856106	7.25024	3.81086	1.67381	6.54356	-0.278391	3.26032	5.8356	4.92557	3.72726	3.04092	-3.20526	3.19027	-0.972694	3.62888	5.24182	5.85956	3.92629	3.88199	6.81932	5.90641	-1.30209	2.22856	2.91981	3.32734	3.8655
T047LE	Tumor sample	Exploration series	2.03284	11.5553	0.895831	5.47993	2.37416	4.25445	6.22929	1.75811	3.15048	1.70391	7.35702	1.05622	5.95862	1.73396	5.61897	5.8903	7.01541	8.93705	5.33521	0.990611	4.34062	0.94933	6.05137	2.53413	0.834806	6.71051	2.84299	7.87449	7.72147	4.90455	3.97577	2.95576	-2.48723	4.36591	1.7052	6.06579	6.73046	4.22956	2.07996	6.97904	2.65394	6.95044	-2.253	7.10917	3.40173	3.64179	3.61498
T048LE	Tumor sample	Exploration series	2.29972	4.96917	1.21243	3.03802	-0.234713	3.99891	4.29745	3.19091	2.86049	3.37186	4.32252	-0.0142303	5.07059	1.29708	4.78322	1.88896	7.24514	3.03411	8.36509	1.1917	4.39734	1.72737	4.79513	5.62906	0.786062	9.33747	3.10064	5.79162	10.3256	5.65402	4.61084	4.65497	-1.3561	3.14334	1.85145	11.8735	3.0526	2.5499	5.10253	8.68865	11.7278	11.0341	1.56376	6.49957	5.19442	4.53475	4.66635
T050LE	Tumor sample	Exploration series	4.13762	14.5902	-1.02514	7.44143	1.22039	3.9522	9.42664	-2.02763	-0.196384	-0.0287343	4.61074	1.25295	3.16928	3.58831	1.75972	5.08746	8.35933	4.64423	4.58888	1.56604	4.48765	1.06431	6.86965	2.00794	-0.390251	3.90936	1.76184	1.77134	1.9063	4.60073	3.38005	1.1161	-1.69458	7.74691	-1.34759	4.07353	8.93866	4.42267	3.14624	1.76073	1.43233	4.88305	3.3178	2.30952	4.18839	2.09115	2.36822
T051LE	Tumor sample	Exploration series	3.58375	4.30338	0.731656	4.07699	0.0730483	5.73014	5.0633	6.13477	2.76776	1.11124	2.91018	0.464201	2.00475	0.721175	3.93551	7.06715	10.0231	10.6925	10.3348	0.637676	4.0629	1.72375	5.18797	4.75588	1.3471	13.6609	1.22465	1.00359	5.38917	3.7894	4.23446	1.82881	-1.02409	3.15539	2.47503	13.4671	0.711521	1.44683	4.18891	7.18056	11.0722	5.46003	-1.46342	6.7565	5.82222	4.55842	1.364
T052LE	Tumor sample	Validation series	3.31207	1.96365	0.738016	4.47133	0.126666	4.3784	5.68124	5.57631	1.29332	6.08079	3.19157	0.0501709	7.69992	2.25302	7.31323	7.25023	10.0835	8.98123	10.142	-0.24493	4.02137	1.82905	4.76854	5.81015	0.930473	11.2819	-1.13418	9.88433	5.25004	3.04232	3.48397	11.8684	-0.84618	3.63028	0.716169	10.5992	2.49796	1.27634	4.85243	7.28876	13.0236	7.30469	-2.29943	5.82381	4.82147	4.52516	4.27527
T058HP	Tumor sample	Exploration series	4.64938	6.62027	1.20111	5.74041	1.9965	4.92463	6.16955	-0.863634	4.09913	-0.409985	7.10242	0.63526	0.0574425	4.23025	1.42529	4.12611	7.1286	3.24472	3.63925	2.46509	2.74871	1.82181	6.66801	3.41392	1.30045	5.2567	0.391276	0.0807463	0.991206	5.70823	3.30451	0.127306	-2.17137	3.90053	-1.44299	3.39783	6.30772	4.81362	3.47624	2.0895	1.10076	3.68427	0.0652704	2.25151	5.39264	3.71302	3.99531
T059HP	Tumor sample	Exploration series	4.74512	10.1649	0.308608	3.89374	2.40273	4.39968	4.74208	1.32042	2.27176	2.05031	7.09495	0.642272	3.23232	2.22141	3.32514	7.51812	8.51611	11.8791	4.75552	1.89903	4.32337	1.14002	7.32797	3.29641	1.63635	6.41599	2.83702	2.60172	5.83844	4.42023	4.01346	1.51079	-1.25473	3.37475	-0.206898	4.65979	2.96261	4.28066	3.33656	4.81531	4.8572	6.46068	1.64977	3.99369	4.9442	1.93321	4.40093
T060HP	Tumor sample	Exploration series	4.87988	6.84731	0.378636	4.23899	0.957195	4.39611	5.54949	-1.70339	7.02025	-1.75141	5.59043	0.0691708	0.520305	3.30008	1.24484	6.8663	7.36447	7.82445	4.62672	1.10531	2.95518	2.62371	6.18129	3.30764	1.20338	3.05968	0.604565	3.08137	5.34826	5.58878	3.55069	-0.234625	-2.85254	3.70461	-0.826822	2.19197	4.54763	4.12921	4.02691	3.34654	3.73815	3.3646	2.02797	3.10855	3.46311	1.91815	3.46605
T061HP	Tumor sample	Validation series	3.82787	6.43323	0.767363	4.2486	1.55682	5.18263	4.96743	0.836381	4.30426	0.0237896	8.333	0.276409	5.82483	2.08616	3.13333	6.09843	8.67664	9.27392	6.11028	1.67272	3.01733	1.63313	6.92133	4.00555	1.59121	8.77292	2.25616	2.29824	4.28831	6.07279	3.69592	1.1472	-1.95168	2.4798	0.0385933	5.02258	4.97525	4.78542	2.16414	1.58806	4.06308	5.33533	0.255355	3.4313	3.88396	3.51552	4.01537
T063HP	Tumor sample	Exploration series	4.55827	7.93343	1.33082	5.45015	1.41632	4.91767	6.22421	2.13377	1.55611	1.47983	6.73231	-1.25826	0.933637	2.74177	1.2863	5.44682	9.7131	6.79871	3.08466	2.16504	4.01189	3.09336	5.13293	5.06083	1.50615	5.26545	2.59487	1.26598	2.11372	5.07797	4.58424	2.7622	0.22559	4.60286	0.895283	3.32706	4.33621	4.56205	5.27077	5.09495	3.46738	4.71716	2.79383	4.29249	6.13609	4.66577	4.83038
T066NE	Tumor sample	Exploration series	5.45157	17.6134	3.53036	6.38	2.9085	4.31931	6.94817	0.131834	7.15868	-1.70337	6.63164	1.38952	0.932692	5.31901	3.66172	3.53926	6.25454	6.49609	3.44779	5.05889	2.3356	4.1852	7.4336	4.58427	2.1881	5.21429	-0.503923	-0.744197	3.77616	6.60322	3.92401	-1.39653	0.300236	4.69833	-2.59524	2.20982	7.40462	5.25236	5.3698	0.861021	0.112238	1.81417	2.91628	2.03691	7.47427	5.57473	5.4084
T067NE	Tumor sample	Exploration series	3.95723	11.2781	2.02172	4.78457	2.67421	5.11276	4.82735	5.26386	3.17889	0.486436	6.26771	0.731598	3.53375	2.21847	3.39361	7.2428	8.47009	10.5657	7.10694	3.51196	4.94754	1.14917	6.33772	5.47673	1.85458	11.1186	4.36467	0.340586	6.66436	6.61738	3.93439	0.413834	-0.962849	2.6936	0.00820383	4.15637	5.23019	3.746	4.40577	4.4969	6.44591	4.45734	0.652082	4.13736	5.55533	3.57972	5.1021
T068NE	Tumor sample	Validation series	4.48254	13.4133	3.38446	5.57249	2.34367	5.90523	5.67433	8.94866	8.08912	-1.13429	7.03064	1.26356	0.986906	5.9513	1.76462	3.76378	6.10294	10.5583	4.62658	4.87918	5.26066	2.68987	7.0222	4.98487	2.32095	8.3025	0.571902	1.99318	3.01601	6.8918	4.75805	4.30014	-1.39683	3.74493	-0.527193	3.7	7.46603	4.73043	5.11926	3.46992	15.0741	4.35801	-1.46463	2.54827	5.55148	5.84246	5.89316
T069NE	Tumor sample	Exploration series	6.07643	11.4775	0.854655	3.97483	3.31112	4.18045	4.43522	4.60425	3.82629	-0.799446	7.33539	1.43522	0.819646	2.61689	2.33596	6.90442	10.9084	11.0425	3.80941	5.83308	3.55139	1.44208	7.24988	5.10372	2.28013	8.45457	2.2547	-1.04076	1.71393	6.01145	3.07461	-0.805466	-1.2485	2.50377	-1.60382	2.62707	5.12152	4.63956	3.60929	1.71101	3.28915	3.95573	2.18929	2.68376	5.98919	2.4206	6.86764
T070NE	Tumor sample	Exploration series	3.64002	8.82343	1.90903	5.6538	2.53128	4.41559	5.85211	0.360529	5.06541	0.615733	6.56431	1.40741	2.55454	4.124	3.78372	7.16561	7.74796	2.82835	5.96993	3.88148	4.34037	2.8787	7.06543	4.35852	0.713507	7.73243	1.58782	1.87387	6.69589	6.08831	3.94288	0.53225	-0.696495	4.08159	-0.129182	4.78191	5.58248	4.78437	4.08002	3.74756	3.63826	3.94944	1.16829	2.92508	5.55938	4.38201	4.36287
T071NE	Tumor sample	Exploration series	3.70285	6.53446	1.08504	3.37968	0.465128	7.08932	4.26314	9.54935	5.43351	2.95561	3.01577	1.56405	2.51453	0.239541	4.51862	8.57418	11.7156	18.8588	9.77762	2.47017	5.13074	2.6455	5.49231	5.69028	1.79025	13.0055	4.08688	-0.245255	5.53607	5.51303	3.85196	3.92903	0.161045	2.06341	10.7509	13.4069	3.72669	3.2647	5.36629	10.5645	11.8347	9.23927	0.306003	6.00199	6.98509	4.25362	6.09342
T072NE	Tumor sample	Exploration series	5.40231	8.41858	0.788681	4.76082	1.54632	4.06602	5.16534	4.32177	0.704145	-0.779388	7.34422	1.04051	5.51844	1.31824	2.67293	7.79565	10.9385	10.5441	6.56506	3.09629	4.5671	0.318916	6.53254	5.89984	2.68124	7.45959	2.34012	0.78479	5.20805	4.36478	3.59443	1.20474	-0.204778	3.53973	-1.35112	4.3832	4.21678	4.27763	6.79537	3.56163	1.92741	4.59512	3.92611	2.54189	6.3821	2.36123	6.63288
T073NE	Tumor sample	Exploration series	3.81806	2.29549	2.28666	3.68077	1.04139	5.794	4.47897	2.35943	4.62259	-0.163561	6.92607	0.550372	0.894293	2.71419	4.38557	7.47622	8.1001	8.5424	7.65036	3.44702	3.08518	3.35683	6.41327	5.21972	0.973275	7.65197	0.219036	2.70569	6.32162	6.28787	4.12554	1.67478	-2.33561	2.25035	-1.56475	2.4529	2.64241	3.53031	4.55175	3.48112	3.96676	3.89793	0.268262	3.26264	5.31465	4.50909	4.54833
T074NE	Tumor sample	Validation series	4.77362	12.6363	1.09866	5.50894	3.37267	3.52864	6.87081	-0.402287	0.559637	-0.543978	8.48275	1.24239	3.11575	4.50336	2.66637	3.96761	8.13512	6.29603	7.48933	5.27922	4.38111	3.03122	7.57535	4.7054	1.3611	5.24489	4.02693	1.99128	3.43449	5.59687	3.40997	1.19907	0.800662	4.94718	-1.09367	3.9949	1.83143	5.10619	3.76815	3.73613	1.15357	3.41949	6.29748	3.56019	5.34684	4.37677	5.8703
T075NE	Tumor sample	Exploration series	5.72017	11.8738	0.127521	4.70511	3.23935	4.72781	4.31511	4.79659	0.00551034	3.02743	6.70018	1.54209	0.969736	3.10982	4.97865	4.10433	7.91241	6.46395	3.19108	5.92304	4.6124	1.96997	8.05871	3.94252	2.79592	8.06572	3.88793	2.06947	7.58892	3.99669	4.03817	0.0336696	-4.99278	2.92463	-1.68934	4.0939	6.36901	4.51334	2.50945	1.27588	0.252926	5.34115	1.07896	2.56843	6.7446	3.32177	6.53946
T076NE	Tumor sample	Validation series	5.30737	11.5895	2.72775	3.30291	3.92527	9.1642	3.50978	3.8907	7.7437	5.66198	9.91561	3.34513	7.41921	2.30898	5.50903	10.4748	11.5577	9.35327	3.78903	0.682873	4.17493	1.75052	5.1454	3.91181	1.78788	7.50249	-0.463095	13.0903	10.8859	4.67841	3.58087	10.3476	-2.35043	0.794195	8.5648	6.53547	5.08553	7.94142	2.21734	13.8686	15.3136	8.97535	0.454766	7.2231	2.79723	3.74807	2.95854
T077NE	Tumor sample	Validation series	6.74698	1.56669	0.358713	6.39418	2.75334	4.41426	8.09387	1.5098	6.06136	4.40774	6.54583	2.22154	7.17573	7.50746	10.1427	7.23962	8.63447	11.5266	3.73097	1.37655	4.24639	2.14413	4.09258	3.01274	2.12919	4.48724	-0.14519	10.8123	7.65825	4.97405	4.52723	5.74067	-2.36272	7.34309	5.21428	3.9957	9.59129	4.89507	2.32111	6.0233	6.54587	7.9159	2.42602	5.03282	2.75521	4.08828	3.49771
T078NE	Tumor sample	Exploration series	5.8036	12.5423	1.31033	4.90359	2.62566	3.86773	5.24331	3.96825	0.820915	-1.21033	8.98957	1.7572	2.51404	0.432354	2.0901	6.62845	8.89011	12.0183	4.95831	2.0324	3.78882	0.607656	6.47008	4.04525	2.90363	7.95855	4.77673	0.448651	5.05696	4.72819	3.75906	0.884861	-0.0226414	3.55231	-1.66691	3.42327	2.42679	5.51879	3.23792	2.31211	1.20942	3.67974	1.3954	2.60382	6.15592	2.74509	7.00456
T079NE	Tumor sample	Validation series	4.34231	8.95409	3.22468	5.51862	1.83044	4.91373	6.34346	8.82986	8.07101	12.2686	11.0755	1.00446	13.8328	3.27155	8.02374	10.8575	11.2897	11.6713	6.21357	2.44949	4.70479	1.43795	5.54515	3.74581	2.89994	5.38402	2.17361	13.4597	5.63657	4.77427	5.25104	18.4251	-2.13361	4.15883	8.63919	11.9244	8.28601	8.55044	7.4024	11.573	18.4251	7.15182	4.692	5.32171	6.28538	4.22337	4.02853
T080NE	Tumor sample	Exploration series	4.49559	8.90486	0.69468	7.36806	1.81056	4.69703	6.28931	-0.328205	6.70025	1.11052	7.4424	1.61731	1.67156	3.3519	2.20647	5.33196	6.17557	6.34376	2.29341	1.92384	3.25957	1.42482	6.10528	3.59286	1.30958	5.20533	0.697881	1.4024	3.70591	5.77173	3.58138	3.99268	-2.08463	4.33942	1.15371	5.03706	6.70396	4.51042	2.27522	3.09291	6.49715	4.35128	-1.02385	2.1067	3.35029	3.99071	3.85661
T081NE	Tumor sample	Validation series	5.33673	10.952	3.26813	6.86511	3.18209	5.03375	7.70137	0.942732	5.38956	-1.51658	7.76865	1.5564	0.30998	5.59826	-0.119924	3.64094	6.91471	11.5699	4.34931	5.06171	2.05464	4.13806	7.87017	17.8718	3.67659	5.87182	-0.356383	-0.219629	3.62683	8.11931	4.05147	0.0783293	0.287086	5.31926	-4.1206	1.67737	9.66418	5.11579	1.96515	1.4789	0.883652	1.42653	1.78576	0.701627	6.42826	5.60706	5.76152
T082NE	Tumor sample	Validation series	2.8783	9.10058	3.1705	4.53063	0.892843	4.85963	4.6914	6.55644	3.9114	3.29111	3.90365	0.283173	2.21773	3.0882	2.62389	7.81436	10.4474	9.42886	6.87012	4.98421	4.72581	2.86045	5.4102	6.24331	2.20976	9.27413	2.22603	4.30504	2.05231	5.85397	5.00215	3.75567	-0.596599	3.41792	2.40766	8.07378	6.43516	3.1738	5.00698	4.01255	6.82993	7.11644	0.399599	2.64959	5.76262	4.88727	6.42761
T083NE	Tumor sample	Validation series	4.05207	8.27132	1.91402	4.54329	1.1309	4.51447	5.67834	1.91893	3.89507	0.351362	5.83117	1.98417	1.77394	2.03937	2.48772	7.4804	8.14622	3.00909	5.96582	2.99403	3.60491	0.895588	6.73125	5.73759	1.46133	8.06418	1.56164	0.414238	6.03032	5.1256	2.8874	0.225201	-1.34128	3.01363	-0.382942	5.95607	3.87014	4.08902	4.43484	4.36555	4.0467	3.52327	0.683667	3.20851	6.13535	4.08579	5.31841
T084NE	Tumor sample	Validation series	5.179	3.87277	0.860242	6.42046	1.53692	3.59336	7.7641	0.853693	4.45943	7.36406	4.60029	-0.671712	1.31723	7.18262	6.90329	7.01785	4.67267	10.5123	3.22595	3.43164	2.78086	2.04326	5.89837	3.18408	-0.02785	2.59689	3.13542	9.50779	8.43518	5.65572	3.67298	1.76743	-1.7797	6.5296	2.06069	9.7887	11.2523	3.54647	5.35237	3.65588	5.33954	2.87843	3.0946	2.27801	2.98308	1.72322	2.30686
T086NE	Tumor sample	Validation series	5.11911	12.0842	1.18768	5.75993	3.123	4.27771	5.91216	3.45766	4.0918	9.70388	6.15609	-1.67385	8.59103	6.90913	8.74879	4.46293	7.62277	18.4906	4.88335	3.55653	4.78534	2.76973	5.31276	4.52543	2.29419	8.27707	4.03936	10.6692	9.53655	7.62099	4.83485	6.9963	-0.91341	3.92367	6.1334	10.2922	10.6812	4.43101	4.45424	11.5315	9.19175	10.2116	-0.93671	6.42043	4.98972	4.27361	4.7229
T087NE	Tumor sample	Validation series	5.53839	7.25825	1.50783	4.66634	2.08409	4.78483	5.64096	6.71067	4.97256	1.01993	7.21621	2.06644	4.33415	0.471725	3.90442	7.02997	8.83523	15.1814	6.33727	3.53294	5.04333	0.912305	6.74571	3.95392	3.33135	7.59877	3.15075	1.17165	3.33878	4.85969	4.15565	1.41557	-1.48444	3.44485	-0.0393022	4.25337	4.53506	5.73792	5.29428	3.40786	7.12919	3.82687	1.2767	2.5349	5.74907	3.64862	6.83076
T089NE	Tumor sample	Exploration series	5.12484	12.3486	2.74429	6.23645	2.21591	5.36021	6.51888	7.17916	3.23691	0.530094	7.80807	1.9241	3.31486	3.06626	3.83596	7.8461	7.81263	17.3613	4.96542	1.15038	3.63489	1.21478	6.26732	4.84667	2.69502	8.48215	-1.00812	-0.381439	-0.293134	5.61069	3.5212	1.54271	-1.54356	4.63911	-1.80616	3.58329	6.53118	5.81762	3.36189	4.09596	6.19963	4.08766	-0.659641	1.90609	5.11562	4.74344	5.79308
T090NE	Tumor sample	Validation series	3.04987	10.2773	1.06661	5.85783	2.3655	4.54309	6.35388	0.786359	3.66858	3.7629	7.85989	0.0563324	4.83404	3.46463	4.50225	6.00116	7.77634	4.90442	5.06348	3.84432	4.02614	1.34436	7.40642	3.08745	0.869587	6.00591	1.32243	2.93039	7.04958	5.10592	4.21619	3.25219	-3.41501	4.4573	2.17494	6.57389	7.20039	3.92225	3.19937	6.21039	7.61094	7.24277	1.70488	4.77712	4.94315	3.7538	3.34145
T093NE	Tumor sample	Exploration series	3.09791	5.60651	0.95525	3.47225	0.0181245	4.54136	4.31857	4.14352	4.58293	6.51726	4.86938	1.15488	7.36335	1.10226	6.88206	7.91406	7.23086	8.30411	9.45845	2.21679	4.3547	-0.16804	6.55501	6.39047	1.64279	11.0144	2.1974	8.18169	9.64755	5.57664	5.19699	5.56017	-2.51937	3.0077	0.83209	10.6659	1.42913	2.53339	5.37672	9.70542	9.13653	11.2775	1.95022	7.81124	5.08885	4.32684	5.41386
T094NE	Tumor sample	Exploration series	5.29273	9.24165	2.05823	4.84109	2.3304	4.7696	5.50371	3.67962	6.86876	-0.250056	7.37048	0.707371	-0.942635	4.85927	2.41887	6.25563	8.23534	9.00391	8.51219	4.5396	2.22609	3.14081	7.07066	5.95743	2.38473	8.5529	3.21318	-0.311568	1.85297	6.82432	4.04731	-0.940831	-0.978949	3.72037	-2.37584	4.48699	6.618	4.86986	1.35065	2.20249	1.53453	2.08822	1.85533	3.38012	7.73486	6.01043	6.74183
T096NE	Tumor sample	Exploration series	4.83754	6.18623	0.822047	4.30009	0.910562	4.22374	5.83186	4.52081	3.32444	0.445902	5.82482	2.29112	0.591036	0.741177	2.07764	7.98951	4.1105	10.6621	8.82695	0.561648	5.02668	0.0623701	6.66737	5.46149	2.45489	9.82005	2.30099	-1.08259	0.062403	4.42162	4.3323	2.27221	-3.27093	3.72138	-0.409272	4.80763	1.46481	4.4713	3.37765	5.81704	5.03977	5.1198	0.50912	3.11719	7.35504	4.12593	6.63816
T098NE	Tumor sample	Exploration series	5.64203	11.6464	1.51546	6.37916	1.862	5.27133	7.32622	-0.134689	5.95951	-0.867068	6.96691	0.64007	2.3915	3.94988	3.99211	3.00331	6.77302	10.871	7.42113	-0.608874	3.55866	1.373	6.63141	4.67338	2.48096	6.44682	0.786156	2.35487	5.70327	5.67743	3.78962	0.0704131	-2.08218	5.21284	-1.49345	3.38973	7.46317	4.49569	3.05972	2.22017	1.9363	2.77639	1.37377	3.41265	4.69545	3.72613	6.12342
T101NE	Tumor sample	Exploration series	2.27051	7.44797	0.275471	5.22812	3.2698	4.05157	5.65755	-0.602062	6.49127	10.2114	5.28322	0.311613	5.00826	6.56724	5.28872	5.21742	8.19753	0.995066	6.04665	0.635644	3.93088	3.26557	5.64586	4.24802	-0.615678	6.10523	2.8014	6.59646	8.54212	6.65413	4.24739	17.7513	-1.92938	3.74621	8.04375	11.3311	9.39208	3.2108	3.80663	9.39248	9.46347	8.90037	1.8564	7.64777	5.67899	4.70674	4.04324
T102NE	Tumor sample	Validation series	6.2553	13.6174	3.45711	5.85289	2.81416	6.15323	6.68271	-0.142849	8.54043	-0.331922	8.50054	1.26358	-0.0650129	5.77953	1.15502	4.92042	7.22058	6.30893	5.57968	4.7157	3.36834	3.4598	8.50432	3.77387	3.22335	6.04683	-0.710481	0.609912	3.02774	7.06942	3.92803	-0.324417	-0.569853	4.18169	-2.16265	1.47306	9.16344	5.84926	5.00645	1.00371	0.649651	1.93505	1.02187	1.603	6.94973	5.20736	5.32084
T105NE	Tumor sample	Validation series	2.31909	3.10156	1.43404	3.53962	0.317333	4.12849	3.9964	10.4778	4.99766	3.05185	3.79091	-0.544716	0.956461	0.747634	5.56517	6.22255	3.13108	13.2212	10.839	1.7142	4.26791	0.0361014	5.83958	6.70258	0.753164	11.6552	0.873919	12.7952	7.2742	5.68291	3.31237	10.947	-0.423631	2.19446	0.0914471	18.21	1.20927	0.629269	7.30575	5.06213	14.8111	8.25487	4.6752	4.04321	7.19263	5.70311	7.17267
T106NE	Tumor sample	Validation series	2.95536	17.5289	1.19107	5.31519	2.93087	4.69718	5.95415	0.141051	6.26732	0.0158007	5.84931	0.660526	2.62125	5.18703	2.94353	6.27665	9.24292	0.407493	5.45597	3.5315	3.40801	2.38211	6.81594	4.37788	0.49727	5.75387	1.17386	0.177587	3.13305	6.29483	4.46238	1.48137	-0.950756	3.87337	-1.00675	3.52557	8.70307	3.83946	4.40649	4.4535	3.85253	4.00154	3.0588	3.30189	6.09865	4.773	4.88436
T107NE	Tumor sample	Validation series	3.14717	7.72238	1.76361	3.84236	0.80968	4.40837	4.90476	10.8087	5.34032	11.1983	6.9206	2.12724	17.6267	2.40832	9.9638	9.23408	10.8157	17.6267	11.248	1.58828	5.07666	0.122395	5.41379	4.72257	1.53458	17.6267	0.995909	12.2182	14.3239	5.33415	4.36489	8.58077	-1.7796	2.67169	5.52524	17.6267	5.06947	4.63168	7.61043	13.0491	17.6267	9.98245	-0.402403	10.2754	4.15888	4.19224	5.20534
T108NE	Tumor sample	Validation series	5.31946	12.7456	3.48915	6.27772	1.66361	6.38619	6.007	1.34518	8.54847	-0.772047	8.76089	2.26394	3.14753	4.70146	3.55615	5.0378	9.08427	1.99488	4.96129	6.09438	2.72075	1.93846	8.31005	3.85465	2.75238	5.89505	-0.97392	0.549027	4.74485	6.94817	4.71039	-0.823838	-0.293352	4.65488	-1.77297	1.99665	7.654	6.04415	6.10329	2.55844	1.62868	1.42195	2.85409	2.53147	7.6625	4.5621	5.60516
T110NE	Tumor sample	Validation series	6.37695	3.58731	2.41752	5.4033	1.88019	5.17184	6.61263	-0.136673	9.94327	-1.9565	6.38916	0.974486	0.368417	5.78286	1.3701	4.04336	7.39624	10.4049	3.00262	3.7757	2.14011	2.09811	7.384	3.1507	2.80284	4.54334	-0.680466	0.000434625	5.44859	5.51733	3.20041	-0.730148	-1.67198	4.58667	-2.89638	1.70714	5.8012	4.51251	4.14268	1.78844	0.491488	2.41634	2.56185	1.95628	5.63852	4.14084	3.90958
T111NE	Tumor sample	Validation series	4.50528	8.12696	2.01161	4.73248	0.806849	4.37587	5.49041	5.07399	4.79022	1.41033	6.54257	0.349467	2.87539	-0.739836	3.12547	8.07864	10.518	10.2297	9.81183	3.10886	4.61544	-0.263464	6.82554	7.09392	2.48703	10.9525	2.40703	1.41028	4.86796	4.98379	3.87996	0.455461	-3.86059	3.48728	2.24141	6.63901	2.20754	4.41941	5.34656	6.56456	9.21935	5.09012	0.377906	4.08707	6.48361	5.34551	5.80591
T112NE	Tumor sample	Exploration series	2.98849	7.64927	1.78791	5.60747	2.50489	4.01346	5.89839	1.73647	2.17721	3.56608	6.68519	0.961355	6.11343	2.51924	4.00427	7.09648	8.7	1.88654	6.89914	2.44018	4.62561	1.8819	6.72936	5.46333	0.856287	8.3459	2.3223	9.32785	10.7832	6.04738	5.16654	7.35372	-0.5562	4.30799	1.71067	7.58604	5.34556	3.88266	3.79861	4.78221	10.4452	7.63792	2.69137	6.00273	6.21579	3.93747	4.99005
T113NE	Tumor sample	Exploration series	5.65728	8.67873	1.42579	5.73002	1.95904	4.08364	6.06092	5.30996	1.15304	-0.0557155	8.50873	1.7404	2.10918	2.25768	3.94115	8.81227	6.75737	11.0422	3.7278	3.17544	4.33651	0.76551	7.41905	4.29942	2.15954	5.60971	3.30781	0.851142	5.91067	5.03736	4.61716	1.32127	-2.74601	3.94202	-0.2133	4.38216	3.96127	5.44845	2.92	3.51692	1.12281	4.20716	6.08943	2.90098	4.68431	3.87858	7.17626
T114NE	Tumor sample	Validation series	4.63227	11.8247	0.517008	6.25608	1.80983	4.11117	6.51665	4.36399	-0.507556	-0.614158	7.76914	2.12951	1.58391	1.53775	6.59798	3.03308	6.32822	13.2133	8.00551	2.91112	4.41612	0.354878	6.94465	4.19338	2.40426	6.8725	2.32235	0.45984	7.00145	4.52894	4.8369	1.43683	-2.44686	4.50468	-1.48272	3.72654	6.8532	6.1869	4.82422	3.91459	3.83683	2.75327	1.09165	2.56909	7.05019	2.09395	7.3062
T115NE	Tumor sample	Exploration series	5.27734	8.67779	2.00774	5.92706	2.34338	4.71704	5.86444	3.89164	2.30593	0.327829	10.5105	1.64191	1.08772	3.4913	2.18864	7.32938	7.96728	11.9159	8.61403	2.9956	3.886	2.44623	7.34391	4.54325	2.78061	8.36446	0.242024	1.0163	3.1086	7.13988	4.18109	-0.80406	-1.4755	3.63542	-2.21356	1.85188	5.04384	5.46498	5.51578	3.36195	3.38224	2.8695	0.238339	3.12705	5.46008	4.88245	5.25618
T116NE	Tumor sample	Exploration series	4.16324	10.5739	0.424715	4.81016	2.06349	4.1448	5.04638	14.5901	3.10492	0.465715	7.63861	2.59174	4.6224	1.69954	2.61248	0.42085	5.45823	12.9186	3.44187	1.438	4.40121	0.977895	6.51687	5.58039	2.60008	8.88189	2.09957	2.86051	8.50261	5.00114	3.62419	1.67267	-1.02989	4.0339	-0.616328	5.57101	5.62576	5.13539	4.38306	3.66777	3.39581	5.51191	-0.314608	4.06209	4.89057	2.94379	6.20898
T117NE	Tumor sample	Validation series	5.41024	12.0762	1.95821	5.64043	2.24607	5.59492	6.07078	1.55707	3.428	0.197669	7.61093	0.848315	2.23438	3.61944	3.86117	5.46507	7.12161	7.20575	5.83808	3.06848	3.90389	3.07347	7.64677	4.92146	1.75666	7.09726	1.0378	1.51094	4.09512	6.32725	4.23176	2.22596	-0.312845	4.37282	-0.791394	2.17366	6.91316	4.97415	1.95599	3.89697	3.03742	2.85058	1.12555	2.89544	5.27418	5.35103	3.83535
T118NE	Tumor sample	Validation series	3.64988	10.6458	1.00028	4.48901	0.828566	4.32552	4.61665	6.55424	4.52973	0.164553	3.69549	1.52331	0.891568	2.57307	5.59534	7.09473	6.31045	17.9209	7.80926	1.95549	5.24809	1.51775	7.26078	4.77151	1.19076	17.9209	3.62015	3.08838	8.28459	4.85758	3.60307	6.34391	-1.72649	2.94547	1.11233	10.7396	3.08236	3.49938	2.59042	6.57752	8.70169	8.18513	-0.27954	4.73282	6.39449	4.25997	4.71159
T119NE	Tumor sample	Validation series	4.66123	2.13624	2.59928	5.42468	0.858549	6.73855	5.59559	4.20779	5.24485	2.82115	7.47815	1.88419	2.83345	0.544604	3.6537	7.69955	9.38041	4.33425	6.97802	2.31359	3.98468	2.857	7.9066	4.70718	2.3907	6.01936	0.0290154	0.237858	5.27124	5.47895	3.46088	3.72036	-2.82366	3.68231	-2.26846	5.91253	3.85734	5.25716	3.33965	4.62197	6.38788	5.70002	-1.69017	1.34917	3.02897	3.38142	6.54072
T123LE	Tumor sample	Exploration series	3.80349	9.7999	2.61916	4.50109	0.656894	6.17311	5.25873	4.29802	1.96021	0.530092	7.03871	1.80981	5.8501	0.14708	2.65663	7.69516	10.0924	9.99516	10.1903	2.79747	3.60253	1.28704	8.0282	6.57035	2.25234	11.498	1.10604	0.609639	6.70309	3.84429	4.68809	0.0385486	-0.492247	2.94343	-0.531079	6.99032	0.702882	5.12233	5.47599	4.04086	5.19067	3.06346	2.38786	3.17704	6.52508	4.68172	5.29728
T124HP	Tumor sample	Exploration series	4.22557	7.96544	1.7708	6.25021	2.79498	4.62356	6.55805	9.41173	2.76481	1.96699	7.23804	2.77149	3.09687	3.45027	2.26763	7.61812	3.97708	17.7782	4.69719	3.29804	3.33078	2.51095	7.89349	4.88946	3.11061	5.78646	2.08223	-0.373733	0.695888	4.4663	4.55416	4.53978	0.962514	5.28381	-0.822495	5.63308	5.94014	5.42305	6.38438	4.6901	7.99448	4.35708	1.51174	2.3381	7.966	6.19816	6.88022
T125HP	Tumor sample	Validation series	4.39722	9.59385	1.37699	5.23359	2.91081	4.68033	4.93635	2.24088	1.47432	1.90351	8.13644	1.71598	4.87173	2.21428	4.37528	9.21922	11.1227	8.76738	7.55124	3.14144	3.96592	2.92268	7.32292	5.94238	2.00626	8.74584	3.08824	1.70051	5.09426	6.88235	3.92233	0.93991	1.99938	2.31293	-1.30393	4.22284	5.0288	5.15695	1.87718	2.75263	7.64616	5.29509	2.72071	2.68462	5.89348	4.65043	4.55275
T126HP	Tumor sample	Validation series	4.31139	8.68534	1.84889	4.43977	2.6153	4.07164	5.01652	3.00039	5.12155	-1.18528	6.78463	1.84314	2.16885	3.17688	1.75493	6.26675	7.94014	8.80032	4.31304	2.84044	2.83166	1.16071	6.72419	5.23741	2.5106	5.86233	3.89317	0.988024	1.45633	5.00783	4.51553	1.03561	-0.975061	3.73417	-1.07438	3.01686	4.19924	5.40106	4.37106	3.04172	2.77631	3.52559	0.382251	2.51968	6.07223	3.38702	5.55522
T127HP	Tumor sample	Validation series	5.14778	6.97974	2.58223	5.89644	3.67977	5.44282	5.70368	4.3604	0.578949	1.50217	6.15308	1.08624	5.94762	4.41305	4.33945	7.15303	11.2964	9.48872	9.94859	3.43829	4.64286	4.81527	7.34789	6.35837	2.48848	8.85051	3.00089	1.46347	4.22662	6.97085	5.16721	-0.388658	1.73959	3.47546	-0.771084	2.51528	4.69273	4.22671	5.01806	2.26412	5.31123	3.64299	4.38899	3.77871	7.28966	4.20793	6.8952
T129HP	Tumor sample	Validation series	4.94336	9.99815	1.42317	7.99375	1.60986	4.65238	7.58362	3.04379	5.35224	0.441962	8.29346	2.36343	3.2013	3.89387	3.22175	4.91822	7.16832	10.4187	4.35108	1.52467	3.60415	1.1846	6.66405	4.47518	2.63693	6.22774	0.995913	2.94452	4.92125	5.15246	2.27899	2.14899	-0.287976	3.84476	-0.286633	4.5832	6.52915	5.7296	3.79514	4.12064	5.42823	3.7711	-0.68175	2.23856	3.99479	3.74115	4.55859
T130HP	Tumor sample	Validation series	6.01674	15.1699	1.31622	5.43203	3.82271	3.68041	6.76542	0.274121	2.12174	-2.0038	7.59324	1.71367	2.09593	1.8803	1.76679	3.13427	6.41652	11.383	2.87829	3.53546	4.05791	1.84937	8.10249	2.90012	2.3084	5.02377	0.551767	2.34624	5.7884	5.35661	3.82193	-0.023085	0.09484	4.45831	-1.26135	2.15069	5.91399	5.75416	2.95949	1.9509	1.70925	3.30063	5.26881	3.27666	5.64456	2.7236	5.86203
T131HP	Tumor sample	Exploration series	4.7799	10.1222	3.19892	5.64015	2.85976	5.9673	6.14029	2.49098	6.28922	-0.0325173	7.6159	1.78424	3.6168	5.64804	3.6838	6.78117	8.2386	6.50894	6.21681	2.86737	4.46951	3.4663	8.07838	5.12206	2.91149	6.66452	1.09866	2.13792	5.33644	6.53169	4.48108	2.67182	-0.412521	3.73638	0.122851	0.905805	7.06219	5.78527	4.26526	3.70379	7.59857	2.88633	0.0541188	2.74423	5.76982	5.30828	5.54176
T132HP	Tumor sample	Validation series	4.28028	9.82123	2.4625	6.36859	0.843163	4.71383	6.03889	11.3289	3.72089	8.73493	7.4552	2.29031	11.2423	1.9664	5.87784	9.03294	13.7189	11.4724	8.36665	0.932903	4.37323	0.740602	5.38187	4.33801	2.12959	8.81845	0.776598	11.8379	7.62342	4.63474	3.99356	8.0635	-3.31778	3.62908	2.94646	17.1114	4.89562	3.5657	4.75409	9.77619	12.1313	9.34447	-0.817717	5.57056	3.22051	3.47412	5.84645
T134HP	Tumor sample	Exploration series	3.92881	2.77033	-0.690883	7.19712	0.775863	4.45105	7.34149	0.335387	4.23454	5.35246	5.8975	0.89228	7.49129	6.8855	6.7974	6.97858	8.32015	2.77696	3.8066	-0.698655	3.43909	1.08005	5.37612	2.0981	-1.05265	4.34676	-0.027173	8.22608	6.68576	4.03134	2.82793	5.49845	-3.57841	5.53853	3.65493	9.59493	9.72555	4.45696	0.26053	7.93105	6.31374	7.83287	-0.0219904	6.27239	3.68909	3.18974	1.91834
T135HP	Tumor sample	Exploration series	3.96597	8.83934	1.4375	6.7402	3.09265	4.79585	6.37201	9.01041	1.82077	0.960328	6.73087	1.27048	4.35826	2.64174	3.65548	6.91511	7.90254	11.5527	10.5061	3.16825	5.43485	1.53702	6.9145	6.88107	1.93503	10.4806	2.99347	7.31787	7.19591	6.20274	4.11932	2.87829	-2.90841	3.67667	-0.470505	12.4146	5.64901	4.1635	6.4444	3.62154	5.39209	6.74857	4.27427	4.40413	7.18826	5.29513	6.43814
T136HP	Tumor sample	Validation series	4.60049	4.44801	2.30927	6.24389	0.712098	4.68174	6.33702	3.33701	3.82756	0.438731	8.3106	2.19933	1.06032	1.12609	2.69662	5.11292	8.30624	11.7657	6.07385	1.42064	4.20357	1.33524	6.49318	4.21814	2.73558	6.63261	1.72306	1.59138	6.6697	6.05839	3.74705	1.60814	-1.35917	3.82808	-1.24143	3.82267	4.83903	5.52212	4.20913	4.18671	4.11535	3.66197	-0.483156	2.65084	5.54525	5.06673	5.86379
T137HP	Tumor sample	Validation series	5.52133	17.6202	1.65818	6.83403	1.99731	4.99056	7.20475	-0.141524	8.57281	-1.21319	7.36658	1.29263	1.59113	3.24184	1.54835	4.13579	5.9826	5.34256	1.73726	3.88123	3.14612	3.16117	7.90172	4.10828	2.45542	4.16472	-0.399719	2.0351	4.73906	6.51291	3.92957	0.362246	-0.506431	4.92559	-1.4523	2.74808	8.69791	4.76637	4.45852	1.89212	-0.735449	2.97913	1.85651	1.96115	5.39088	4.29884	4.6206
T141NE	Tumor sample	Validation series	4.50264	17.7009	3.02486	4.72431	3.36631	3.89002	4.75025	4.11377	0.343338	0.540208	8.06909	1.18903	5.19818	2.23247	2.08107	0.33099	3.96959	17.7009	7.84493	2.54807	4.6836	1.03287	6.94455	4.059	1.96959	9.0591	1.65419	2.82718	4.79469	3.39656	4.58636	1.17595	-2.36708	2.88383	0.64939	2.99191	2.47812	5.50458	1.83838	4.70712	3.24007	2.25945	-1.89194	3.6018	5.82481	2.56939	5.921
T142NE	Tumor sample	Validation series	6.50991	17.7619	0.927949	6.03093	3.67388	4.11402	6.41992	1.83329	-0.353409	-0.343459	7.89731	1.49085	3.54829	4.35419	5.09988	3.97629	4.51038	9.63396	9.79688	0.640479	4.7763	3.38143	7.17604	4.64546	2.75084	7.17988	3.63675	3.58671	6.20665	6.10721	5.43175	-1.58466	0.739874	4.4877	-2.81022	2.50634	9.52249	4.61531	3.78651	2.33853	2.69172	2.59754	4.27412	2.37917	7.20644	5.95622	7.05827
T144NE	Tumor sample	Validation series	2.72343	1.24667	1.28611	5.13115	1.23309	4.38068	5.43874	4.10824	4.86043	5.26306	5.70983	1.67667	8.6193	0.625281	7.07329	7.73487	6.49884	7.25881	7.67607	0.777734	5.29174	0.390242	6.68843	5.08905	0.956277	9.48682	2.62416	7.18982	9.37994	4.6428	3.73215	6.86175	-1.6887	3.40396	0.367114	10.469	1.08316	3.42112	4.61403	5.48901	8.95259	8.45973	-0.653867	7.6424	5.37056	4.33868	4.80605
T146NE	Tumor sample	Validation series	4.58377	15.0087	2.09355	4.87956	1.7989	4.55099	5.4417	1.44142	4.2324	0.301676	5.53013	-0.420907	0.692286	4.98625	4.05093	5.18911	8.19768	4.80236	6.50087	2.41956	4.44002	2.91164	6.11286	5.58616	1.0598	6.8363	2.58404	0.760672	9.7634	6.48545	4.60134	0.517729	-0.196625	3.75921	-1.62313	6.22077	4.28256	2.56355	4.21375	3.17016	4.80549	2.94723	2.28864	3.35607	6.8197	5.17698	6.63424
T148NE	Tumor sample	Validation series	3.41086	10.8205	2.19878	7.33981	3.3759	4.22156	6.31314	0.0330369	5.29536	-0.00173599	7.76567	1.66439	2.58817	6.00619	3.84878	4.27605	7.32912	1.68007	5.09915	5.03165	4.6656	3.02616	7.53636	4.23324	0.858509	7.02301	0.97228	0.247167	4.58136	6.66275	4.09045	1.60211	-0.0672958	5.09476	-1.94344	2.45506	9.45111	5.54658	2.84833	3.48646	1.88254	3.10395	1.4283	3.06575	5.02757	3.94174	3.73304
T149NE	Tumor sample	Validation series	4.82476	16.1652	3.68242	6.04094	3.4167	6.12399	5.06227	3.65901	6.72567	0.781719	8.59519	2.82736	7.35625	3.59992	5.09063	9.30419	8.47307	7.06552	7.62634	4.7421	4.88666	2.99687	8.5676	5.39586	4.09268	12.7879	1.76967	2.91225	4.59075	6.83904	4.01385	1.95782	1.30665	2.5022	-0.406561	3.96669	7.07943	7.30193	4.71582	5.63795	7.83611	2.21024	0.868531	2.80217	7.35778	4.85967	6.33239
T150NE	Tumor sample	Validation series	7.82139	18.0215	2.95072	4.00254	4.75125	3.20496	4.13319	8.94357	1.28294	-0.309655	10.1888	1.68828	3.39693	7.11765	3.0732	8.89346	9.62288	10.4035	2.26888	5.37489	4.79519	2.55407	7.57455	6.12046	4.22574	9.89932	2.93762	-0.492114	2.77473	4.10181	4.62367	-0.404395	-0.911177	2.62746	-0.451586	2.96738	7.66922	8.15246	2.43677	4.14087	1.50399	3.42213	0.487565	3.60602	6.03141	2.96397	8.07047
T152NE	Tumor sample	Validation series	5.72511	12.8473	4.27546	5.75567	3.04122	7.8104	6.10469	2.86614	7.13118	0.454601	8.89293	2.80647	0.131667	5.19233	1.05538	3.78221	4.62751	4.01518	6.02054	5.56331	3.09058	5.09169	9.17759	5.9516	3.64224	7.42472	1.12163	0.737262	3.28313	7.10854	4.08134	0.915036	2.41359	4.03221	-3.72516	2.28297	4.03551	7.74859	4.57887	2.11962	2.42805	1.66791	3.09045	1.09212	7.39374	5.06055	7.04774
T153NE	Tumor sample	Validation series	3.86075	7.34105	2.30405	4.76124	1.56376	4.60097	5.22331	1.72767	3.14791	2.68147	7.59964	0.376732	2.3893	2.63989	2.20436	7.87745	5.9761	6.90745	7.43585	1.94961	4.82922	2.06002	7.57991	4.85399	1.46686	9.78767	1.75934	1.75802	2.48746	5.56736	4.32074	4.71047	-2.14554	3.52181	0.166924	4.69409	4.10276	5.23106	3.49711	4.44716	4.86879	3.95155	-0.300789	2.89885	5.53436	4.50666	3.85828
T154NE	Tumor sample	Validation series	3.26233	12.9765	1.80137	5.6491	1.66796	4.58863	5.54108	4.96682	5.41873	1.90234	7.85477	2.41251	3.62416	1.90815	3.17241	4.65316	4.6334	12.5747	5.35088	2.32111	4.49527	0.897989	6.61765	3.37826	2.87855	9.66721	1.50595	0.434638	5.33929	5.36467	3.73494	1.18505	-1.47364	4.26006	2.29615	6.63753	4.54006	5.46271	3.04225	5.84119	5.6712	3.49567	0.521924	3.15777	5.09021	3.20569	4.9551
T156NE	Tumor sample	Validation series	4.8133	10.6968	1.2845	5.31327	1.45662	4.0734	5.3488	6.52148	5.43974	11.8853	8.30182	0.143808	16.8922	1.34322	6.10517	5.88932	7.77229	9.99573	6.84133	0.369761	4.32744	1.0651	5.76243	5.08831	1.7142	10.9391	2.04712	16.8922	16.8922	4.39639	3.20135	6.92455	-3.67393	3.66565	0.784319	16.8922	4.2011	4.15501	5.70228	6.46084	16.8922	5.05083	1.13105	5.616	3.87799	2.5507	4.71425
T158NE	Tumor sample	Validation series	5.64009	12.194	2.38075	6.03908	0.468024	6.3956	5.89885	0.993577	8.05373	0.550714	7.98704	2.57736	1.46487	-0.00729874	2.05205	8.00421	3.41639	4.61019	8.8383	3.06972	3.37043	2.26593	7.36168	3.55073	2.44037	6.71304	0.922599	0.623597	8.43872	5.94809	3.52265	-0.244739	0.0340334	3.64984	-2.81484	3.40492	2.1197	6.23106	6.26689	5.05078	9.81819	1.93769	0.510511	1.81449	6.72157	4.88573	5.02689
T160NE	Tumor sample	Validation series	3.08226	1.86686	4.11362	5.05054	-0.586246	4.47303	4.28213	16.233	3.22844	3.38293	3.95096	0.673866	2.11549	3.13255	6.40462	9.0448	10.1979	10.4996	9.41399	0.693971	6.48161	4.57717	7.19407	16.233	1.25649	12.6689	3.17778	5.87846	8.25016	5.73783	3.04968	6.98603	0.968172	1.89916	0.142217	9.59966	3.15756	3.18245	8.35296	6.84314	8.41162	6.02466	3.90564	5.30997	8.67929	6.70361	6.26274
T161NE	Tumor sample	Validation series	7.09146	16.94	5.21609	6.59256	3.45158	4.76826	7.53267	0.935673	8.3905	-1.61842	8.46044	2.44118	0.532149	3.42372	1.96108	3.26224	4.7836	7.67243	5.24498	0.808287	4.26647	4.26672	8.29263	6.19042	4.32816	6.58582	0.193951	0.34955	2.66943	7.07729	3.4613	1.24741	0.462958	5.89162	-3.50218	2.90768	3.91233	6.34771	3.92418	2.01262	0.748821	0.515201	1.89958	2.32173	7.48242	7.08587	7.15807
T164NE	Tumor sample	Validation series	4.45282	11.8362	4.46752	4.35704	3.09575	6.43906	6.00362	15.634	1.08071	4.23917	4.67108	-0.635789	9.65687	7.42359	3.51101	7.47216	9.34778	9.91437	11.7406	4.13259	7.01057	3.05485	5.717	9.63414	2.27395	15.634	4.1502	1.40855	7.39706	6.24679	5.53575	10.4195	4.86185	4.52176	0.506983	9.27394	10.5718	3.72835	7.28335	5.50003	9.29996	7.93506	3.56061	3.89402	9.38774	11.2296	5.85754
T165NE	Tumor sample	Validation series	4.80538	9.74776	4.2165	4.82095	3.57101	7.22405	5.49826	3.07624	8.28566	0.749321	9.18067	1.24197	0.503795	1.13941	-0.606422	9.37188	7.05988	9.45068	5.87946	3.90674	4.55264	3.45846	7.24262	5.96522	3.53827	11.0174	1.82464	-2.05683	2.96179	5.98748	3.42392	1.58521	-1.00513	4.21286	-0.712507	3.81491	5.01023	6.72966	5.32422	6.47811	9.38469	1.82884	0.701943	1.3972	6.50403	3.28717	6.27682
T167NE	Tumor sample	Validation series	3.26414	13.9056	2.00399	13.9056	1.51588	3.99411	7.26725	2.83241	5.88285	7.26426	8.5541	2.1582	7.59652	3.35845	4.79189	5.90331	5.16624	8.38087	6.38457	2.2536	3.95999	1.57665	6.80808	13.9056	0.626094	7.33987	0.634512	13.9056	13.9056	6.01917	2.78733	8.34496	-1.87139	4.51473	-0.532953	13.9056	8.37321	4.52936	1.80401	7.83354	8.91967	6.43628	-0.321234	4.89497	2.65275	3.29104	1.78856
T168NE	Tumor sample	Validation series	4.34124	5.82242	2.38496	5.76427	0.103696	3.80306	6.23673	3.35823	2.34713	2.38448	4.84097	1.77704	6.23907	0.948412	7.8294	7.9309	7.366	10.2613	8.39632	2.09254	4.69257	-0.164306	6.28171	4.84945	2.12997	15.9507	-0.897417	2.26926	8.7326	3.31456	5.30266	6.33253	-2.71155	5.33795	-2.12047	9.4567	1.24987	2.76977	4.86643	6.04271	9.71286	4.55661	0.82622	4.35371	5.19574	4.35576	5.23994
T169LE	Tumor sample	Validation series	5.49328	9.99738	3.40915	6.19124	2.6428	5.87582	6.27076	0.979468	2.75993	-0.213474	7.58268	1.05672	3.61513	3.77806	4.1765	3.69014	5.65239	8.27732	8.45258	3.58398	4.7635	4.63574	7.86533	6.75429	3.29675	7.67406	-0.17689	-0.472601	3.6354	7.51233	3.91684	0.991923	1.16675	4.16975	-2.59867	1.83597	8.46206	5.59235	2.00209	2.21443	4.415	2.15622	3.67235	2.10483	7.58974	6.125	6.6038
T170LE	Tumor sample	Validation series	2.82858	9.75967	2.82128	2.86343	-0.231349	4.38822	3.10987	6.4345	6.84124	3.48405	3.84991	0.178618	7.95484	10.8588	13.2634	8.35293	13.5798	10.9324	11.6027	1.26162	4.43328	0.923	7.23333	9.40266	1.36965	12.5586	7.03358	12.2766	18.7144	6.00581	5.53801	8.53018	5.5988	1.70862	10.0846	14.0233	5.10635	3.88161	7.20594	16.0233	13.8993	8.1919	6.44623	9.67767	9.17132	7.55964	7.3227
T171LE	Tumor sample	Validation series	3.77529	17.0829	2.29623	7.71648	5.81474	4.81022	6.81519	8.96272	-0.0620136	3.12448	9.90173	0.773034	9.70058	2.88345	4.09641	7.75137	9.71609	10.6161	7.52181	4.82723	6.62579	2.15645	6.35185	7.12898	3.44858	8.99407	4.96357	5.83796	11.6007	6.13466	5.0809	4.27499	-0.943837	4.50483	-0.388865	7.87574	8.69369	5.78912	6.19359	5.93616	9.68627	10.1518	2.61879	6.05703	10.4504	1.86132	8.62045
T172LE	Tumor sample	Validation series	5.01057	17.3427	1.7834	6.95657	2.53587	5.572	7.52831	0.544762	8.89186	-2.78486	5.48529	1.36398	4.33606	6.70341	3.52175	3.59608	5.45927	4.27776	3.5236	0.014764	2.98507	4.99126	6.85843	5.33842	2.06235	3.80317	-0.723217	-0.401293	10.4294	6.96312	3.35944	-0.648589	0.736579	5.8153	-3.73931	2.91848	6.05457	4.2038	5.34422	2.48064	0.759384	0.874326	4.95453	1.0595	7.7775	3.6591	6.31106
T173LE	Tumor sample	Validation series	4.12975	8.94273	1.45577	7.84435	2.98331	4.561	5.67603	5.19168	6.96023	0.970327	16.3647	2.61667	-0.0277197	4.69681	4.37153	8.02281	9.25884	11.0124	4.75387	0.62797	4.20466	2.04328	7.04237	5.80697	2.49393	7.60805	-1.06712	1.66532	4.02268	5.15318	2.87277	-1.07648	-0.402577	2.07662	0.813487	3.25228	6.22801	6.58018	4.01843	2.9128	2.34871	5.44535	1.0209	2.43434	4.77962	4.57031	5.12981
T174LE	Tumor sample	Validation series	4.55507	1.85293	1.7109	7.02593	2.64295	3.81432	9.76083	1.09375	7.8906	7.70212	5.87099	3.43543	8.75301	6.22314	9.6769	10.155	6.82304	3.73181	4.03207	2.0202	4.99855	2.74755	6.16607	4.37845	1.73948	4.0714	-0.0625843	7.97627	15.1056	4.65072	3.55716	7.18749	0.88089	8.4559	3.61547	5.89085	15.1056	4.58237	3.5692	9.424	8.86305	8.68975	2.56167	3.92859	3.13687	4.9176	3.74954
T175LE	Tumor sample	Validation series	4.64316	9.4557	1.1034	5.67766	1.40921	4.66199	5.74282	0.988367	2.53874	1.63183	6.75218	1.1147	1.83325	1.5903	3.08696	3.27233	5.73413	5.8975	7.3599	2.52995	5.28853	1.52857	6.56811	4.76518	2.09431	6.73038	2.63914	8.18996	8.36091	4.38699	3.814	0.607962	-2.42705	3.76986	-1.15057	5.1737	5.90062	4.02529	3.61346	4.03	5.11765	5.1273	4.98121	4.36831	4.65962	3.42289	5.83037
T176LE	Tumor sample	Validation series	3.32442	10.8971	1.41728	9.03362	1.62831	4.7789	7.09742	4.41095	4.86055	4.1618	6.98709	1.44467	6.24935	2.44539	5.719	5.09897	4.93983	11.2009	7.19376	-1.0621	4.82754	1.23858	5.81739	3.59769	1.35671	8.93954	2.01595	5.33526	10.2628	6.10203	3.61083	6.32727	-2.6938	4.82748	1.49888	10.5478	6.36926	4.46813	2.00726	7.53828	9.80724	9.09158	-1.87025	5.93643	3.39662	3.75939	3.46934
T177LE	Tumor sample	Validation series	5.06339	5.96006	2.54931	6.4117	1.22506	4.94961	7.1268	-1.17435	8.69457	-0.26041	8.65681	1.8065	2.19169	3.66708	1.83419	5.7689	5.48489	9.88405	4.86113	1.96609	2.67778	1.96863	7.03292	3.65558	2.4042	4.77998	-0.999667	-1.03467	3.84587	5.72477	3.80309	-0.248593	-1.29803	4.84989	-3.04005	3.59202	5.01314	5.56004	3.92045	2.1448	1.2336	1.37662	1.09099	2.02892	5.33999	4.68772	3.91955
T178LE	Tumor sample	Validation series	5.00479	5.88413	0.389231	5.79218	2.18806	4.10524	5.56692	6.91908	2.30101	2.71055	9.44092	2.10185	5.40558	2.1709	4.67434	2.63119	7.1845	11.4638	5.22737	2.82349	5.99723	1.84641	6.72914	8.3289	3.03539	10.0318	3.79165	1.4555	6.00774	5.46684	4.55607	1.80166	-3.60532	3.84554	-1.55301	7.62485	5.07978	6.93059	3.91029	3.63278	7.34712	5.74905	1.14845	3.5567	8.77181	5.47754	7.77486
T179LE	Tumor sample	Validation series	3.93896	13.1816	1.17297	6.43399	2.85439	4.44002	6.00149	1.65219	4.05662	0.137143	6.93637	1.81769	0.952433	2.94574	2.94135	8.25811	9.03296	5.87557	4.1856	2.43245	4.96424	1.88524	7.04115	5.51101	1.29249	8.15294	1.17131	1.78801	7.106	5.37199	4.10147	1.08603	-2.09484	3.44316	0.457879	6.26833	5.99063	4.16541	3.53948	3.84175	4.51052	5.50006	0.457379	4.02343	5.30031	3.36074	5.30202
T180LE	Tumor sample	Validation series	5.64448	14.9259	0.301325	6.52259	1.83931	4.26496	6.07381	4.86787	1.46528	-0.42643	8.43271	2.20304	9.31872	1.99067	5.20194	6.26902	8.03721	14.9259	5.42367	3.15415	5.04071	1.67343	6.19681	4.85589	3.37547	14.9259	2.32476	4.45797	7.60571	4.73481	3.39275	1.29513	1.09191	3.49834	-1.39051	9.88843	5.88161	6.18694	3.25956	5.29677	3.21026	2.90873	1.86341	3.67731	7.38147	2.45769	6.55018
T181LE	Tumor sample	Validation series	3.96095	3.50704	1.87766	6.95554	1.2538	4.97216	3.95959	4.0063	4.74259	4.60297	5.75722	1.43436	4.67678	2.73147	5.61388	8.93333	11.2757	4.92016	7.87927	0.576526	4.93193	2.79171	8.3039	6.74468	1.09088	16.4093	2.5133	9.26311	11.1602	4.63181	6.05987	7.27532	-0.240396	2.20404	3.81291	12.8291	2.8823	3.4229	4.68084	7.05056	9.71975	11.9556	1.89447	7.08023	5.76204	5.72405	5.78446
T182LE	Tumor sample	Validation series	4.62811	12.314	1.08262	6.30626	1.74104	4.26764	6.21816	0.0896629	3.75974	1.89301	11.1564	2.60981	2.32188	6.17608	2.28783	9.31507	7.81668	7.18884	3.95267	1.72155	4.04644	1.13497	6.45457	3.17365	1.05457	4.98024	-0.314812	0.702029	4.97804	5.28841	3.72998	0.439714	-0.652785	3.81325	-0.954807	4.92969	6.97672	6.29313	2.77246	5.98351	2.73283	3.75261	0.798505	3.19558	3.93446	3.70208	3.94464
T183LE	Tumor sample	Validation series	4.97092	7.25159	3.3399	4.6931	-0.0485441	5.82314	4.78398	5.76554	6.90029	-0.0485689	5.6921	0.382329	-0.272552	0.328257	4.85688	6.79118	8.3992	9.07636	9.43947	1.27074	4.47365	3.71957	6.89438	6.69563	1.19201	18.347	-0.349776	5.05568	14.7819	6.65764	4.31389	1.47505	-0.597547	2.85439	-1.85119	4.70781	0.693944	3.12435	6.01568	4.25772	10.5754	3.29427	2.31011	3.70195	6.34698	5.48713	5.87028
T184LE	Tumor sample	Validation series	5.31689	5.86623	1.916	5.27122	2.8821	4.91038	5.09933	5.15725	4.46265	0.525754	7.63069	1.30913	6.36418	1.86732	3.14789	7.50232	7.06291	10.4816	6.60332	1.14382	4.69665	1.31697	7.08666	6.03893	2.45786	11.4102	1.33352	-0.573791	5.12346	5.21805	4.78145	0.0549739	-2.44676	3.70242	-0.654696	4.30182	3.51178	5.14908	4.80435	4.99267	5.02585	5.26309	1.55152	3.45333	7.437	3.87667	6.46625
T185LE	Tumor sample	Validation series	5.26985	11.5334	1.87447	6.19308	3.17259	4.48252	6.22191	6.54104	4.37331	10.8279	5.6014	-1.62719	5.19302	6.27358	7.30562	3.62612	6.63907	16.592	5.64532	1.96634	5.08218	2.70571	5.50819	5.40091	2.43262	9.85853	4.40921	12.4995	16.592	7.50889	4.8863	7.86462	-1.53864	4.26009	6.58605	11.7415	16.592	4.26736	4.21403	16.592	16.592	11.0931	-0.582251	7.91203	5.14676	4.44198	4.90304
T186LE	Tumor sample	Validation series	1.54296	13.4044	3.79203	13.4044	1.68475	4.21975	6.74399	4.34541	8.62617	13.4044	13.4044	1.33321	6.49907	6.51993	6.84861	13.4044	9.56304	13.4044	6.24022	3.1639	4.55013	2.91801	5.80101	5.99341	1.76202	13.4044	-0.189015	13.4044	13.4044	6.15079	3.29577	13.4044	1.046	0.983992	7.68985	13.4044	5.3356	6.22497	4.88292	13.4044	13.4044	13.4044	0.654058	13.4044	6.53371	4.25368	1.98345
T187LE	Tumor sample	Validation series	3.08835	9.84195	1.59321	6.97111	1.07534	4.38918	5.59899	2.3628	3.33985	3.01838	8.34798	1.94306	3.71952	1.72297	5.14164	6.46329	5.31183	3.77584	7.60409	2.24638	4.94305	0.441674	5.80067	4.73409	2.01433	7.67147	1.69684	12.4224	10.222	3.83862	3.63582	2.39576	-1.70325	3.91516	-1.13393	8.80715	7.94562	5.04223	2.76035	7.23831	12.4019	8.59569	0.456922	4.8799	4.0701	3.303	4.34969
T188LE	Tumor sample	Validation series	4.17153	17.5138	2.96318	7.71071	2.1865	4.4818	6.50994	0.208007	6.42011	9.88589	10.2208	2.8305	6.12459	7.90527	5.63628	8.91939	9.95923	13.8144	4.94059	4.39704	4.15476	1.46798	4.08048	4.39307	2.11598	4.8544	-0.977956	8.11766	13.8325	5.01116	3.95276	9.04125	-3.19939	4.77763	7.00596	11.1997	10.0801	5.78524	6.04339	11.3686	12.5446	10.737	5.89404	7.80168	4.94593	3.47834	3.76932
T189LE	Tumor sample	Validation series	4.73301	16.643	2.29677	7.16187	1.61605	5.24365	6.81285	-0.439349	7.9337	-1.18839	7.77939	1.3665	0.561728	5.11155	2.59315	5.73074	5.66788	4.14042	3.9729	2.60883	3.23246	3.14789	7.43024	3.87727	1.92803	4.67384	-1.44891	0.552733	3.02358	6.25778	2.91767	-0.954593	-1.21585	5.088	-3.56874	1.74557	8.21886	4.42154	5.31435	1.35526	1.42055	1.99888	3.71011	1.44096	5.47361	4.51276	4.76475
T190LE	Tumor sample	Validation series	4.64485	16.407	1.46017	6.81597	2.76783	4.75207	6.28458	1.9269	3.99059	0.867227	6.9871	-1.50485	4.83653	6.82078	4.88941	4.44028	7.34533	4.76298	4.24471	0.708277	4.44838	3.34663	6.01435	5.14351	1.48323	5.55857	1.15891	2.38423	6.34999	6.97364	4.02337	1.52812	-0.35406	4.06317	-1.10034	3.86251	16.407	4.57493	4.57807	2.98025	2.92929	4.40344	0.312805	3.43063	6.43428	3.6238	5.10124
T191LE	Tumor sample	Validation series	5.13681	5.42585	3.25253	6.48558	1.96131	5.32722	6.28419	3.58368	5.54445	-0.407852	7.73049	0.604213	0.960462	5.53895	4.11306	4.34551	6.15661	8.8215	7.50206	0.606364	4.24452	3.00945	7.17777	4.89359	2.19102	8.21821	0.233911	0.0515128	3.41741	6.07995	3.27245	1.3547	-0.726945	3.88811	-1.4221	4.30296	3.44993	4.87046	4.12222	3.57951	6.81954	3.09294	-0.22217	2.82195	6.12453	3.79386	5.63444
T193LE	Tumor sample	Validation series	4.58946	13.1024	1.35072	6.64987	2.89578	4.84298	5.65475	1.11684	5.85726	0.716925	7.62139	2.97309	4.31848	4.72385	3.16173	5.71383	6.35157	4.18297	4.13957	3.24288	4.02177	1.5523	7.86482	3.14984	2.78207	7.1022	2.63863	0.340197	3.15862	6.08275	4.01031	1.99302	-1.25955	4.26677	-0.667105	4.27043	7.71759	6.03956	1.96611	5.1159	3.51974	2.81724	-0.782924	2.56087	5.44268	4.30424	5.21811
T194LE	Tumor sample	Validation series	3.62334	10.2968	0.512822	6.67621	1.64282	4.37669	6.58231	-0.254311	5.90946	2.62667	6.63743	1.55851	4.53977	4.27804	3.59056	6.45338	6.4264	4.06883	4.42577	0.488878	3.85143	1.04027	5.90496	3.30513	0.534078	4.68112	-0.768217	2.73538	8.70752	5.28725	3.47845	6.60751	-2.38391	4.12139	5.37729	9.49425	6.00589	4.39692	3.11752	9.31647	8.59678	5.38492	-0.921166	3.87621	3.84261	3.29563	3.21948
T195LE	Tumor sample	Validation series	6.04053	12.1814	1.38568	8.46979	3.49156	4.49802	7.59212	0.729115	1.10029	-0.782512	7.59844	2.37939	3.44681	5.77445	3.72163	4.71002	6.21218	8.31592	6.11121	1.02407	5.0436	1.62545	7.91273	3.91882	2.58989	4.57724	1.16432	2.1861	5.26824	5.2812	3.54504	1.26354	-1.02476	5.57423	-1.2043	3.28669	5.18115	5.7881	2.73085	4.43188	1.65638	3.14384	3.95524	2.95425	5.42091	1.72465	6.21349
T196LE	Tumor sample	Validation series	3.61815	14.2	2.99894	6.15847	2.12681	4.32374	6.05068	-0.0521909	7.33822	0.099836	14.2	3.19224	2.67694	3.8063	1.05491	7.76203	7.67477	7.98463	4.47134	2.43561	3.19262	2.27565	8.3595	3.06589	2.11486	6.21421	-1.45689	0.00994578	5.2522	6.10171	3.18728	-0.009785	-0.527478	4.62306	-1.81938	3.55727	5.28525	7.4436	4.42283	4.38585	3.34488	1.36299	-0.186011	1.5857	5.23034	2.9376	4.28321
T197LE	Tumor sample	Validation series	3.68176	5.49916	0.922849	5.21529	0.243291	5.42894	4.13078	9.49486	9.85964	10.4764	4.18012	0.42498	9.09576	2.76735	12.0519	7.29191	10.1565	13.0716	8.79307	2.62119	5.40787	6.24633	6.64796	5.07381	1.47328	13.8552	3.70942	11.0421	17.1559	5.99102	2.4243	12.6371	4.13223	1.99825	3.76472	17.1559	2.61335	2.89628	5.3913	17.1559	17.1559	7.57751	3.08069	7.0169	4.43463	6.43192	6.04422
T199LEA	Tumor sample	Validation series	7.09684	9.68309	0.431781	6.00841	2.48225	3.87985	6.66768	0.775767	2.44615	-0.947794	8.18698	1.65841	1.77701	2.10295	1.57874	3.86052	5.5023	13.0466	9.21717	-1.28023	5.67347	2.1736	7.0882	4.58006	2.52931	4.4177	4.34589	1.13228	8.97525	4.2121	3.16041	-0.00615586	0.560093	4.79752	-2.60071	5.99007	7.15994	6.66626	4.13315	2.49607	2.52694	3.28588	3.22032	1.37207	7.47017	1.90562	6.3851
T200LEA	Tumor sample	Validation series	6.69749	16.5932	2.20053	6.91073	2.12012	4.93277	5.75893	1.51187	2.65761	0.967164	10.909	1.77926	2.67006	1.50274	3.2154	9.2629	9.30167	5.73274	3.96079	1.53494	3.69343	2.52388	7.99985	4.08666	3.1679	7.08594	2.49321	1.02586	7.54868	6.70287	5.03031	0.522895	1.23875	4.35121	-1.77441	2.84879	5.84422	6.66954	4.36186	4.58099	1.16087	2.72969	3.55638	4.06128	6.34441	4.11394	5.88519
T201LEA	Tumor sample	Validation series	5.95934	8.72367	2.41567	6.70701	1.93854	6.37824	6.95238	0.306079	7.26963	0.0338274	9.972	2.23853	1.42915	4.27399	2.13596	6.79322	8.5715	2.32027	6.16371	0.361145	3.15188	2.90552	7.89297	4.70231	1.97533	5.8937	-1.14308	-0.512287	2.85564	6.06572	4.14394	1.17598	-1.51405	5.65267	-2.84837	2.234	4.75374	6.7305	4.54731	2.70339	2.26343	1.45199	-0.259382	1.85035	6.38287	4.91976	5.67669
T202LEA	Tumor sample	Validation series	5.9077	10.9174	2.17787	6.42341	2.07948	5.65835	4.96428	-1.16094	7.80359	1.56986	9.39089	0.113819	5.23466	6.64399	5.50114	3.62491	7.19428	3.00825	3.76812	1.75555	3.25324	3.11461	6.49711	2.39615	1.61621	4.04641	1.22234	0.980622	7.73159	5.75516	4.094	1.63942	-1.95163	5.09604	-2.3894	1.97653	15.0062	4.25439	2.1216	2.01777	0.0630075	2.97717	2.12706	3.60903	4.52162	4.27924	3.90991
T203LEA	Tumor sample	Validation series	5.34722	18.3139	0.353297	3.52377	2.86054	3.99414	5.31642	0.615049	6.41804	0.78336	8.55412	2.22493	2.37785	4.43054	3.46318	2.38377	5.77728	8.16589	5.52469	-0.176364	4.12291	1.66251	7.71421	4.2446	1.77621	5.08863	0.0929738	-1.44822	4.60407	5.08947	3.66832	0.166656	-1.08407	2.97712	1.31997	4.93515	7.14488	6.82184	3.15347	4.32461	1.99636	4.47783	2.04788	5.00493	4.20208	2.44472	5.48604
T204NE	Tumor sample	Validation series	2.83189	4.72337	2.24553	3.87631	0.029508	4.73179	4.71213	5.70785	5.8664	10.251	3.73936	0.151411	9.66064	1.53219	6.93196	7.0714	6.79117	10.3833	8.44667	0.368444	4.80673	1.02295	6.45431	6.03107	1.33562	10.461	1.66319	8.34129	11.3354	6.1815	4.25843	7.34619	0.133813	2.72113	3.84636	14.9846	2.03004	2.27689	5.01677	11.3977	11.7308	7.95782	-0.426716	7.59985	6.35922	5.23685	5.11051
T205NE	Tumor sample	Validation series	4.83772	6.79137	3.13222	6.37213	1.88426	5.56048	6.63088	1.76554	4.28836	-0.302664	8.52773	1.45744	1.52256	3.30001	2.03862	3.59105	4.40207	9.85978	5.81863	1.75928	3.87975	1.85887	6.53118	4.77438	3.11302	8.89563	-0.481929	0.507161	4.22836	6.52332	3.89899	1.78289	-1.14814	4.34313	-1.51825	2.47397	4.43986	6.02388	4.0419	2.31973	0.913074	2.55814	0.0189464	2.61543	5.32124	4.47623	6.10688
T206NE	Tumor sample	Validation series	5.48775	1.56809	3.55681	5.65109	0.844458	4.8702	4.91709	8.97813	6.16193	2.44512	9.07287	2.28294	1.91428	0.29335	3.94954	5.5276	6.63867	10.9041	7.00888	0.810875	4.62138	4.74899	7.54593	8.1876	3.25314	8.7181	0.376111	-0.110829	1.78228	5.15634	6.98198	4.83315	-0.162659	3.12292	-3.31318	7.09117	2.19907	7.23153	2.54355	2.31007	10.8078	5.84955	2.60422	1.78478	3.87217	5.82546	7.46042
T207NE	Tumor sample	Validation series	4.61386	6.22977	2.64486	4.97747	2.8908	5.43812	4.3805	9.92144	4.60969	3.27376	16.0575	3.63046	0.769993	3.93161	1.23084	7.65106	6.91702	12.0388	3.98827	3.19242	3.84724	2.80872	6.9005	5.35071	3.1087	10.6201	0.225364	0.614403	2.88999	6.81475	3.91363	0.172251	0.398279	2.04379	-1.6026	2.63096	4.89499	6.87655	4.2788	2.17619	1.64074	2.50515	0.461804	2.2772	5.26611	4.75769	5.70468
T208NE	Tumor sample	Validation series	4.46981	6.07991	0.526768	9.41549	1.97465	3.68844	6.2717	2.42589	7.53342	8.09278	6.56621	2.62544	3.33164	6.16212	4.64713	1.56213	3.96464	9.46689	2.47478	1.21419	3.81362	1.83085	6.62871	3.19983	0.882506	0.763685	0.24688	8.22498	13.7583	3.57543	2.98102	7.65835	-2.43818	5.34897	0.991062	9.16662	8.6629	5.1902	3.528	5.69204	9.26581	7.75898	1.23358	4.58894	2.72519	1.42272	1.86
T209NE	Tumor sample	Validation series	5.20598	8.3623	1.37057	5.91009	1.24134	4.06383	6.09411	4.77167	1.87804	0.211271	8.67676	1.97857	-0.132524	2.20757	1.66318	8.00066	9.41713	10.4683	7.39632	1.3803	3.93195	1.01305	6.93426	5.15663	2.43538	9.14544	1.13922	-0.743148	2.81261	3.9957	3.43921	0.473761	-2.65513	3.89177	-1.5157	4.30119	2.89082	6.59485	4.83513	1.98197	3.35451	3.136	1.26849	3.10276	5.44812	4.35685	6.66171
T210NE	Tumor sample	Validation series	4.76426	14.3401	4.42071	6.28844	2.72422	6.10227	6.62927	3.39333	7.65808	-0.185781	14.3401	2.30643	1.21941	4.03203	2.56497	6.3609	6.71422	14.3401	5.80582	2.88871	3.63001	2.66014	8.77818	5.18867	2.52445	14.3401	2.05161	-0.21913	1.95469	6.86426	3.68924	-0.972029	-0.526915	5.28874	-2.77302	2.86021	7.31009	5.84583	3.07471	2.58767	0.812514	2.66214	1.51198	2.84155	4.62867	5.31886	5.25575
T211NE	Tumor sample	Validation series	5.28161	17.3802	1.66436	5.76606	2.65217	3.55713	6.63419	0.211629	2.78123	-0.627827	11.2037	2.1505	2.7731	3.05378	1.80829	6.90198	8.56029	9.43039	8.49058	3.53795	4.36453	0.80083	7.13889	3.88406	3.1368	7.74338	3.00716	-0.969353	3.97047	4.23274	3.75069	-0.638056	-0.271184	3.99771	-2.79263	4.22844	2.08642	6.50625	1.19452	3.17963	2.3272	2.81998	2.94399	2.33395	5.32149	1.15298	6.02572
T212NE	Tumor sample	Validation series	5.51039	11.6488	3.11764	6.48265	3.83534	6.53732	6.24732	2.12925	7.50293	-2.34643	8.89597	1.93775	0.0574477	5.83456	2.28797	6.9298	9.21651	4.72983	6.06454	4.97255	3.05019	4.79824	8.40154	6.02078	3.06052	6.49239	-1.87227	0.18352	5.11929	7.2796	3.69159	-0.442281	-0.493418	4.39797	-3.99612	1.18547	5.5017	6.74208	3.91432	0.606721	2.54414	1.66274	0.808237	1.20312	5.99322	4.96558	5.80958
T213NE	Tumor sample	Validation series	2.0727	3.44491	1.91153	6.53931	-0.394524	4.15378	5.49203	8.85312	3.19724	2.38606	6.44433	1.49246	3.53962	0.93464	1.76545	8.40491	7.49447	14.5409	6.60849	1.95602	4.89767	-0.763528	5.93314	4.16188	1.3996	9.43766	-0.882618	7.77699	10.3837	3.90049	2.8128	2.76384	-2.0994	4.37889	-1.12053	10.7557	3.5236	3.83139	1.90364	7.34836	8.71069	7.6018	-3.04456	6.97955	3.5811	3.38297	2.71341
T214NE	Tumor sample	Validation series	3.7546	11.9607	1.87886	6.36896	2.75696	3.99888	6.44124	0.107335	5.57326	-0.582864	7.73679	0.976013	2.29033	6.52811	2.21952	3.42232	6.11584	1.33221	3.90326	4.19838	3.51638	4.14867	6.945	3.1134	1.03503	3.83357	0.153576	1.29746	5.51355	4.82929	3.99082	-0.462038	0.17647	5.16262	-2.82652	1.79663	9.76377	4.29062	4.00512	2.08913	0.753297	1.9167	4.43237	2.09711	6.49369	4.74676	5.48788
T215NE	Tumor sample	Validation series	3.3169	10.8443	2.90236	5.65667	1.34257	5.17397	6.78189	8.84028	5.33414	12.2581	10.6263	1.04594	11.6981	6.84344	8.24588	9.1974	10.3485	18.067	7.33313	0.300124	4.97923	1.71965	6.26367	3.12762	2.15495	2.97168	1.45907	8.16994	9.36281	3.96474	3.75524	6.7598	-0.0461938	4.23849	9.08031	14.5796	6.81291	7.78398	5.14076	11.0341	18.067	6.76662	-2.11054	4.08603	6.21899	2.72187	3.43901
T216NE	Tumor sample	Validation series	5.41929	5.63046	2.08365	4.53339	1.2578	7.12575	4.8935	13.1307	4.64305	0.0623056	6.43912	1.5965	6.96798	1.74378	5.00618	8.63231	9.98376	13.0808	7.99701	0.971235	4.37874	3.38312	8.24002	8.48843	1.47441	8.04165	3.32809	-0.823589	6.97241	6.86526	4.07078	4.57963	6.62808	2.95018	2.73398	6.70985	3.06089	4.56337	3.55857	8.31948	9.00712	8.02163	3.81331	5.10088	8.48115	4.8325	7.166
T217NE	Tumor sample	Validation series	2.64311	3.15219	2.18718	4.24526	1.51361	4.21691	5.01606	17.9766	0.153838	6.90842	4.17599	-0.726413	17.9766	2.47311	17.9766	8.23656	10.2614	7.55496	12.2617	1.15051	5.87228	1.80644	6.13409	17.9766	1.52134	13.7883	6.10061	13.3114	15.5394	5.62991	5.43867	9.92695	-1.62452	3.58755	10.3518	17.9766	3.83767	2.74983	9.1007	8.12695	17.9766	10.8997	-1.13504	13.6298	7.70497	4.78339	6.88885
T218NE	Tumor sample	Validation series	5.3399	7.51678	3.62775	6.20755	0.566775	4.4338	4.98656	5.48683	6.69585	5.00514	8.15013	1.98582	6.61643	5.63737	5.15952	7.33908	7.46709	16.0042	5.73707	3.07598	3.63037	3.87447	7.43713	6.41434	2.11921	7.78166	1.60918	1.34716	5.08355	6.02849	2.43467	6.95234	-2.2671	3.0661	-1.66793	6.25503	3.60632	6.43576	4.29849	4.08028	10.4858	4.62322	0.333629	1.58071	3.4097	4.75015	5.81853
[truncated: 21 more columns]
