# Supplementary material for: Dissecting heterogeneity in malignant pleural mesothelioma through histo-molecular gradients for clinical applications
Source: Nat Commun. 2019 Mar 22;10:1333. doi: 10.1038/s41467-019-09307-6 (PMC6430832; doi:10.1038/s41467-019-09307-6)
Supplement: Supplementary file 5 — Supplementary Data 2 [file 41467_2019_9307_MOESM5_ESM.xlsx]

## Sheet: Data 2.A
Supplementary Data 2.A. Gene expression positively correlated to E-score
Gene Name	correlation.E-score	pvalue.E-score	adjpvalue.E-score	MME Biomarkers(Reference)
PDZK1IP1	0.90117	8.04144e-24	1.26556e-19
CCDC64	0.900401	1.00693e-23	1.26556e-19	Bueno2016(Sup.Table 2-Top50)
LOC100129233	0.84945	1.37971e-18	1.15606e-14
EFNA5	0.838035	1.07519e-17	6.75677e-14
NPR1	0.83394	2.16121e-17	1.08653e-13	Bueno2016(Sup.Table 2-Top50)
RAET1E	0.830423	3.87834e-17	1.62483e-13	Bueno2016(Sup.Table 2-Top50)
TGM1	0.826867	6.91163e-17	2.48197e-13	Bueno2016(Sup.Table 2-Top50)
CDON	0.825664	8.3781e-17	2.6325e-13
ARHGAP44	0.824057	1.08108e-16	3.01944e-13	Bueno2016(Sup.Table 2-Top50)
EPHB6	0.822208	1.44492e-16	3.6321e-13	Bueno2016(Sup.Table 2-Top50)
MEIS2	0.821525	1.60699e-16	3.67227e-13
NRG4	0.81798	2.77013e-16	5.10067e-13	Bueno2016(Sup.Table 2-Top50)
PARD6B	0.817814	2.84081e-16	5.10067e-13
LOC100127909	0.816985	3.22063e-16	5.39714e-13
PLLP	0.815643	3.94143e-16	6.04183e-13	Bueno2016(Sup.Table 2-Top50)
RERG	0.815402	4.08605e-16	6.04183e-13
ANXA9	0.813482	5.43675e-16	7.59243e-13	Lopez-Rios2006
SOX6	0.81119	7.61223e-16	1.0071e-12
PROCR	0.804835	1.89109e-15	2.26363e-12	Bueno2016(Sup.Table 2-Top50)
C1S	0.804281	2.0439e-15	2.32926e-12
BCO2	0.803983	2.13124e-15	2.32926e-12	Bueno2016(Sup.Table 2-Top50)
MSLN	0.802999	2.44449e-15	2.46989e-12	Bueno2016
SLC9A3R1	0.802964	2.45643e-15	2.46989e-12	Bueno2016(Sup.Table 2-Top50)
FBXO22-AS1	0.802652	2.56553e-15	2.48037e-12
KLHL31	0.798626	4.45779e-15	4.00198e-12
AGFG2	0.798069	4.80745e-15	4.16706e-12
GALNT9	0.797673	5.07164e-15	4.17477e-12
ITLN1	0.797561	5.1485e-15	4.17477e-12	Bueno2016(Sup.Table 2-Top50)
GAL3ST2	0.795698	6.61105e-15	5.03582e-12	Bueno2016(Sup.Table 2-Top50)
CFB	0.793038	9.40481e-15	6.9532e-12
INMT-FAM188B	0.792394	1.02347e-14	7.35056e-12
INADL	0.791318	1.17816e-14	8.22648e-12
SGPP2	0.790444	1.31988e-14	8.87467e-12
CFI	0.790318	1.3416e-14	8.87467e-12
FAM176C	0.789982	1.40126e-14	9.03164e-12
KLK11	0.785999	2.33336e-14	1.46634e-11	Lopez-Rios2006;Bueno2016(Sup.Table 2-Top50)
RERG-IT1	0.785449	2.50132e-14	1.53355e-11
NFIA	0.784497	2.82007e-14	1.68781e-11
LOC553103	0.781953	3.87385e-14	2.21311e-11
SELENBP1	0.780526	4.62075e-14	2.47132e-11	Bueno2016(Sup.Table 2-Top50)
CARNS1	0.779653	5.14345e-14	2.69356e-11	Bueno2016(Sup.Table 2-Top50)
FLRT3	0.77925	5.40305e-14	2.74142e-11
COBL	0.779175	5.45295e-14	2.74142e-11	Lopez-Rios2006
GHR	0.776078	7.93778e-14	3.83715e-11
TJP3	0.77084	1.47795e-13	7.00965e-11
PRR15	0.770361	1.56303e-13	7.2759e-11	Bueno2016(Sup.Table 2-Top50)
TPD52L1	0.769699	1.68849e-13	7.71703e-11
CLDN15	0.76854	1.93171e-13	8.51883e-11	Lopez-Rios2006;Bueno2016(Sup.Table 2-Top50)
C1RL	0.76515	2.8506e-13	1.23544e-10
PTPRF	0.762814	3.71327e-13	1.45935e-10	Lopez-Rios2006
PKHD1L1	0.761307	4.39714e-13	1.67471e-10
ERN1	0.760861	4.62129e-13	1.71333e-10
ALOX12P2	0.760704	4.70284e-13	1.71333e-10
SCNN1A	0.760704	4.70303e-13	1.71333e-10	Bueno2016(Sup.Table 2-Top50)
C10orf54	0.760338	4.89855e-13	1.75907e-10
C3	0.757159	6.95613e-13	2.39529e-10
C4A	0.75493	8.86783e-13	2.97214e-10
GALNT12	0.753542	1.03017e-12	3.40728e-10
PDZD2	0.753193	1.06949e-12	3.49141e-10
SEMA3B	0.75306	1.08495e-12	3.49647e-10
C4B	0.752641	1.13481e-12	3.61084e-10
PRG4	0.752221	1.18702e-12	3.69599e-10	Bueno2016(Sup.Table 2-Top50)
TM4SF1	0.752189	1.19097e-12	3.69599e-10	Bueno2016(Sup.Table 2-Top50)
TDRD10	0.750502	1.42551e-12	4.31724e-10
FRAS1	0.750226	1.46779e-12	4.34615e-10
DECR2	0.750214	1.46964e-12	4.34615e-10
PPL	0.749151	1.64441e-12	4.80646e-10
CALB2	0.748812	1.7042e-12	4.89495e-10
CGN	0.745272	2.46596e-12	6.7377e-10	Bueno2016(Sup.Table 2-Top50)
KRT19	0.744797	2.59001e-12	7.00055e-10
PLA2G12A	0.742703	3.21212e-12	8.5897e-10	Bueno2016(Sup.Table 2-Top50)
SLC28A3	0.742224	3.37335e-12	8.92587e-10
H6PD	0.738205	5.06559e-12	1.2862e-09
GFPT2	0.736847	5.8017e-12	1.44393e-09
AGSK1	0.736439	6.04241e-12	1.47464e-09
SLC39A8	0.736142	6.22347e-12	1.50422e-09
LRRC16A	0.733698	7.92228e-12	1.86114e-09
C5orf4	0.732457	8.94653e-12	2.00794e-09
RSPO1	0.732013	9.34284e-12	2.07833e-09	Bueno2016(Sup.Table 2-Top50)
HRASLS5	0.731361	9.95479e-12	2.17594e-09
LOC100507088	0.730952	1.03585e-11	2.22549e-09
C1GALT1	0.730457	1.08671e-11	2.28207e-09
COBLL1	0.727516	1.44207e-11	2.94709e-09
ALDH1A2	0.72718	1.4891e-11	3.01868e-09
MYO5B	0.72657	1.57821e-11	3.13831e-09	Bueno2016(Sup.Table 2-Top50)
MMP24	0.721618	2.51584e-11	4.79097e-09
CCDC120	0.720401	2.81694e-11	5.32401e-09
UPK3B	0.719828	2.97041e-11	5.46959e-09	Lopez-Rios2006;Bueno2016(Sup.Table 2-Top50)
LRRN4	0.71979	2.981e-11	5.46959e-09	Bueno2016(Sup.Table 2-Top50)
AQP1	0.718435	3.37729e-11	6.05298e-09
ANKS1B	0.7183	3.41936e-11	6.05298e-09
MIR3936	0.717478	3.68723e-11	6.34836e-09
PBX1	0.717118	3.81045e-11	6.51588e-09
SH3RF2	0.715781	4.30398e-11	7.26102e-09
LOC100508227	0.71539	4.45979e-11	7.47372e-09
BDNF-AS	0.714221	4.95731e-11	8.11585e-09
TCEA3	0.714103	5.01001e-11	8.12495e-09
RASSF8	0.71391	5.09808e-11	8.21477e-09
GTF2IRD2	0.713658	5.21499e-11	8.29679e-09
ABLIM1	0.713282	5.39464e-11	8.52863e-09
SLC9C1	0.711927	6.09139e-11	9.45181e-09
SLC22A5	0.711567	6.29033e-11	9.70061e-09
FAM153A	0.711414	6.37665e-11	9.77377e-09
KCNK5	0.711276	6.45578e-11	9.83509e-09
CD200	0.71095	6.64602e-11	1.00037e-08
TBC1D9	0.710807	6.73134e-11	1.00122e-08
CHP1	0.710094	7.17129e-11	1.05418e-08
SLC7A4	0.709776	7.37651e-11	1.07804e-08
NOS1AP	0.708841	8.01176e-11	1.15762e-08
GALK2	0.707572	8.95808e-11	1.2722e-08
NEBL	0.706577	9.77441e-11	1.37663e-08
TNKS1BP1	0.706543	9.80292e-11	1.37663e-08
CYBRD1	0.704163	1.20576e-10	1.63257e-08
UPK1B	0.704141	1.20801e-10	1.63257e-08	Lopez-Rios2006
PEX5L	0.70248	1.39407e-10	1.86397e-08
LOC150622	0.701059	1.57463e-10	2.06531e-08
FAAH2	0.701	1.58252e-10	2.06531e-08
WT1	0.700976	1.58573e-10	2.06531e-08	Bueno2016
NUDT7	0.700605	1.63682e-10	2.11121e-08
CYSTM1	0.700598	1.63777e-10	2.11121e-08	Bueno2016(Sup.Table 2-Top50)
LRP2	0.700496	1.65203e-10	2.11873e-08	Lopez-Rios2006
PRR15L	0.700066	1.71377e-10	2.17625e-08	Bueno2016(Sup.Table 2-Top50)
KNDC1	0.700063	1.7142e-10	2.17625e-08
KCTD2	0.697949	2.05043e-10	2.51422e-08
C1R	0.697666	2.09981e-10	2.56228e-08
FAM227B	0.697373	2.15237e-10	2.60116e-08
BNC1	0.697146	2.19384e-10	2.62603e-08
SLC4A4	0.695773	2.46151e-10	2.89292e-08
ST6GAL1	0.695767	2.46284e-10	2.89292e-08
NDFIP2	0.6943	2.7831e-10	3.23462e-08
LOC100506901	0.69426	2.79235e-10	3.23462e-08
VTN	0.69206	3.34996e-10	3.79421e-08
SLC19A3	0.691594	3.48106e-10	3.92392e-08
EDA	0.691504	3.50684e-10	3.93533e-08
C11orf67	0.691257	3.57875e-10	3.99818e-08
ARHGAP28	0.691019	3.64925e-10	4.04103e-08
MYO5C	0.689327	4.19073e-10	4.56028e-08
FPGT-TNNI3K	0.688307	4.55294e-10	4.89091e-08
LOC100507387	0.687988	4.67232e-10	4.99779e-08
FAM153B	0.68753	4.84872e-10	5.14271e-08
PAQR7	0.68675	5.1643e-10	5.43159e-08
ARL4D	0.683772	6.55704e-10	6.78289e-08
OLFML1	0.683074	6.93161e-10	7.14098e-08
PIK3C2B	0.68227	7.38815e-10	7.58024e-08
KCTD3	0.681977	7.56149e-10	7.72655e-08
DNAJB9	0.680902	8.232e-10	8.34386e-08
RNF10	0.680493	8.5014e-10	8.54799e-08
DTX4	0.679278	9.35217e-10	9.36595e-08
LOC100506451	0.678173	1.01953e-09	1.01071e-07
ZBTB44	0.678161	1.02045e-09	1.01071e-07
GRB7	0.677509	1.07366e-09	1.05838e-07	Lopez-Rios2006
WWC1	0.677426	1.08061e-09	1.06107e-07
BBS4	0.677108	1.10758e-09	1.07912e-07
ITLN2	0.676703	1.14302e-09	1.10935e-07	Bueno2016(Sup.Table 2-Top50)
SYT17	0.675202	1.28357e-09	1.22681e-07	Bueno2016(Sup.Table 2-Top50)
GPR133	0.672645	1.56181e-09	1.47591e-07
KIAA0664L3	0.671406	1.71623e-09	1.57448e-07
CASC2	0.670811	1.7956e-09	1.62946e-07
FBXO2	0.67053	1.83424e-09	1.65854e-07	Bueno2016(Sup.Table 2-Top50)
CALML4	0.670322	1.86329e-09	1.66682e-07
ECHDC2	0.669679	1.95605e-09	1.73743e-07
TOMM6	0.669241	2.02176e-09	1.77077e-07
KDR	0.669144	2.03648e-09	1.77747e-07
LOC692247	0.668519	2.13462e-09	1.85668e-07
PLXNB1	0.667021	2.38813e-09	2.03493e-07
RALGAPA2	0.666739	2.43883e-09	2.07111e-07
ALDH3B1	0.666431	2.49549e-09	2.09797e-07
C11orf54	0.664302	2.92291e-09	2.43289e-07
EPB41L4A	0.662995	3.21864e-09	2.62786e-07
REC8	0.66299	3.21988e-09	2.62786e-07	Bueno2016(Sup.Table 2-Top50)
DOCK11	0.66182	3.50865e-09	2.83592e-07
LRRC1	0.661353	3.63055e-09	2.90641e-07	Lopez-Rios2006;Bueno2016(Sup.Table 2-Top50)
CHST4	0.660739	3.79694e-09	3.02037e-07
ADH6	0.660358	3.904e-09	3.09574e-07
TMEM37	0.659999	4.00725e-09	3.14782e-07
MUC16	0.658375	4.50838e-09	3.49775e-07
ANXA8L2	0.658174	4.57413e-09	3.51469e-07
FIS1	0.657694	4.7355e-09	3.61812e-07
PRSS16	0.657074	4.95201e-09	3.7381e-07
PLA2G2A	0.656632	5.11168e-09	3.83559e-07
ABLIM2	0.655914	5.38201e-09	4.00259e-07
TCERG1L	0.655846	5.40836e-09	4.01032e-07
FGF9	0.655474	5.5541e-09	4.10628e-07
MIR4529	0.655318	5.61628e-09	4.11593e-07
SLPI	0.654866	5.80082e-09	4.22653e-07
MST1R	0.654791	5.83185e-09	4.23685e-07
C10orf113	0.653698	6.30395e-09	4.54047e-07
LOC100506257	0.653421	6.42887e-09	4.59098e-07
RASSF7	0.652696	6.76806e-09	4.81951e-07	Bueno2016(Sup.Table 2-Top50)
GCA	0.652022	7.09826e-09	4.99801e-07
IGSF9	0.651708	7.25739e-09	5.06747e-07	Bueno2016(Sup.Table 2-Top50)
CTSE	0.651193	7.52567e-09	5.23246e-07
CCDC30	0.65093	7.66607e-09	5.3086e-07
ALDH2	0.64927	8.61273e-09	5.8548e-07
NINL	0.649261	8.61787e-09	5.8548e-07
FAM134B	0.648586	9.03378e-09	6.10436e-07
ALDH3A2	0.647983	9.42139e-09	6.33223e-07
LOC401109	0.647315	9.86931e-09	6.61559e-07
LOC729013	0.64714	9.98983e-09	6.67857e-07
ELMO3	0.646837	1.02014e-08	6.7914e-07	Lopez-Rios2006;Bueno2016(Sup.Table 2-Top50)
LOC440337	0.646821	1.02126e-08	6.7914e-07
TNXB	0.646752	1.02616e-08	6.79232e-07
SLC48A1	0.646291	1.05945e-08	6.97156e-07
EFCAB6	0.646205	1.06575e-08	6.98191e-07
SDHAP3	0.646194	1.06658e-08	6.98191e-07
TBC1D2B	0.645935	1.08582e-08	7.01966e-07
PCMTD2	0.645927	1.08647e-08	7.01966e-07
SLX1B-SULT1A4	0.645628	1.10909e-08	7.1302e-07
FAM133CP	0.645105	1.1498e-08	7.34596e-07
ANXA3	0.645067	1.1528e-08	7.34596e-07
PGM1	0.645011	1.15726e-08	7.34596e-07
FAM221A	0.644809	1.17343e-08	7.42983e-07
SNORA70F	0.644762	1.17725e-08	7.43533e-07
PLB1	0.644543	1.19508e-08	7.49147e-07
EFHC1	0.644477	1.20049e-08	7.50667e-07
CLIC5	0.644166	1.22641e-08	7.63078e-07
MAL2	0.643958	1.24404e-08	7.72136e-07
PLEKHH2	0.643466	1.28673e-08	7.92756e-07
C11orf65	0.643043	1.32447e-08	8.12028e-07
C1orf226	0.64245	1.37917e-08	8.43508e-07
LOC100129534	0.642281	1.39515e-08	8.5121e-07
FANCF	0.642192	1.40365e-08	8.52291e-07
C12orf26	0.642191	1.4037e-08	8.52291e-07
LOC643650	0.641183	1.50326e-08	9.08349e-07
NBR1	0.640585	1.56555e-08	9.40038e-07
SLC45A4	0.640572	1.56692e-08	9.40038e-07
MIR4320	0.640494	1.57515e-08	9.41263e-07
ESRP2	0.640447	1.58019e-08	9.41263e-07	Bueno2016(Sup.Table 2-Top50)
B3GNT7	0.639592	1.67424e-08	9.94925e-07
KCNA4	0.639429	1.69269e-08	1.00352e-06
P2RX6	0.638194	1.83938e-08	1.07777e-06
HOOK1	0.637687	1.90303e-08	1.1075e-06
C9orf116	0.637684	1.90334e-08	1.1075e-06
UGP2	0.637514	1.92519e-08	1.11763e-06
RAB11FIP4	0.636691	2.03409e-08	1.16737e-06
SPR	0.635645	2.18103e-08	1.24601e-06
LSP1P3	0.635246	2.23957e-08	1.27079e-06
ANXA8	0.635207	2.2454e-08	1.27123e-06
ULK2	0.634788	2.30881e-08	1.29836e-06
CRLS1	0.633942	2.4418e-08	1.35495e-06
LOC100653331	0.632649	2.65923e-08	1.4659e-06
TNXA	0.6325	2.6853e-08	1.47704e-06
TMEM98	0.632389	2.70513e-08	1.48356e-06
CADPS2	0.632367	2.70897e-08	1.48356e-06
ANXA8L1	0.63161	2.84692e-08	1.54597e-06
IQCH-AS1	0.631529	2.86217e-08	1.55057e-06
SEMA5A	0.631019	2.95941e-08	1.58954e-06
C5orf42	0.630062	3.15035e-08	1.67776e-06
NTNG1	0.630006	3.16179e-08	1.6803e-06
ZBTB7C	0.629198	3.3325e-08	1.76356e-06
RHPN2	0.629035	3.368e-08	1.7786e-06
OMA1	0.628891	3.3998e-08	1.79043e-06
MORN1	0.628766	3.42737e-08	1.79862e-06
ZNF658B	0.628233	3.54793e-08	1.84647e-06
ARHGEF35	0.627571	3.70314e-08	1.91535e-06
SPOCK2	0.626647	3.93066e-08	2.00823e-06	Bueno2016(Sup.Table 2-Top50)
DSP	0.626586	3.9462e-08	2.01208e-06
LGALS8	0.626051	4.0844e-08	2.07413e-06
DNAH7	0.625552	4.2175e-08	2.13311e-06
FAM110C	0.624953	4.38258e-08	2.20771e-06
LOC728643	0.624746	4.44089e-08	2.22825e-06
ZNF19	0.623166	4.91222e-08	2.43254e-06
PRDX5	0.622575	5.10014e-08	2.49907e-06
SEMA6D	0.621996	5.29106e-08	2.58255e-06
PKD1L2	0.621881	5.32961e-08	2.5913e-06
LOC100130093	0.621146	5.5835e-08	2.69909e-06
CCDC6	0.620489	5.81977e-08	2.7865e-06
C10orf11	0.620404	5.85095e-08	2.79611e-06
NEO1	0.620344	5.87317e-08	2.8014e-06
DDR1	0.618921	6.42254e-08	3.03465e-06
LOC100509195	0.61861	6.54911e-08	3.08287e-06
C4orf34	0.618055	6.78036e-08	3.17981e-06
WBP1L	0.61731	7.10313e-08	3.32498e-06
PHLPP2	0.61704	7.22385e-08	3.369e-06
RARRES1	0.616396	7.51892e-08	3.48072e-06
GOLGA2P2Y	0.616276	7.57508e-08	3.50027e-06
FLJ41481	0.61615	7.63457e-08	3.50875e-06
GOLPH3L	0.616149	7.63531e-08	3.50875e-06
ACBD4	0.615093	8.15142e-08	3.7255e-06
FGF18	0.61399	8.72602e-08	3.95931e-06
RHOU	0.611473	1.01834e-07	4.54673e-06
DYNC2LI1	0.610873	1.05628e-07	4.69112e-06
KLK10	0.609855	1.12381e-07	4.96472e-06	Bueno2016(Sup.Table 2-Top50)
ADCY3	0.60971	1.13373e-07	4.991e-06
C20orf132	0.609154	1.17264e-07	5.13531e-06
KRBOX1	0.608434	1.22484e-07	5.32679e-06
ADH4	0.607778	1.27434e-07	5.50399e-06
C4orf37	0.60731	1.31081e-07	5.6421e-06
KLK8	0.606357	1.3881e-07	5.93411e-06
EPHB3	0.604236	1.57583e-07	6.6351e-06
RNF207	0.604143	1.58458e-07	6.64795e-06
FAM83H	0.603937	1.60415e-07	6.69827e-06
LOC100507053	0.603583	1.63821e-07	6.82914e-06
DCUN1D4	0.60324	1.67196e-07	6.9317e-06
HP	0.602906	1.70544e-07	7.05092e-06
ZNF658	0.602851	1.71104e-07	7.06024e-06
RAB17	0.602698	1.72665e-07	7.09197e-06
PLXNA4	0.602257	1.77233e-07	7.24753e-06
P4HTM	0.602249	1.77318e-07	7.24753e-06
CTAGE15P	0.60215	1.78358e-07	7.25437e-06
AGBL2	0.602144	1.78414e-07	7.25437e-06
LRAT	0.602123	1.78639e-07	7.25437e-06
EPB41	0.601923	1.8076e-07	7.31686e-06
LOC100506746	0.601583	1.84434e-07	7.42865e-06
ZNF680	0.601566	1.84619e-07	7.42865e-06
PLCB1	0.601558	1.84704e-07	7.42865e-06
GATA6	0.601273	1.87833e-07	7.53038e-06
CASP6	0.601065	1.90153e-07	7.61125e-06
WT1-AS	0.600888	1.92145e-07	7.67879e-06
PLEKHG3	0.600805	1.93089e-07	7.69205e-06
LOC100506591	0.600513	1.9644e-07	7.81314e-06
FLJ34208	0.599995	2.02512e-07	8.01437e-06
AFF1	0.599973	2.02774e-07	8.01437e-06
NRBP2	0.599506	2.08408e-07	8.21119e-06
LOC644794	0.599054	2.13993e-07	8.40491e-06
KLF3	0.598709	2.18356e-07	8.5368e-06
OBSL1	0.597536	2.33826e-07	9.07051e-06
SNCG	0.597297	2.37104e-07	9.17002e-06
SYCP2L	0.597151	2.39133e-07	9.23361e-06
LRRC6	0.596948	2.4197e-07	9.32884e-06
PTPN3	0.595324	2.65841e-07	1.00943e-05
OR2A7	0.595235	2.67211e-07	1.01311e-05
ARHGEF5	0.594078	2.85646e-07	1.07329e-05
SORBS2	0.593946	2.87825e-07	1.07664e-05
FN3K	0.593585	2.9386e-07	1.09596e-05
ZKSCAN1	0.593023	3.03496e-07	1.12855e-05
MPP6	0.59216	3.18871e-07	1.17875e-05
MCTP2	0.591666	3.28002e-07	1.20541e-05
KIAA0825	0.591231	3.36242e-07	1.2303e-05
TMPRSS3	0.591176	3.373e-07	1.23237e-05
EFNA1	0.59041	3.5233e-07	1.28542e-05
IL18	0.590063	3.59359e-07	1.30916e-05
DHODH	0.589958	3.61495e-07	1.31504e-05
RNF148	0.589872	3.63269e-07	1.31958e-05
CUX1	0.589746	3.65868e-07	1.32519e-05
TSPAN4	0.589502	3.70976e-07	1.34176e-05
THAP6	0.588966	3.82395e-07	1.36927e-05
LOC100508120	0.588891	3.84024e-07	1.37315e-05
TEF	0.588361	3.95701e-07	1.40889e-05
PTGS1	0.588319	3.96639e-07	1.41023e-05
LONRF2	0.588167	4.00048e-07	1.42034e-05
GDPD5	0.58813	4.00883e-07	1.4213e-05
SLC7A2	0.58801	4.03609e-07	1.42694e-05
DYNC2H1	0.587489	4.15639e-07	1.45921e-05
DHRS13	0.587369	4.18447e-07	1.46702e-05
DKFZP686I15217	0.586774	4.3269e-07	1.50853e-05
SAMD12-AS1	0.586277	4.44922e-07	1.54475e-05
ZRANB2-AS2	0.586192	4.47048e-07	1.54999e-05
RASSF3	0.586031	4.51089e-07	1.56185e-05
CTAGE4	0.585521	4.6417e-07	1.60053e-05
SLX1A-SULT1A3	0.584819	4.82717e-07	1.65766e-05
SULT1A2	0.584785	4.83626e-07	1.65851e-05
WDR78	0.584145	5.01206e-07	1.71412e-05
ZDHHC23	0.58364	5.15475e-07	1.75338e-05
LCA5L	0.583472	5.20304e-07	1.76742e-05
TOB1	0.583388	5.22721e-07	1.77084e-05
KCTD8	0.582512	5.4876e-07	1.85406e-05
LOC646938	0.581691	5.74237e-07	1.93234e-05
DCAF8	0.581079	5.93926e-07	1.98795e-05
LOC100132707	0.580989	5.96895e-07	1.99258e-05
PNPLA4	0.580126	6.25895e-07	2.07015e-05
LOC100505633	0.580091	6.2711e-07	2.07144e-05
FBXO36	0.579732	6.396e-07	2.10992e-05
ZC2HC1C	0.579649	6.42511e-07	2.11122e-05
GRIP1	0.579251	6.56673e-07	2.15338e-05
THAP5	0.579145	6.6048e-07	2.16178e-05
TOM1L1	0.57905	6.63949e-07	2.17031e-05
LOC100653273	0.578574	6.8145e-07	2.20913e-05
PMVK	0.578364	6.89296e-07	2.22139e-05
THNSL1	0.578238	6.9405e-07	2.23385e-05
PCLO	0.577824	7.09897e-07	2.27611e-05
MIR1227	0.577238	7.32927e-07	2.32621e-05
NEK11	0.577142	7.36772e-07	2.33547e-05
LOC388152	0.57673	7.53467e-07	2.3764e-05
VIPR2	0.576122	7.78713e-07	2.43162e-05
OBSCN	0.575823	7.91448e-07	2.46831e-05
C11orf35	0.575776	7.93459e-07	2.47152e-05
ALDH5A1	0.575459	8.0718e-07	2.49271e-05
PLEKHA1	0.574298	8.59383e-07	2.62482e-05
ANKRD5	0.572921	9.25362e-07	2.80589e-05
LOC283335	0.572629	9.39964e-07	2.84331e-05
TTC12	0.571884	9.78177e-07	2.94825e-05
CDK14	0.571473	9.99909e-07	3.00654e-05
RN5S330	0.570591	1.04805e-06	3.13256e-05
ENO4	0.570558	1.04988e-06	3.1343e-05
CLCC1	0.570534	1.0512e-06	3.13452e-05
LACTB2	0.570448	1.05601e-06	3.14513e-05
ELFN1	0.569882	1.08828e-06	3.21838e-05
BBS1	0.569362	1.1187e-06	3.2967e-05
LOC439990	0.569319	1.12128e-06	3.30023e-05
ADH5	0.568744	1.15594e-06	3.36697e-05
SLC25A29	0.568493	1.17137e-06	3.40401e-05
ALG1L2	0.567939	1.20612e-06	3.48885e-05
LOC100288420	0.567836	1.21272e-06	3.4999e-05
LOC100506688	0.567652	1.22449e-06	3.52579e-05
ISOC2	0.567568	1.22995e-06	3.53344e-05
RAB11FIP3	0.567394	1.24129e-06	3.55786e-05
RNF133	0.567003	1.26707e-06	3.62347e-05
WFDC2	0.566211	1.32092e-06	3.76035e-05
SYBU	0.56611	1.3279e-06	3.77596e-05
MIR4640	0.566031	1.3334e-06	3.78729e-05
TMTC2	0.566	1.33558e-06	3.78921e-05
LOC100128893	0.56595	1.33912e-06	3.79497e-05
PREPL	0.565506	1.37059e-06	3.87543e-05
ZBTB41	0.564828	1.42005e-06	4.00626e-05
GNG12-AS1	0.564651	1.4332e-06	4.0298e-05
LOC550113	0.56409	1.47572e-06	4.14009e-05
IPP	0.563884	1.49171e-06	4.16172e-05
C14orf64	0.563786	1.49932e-06	4.17832e-05
ZNF33B	0.563638	1.51092e-06	4.20134e-05
ATP8A1	0.563339	1.53458e-06	4.25769e-05
CLOCK	0.563075	1.55576e-06	4.29748e-05
ST3GAL1	0.562969	1.56437e-06	4.31179e-05
DTWD1	0.562532	1.6002e-06	4.39757e-05
DLEC1	0.562387	1.61225e-06	4.42435e-05
FBXO44	0.561365	1.69971e-06	4.62899e-05
C2orf55	0.560585	1.76951e-06	4.78797e-05
ADH1B	0.560131	1.8113e-06	4.8905e-05
EFEMP1	0.560011	1.82255e-06	4.91329e-05
PPIL6	0.559999	1.82365e-06	4.91329e-05
ADAMTS15	0.559799	1.84253e-06	4.9377e-05
ATL1	0.559579	1.86346e-06	4.97394e-05
TTC18	0.558884	1.931e-06	5.1419e-05
SLC25A23	0.558559	1.96345e-06	5.21331e-05
MAMSTR	0.558553	1.96404e-06	5.21331e-05
CREB3L4	0.558498	1.96951e-06	5.22231e-05
KLK7	0.557855	2.03538e-06	5.37429e-05
C1orf63	0.557612	2.06075e-06	5.41853e-05
EPB41L4B	0.557488	2.07378e-06	5.44139e-05
SHE	0.557336	2.0899e-06	5.47798e-05
NMU	0.55675	2.15321e-06	5.60567e-05
PARD3B	0.556741	2.15423e-06	5.60567e-05
IFT140	0.556542	2.1761e-06	5.65673e-05
FLJ37798	0.556382	2.19387e-06	5.69704e-05
GPR64	0.556345	2.19792e-06	5.70167e-05
TBC1D3F	0.556322	2.20052e-06	5.70253e-05
LOC100506325	0.556223	2.21163e-06	5.72471e-05
ZBED5	0.555279	2.32004e-06	5.95699e-05
C2orf15	0.554981	2.3553e-06	6.0229e-05
CPEB3	0.554691	2.39005e-06	6.09935e-05
C11orf1	0.554519	2.41094e-06	6.1402e-05
C11orf9	0.554343	2.43236e-06	6.17599e-05
SERP1	0.55411	2.46112e-06	6.23013e-05
LOC646762	0.553993	2.47571e-06	6.26074e-05
DNAH6	0.553898	2.48758e-06	6.28445e-05
PLA2G4A	0.553811	2.49847e-06	6.30563e-05
RN5S61	0.553604	2.52472e-06	6.35912e-05
FAM86EP	0.553497	2.53831e-06	6.38694e-05
HAS1	0.553368	2.55492e-06	6.42231e-05
KIAA1407	0.553252	2.56978e-06	6.44956e-05
MIR95	0.553244	2.5709e-06	6.44956e-05
C1orf192	0.552293	2.69651e-06	6.72443e-05
GAB1	0.551814	2.76202e-06	6.86981e-05
HSD17B8	0.551807	2.76301e-06	6.86981e-05
ZNF467	0.551253	2.84064e-06	7.02843e-05
OIP5-AS1	0.551252	2.84079e-06	7.02843e-05
HSF4	0.551136	2.85726e-06	7.06224e-05
LOC100506368	0.55102	2.8739e-06	7.08942e-05
SLC16A1	0.550887	2.89298e-06	7.12949e-05
KCNB1	0.550843	2.89943e-06	7.1384e-05
RCHY1	0.55072	2.91715e-06	7.175e-05
HSD17B6	0.550138	3.00303e-06	7.33596e-05
CYP21A2	0.549686	3.07129e-06	7.48091e-05
DFNB59	0.549314	3.1286e-06	7.60575e-05
USP2	0.549189	3.14803e-06	7.62679e-05
WDR96	0.549181	3.14939e-06	7.62679e-05
MIR3941	0.548876	3.1973e-06	7.72793e-05
TMEM234	0.548725	3.22129e-06	7.75485e-05
MSI2	0.548453	3.265e-06	7.79414e-05
KCNC4	0.54825	3.298e-06	7.85054e-05
SLC33A1	0.548087	3.32467e-06	7.89162e-05
EPHX2	0.548016	3.33643e-06	7.91205e-05
SAMD12	0.546727	3.5554e-06	8.36035e-05
DHRS3	0.546634	3.57171e-06	8.39085e-05
ICA1	0.546501	3.59514e-06	8.41994e-05
TSGA10	0.546468	3.60106e-06	8.42046e-05
ARHGAP32	0.546161	3.65582e-06	8.50892e-05
SEMA3C	0.546054	3.67512e-06	8.54593e-05
OSCP1	0.544824	3.90356e-06	9.01872e-05
BDH2	0.544654	3.93623e-06	9.06089e-05
PROS1	0.5446	3.9465e-06	9.07622e-05
TBC1D3	0.544468	3.97206e-06	9.12666e-05
C1orf111	0.544285	4.00769e-06	9.17368e-05
RETSAT	0.544019	4.0602e-06	9.26987e-05
BCAM	0.543641	4.13569e-06	9.40803e-05
TMBIM4	0.543461	4.17214e-06	9.48237e-05
LINC00113	0.543289	4.20725e-06	9.53632e-05
RIBC1	0.542957	4.27588e-06	9.68314e-05
C2orf28	0.542593	4.35209e-06	9.80273e-05
ZNF429	0.542131	4.45083e-06	9.99826e-05
LAMA3	0.542091	4.45938e-06	0.000100085
CXADR	0.542012	4.47666e-06	0.000100294
UBXN2A	0.541926	4.4953e-06	0.000100622
MAST4	0.541548	4.57847e-06	0.000101966
LRRC48	0.5415	4.58896e-06	0.000101993
NUCB2	0.54085	4.73556e-06	0.000104787
ATPBD4	0.540532	4.80877e-06	0.00010622
CHD9	0.540323	4.85754e-06	0.000107109
LINC00240	0.539838	4.97244e-06	0.000109363
MIR147A	0.539471	5.06114e-06	0.000111111
FGD4	0.539353	5.08974e-06	0.000111641
TTPA	0.539264	5.11165e-06	0.000111829
ADH1C	0.538981	5.1816e-06	0.000112966
NPNT	0.538886	5.20534e-06	0.000113287
CBR4	0.538438	5.31848e-06	0.000115549
ZMYND12	0.538417	5.32388e-06	0.000115567
PCBD2	0.538278	5.3593e-06	0.000116235
DCAF6	0.538253	5.36587e-06	0.000116277
D4S234E	0.538154	5.39131e-06	0.000116728
MTERFD3	0.53808	5.41049e-06	0.000116958
FAM153C	0.538077	5.41123e-06	0.000116958
CLTB	0.537609	5.53383e-06	0.000119096
KATNAL2	0.537566	5.5452e-06	0.000119238
GOLGB1	0.537513	5.55923e-06	0.000119438
DNAH9	0.537479	5.56827e-06	0.00011953
LMF1	0.536629	5.79893e-06	0.000124269
GOLGA8IP	0.536319	5.88519e-06	0.000125796
MIR3942	0.536267	5.89978e-06	0.000126001
FAM82B	0.536012	5.9718e-06	0.000127431
LOC100507153	0.535895	6.00508e-06	0.000127923
RN5S483	0.534883	6.30052e-06	0.000133538
LOC554249	0.534492	6.41832e-06	0.000135702
PTK2B	0.534409	6.44356e-06	0.000136111
CDH3	0.534091	6.54119e-06	0.000137951
PYROXD2	0.533946	6.5862e-06	0.000138658
KRIT1	0.533547	6.71152e-06	0.000141023
NT5C1B-RDH14	0.533526	6.71818e-06	0.000141023
PPOX	0.533517	6.72101e-06	0.000141023
LOC100505795	0.533322	6.78323e-06	0.000142077
LOC100507501	0.533007	6.88456e-06	0.000143735
PQLC3	0.532898	6.92003e-06	0.000144236
HYI	0.532285	7.12242e-06	0.00014772
ABCB6	0.531918	7.24648e-06	0.000149798
MIR548AG2	0.531787	7.29122e-06	0.000150352
IGSF9B	0.531695	7.32274e-06	0.000150878
WDR19	0.531329	7.44949e-06	0.000153113
TRIM5	0.531228	7.48488e-06	0.00015327
B9D1	0.53122	7.48759e-06	0.00015327
IFITM2	0.529947	7.94685e-06	0.000160557
C1orf145	0.529904	7.9625e-06	0.000160637
TMEM9B-AS1	0.529644	8.0599e-06	0.000162341
ATP7B	0.529593	8.07883e-06	0.000162592
KDM4A	0.529453	8.13184e-06	0.000163528
ERLIN2	0.529409	8.14843e-06	0.0001636
LOC440993	0.529367	8.16458e-06	0.000163793
ZNF214	0.528815	8.3769e-06	0.000166459
VPS13D	0.528322	8.57107e-06	0.000170048
TBC1D3H	0.528284	8.58593e-06	0.000170209
PTPRU	0.528022	8.69097e-06	0.000171884
TMEM151A	0.527589	8.8672e-06	0.000174957	Bueno2016(Sup.Table 2-Top50)
CDNF	0.527466	8.918e-06	0.000175821
LOC100128668	0.527356	8.96324e-06	0.000176436
FMR1	0.526847	9.17697e-06	0.000179851
ZFPM2	0.526355	9.38774e-06	0.000183444
RARRES2	0.526233	9.44055e-06	0.000184245
PDK2	0.52484	1.00654e-05	0.00019568
SSH3	0.524647	1.0155e-05	0.000197011
RPA3	0.524616	1.01697e-05	0.000197011
CCDC24	0.524608	1.01731e-05	0.000197011
LRP11	0.524311	1.03129e-05	0.000199259
RN5S457	0.523828	1.05432e-05	0.000203552
BBS2	0.523692	1.06094e-05	0.000204515
PHKB	0.523504	1.07009e-05	0.000205963
LOC100509635	0.523439	1.07325e-05	0.000206415
FAM86HP	0.523278	1.08119e-05	0.000207565
C12orf57	0.522844	1.10284e-05	0.000211296
C4A-AS1	0.522776	1.10627e-05	0.000211792
MT1DP	0.522727	1.10872e-05	0.0002121
CASP4	0.522267	1.13219e-05	0.000215605
IL6ST	0.521877	1.1525e-05	0.00021881
BCR	0.521673	1.16324e-05	0.00022035
ZNF483	0.521341	1.1809e-05	0.000222854
RBM43	0.52083	1.20862e-05	0.000227232
PER3	0.520638	1.21913e-05	0.000228866
DSCAML1	0.520517	1.22586e-05	0.000229959
DBP	0.52047	1.22845e-05	0.000230273
RTN3	0.520312	1.2373e-05	0.000231758
AP1S3	0.519845	1.26369e-05	0.000235211
FLJ39653	0.519837	1.26416e-05	0.000235211
NR3C2	0.519017	1.31183e-05	0.000243361
LOC100506514	0.518876	1.32015e-05	0.000244433
ADCK4	0.518463	1.34494e-05	0.000248038
UBQLNL	0.518155	1.36372e-05	0.000251135
SNORA12	0.517995	1.37355e-05	0.000252758
ITSN1	0.517849	1.38257e-05	0.000254047
TBC1D3G	0.517497	1.40461e-05	0.000257124
PTGIS	0.517439	1.40827e-05	0.000257214
RBFOX1	0.517427	1.40901e-05	0.000257214
FLJ35024	0.516836	1.4468e-05	0.000263157
SYT4	0.516794	1.44953e-05	0.000263462
MYO3A	0.516735	1.45339e-05	0.000263973
CTAGE9	0.516394	1.47571e-05	0.000267641
NFE2	0.516263	1.48436e-05	0.000268628
HCG25	0.516113	1.49436e-05	0.000270242
SLC27A3	0.516061	1.49779e-05	0.000270669
HDDC2	0.515825	1.51366e-05	0.000273339
GCHFR	0.515204	1.55616e-05	0.000279608
UHRF1BP1	0.515025	1.56861e-05	0.000281242
ATP1A1	0.514995	1.57074e-05	0.000281423
XPA	0.514885	1.57838e-05	0.000282522
LOC100131434	0.514816	1.58327e-05	0.000282925
TBC1D3B	0.514811	1.58362e-05	0.000282925
BIVM-ERCC5	0.514735	1.58901e-05	0.000283685
CD151	0.5145	1.60565e-05	0.000286249
C1orf201	0.514461	1.60847e-05	0.000286285
CLU	0.514292	1.62057e-05	0.000287685
C11orf80	0.514053	1.63785e-05	0.000290548
USP50	0.513932	1.6467e-05	0.000291428
MIR1299	0.513925	1.64717e-05	0.000291428
TFPI2	0.513921	1.64745e-05	0.000291428
GPR37	0.513754	1.65968e-05	0.000293386	Lopez-Rios2006
CLDN12	0.513629	1.66897e-05	0.000294586
GABRE	0.513599	1.67116e-05	0.000294586
AK8	0.512776	1.73314e-05	0.000304656
HSD3BP4	0.512704	1.73864e-05	0.000305204
RAD50	0.512428	1.75995e-05	0.000308077
BARX2	0.512393	1.76271e-05	0.000308306
FLJ13197	0.51238	1.76371e-05	0.000308306
RARRES3	0.512182	1.77922e-05	0.00031076
PDIA2	0.512073	1.78777e-05	0.000311433
FAM70A	0.511894	1.80191e-05	0.000313674
TMOD1	0.511435	1.83869e-05	0.000319194
EPS8L1	0.511349	1.84564e-05	0.000319958	Bueno2016(Sup.Table 2-Top50)
DPCD	0.511128	1.86368e-05	0.00032264
PRKCI	0.510759	1.89415e-05	0.000327689
SCARA3	0.510619	1.90585e-05	0.00032926
RPRD2	0.510438	1.92107e-05	0.000331206
KBTBD3	0.510342	1.92914e-05	0.000332143
ROGDI	0.51031	1.93186e-05	0.000332383
NAPEPLD	0.509906	1.9664e-05	0.000337403
TOMM7	0.509726	1.98188e-05	0.000339364
MIR606	0.509048	2.04157e-05	0.000348161
KCND3	0.508972	2.04837e-05	0.000348847
KRTCAP3	0.508703	2.07251e-05	0.000352504
SWT1	0.508702	2.07265e-05	0.000352504
CACNB2	0.508387	2.10127e-05	0.00035608
C1orf51	0.508377	2.10217e-05	0.00035608
IDNK	0.508175	2.12078e-05	0.000358026
LOC284440	0.507977	2.13917e-05	0.000360163
COQ7	0.5079	2.14632e-05	0.000360884
CALCOCO1	0.507881	2.14813e-05	0.000360947
BTC	0.507737	2.16162e-05	0.000362971
LOC100128511	0.5076	2.17452e-05	0.000364893
COX20	0.507408	2.19275e-05	0.000367217
UBXN6	0.507245	2.20836e-05	0.000369585
FAM63A	0.507038	2.22832e-05	0.000372181
WWC2	0.506438	2.28701e-05	0.000380466
FAM63B	0.506368	2.29393e-05	0.000381132
SIRT3	0.506367	2.29404e-05	0.000381132
KIAA1522	0.506314	2.29932e-05	0.000381756
TRIQK	0.506133	2.3174e-05	0.000383998
CLN3	0.505703	2.36087e-05	0.00038973
PLXDC2	0.505699	2.3613e-05	0.00038973
SNORD105	0.505543	2.37727e-05	0.000391853
DOC2A	0.504856	2.44885e-05	0.000402594
ASMTL-AS1	0.504656	2.46999e-05	0.00040554
PDPN	0.5046	2.47601e-05	0.000405998
CYP3A5	0.504307	2.50738e-05	0.000410192
CD46	0.504287	2.50958e-05	0.000410192
C6orf108	0.504262	2.51231e-05	0.000410344
ATP2B1	0.504215	2.51735e-05	0.000410633
MIR554	0.504071	2.53298e-05	0.000412647
CACNA2D3	0.504034	2.53708e-05	0.000413048
IL16	0.50387	2.55496e-05	0.000415152
TSPYL2	0.502276	2.73568e-05	0.000441379
FAM8A1	0.5022	2.74457e-05	0.000442246
LOC728613	0.501596	2.81628e-05	0.000453219
CCDC121	0.501392	2.84093e-05	0.000456894
SNORA60	0.501242	2.8592e-05	0.00045895
GOLGA8J	0.500878	2.90384e-05	0.000465225
ERBB2	0.500806	2.91267e-05	0.000466343
TRAM1	0.500738	2.92114e-05	0.000466807
OR2A4	0.500416	2.96146e-05	0.000472256
DNAJC19	0.500403	2.96311e-05	0.000472256
GPER	0.500306	2.97536e-05	0.000473166
RHBDL2	0.500301	2.97599e-05	0.000473166
MET	0.500277	2.97897e-05	0.00047334
NBEA	0.500144	2.99583e-05	0.000475418
PHKG2	0.499973	3.0177e-05	0.000477696
LOC648570	0.499973	3.01778e-05	0.000477696
KRT5	0.499791	3.04118e-05	0.000480793
LOC100505531	0.49936	3.09725e-05	0.000488735
SH2B1	0.4993	3.10507e-05	0.000489662
LOC646543	0.499134	3.12697e-05	0.000492806
SARM1	0.499091	3.13276e-05	0.000493409
ZNF323	0.499012	3.14313e-05	0.000494734
RAB3D	0.498393	3.22659e-05	0.000506601
PLEKHA6	0.498227	3.24918e-05	0.000509512
ADI1	0.497943	3.2884e-05	0.000513475
EPHX1	0.497903	3.29392e-05	0.000513644
BCRP2	0.497188	3.39475e-05	0.00052773
NOXA1	0.496981	3.42436e-05	0.000530691
KCNC4-AS1	0.496405	3.5083e-05	0.000540802
WSB1	0.496401	3.50897e-05	0.000540802
PFKM	0.496314	3.5217e-05	0.000542433
GGA3	0.495854	3.59028e-05	0.000551981
MAGI2-IT1	0.495267	3.67972e-05	0.000562634
SLC14A2	0.495242	3.68351e-05	0.000562871
CAMSAP2	0.495152	3.69743e-05	0.000564656
UBN2	0.495125	3.70168e-05	0.000564962
PTPRQ	0.494927	3.73244e-05	0.000568621
CARHSP1	0.494801	3.75214e-05	0.000570929
RPRM	0.494285	3.83382e-05	0.000581597
ZNF181	0.494239	3.84118e-05	0.000582362
ZNF138	0.494172	3.85194e-05	0.000583372
LOC100130987	0.494031	3.87454e-05	0.000586359
CXCL1	0.493564	3.95069e-05	0.000596447
CSAD	0.493486	3.96353e-05	0.000598027
ABO	0.493457	3.96836e-05	0.000598397
C1orf9	0.493401	3.97757e-05	0.000599426
TCEB3B	0.492963	4.05069e-05	0.000608985
PEX19	0.492947	4.05332e-05	0.000609015
SPTAN1	0.492809	4.07656e-05	0.000612141
ARL14EP	0.492635	4.10615e-05	0.000615298
DISP1	0.492613	4.10982e-05	0.000615298
MIR339	0.492401	4.14621e-05	0.000619762
C4orf36	0.492344	4.15607e-05	0.000620743
FBXO36-IT1	0.492216	4.1782e-05	0.000623678
TNRC6A	0.492015	4.21313e-05	0.000627775
CCDC125	0.491771	4.25583e-05	0.000632693
SDIM1	0.491769	4.25621e-05	0.000632693
RERG-AS1	0.491591	4.28756e-05	0.000636224
CLUAP1	0.490467	4.49137e-05	0.000659242
ARL2BP	0.49046	4.49251e-05	0.000659242
KRT18	0.490187	4.54345e-05	0.000664691
SUSD3	0.490139	4.55246e-05	0.000665322
TTC22	0.489851	4.6066e-05	0.000672061
C19orf21	0.489746	4.62652e-05	0.000674184
DAK	0.489703	4.63474e-05	0.00067483
MCCC2	0.48953	4.6678e-05	0.000678627
SNORD105B	0.489489	4.6757e-05	0.000679347
ANKAR	0.489475	4.67838e-05	0.000679347
VLDLR	0.489282	4.71567e-05	0.000683609
LSAMP	0.489235	4.72486e-05	0.000684454
ARMC10	0.488755	4.81868e-05	0.000696133
TRIP6	0.488688	4.83203e-05	0.00069726
AMMECR1	0.488533	4.86288e-05	0.000700907
FRMD4B	0.488401	4.88906e-05	0.000703874
LINC00473	0.488248	4.91995e-05	0.000707106
RABL5	0.488232	4.92305e-05	0.000707146
TCTN2	0.48807	4.95585e-05	0.000711046
CDK5RAP3	0.487689	5.03371e-05	0.000720571
NSUN3	0.487509	5.07088e-05	0.000724654
UFSP2	0.487276	5.11915e-05	0.000730071
LOC284263	0.48727	5.1204e-05	0.000730071
LMTK2	0.486948	5.18822e-05	0.000736398
PTGR2	0.486848	5.20948e-05	0.000738166
ROBO3	0.486467	5.29085e-05	0.000748431
MIR4454	0.48644	5.29676e-05	0.000748845
ARHGEF33	0.486207	5.34714e-05	0.000754694
LOC440434	0.486166	5.35597e-05	0.000755516
CEP95	0.485981	5.39654e-05	0.000759534
SMARCAD1	0.485802	5.43577e-05	0.0007642
RNPC3	0.485693	5.46005e-05	0.000767184
GPR125	0.485639	5.47197e-05	0.000768
FAM95B1	0.485492	5.50482e-05	0.000771249
HYDIN	0.48548	5.50739e-05	0.000771249
LRRC20	0.485439	5.51658e-05	0.000771676
ZNF219	0.485375	5.53083e-05	0.00077324
CETN2	0.485355	5.53542e-05	0.000773452
TFDP2	0.485297	5.54842e-05	0.000774084
RIMKLA	0.48528	5.55226e-05	0.000774084
CENPC1	0.484888	5.64128e-05	0.000785188
SLC50A1	0.484755	5.6716e-05	0.000788971
FAM20B	0.484733	5.67671e-05	0.000789245
LINC00328	0.484614	5.70403e-05	0.000792605
EGFR	0.484509	5.72833e-05	0.000795542
TTC23	0.484313	5.7741e-05	0.000800726
CCDC11	0.484025	5.84165e-05	0.000808154
FAM185A	0.483823	5.88949e-05	0.000813877
NUPR1L	0.483769	5.90236e-05	0.000814696
RNF24	0.483757	5.90514e-05	0.000814696
STIM2	0.483737	5.91003e-05	0.000814923
TFAP2C	0.483386	5.99423e-05	0.000825627
TJP2	0.483315	6.01132e-05	0.000827075
C17orf69	0.483222	6.03392e-05	0.00082973
SMTNL2	0.483172	6.04624e-05	0.000829814
SNORD94	0.483158	6.04948e-05	0.000829814
CANX	0.483118	6.0594e-05	0.000830509
SSR2	0.482993	6.08986e-05	0.000833774
RN5S45	0.482937	6.10356e-05	0.000835195
LINC00571	0.482776	6.14337e-05	0.000840184
TMED10	0.482587	6.19016e-05	0.00084541
TPI1P2	0.482501	6.2117e-05	0.000846765
SLC35F5	0.482236	6.2781e-05	0.000854426
LOC389765	0.482057	6.32333e-05	0.000860116
ELMOD2	0.481702	6.41429e-05	0.000871547
F11R	0.481521	6.46088e-05	0.000876928
COX7C	0.481343	6.50713e-05	0.000881962
FBXW11	0.481047	6.58477e-05	0.000890379
PEX2	0.480982	6.60182e-05	0.000892204
STAU2	0.480955	6.609e-05	0.000892694
PHF14	0.480467	6.73934e-05	0.000906889
LOC340017	0.480368	6.76607e-05	0.000909719
SETMAR	0.480108	6.83657e-05	0.000917517
CNTNAP3	0.480046	6.85335e-05	0.000918788
ANKRD16	0.479804	6.91995e-05	0.000925741
ZNF397	0.479621	6.97066e-05	0.000932029
C1orf27	0.479549	6.99073e-05	0.000934215
CLRN3	0.479306	7.05854e-05	0.000942276
CATSPER2P1	0.478898	7.1742e-05	0.000955686
GARNL3	0.478702	7.23028e-05	0.000961119
RDH10	0.478312	7.34314e-05	0.000973546
LOC100506372	0.478225	7.36862e-05	0.000976102
PIP5K1B	0.477912	7.46048e-05	0.000985983
C14orf79	0.477658	7.53598e-05	0.000993138
TMED4	0.477523	7.57639e-05	0.000996418
USO1	0.477514	7.57907e-05	0.000996418
TMEM59	0.477388	7.617e-05	0.00100036
FLOT2	0.477144	7.691e-05	0.00100745
ATPAF1	0.477031	7.72545e-05	0.0010109
FANK1	0.476968	7.74465e-05	0.00101265
MAPK3	0.476866	7.77596e-05	0.0010154
GEMIN8	0.47681	7.79303e-05	0.00101604
SCAI	0.476787	7.80027e-05	0.00101646
DKFZP586I1420	0.476203	7.98208e-05	0.0010371
HIPK3	0.4761	8.01442e-05	0.00104002
SLCO3A1	0.476088	8.01828e-05	0.00104002
ZNF546	0.475988	8.04994e-05	0.00104305
ADHFE1	0.475692	8.14443e-05	0.00105475
CRIM1	0.475663	8.15368e-05	0.0010554
PEX11A	0.475247	8.2882e-05	0.00106952
TTC14	0.474919	8.39555e-05	0.0010817
RIC3	0.474888	8.40596e-05	0.00108248
CLYBL	0.474741	8.45446e-05	0.00108817
TSTD1	0.474375	8.57676e-05	0.00110198
C9orf9	0.474271	8.61175e-05	0.00110446
KANSL3	0.4739	8.73808e-05	0.00111781
LOC730091	0.473819	8.76567e-05	0.00112077
RSPH1	0.47361	8.83759e-05	0.00112881
PDE7B	0.473365	8.92266e-05	0.00113852
SNORD96B	0.473325	8.93659e-05	0.00113972
PLSCR4	0.47322	8.97351e-05	0.00114327
C8orf40	0.472958	9.06562e-05	0.0011515
NEIL1	0.47289	9.08985e-05	0.00115283
SPATA4	0.472672	9.16743e-05	0.00116092
FBXO21	0.472467	9.2412e-05	0.0011664
LOC202181	0.472437	9.2519e-05	0.0011664
TBCK	0.472106	9.37192e-05	0.0011785
GPR42	0.472062	9.38806e-05	0.00117994
CD47	0.471983	9.41705e-05	0.0011824
TUFT1	0.471758	9.49967e-05	0.00119158
SHC2	0.471735	9.50811e-05	0.00119205
AGXT2L1	0.471718	9.51443e-05	0.00119224
KIAA1244	0.471549	9.57735e-05	0.001198
ISYNA1	0.471235	9.69459e-05	0.0012118
MBNL3	0.470663	9.91239e-05	0.0012357
SDHAP2	0.470655	9.91529e-05	0.0012357
LEKR1	0.47052	9.96734e-05	0.00124157
PRDX2	0.470365	0.000100275	0.00124783
COQ9	0.470175	0.000101015	0.00125518
LOC100507291	0.469925	0.000101998	0.00126532
FAM193B	0.469828	0.000102381	0.00126838
RNU105B	0.469546	0.000103503	0.00127976
C17orf108	0.469511	0.00010364	0.00128082
PPCS	0.469056	0.000105476	0.00130224
ZMAT1	0.468686	0.000106992	0.00131772
KRT15	0.468596	0.000107364	0.0013204
KIAA1598	0.468475	0.000107863	0.0013252
ACACB	0.468125	0.000109328	0.00133992
DAPK2	0.467964	0.000110007	0.00134627
SERPING1	0.467936	0.000110126	0.00134664
ALPK1	0.467876	0.000110378	0.0013479
C6orf130	0.467864	0.00011043	0.0013479
NCK1	0.467792	0.000110738	0.00134996
BICC1	0.467739	0.000110963	0.0013514
KLHL7-AS1	0.466829	0.000114906	0.00139552
PA2G4P4	0.466825	0.000114919	0.00139552
ATP6AP1L	0.46681	0.000114988	0.00139568
COA1	0.466666	0.000115622	0.0014027
RDH16	0.466525	0.000116248	0.00140888
ADAMTS3	0.466514	0.000116299	0.00140888
RN5S364	0.466427	0.000116687	0.00141289
SNORD20	0.466338	0.000117086	0.00141703
C14orf176	0.466063	0.000118322	0.00142856
PHACTR1	0.466014	0.000118541	0.00143051
CACNG4	0.465908	0.000119023	0.00143496
LRBA	0.465693	0.000120005	0.00144354
AMY1A	0.465681	0.000120059	0.00144354
IQCK	0.465677	0.00012008	0.00144354
EXTL3	0.465016	0.000123143	0.00147523
TRIM78P	0.464996	0.000123236	0.00147523
NUDT16P1	0.464857	0.000123893	0.00148229
ID4	0.464818	0.000124076	0.00148322	Lopez-Rios2006
TMEM9	0.464815	0.000124088	0.00148322
STAT6	0.464622	0.000125003	0.00149344
COX15	0.4639	0.000128479	0.00153002
MRPL45P2	0.463701	0.000129454	0.00153857
WDFY3-AS2	0.463545	0.000130221	0.00154696
SCARB1	0.463385	0.000131014	0.00155418
MIR365B	0.463326	0.000131308	0.00155693
PEX5L-AS2	0.463047	0.000132704	0.00157053
MESDC2	0.462387	0.000136057	0.00160566
IFT80	0.462111	0.000137483	0.00162097
TLCD2	0.461845	0.000138868	0.001635
LOC653160	0.461815	0.000139029	0.00163537
SLC24A1	0.461336	0.000141561	0.00166049
MAK	0.4612	0.000142289	0.00166669
OSGEPL1-AS1	0.460868	0.000144074	0.0016829
LTC4S	0.460709	0.000144941	0.0016891
ANO9	0.460476	0.000146214	0.00170029
EBAG9	0.460459	0.000146307	0.00170029
GATAD1	0.460383	0.000146726	0.00170437
RUFY2	0.460267	0.000147365	0.00170784
GAS1	0.460126	0.000148149	0.00171482
CYTB	0.460122	0.000148172	0.00171482
CCDC104	0.459968	0.000149028	0.00172077
LOC100507322	0.459882	0.000149508	0.00172469
PGM2	0.459871	0.000149573	0.00172469
PLXNA2	0.459779	0.00015009	0.00172985
ACOX2	0.459711	0.000150472	0.00173267
EZR	0.459565	0.000151299	0.00174139
SRGAP2B	0.459022	0.000154402	0.00176959
LINC00467	0.458979	0.000154651	0.00177024
CASK	0.458885	0.000155194	0.00177565
ARL5A	0.458825	0.000155544	0.00177846
TMEM14A	0.458819	0.000155581	0.00177846
BMPR1B	0.458582	0.00015696	0.00179097
PPP1R16A	0.458544	0.000157188	0.00179258
METTL20	0.458416	0.00015794	0.00179834
FAM160A1	0.457859	0.000161255	0.00183166
PIH1D2	0.457705	0.000162181	0.00184052
PCNAP1	0.457671	0.000162386	0.00184201
LRG1	0.457615	0.000162728	0.00184505
RBAK	0.457397	0.000164053	0.00185506
GOLT1A	0.457269	0.000164832	0.00186053
MON2	0.457156	0.00016553	0.00186672
RN5S206	0.456899	0.000167115	0.00188291
TRNAI2	0.456742	0.000168093	0.00189054
PACRGL	0.456518	0.000169495	0.00190375
FOXO6	0.456217	0.000171399	0.00191999
CEP112	0.456204	0.000171485	0.00192009
BPTF	0.455853	0.000173726	0.0019426
SNX33	0.455835	0.00017384	0.00194301
MALAT1	0.455685	0.000174811	0.00195299
SLC43A2	0.455522	0.000175868	0.00196218
CLSTN3	0.455279	0.000177456	0.00197639
SLFN11	0.45514	0.000178371	0.0019857
IFT88	0.455107	0.000178586	0.00198722
RAB11B-AS1	0.455016	0.000179191	0.00199306
SNORA59A	0.454722	0.000181147	0.00201014
DNAH10	0.454721	0.000181153	0.00201014
PLEKHA4	0.454713	0.000181206	0.00201014
TNFRSF1A	0.45467	0.000181494	0.00201206
ATP7A	0.454572	0.000182148	0.00201755
PPP1R9A	0.454349	0.000183654	0.00203102
RAB40A	0.454337	0.000183735	0.00203102
RHPN1	0.454166	0.000184896	0.00204117
LARP1B	0.453688	0.000188178	0.00207466
AMMECR1-IT1	0.45338	0.00019032	0.00209531
LOC100506282	0.453371	0.000190385	0.00209531
ZNF334	0.453306	0.000190841	0.0020985
SND1	0.453192	0.000191639	0.00210543
TRMT1L	0.453156	0.000191896	0.00210733
GUSBP4	0.453094	0.000192332	0.00211121
FLJ33065	0.453064	0.000192543	0.0021126
SMUG1	0.452967	0.000193231	0.0021173
LINC00174	0.452334	0.00019777	0.00215583
KIAA1984-AS1	0.452179	0.000198891	0.00216673
BSG	0.452172	0.000198942	0.00216673
ABHD12B	0.452098	0.000199482	0.00217073
ADCYAP1	0.452041	0.0001999	0.00217366	Lopez-Rios2006;Bueno2016(Sup.Table 2-Top50)
LOC728978	0.45192	0.000200788	0.00218116
GOLGA2P5	0.451026	0.000207451	0.00224407
DOK4	0.450607	0.000210651	0.00227357
DPP6	0.449738	0.000217412	0.0023355
C13orf33	0.449662	0.000218016	0.00234041
IMMP2L-IT1	0.449634	0.000218241	0.00234041
WASH7P	0.449553	0.00021888	0.00234527
MGC24103	0.449503	0.000219276	0.00234808
BTF3L4	0.449438	0.000219797	0.00235208
RAB11FIP1	0.448975	0.000223519	0.00238784
PLA2G16	0.448858	0.000224473	0.00239599
BET1	0.448739	0.00022544	0.00240428
GTF2H1	0.448556	0.000226936	0.00241773
NOL3	0.448506	0.000227352	0.00242056
PKD1L3	0.448394	0.00022827	0.00242828
CASC1	0.448035	0.000231253	0.00245482
HINT3	0.447963	0.00023186	0.00245711
FTSJD1	0.447919	0.000232228	0.00245893
SLC22A18	0.447875	0.000232598	0.00246026
ENPP5	0.447869	0.000232647	0.00246026
LOC100131132	0.447821	0.00023305	0.00246349
MEGF6	0.447463	0.000236088	0.00248953
NFYB	0.44744	0.000236284	0.00249007
ZBTB10	0.446956	0.000240442	0.00252359
TRAFD1	0.446872	0.000241166	0.00252903
PTP4A2	0.44664	0.000243195	0.00254717
LOC100129917	0.446593	0.0002436	0.00254928
LOC286190	0.446571	0.000243801	0.00254959
NFXL1	0.446369	0.000245579	0.00256465
LCN2	0.44633	0.000245923	0.00256612
TMEM191C	0.446224	0.000246856	0.00257478
MAST4-AS1	0.446162	0.000247413	0.00257712
ECI1	0.446158	0.000247446	0.00257712
AGBL5-IT1	0.445747	0.000251127	0.00261194
RFESD	0.445744	0.000251156	0.00261194
EPS8L2	0.445733	0.00025125	0.00261194
TMEM106B	0.445599	0.000252466	0.00262242
METTL15	0.445379	0.000254465	0.00263882
RNU5B-1	0.444938	0.000258517	0.00267422
ZBTB20	0.444852	0.000259314	0.00268135
LOC442459	0.44447	0.000262885	0.00271381
SERTM1	0.444308	0.000264411	0.00272286
FAM200B	0.44418	0.000265623	0.002734
FAS	0.444088	0.00026649	0.00273866
DIS3L	0.443952	0.000267789	0.00274976
C3orf79	0.443822	0.000269033	0.0027614
PLA2G6	0.443528	0.000271872	0.0027826
NFYC	0.443453	0.000272598	0.00278775
SYNE1	0.443178	0.000275289	0.00280841
AKR7A2	0.443073	0.000276319	0.0028155
ADAMTS9-AS1	0.443037	0.000276667	0.00281701
ARMCX5-GPRASP2	0.442843	0.000278589	0.00283403
SNORA70D	0.442769	0.000279316	0.00283798
GPLD1	0.442679	0.000280212	0.00284363
FLJ42709	0.442518	0.00028182	0.00285649
FASTKD2	0.442411	0.000282896	0.00286438
RN5S490	0.442388	0.00028313	0.00286516
C15orf48	0.442287	0.000284143	0.00287351
AASDH	0.442283	0.000284184	0.00287351
DTX2P1-UPK3BP1-PMS2P11	0.442123	0.00028581	0.00288646
LOC254312	0.441928	0.000287787	0.0029006
FAS-AS1	0.441572	0.000291452	0.00293401
RIMBP3C	0.441112	0.000296232	0.00297498
THRA	0.441036	0.000297029	0.00298061
RBKS	0.440671	0.000300891	0.00300991
PHYHIP	0.440658	0.000301027	0.00300991
CLN5	0.440635	0.000301274	0.00301118
TTC30B	0.440515	0.000302557	0.00302161
ZNF395	0.440366	0.000304149	0.00303389
PPP2R2C	0.44013	0.00030669	0.0030568
RCOR3	0.439725	0.000311105	0.00309467
CPO	0.439417	0.000314501	0.00312474
UBXN10	0.439353	0.000315207	0.00312929
MIR4441	0.439311	0.00031567	0.00313141
SNHG10	0.439171	0.000317231	0.00314318
SNORA24	0.439068	0.000318383	0.00315211
NDUFAF4P1	0.438811	0.000321271	0.00317444
DPP4	0.438709	0.000322429	0.00318305
NUDCD3	0.438594	0.000323727	0.00318869
C16orf46	0.438304	0.000327041	0.00321488
NUDT12	0.438282	0.000327293	0.00321488
LOC100132529	0.438272	0.00032741	0.00321488
TOR1AIP2	0.438218	0.000328029	0.00321898
DCAKD	0.437747	0.00033349	0.00325804
PHF3	0.437574	0.000335516	0.00327274
LOC100506687	0.43752	0.000336155	0.00327699
ANKRD18CP	0.437476	0.000336673	0.00327894
ABAT	0.437231	0.000339567	0.00330201
C11orf71	0.437085	0.000341309	0.00331767
SMPDL3B	0.437032	0.000341934	0.00332117
ZNF705E	0.43699	0.000342441	0.00332355
SNORD116-20	0.436839	0.000344247	0.00333977
MIR551A	0.436632	0.000346752	0.00336147
MPPE1	0.436517	0.00034814	0.00337103
SIRT5	0.436404	0.000349518	0.00338177
CORO2B	0.436318	0.000350562	0.00338742
SLC35A5	0.436293	0.000350876	0.00338839
OR52H1	0.436161	0.000352493	0.00340269
BNC2	0.435996	0.000354528	0.00342102
ARNT	0.435836	0.000356501	0.00343479
ROR2	0.435586	0.000359621	0.00345822
LOC283692	0.435426	0.000361628	0.00347221
GAS8	0.435362	0.000362431	0.00347726
PTRHD1	0.435325	0.000362903	0.00347914
DPP10	0.435299	0.000363233	0.00348097
MLLT4	0.435201	0.000364473	0.0034902
LOC283174	0.435152	0.000365091	0.00349478
AP4M1	0.434763	0.000370054	0.00353556
HMGN5	0.434666	0.000371297	0.00354609
IGSF11	0.434635	0.000371697	0.00354856
LYPLAL1	0.434169	0.000377754	0.00359672
TMX4	0.434159	0.000377887	0.00359672
ATP1A1OS	0.434014	0.000379786	0.00361316
LOC100287368	0.433694	0.000384015	0.00364562
LOC100506963	0.433692	0.000384039	0.00364562
NARG2	0.433667	0.000384369	0.00364737
SNORD61	0.433579	0.000385553	0.00365722
CDC42EP4	0.433427	0.000387573	0.00367362
TERC	0.433324	0.000388965	0.00368264
HIBADH	0.433231	0.000390209	0.00369164
DCDC5	0.433168	0.000391061	0.00369692
LOC100506392	0.432989	0.00039348	0.00371699
LOC285141	0.432876	0.000395021	0.00373014
TRIM74	0.432856	0.000395291	0.00373129
IQCH	0.432845	0.00039545	0.0037314
MXD4	0.432453	0.000400823	0.00377359
MAP2K5	0.432413	0.000401373	0.00377736
SKINTL	0.432127	0.000405353	0.00380911
MKS1	0.432029	0.000406717	0.0038205
FAM107B	0.432	0.000407132	0.00382297
HRSP12	0.43176	0.0004105	0.00385028
PARP8	0.431692	0.00041146	0.00385784
LOC728855	0.431573	0.000413152	0.00387226
NT5C3	0.431554	0.000413423	0.00387336
RMND5B	0.431501	0.000414177	0.00387897
B3GNT1	0.43143	0.000415185	0.00388697
ZNF233	0.431373	0.000416005	0.0038903
C6orf15	0.431267	0.000417521	0.00390157
EFCAB7	0.430989	0.00042152	0.00392872
DLGAP2	0.430943	0.000422189	0.00393343
KIAA1908	0.430932	0.000422339	0.00393343
NQO1	0.430851	0.000423512	0.00394144
GTF2IP1	0.430455	0.000429301	0.00398793
NIT2	0.430322	0.000431265	0.00400321
GLS	0.430157	0.000433702	0.00402286
MGC57346	0.429813	0.000438836	0.00406299
TTC30A	0.429745	0.000439861	0.00406948
GPRASP1	0.429669	0.000441005	0.00407857
NEK5	0.429357	0.00044573	0.00411772
FBXO16	0.429074	0.000450058	0.0041516
NUDT5	0.429044	0.000450514	0.00415284
TMEM136	0.429022	0.000450853	0.00415284
LOC100505695	0.428849	0.000453519	0.00417281
DYNLRB2	0.428578	0.000457716	0.0042022
LOC100505478	0.428487	0.000459135	0.00421335
LOC100505719	0.428418	0.000460219	0.00421674
TCF7L2	0.428146	0.000464507	0.00425057
SLC26A9	0.428052	0.000465995	0.00425799
ND1	0.427897	0.00046845	0.00427731
CRB3	0.427886	0.000468632	0.00427741
HCG4	0.427724	0.000471208	0.00429711
NFKBIZ	0.427718	0.000471302	0.00429711
PITPNM3	0.427595	0.000473274	0.00431195
MIR4796	0.427244	0.000478948	0.00435419
LOC100505761	0.427223	0.000479296	0.00435577
ASH1L	0.426786	0.000486448	0.00440802
MTL5	0.426757	0.000486918	0.00441069
SNORD104	0.426566	0.00049007	0.00443285
SZT2-AS1	0.426549	0.000490352	0.0044338
GYG2P1	0.426408	0.000492697	0.00445181
C21orf49	0.425934	0.000500654	0.00451394
EIF2D	0.42592	0.000500896	0.00451394
RGS11	0.425843	0.000502194	0.00452136
ARHGEF4	0.425464	0.000508662	0.00456742
DHCR7	0.425448	0.000508945	0.00456742
C10orf62	0.425425	0.00050933	0.00456925
LOC100132057	0.425287	0.000511714	0.00458736
LOC100132966	0.425226	0.000512757	0.00459507
ZNF558	0.42506	0.000515644	0.00461929
AKAP9	0.424858	0.000519155	0.00463917
CLK2P	0.424834	0.000519579	0.00464058
CTXN1	0.424808	0.000520036	0.00464209
SNORD67	0.424785	0.000520439	0.00464404
ZNF570	0.424546	0.000524631	0.00467813
TMEFF2	0.42447	0.000525979	0.00468735
ERI2	0.424438	0.000526547	0.00468928
EXOC1	0.424248	0.00052992	0.00471525
C10orf116	0.424044	0.000533563	0.00473928
KRT18P10	0.423684	0.000540042	0.00479345
RUSC1-AS1	0.423562	0.000542256	0.004808
JMJD8	0.423412	0.000545	0.00482723
NOP14-AS1	0.423346	0.000546196	0.00483611
GPR126	0.423277	0.000547472	0.00484102
SNORD116-27	0.423274	0.00054752	0.00484102
AIFM2	0.42323	0.000548335	0.00484482
INTU	0.423201	0.000548852	0.00484768
GRAMD1C	0.423169	0.000549457	0.00485073
TNFRSF8	0.422916	0.000554128	0.00488721
MAGI2-AS3	0.42271	0.000557961	0.00491432
MPI	0.422298	0.000565695	0.00497372
MIR3671	0.421969	0.000571946	0.00501815
HGSNAT	0.421948	0.000572332	0.00501979
KIAA2022	0.421715	0.000576806	0.00505374
FMO4	0.421692	0.000577241	0.00505544
FAM91A2	0.42148	0.000581331	0.00508452
CDC42BPG	0.421369	0.000583497	0.00509637
LOC100653319	0.42133	0.000584243	0.00510111
SIL1	0.421258	0.000585649	0.00511162
HEXDC	0.420962	0.00059144	0.00515143
ZMYM4	0.42077	0.00059524	0.00517879
CASP9	0.420762	0.000595386	0.00517879
TADA1	0.420762	0.000595406	0.00517879
RBM26-AS1	0.420745	0.000595738	0.00517989
DICER1-AS1	0.420718	0.000596259	0.00518142
SNORD116-17	0.420626	0.000598096	0.00519501
TSPAN31	0.42052	0.000600208	0.00520975
DAGLA	0.420489	0.000600819	0.00521145
SPATA6	0.420476	0.000601075	0.00521187
DMKN	0.420293	0.000604754	0.00523835
CYP21A1P	0.420223	0.00060615	0.00524864
TTC33	0.420042	0.000609809	0.00527305
APOM	0.420007	0.000610508	0.00527728
BTBD16	0.419737	0.000616	0.00531145
HPR	0.41973	0.000616151	0.00531145	Lopez-Rios2006
C8orf47	0.419713	0.000616479	0.00531246
SPINT1	0.419695	0.000616854	0.00531374
PIGZ	0.419686	0.00061705	0.00531374
GOLGA6A	0.419607	0.000618662	0.00532397
ZBTB7B	0.419567	0.000619469	0.00532799
ND3	0.419563	0.000619553	0.00532799
COX3	0.419476	0.000621355	0.0053384
MIR3907	0.419434	0.000622218	0.00533995
PEX12	0.419164	0.000627797	0.00537681
AXIN2	0.419122	0.000628667	0.00538243
SNORD116-16	0.418851	0.000634318	0.00541238
SLC35E2B	0.418682	0.000637877	0.00543536
KRT18P49	0.418665	0.000638241	0.00543662
LOC100505636	0.418613	0.000639331	0.00544406
SNORD71	0.418439	0.000643022	0.00546808
CYB5D1	0.417801	0.000656677	0.00557477
ANKRD30A	0.417717	0.000658513	0.0055847
TRPM7	0.417684	0.000659215	0.00558688
GDPD3	0.417592	0.000661213	0.00560003
FAM160B1	0.417568	0.000661741	0.00560262
BRWD1	0.417546	0.000662228	0.00560486
SOCS5	0.417129	0.000671363	0.0056617
BCMO1	0.417095	0.00067213	0.00566577
NDUFAF6	0.416932	0.000675723	0.00569224
NUDT13	0.416679	0.000681368	0.00573403
DNAJC22	0.416486	0.000685696	0.00575888
SNORA5C	0.416339	0.000689012	0.00578094
ATL3	0.416279	0.000690369	0.0057904
KRT18P54	0.416137	0.000693595	0.00580776
LINC00471	0.415882	0.000699416	0.0058526
SH3BGR	0.415736	0.000702761	0.00587864
LZTFL1	0.415583	0.000706277	0.00590019
DNAJC27	0.415355	0.000711582	0.00593465
LOC100128840	0.415329	0.000712188	0.00593576
AKR7L	0.41523	0.000714475	0.00595088
YBX2	0.414975	0.000720474	0.00598894
BFSP1	0.414779	0.000725084	0.00602136
OGN	0.414779	0.000725093	0.00602136
SP1	0.414607	0.000729171	0.00604923
DAAM1	0.414427	0.000733457	0.0060796
AMOT	0.413925	0.000745559	0.00616484
HSBP1L1	0.413811	0.000748325	0.00618161
SNORD32B	0.413513	0.000755622	0.00622596
MSRB2	0.413447	0.000757222	0.00623466
TST	0.413447	0.000757227	0.00623466
ITGB4	0.413401	0.00075836	0.0062399
KIAA1430	0.413342	0.000759831	0.00624995
LOC100507547	0.413252	0.000762051	0.00626412
CEP44	0.413137	0.000764888	0.00628333
RSPRY1	0.413111	0.000765549	0.00628671
TP53TG1	0.413003	0.000768234	0.00630569
MIR525	0.412998	0.000768362	0.00630569
GJA9-MYCBP	0.41291	0.000770565	0.00631964
CLEC3A	0.412893	0.000770968	0.00632088
CEP290	0.412871	0.000771527	0.00632134
CMTM8	0.412811	0.00077303	0.00633159
RPL19P12	0.4128	0.000773302	0.00633176
B4GALT4	0.412687	0.000776155	0.00634891
RBBP4	0.412477	0.000781445	0.00638609
LOC254128	0.412376	0.000784024	0.00640286
LAMTOR3	0.412206	0.000788329	0.00643384
KRT26	0.412018	0.000793144	0.00646684
PLCD3	0.411358	0.00081026	0.00659142
STRBP	0.41125	0.000813098	0.00661024
PPARGC1B	0.411238	0.00081339	0.00661047
MGC21881	0.41109	0.000817285	0.00663355
LOC100652768	0.411073	0.000817732	0.00663504
FLJ14186	0.410984	0.000820089	0.00665201
MAST4-IT1	0.410724	0.000826991	0.00669503
GNAI1	0.410381	0.000836184	0.00676074
PARK2	0.410235	0.000840133	0.00678831
KIAA1984	0.410116	0.000843351	0.00680774
TMEM116	0.410091	0.000844029	0.00681103
LOC100129473	0.409838	0.000850918	0.00686002
ZNF641	0.40969	0.00085498	0.00688172
TMEM99	0.409513	0.000859847	0.00691426
RPL22	0.409489	0.000860507	0.00691736
WASH1	0.409351	0.000864345	0.00694599
ZRANB2	0.409288	0.000866084	0.00695697
MTRNR2L7	0.409282	0.000866265	0.00695697
LOC100506214	0.408798	0.000879799	0.00704989
GK5	0.408649	0.000884025	0.00707698
DDOST	0.408329	0.000893099	0.00713159
SRGAP2-IT1	0.40796	0.000903702	0.00720468
TRIM2	0.407654	0.000912581	0.00725705
POC1B-GALNT4	0.407613	0.00091378	0.00726429
ACADSB	0.407363	0.000921105	0.00731096
OR7A10	0.407233	0.00092493	0.00733669
KIFAP3	0.407146	0.000927486	0.00735232
SNORA47	0.406986	0.000932244	0.00738771
CCDC78	0.406942	0.000933539	0.00739564
SRRM2	0.406899	0.000934824	0.00740115
ADAM15	0.406846	0.000936407	0.00741135
KIAA1737	0.406786	0.000938192	0.00742081
LAMB3	0.406741	0.000939535	0.00742676
FFAR3	0.406723	0.000940095	0.00742743
SGMS1	0.406472	0.000947624	0.00747894
KCTD4	0.406364	0.000950876	0.00749989
CTTN	0.40624	0.000954644	0.00752489
ABCA8	0.406031	0.00096101	0.00757033
SPDYE7P	0.406008	0.000961693	0.00757096
KIF6	0.405746	0.000969745	0.00762242
UBE2Q1	0.405684	0.00097164	0.00763492
ACSM2B	0.405671	0.000972042	0.00763569
LOC441461	0.405602	0.000974163	0.00764757
ZNF652	0.40553	0.000976413	0.00765807
FLJ39739	0.405473	0.000978179	0.00766713
EGLN1	0.405096	0.000989939	0.00774964
KRBA2	0.405005	0.000992792	0.00776714
EMC2	0.404797	0.000999339	0.0078135
TAS2R4	0.4047	0.00100241	0.00782779
SNX1	0.40426	0.00101645	0.0079187
LOC91450	0.404256	0.00101658	0.0079187
TMEM205	0.403986	0.00102531	0.00797929
MAGI2	0.403933	0.001027	0.00798753
MEOX2	0.403865	0.00102923	0.00800239
NPEPPS	0.403657	0.00103598	0.0080496
ANO5	0.403469	0.00104215	0.00808382
CPNE3	0.403447	0.00104286	0.00808382
RHOD	0.403446	0.00104292	0.00808382
RNASE13	0.403411	0.00104405	0.00809009
C4BPA	0.403142	0.00105294	0.00815212
UBXN4	0.403124	0.00105354	0.00815361
PDZD3	0.403074	0.00105518	0.00816153	Bueno2016(Sup.Table 2-Top50)
ZNF493	0.402944	0.00105953	0.00818987
SLC6A16	0.402931	0.00105996	0.00819045
THNSL2	0.402897	0.00106108	0.00819299
MUC20	0.402838	0.00106307	0.00820119
WRB	0.40268	0.00106837	0.00823541
NPHP4	0.40265	0.00106937	0.00823732
TTC3P1	0.402588	0.00107144	0.00824704
SEMA4D	0.402576	0.00107185	0.00824704
PPFIBP2	0.402529	0.00107344	0.00825675
NDN	0.402355	0.00107933	0.0082919
ELOVL7	0.402211	0.00108421	0.00832433
COX18	0.402118	0.00108737	0.00834604
SNORD116-26	0.40207	0.00108903	0.00835502
ZNF559	0.402065	0.00108921	0.00835502
PDCD4	0.402004	0.0010913	0.00836086
SNORD116-25	0.401889	0.00109521	0.00838651
LOC255167	0.401886	0.00109531	0.00838651
OR51B2	0.401796	0.00109841	0.00840512
ZNF250	0.401695	0.00110191	0.00842674
PHC3	0.401541	0.00110723	0.00845204
OSTCP2	0.401512	0.00110826	0.00845728
HSD3B1	0.401472	0.00110965	0.0084603
SEC24B	0.401441	0.00111071	0.00846574
CBX5	0.401412	0.00111172	0.0084694
ANAPC4	0.401374	0.00111306	0.00847592
ARVCF	0.401335	0.00111439	0.0084835
SNORD116-15	0.400762	0.00113457	0.00862315
FLJ39639	0.400566	0.00114154	0.0086684
MIR550A3	0.400559	0.00114179	0.0086684
SNX13	0.400525	0.00114298	0.00867486
KRT27	0.400516	0.00114333	0.00867487
ANKS6	0.40048	0.00114459	0.00868027
VAT1L	0.400259	0.00115252	0.00873144
LOC100505516	0.400065	0.00115952	0.00877653
TMEM14B	0.39977	0.00117025	0.00883645
WASH2P	0.399599	0.00117648	0.00887345
ANXA4	0.399596	0.00117661	0.00887345
DUS4L	0.399587	0.00117691	0.00887345
CALR3	0.39947	0.00118124	0.00889945
C11orf74	0.399433	0.0011826	0.00890564
PDCL2	0.399386	0.0011843	0.0089158
AIMP1	0.39936	0.00118528	0.00891784
GPRC5C	0.398986	0.00119916	0.00900874
MIR600HG	0.39886	0.00120384	0.00903427
NPY1R	0.398848	0.00120428	0.00903427
OR7E14P	0.398813	0.0012056	0.00903849
DEPDC4	0.398801	0.00120605	0.00903852
LOC100505957	0.398793	0.00120636	0.00903852
LSR	0.398709	0.00120949	0.00905388
CKMT1A	0.398693	0.0012101	0.00905574
LOC100616530	0.398216	0.00122815	0.00916668
DCUN1D3	0.398215	0.0012282	0.00916668
LOC100507562	0.397991	0.00123674	0.0092167
MT1P3	0.397952	0.00123824	0.00922241
C12orf66	0.397881	0.00124099	0.0092383
MIR548E	0.397877	0.00124111	0.0092383
LOC100286922	0.397455	0.00125746	0.00934343
AHSA2	0.397438	0.00125812	0.00934479
SPTY2D1-AS1	0.397408	0.00125927	0.00934761
OR51B5	0.397306	0.00126324	0.00937253
SLC7A8	0.397267	0.0012648	0.00937499
ATP1B1	0.39726	0.00126507	0.00937499
TMCO1	0.397232	0.00126614	0.00938015
SNORD116-8	0.397119	0.00127057	0.00940745
COX1	0.397018	0.00127455	0.00942858
SNORD116-2	0.396878	0.00128006	0.00946656
NCOA7	0.396827	0.00128209	0.00947132
DPY19L2P3	0.396672	0.00128824	0.00950471
LOC100505908	0.396629	0.00128996	0.00951458
LOC100505775	0.396525	0.00129411	0.00953963
SNORA68	0.396391	0.00129945	0.00957057
LOC143666	0.39624	0.00130553	0.00961248
LPCAT3	0.39621	0.00130672	0.00961849
CAST	0.396101	0.00131112	0.00964234
MRPS21	0.395923	0.00131832	0.00968682
ZNF277	0.395811	0.00132289	0.00971753
RRN3P3	0.395576	0.00133248	0.00977945
DDX6	0.39535	0.00134178	0.00983617
OFD1	0.395312	0.00134335	0.0098391
ASPHD1	0.395253	0.0013458	0.00984845
SNORD116-3	0.395207	0.00134767	0.00985638
LOC400940	0.395075	0.00135318	0.00989094
ACAP3	0.395027	0.00135516	0.00990251
FLRT2	0.394948	0.00135845	0.00992121
CERS2	0.394947	0.00135851	0.00992121
ZNF692	0.394917	0.00135975	0.00992742
AGRN	0.394844	0.0013628	0.00994307
OR7D4	0.394823	0.00136366	0.0099444
LOC100507127	0.394733	0.00136746	0.00996922
CREG2	0.394693	0.00136911	0.00997256
CRB2	0.39468	0.00136967	0.00997256
CYP11A1	0.394402	0.00138141	0.0100476
RNF39	0.394355	0.00138339	0.0100503
METTL21A	0.394353	0.00138345	0.0100503
WDR60	0.394339	0.00138408	0.0100503
OAZ2	0.39429	0.00138613	0.0100571
DKFZp686L13185	0.393997	0.00139865	0.010129
D2HGDH	0.393976	0.00139955	0.0101326
GLS2	0.393524	0.001419	0.0102439
NCOA2	0.393377	0.00142539	0.0102842
KRTAP10-2	0.393277	0.00142979	0.010307
KRCC1	0.393069	0.00143887	0.0103546
GCSH	0.392866	0.00144781	0.0104101
MTMR12	0.392844	0.00144878	0.0104141
CACHD1	0.392792	0.00145108	0.010427
MIR622	0.392669	0.00145654	0.0104579
IMMP2L	0.392525	0.00146296	0.010501
TIGD4	0.392498	0.00146413	0.0105034
ZNF890P	0.392465	0.00146562	0.0105111
ZDHHC4	0.392292	0.00147336	0.0105606
P2RX6P	0.392254	0.00147507	0.0105698
GPR115	0.392236	0.0014759	0.0105727
C2orf43	0.392208	0.00147713	0.0105785
SNORD46	0.392198	0.00147759	0.0105788
ZNF285	0.392106	0.00148174	0.0105995
LOC554223	0.391977	0.00148757	0.010626
SMAD5-AS1	0.391909	0.00149063	0.0106358
LYRM1	0.391824	0.00149449	0.0106573
CA1	0.391774	0.00149677	0.0106705
LOC202781	0.391721	0.00149918	0.0106817
ZNF33A	0.391621	0.00150373	0.0107049
DNAH10OS	0.391608	0.00150433	0.0107062
CCNG1	0.391588	0.00150527	0.0107068
BAHCC1	0.391456	0.0015113	0.0107436
CASC4	0.391235	0.00152147	0.0108037
SHMT1	0.391121	0.00152673	0.0108355
PCBP3	0.391095	0.00152796	0.0108406
RORC	0.391076	0.00152886	0.0108439
IL17RC	0.390775	0.00154283	0.0109307
NIPAL2	0.390362	0.00156226	0.0110434
FYCO1	0.390283	0.00156602	0.0110638
HOXB4	0.390133	0.00157312	0.0110987
NUMA1	0.389984	0.00158021	0.0111297
ND4	0.38992	0.0015833	0.0111452
FAM86C2P	0.389781	0.00158996	0.0111867
FAM117A	0.389718	0.001593	0.0112018
FLJ27352	0.389679	0.00159486	0.0112109
SLC26A4-AS1	0.389531	0.00160203	0.0112424
LOC100132984	0.389501	0.00160348	0.0112463
PMS2P4	0.389331	0.00161171	0.0112914
GDPGP1	0.389294	0.00161352	0.0112978
LOC145216	0.389139	0.00162106	0.011338
MAPK15	0.389067	0.00162461	0.0113596
STK32B	0.38886	0.00163475	0.0114083
ADAMTS19	0.388824	0.00163654	0.0114176
LOC100507376	0.388593	0.00164795	0.0114813
HOXB3	0.388452	0.00165496	0.0115206
CREBRF	0.388383	0.00165838	0.0115348
SNORD89	0.388353	0.00165989	0.0115421
SNORD116-6	0.388198	0.00166764	0.0115896
POLR2L	0.388172	0.00166894	0.0115953
LOC100131089	0.388164	0.00166938	0.0115953
IL17RE	0.388052	0.00167497	0.0116309
LOC100507584	0.387949	0.00168016	0.0116605
LOC100126447	0.38793	0.00168115	0.0116631
DOCK4	0.387922	0.00168155	0.0116631
EVPL	0.387618	0.00169698	0.0117545
B3GALNT1	0.387523	0.00170179	0.011778
RAB5B	0.387493	0.00170333	0.0117855
HEXIM2	0.387465	0.00170475	0.0117888
POGLUT1	0.387412	0.00170747	0.0118044
SNORD116-1	0.38697	0.00173027	0.0119164
C22orf46	0.386962	0.00173068	0.0119164
GET4	0.386795	0.00173933	0.0119654
CA11	0.386717	0.00174338	0.011987
LOC100288911	0.38659	0.00175005	0.0120293
ZNF720	0.386403	0.00175985	0.0120867
SNORA37	0.386312	0.00176463	0.0121096
CDH1	0.386176	0.00177182	0.0121523
CCNYL1	0.38596	0.0017833	0.012221
CXCL6	0.38581	0.00179133	0.0122631
LOC650293	0.385802	0.00179174	0.0122631
BBS12	0.385442	0.00181109	0.0123777
TMEM176A	0.385395	0.00181363	0.012385
OR51I1	0.385247	0.00182162	0.0124328
SRGAP2	0.385071	0.00183123	0.0124943
CPEB1	0.384954	0.0018376	0.0125249
MIR371B	0.384814	0.00184525	0.0125702
C5orf63	0.384752	0.00184866	0.01259
CAMSAP3	0.384727	0.00185006	0.0125927
C19orf33	0.384703	0.00185139	0.012595
WDR45	0.384658	0.00185386	0.0126062
MIR4664	0.384655	0.00185404	0.0126062
SNORA36B	0.384546	0.00186002	0.0126376
MTUS2-AS2	0.384434	0.00186626	0.0126756
SPAG17	0.384137	0.00188277	0.0127677
DNAJC27-AS1	0.384135	0.00188287	0.0127677
ARHGEF37	0.3839	0.00189604	0.0128465
INTS3	0.38384	0.00189945	0.0128662
RABL2A	0.383773	0.00190322	0.0128848
WDPCP	0.383434	0.00192243	0.0129903
ERMP1	0.382817	0.00195788	0.013198
MLXIPL	0.382804	0.00195862	0.0131994
RMRP	0.382695	0.00196493	0.0132384
MDFIC	0.382641	0.0019681	0.0132562
MIR548C	0.382608	0.00197	0.0132619
LOC645949	0.382308	0.00198755	0.0133693
ZNF311	0.382044	0.00200309	0.0134414
ND5	0.381981	0.00200681	0.0134628
ENPP4	0.381844	0.0020149	0.0135018
HCFC1R1	0.381831	0.00201569	0.0135018
LRRC55	0.381807	0.00201711	0.0135061
TMEM238	0.381689	0.00202413	0.0135393
RN5S421	0.381506	0.00203507	0.013598
ATN1	0.381408	0.00204095	0.0136264
ZNF252P-AS1	0.381383	0.00204245	0.0136299
MIR4458	0.381373	0.0020431	0.0136299
MIR570	0.381352	0.00204432	0.0136344
SNORD116-14	0.381132	0.00205764	0.0137111
ND6	0.381126	0.002058	0.0137111
MBD5	0.381116	0.0020586	0.0137115
TMEM78	0.381045	0.0020629	0.0137328
TOP1P1	0.380996	0.00206587	0.0137453
BEX4	0.380604	0.00208976	0.0138785
DNAJC16	0.380189	0.00211542	0.0140142
KIAA1107	0.380033	0.00212508	0.0140611
GOLGA6L9	0.379812	0.00213888	0.0141284
LRRN2	0.379799	0.00213974	0.0141284
CST6	0.379788	0.0021404	0.014129
UFL1-AS1	0.379678	0.00214729	0.0141596
COX14	0.379602	0.00215212	0.0141878
MYCL1	0.37957	0.00215411	0.0141971
ZNRF2P1	0.379556	0.00215499	0.0141992
MSH3	0.379538	0.00215615	0.0142031
ARSD-AS1	0.379496	0.00215881	0.0142156
PDXK	0.379453	0.00216152	0.0142236
YPEL3	0.379183	0.00217863	0.01431
AMY2A	0.379107	0.00218345	0.0143379
FAM54B	0.378915	0.00219577	0.0143862
IFITM4P	0.378895	0.00219702	0.0143894
HINT2	0.378725	0.00220801	0.0144463
LOC100507431	0.378566	0.00221824	0.014502
TMEM41A	0.378506	0.00222216	0.01452
GYPB	0.378245	0.00223911	0.0146232
AGXT2L2	0.378207	0.00224158	0.0146355
SLC10A1	0.378123	0.00224706	0.0146675
MUM1	0.377995	0.00225551	0.0147111
DEFB122	0.377861	0.00226428	0.0147378
MIA3	0.377828	0.00226649	0.0147483
SECTM1	0.377647	0.00227844	0.0148069
MIR3622A	0.377551	0.00228481	0.0148406
RN5S345	0.377036	0.00231931	0.0150232
LOC440894	0.377024	0.00232009	0.0150232
C3orf37	0.37693	0.00232646	0.0150606
SHB	0.376798	0.00233536	0.0151031
ATP6V1B1	0.376224	0.00237455	0.0153238
KIR2DL3	0.376197	0.00237638	0.0153285
RICTOR	0.376105	0.00238276	0.0153657
RNU6-71	0.376065	0.00238554	0.0153757
HCG14	0.375956	0.00239303	0.0154201
NEK1	0.375603	0.00241764	0.0155388
NFE2L2	0.375558	0.00242074	0.0155548
RAB36	0.375443	0.00242886	0.0155989
MAF	0.375251	0.00244232	0.0156814
MST1P9	0.37521	0.00244521	0.0156934
RN5S237	0.375207	0.00244545	0.0156934
ACVR2B-AS1	0.375049	0.00245665	0.0157492
LOC100506745	0.374862	0.00246994	0.0158264
CTAGE6P	0.374777	0.00247599	0.015853
SERPINB1	0.374759	0.00247722	0.0158555
FUNDC2P2	0.374707	0.00248097	0.0158727
RNF169	0.374674	0.00248333	0.0158762
OCIAD1	0.374546	0.0024925	0.0159303
GOLGA6L10	0.374468	0.0024981	0.015958
C16orf58	0.374388	0.00250386	0.0159785
MTRNR2L8	0.374346	0.00250691	0.0159899
MXI1	0.374282	0.00251153	0.0160153
LOC257396	0.374014	0.00253097	0.0161188
BAD	0.373898	0.00253946	0.0161647
EFNB3	0.373652	0.00255745	0.016271
FBXO3	0.373632	0.00255892	0.0162762
SNORD116-29	0.373608	0.00256069	0.0162833
KIF13A	0.373482	0.00256996	0.016334
LOC100506930	0.373323	0.00258174	0.0164006
LOC100507458	0.373187	0.00259187	0.0164566
IL20	0.373176	0.00259268	0.0164576
RBBP6	0.373078	0.00259997	0.0164914
AGGF1	0.372985	0.00260688	0.0165246
RNU5E-9P	0.372875	0.00261512	0.0165625
FGGY	0.372785	0.00262186	0.0165968
HCG27	0.372674	0.00263026	0.0166458
AMIGO1	0.372645	0.00263247	0.0166471
LOC100289637	0.372569	0.00263821	0.0166792
SVIP	0.372459	0.00264648	0.0167189
SNORD115-11	0.372081	0.00267528	0.0168839
SNORD115-12	0.372081	0.00267528	0.0168839
OR9A4	0.372062	0.00267671	0.0168886
PFN4	0.372029	0.00267927	0.0169006
DGCR5	0.371846	0.00269334	0.0169851
BDKRB1	0.371568	0.00271482	0.0170954
LOC100287042	0.371535	0.00271732	0.0171062
SNORD116-5	0.371378	0.00272958	0.017173
LOC283481	0.371374	0.00272982	0.017173
RGL1	0.37127	0.00273794	0.0172145
STXBP4	0.371209	0.0027427	0.0172401
CYP4F30P	0.371132	0.0027488	0.0172612
SNORD116-24	0.37109	0.00275206	0.0172639
GOLGA6L7P	0.371081	0.00275277	0.0172639
NNT	0.371073	0.00275336	0.0172639
KY	0.37101	0.00275836	0.0172781
OGDHL	0.370971	0.00276137	0.0172859
FAM197Y9	0.370838	0.00277188	0.0173412
FSIP2	0.370818	0.00277346	0.0173467
ACOX1	0.370801	0.00277483	0.0173498
RABGGTA	0.370774	0.00277694	0.0173555
FAM157B	0.370736	0.00277995	0.01737
NANOS1	0.370622	0.00278902	0.017418
AGTRAP	0.370492	0.00279932	0.0174687
TM2D1	0.370133	0.00282806	0.0176093
BAIAP2	0.369778	0.00285669	0.0177612
MYO18A	0.369512	0.00287833	0.0178649
ZMYM6NB	0.369453	0.00288322	0.0178819
TENC1	0.369424	0.00288558	0.0178922
SNORD115-44	0.369367	0.00289021	0.0179076
HEATR2	0.368968	0.00292311	0.0180803
FICD	0.368867	0.00293149	0.0181145
CYP4F11	0.368605	0.00295329	0.0182311
ZKSCAN3	0.368526	0.00295988	0.0182583
MIR548Y	0.368514	0.00296094	0.0182603
PEF1	0.368468	0.00296478	0.0182706
MRPS33	0.368463	0.00296514	0.0182706
RN5S97	0.368459	0.00296551	0.0182706
KCNK1	0.368413	0.00296937	0.0182899
SUMF2	0.368388	0.00297148	0.0182939
FAM214A	0.368183	0.00298871	0.018391
FLJ43585	0.368166	0.0029902	0.0183957
RN5S153	0.368142	0.00299218	0.0184033
LOC644634	0.367967	0.00300706	0.0184723
LOC100506338	0.367937	0.00300958	0.0184832
ALS2CR8	0.367691	0.00303052	0.0185801
LOC100506201	0.367665	0.00303273	0.0185882
AGAP1	0.367492	0.0030476	0.0186574
PARP16	0.367428	0.00305305	0.0186817
LINC00271	0.367384	0.00305692	0.0186963
ANKHD1-EIF4EBP3	0.367313	0.003063	0.0187152
ANKRD18A	0.367234	0.00306983	0.0187524
WDR73	0.367135	0.00307835	0.0187954
SCARNA7	0.367046	0.00308611	0.0188336
ZNF862	0.366985	0.00309146	0.0188525
ZCWPW2	0.366944	0.00309496	0.0188647
LOC100506083	0.366864	0.00310193	0.018898
REG1A	0.366731	0.00311362	0.0189627
FGD6	0.366726	0.00311406	0.0189627
SLC35E2	0.366566	0.00312811	0.0190378
MAGI2-AS1	0.366497	0.00313413	0.019058
GNRHR	0.366493	0.00313451	0.019058
FAHD2B	0.366487	0.00313501	0.019058
TMEM141	0.366361	0.00314613	0.0191093
UIMC1	0.366307	0.00315095	0.0191317
GYPC	0.36628	0.00315327	0.0191412
NRG2	0.36626	0.00315509	0.0191476
FAM165B	0.366239	0.0031569	0.019154
C6orf136	0.366069	0.003172	0.0192363
TMEM165	0.366004	0.00317784	0.0192625
HSPA12A	0.365886	0.00318835	0.0193168
TM4SF4	0.365844	0.00319216	0.0193352
SHROOM2	0.365794	0.00319661	0.0193575
OSMR	0.365661	0.00320851	0.0193991
MIR1302-3	0.365571	0.00321662	0.0194226
SLC25A4	0.365154	0.00325446	0.0196134
FAM3C	0.364985	0.00326988	0.0197016
PRDX6	0.36485	0.00328222	0.019757
CD160	0.364805	0.00328632	0.0197769
LOC100653078	0.364732	0.00329302	0.0197936
ERVK13-1	0.364628	0.00330268	0.0198349
LOC339874	0.364412	0.00332267	0.0199384
LINC00574	0.364312	0.00333189	0.0199854
NUDT16L1	0.364166	0.00334555	0.0200518
DNAJC3	0.364092	0.00335244	0.0200784
ARHGAP5-AS1	0.364084	0.0033532	0.0200784
CTSF	0.363795	0.00338034	0.0202073
PIGB	0.363751	0.00338443	0.0202222
SSX2IP	0.363726	0.00338686	0.0202222
TCTN1	0.363576	0.003401	0.0203018
ZNF697	0.363509	0.00340735	0.02033
RTP4	0.363462	0.00341182	0.0203471
SNORA48	0.363375	0.00342006	0.0203721
ZNF609	0.363363	0.00342125	0.0203743
SUV420H1	0.36328	0.00342918	0.0204119
C4orf27	0.363043	0.00345186	0.0205278
LOC100506007	0.362923	0.00346333	0.0205856
CCT6B	0.362742	0.00348082	0.0206752
MRPS18B	0.362333	0.00352056	0.020857
CDK5RAP2	0.362179	0.00353563	0.0209216
FLJ35390	0.36216	0.00353744	0.0209275
MIR4772	0.362099	0.00354349	0.0209534
TBC1D5	0.362061	0.00354718	0.0209702
NDUFA4	0.361969	0.00355629	0.0210043
DLEU2L	0.361841	0.00356885	0.0210735
CYP4F12	0.361796	0.00357336	0.0210952
CGNL1	0.361407	0.00361202	0.0212984
LIPT1	0.361389	0.00361378	0.0212988
EARS2	0.361177	0.00363501	0.0214089
SREK1	0.361009	0.00365201	0.0214789
CKMT1B	0.360818	0.00367128	0.021572
SCARNA10	0.360762	0.00367696	0.0215953
AACS	0.360652	0.00368815	0.0216428
PAN2	0.360585	0.00369496	0.0216706
ALDH9A1	0.360564	0.00369708	0.0216729
LOC100505774	0.360405	0.0037134	0.0217567
LOC644248	0.360391	0.00371483	0.0217567
LRRD1	0.360342	0.00371986	0.021776
TMEM176B	0.360293	0.00372485	0.0217951
KIAA0319	0.360224	0.00373191	0.021827
SIK2	0.360117	0.00374295	0.0218755
ANKRD20A3	0.359669	0.00378939	0.0221161
DLG5	0.359276	0.00383059	0.0223047
SCYL3	0.359164	0.00384236	0.0223629
ACAD10	0.359099	0.00384921	0.0223976
MIR4493	0.359084	0.00385085	0.0224019
TMEM120A	0.359031	0.00385639	0.022429
ACSS3	0.358938	0.00386626	0.0224708
RN5S468	0.35879	0.00388197	0.0225492
UROD	0.358759	0.00388535	0.0225504
PDLIM5	0.358747	0.00388662	0.0225526
MOSPD3	0.358618	0.00390033	0.0226217
PCCA-AS1	0.358391	0.00392471	0.0227317
CPB1	0.358365	0.0039275	0.0227373
SNORD116-30	0.358288	0.00393578	0.02278
CLIC3	0.358177	0.00394775	0.0228326
RWDD2A	0.358173	0.00394826	0.0228326
ETAA1	0.35817	0.0039485	0.0228326
ILDR2	0.358053	0.0039612	0.0228919
GKAP1	0.35805	0.00396149	0.0228919
PDP2	0.357937	0.00397376	0.0229576
UNC5CL	0.357926	0.00397499	0.0229594
RBM47	0.357917	0.00397594	0.0229596
PIBF1	0.357852	0.00398309	0.0229886
SKIV2L2	0.357848	0.00398352	0.0229886
LOC100506413	0.35777	0.003992	0.0230206
EEF2K	0.357511	0.00402031	0.0231467
TMA16	0.357493	0.00402234	0.0231531
GIGYF2	0.357384	0.00403434	0.0232168
C11orf93	0.357291	0.00404453	0.023261
MRRFP1	0.357289	0.00404479	0.023261
CCDC89	0.357274	0.00404646	0.0232653
ZSCAN16	0.357229	0.00405138	0.0232883
SRD5A3	0.357215	0.00405296	0.0232889
C15orf40	0.357203	0.00405434	0.0232893
POP5	0.357109	0.00406467	0.0233433
KIF27	0.357023	0.00407423	0.0233876
PMEL	0.356993	0.00407763	0.0234017
LOC100270746	0.356966	0.00408056	0.0234059
NUP35	0.356966	0.0040806	0.0234059
ZNF248	0.356961	0.00408116	0.0234059
ARHGAP5	0.356867	0.00409164	0.0234553
COX7B	0.356812	0.00409782	0.0234748
LGALS8-AS1	0.356568	0.0041251	0.0235984
LOC100133091	0.356553	0.00412678	0.0235984
THAP7-AS1	0.356437	0.00413986	0.0236541
DHCR24	0.356435	0.00414012	0.0236541
LRP2BP	0.356361	0.00414849	0.0236947
ABCA13	0.356294	0.00415602	0.0237192
TOR1AIP1	0.356289	0.00415655	0.0237192
ABCB1	0.356206	0.00416603	0.0237626
TCTA	0.356112	0.00417664	0.0237927
AVPI1	0.356074	0.004181	0.0238064
LRGUK	0.356058	0.00418275	0.0238093
PFN2	0.355996	0.00418983	0.0238442
THTPA	0.355876	0.00420356	0.0239166
LSAMP-AS1	0.355819	0.00421012	0.023938
IQCC	0.355801	0.00421216	0.0239387
CCDC56	0.355752	0.00421778	0.0239653
LOC100505918	0.355727	0.00422056	0.0239702
MIR568	0.355713	0.00422225	0.0239721
LOC389023	0.355585	0.00423695	0.0240253
ADCK3	0.355561	0.00423968	0.024035
LOC100134868	0.355539	0.00424217	0.0240387
KRT8P11	0.355209	0.00428035	0.0242279
LOC100128023	0.355209	0.00428039	0.0242279
MIR4324	0.355192	0.00428238	0.0242314
IFT43	0.355083	0.00429506	0.0242891
ZNHIT1	0.355063	0.00429734	0.0242965
SLTM	0.354763	0.00433247	0.0244648
MPP7	0.354759	0.00433295	0.0244648
CHODL	0.354749	0.00433405	0.0244655
NR2F1	0.354725	0.00433688	0.0244705
RNU1-13P	0.354634	0.00434763	0.0245202
ZFP14	0.354175	0.00440198	0.0247656
TMEM161B-AS1	0.354024	0.00441999	0.0248557
ALDH6A1	0.353948	0.00442897	0.0249007
LOC283440	0.353923	0.00443196	0.0249119
CETN3	0.353906	0.00443401	0.0249179
TPRN	0.353815	0.00444499	0.0249573
MDH1B	0.353728	0.00445543	0.0250103
NME3	0.353629	0.00446735	0.0250716
FAM160A2	0.353542	0.00447788	0.0251229
DGCR9	0.353537	0.00447849	0.0251229
SH3TC2	0.353432	0.00449119	0.0251829
SNORA57	0.353366	0.00449913	0.0252049
C21orf15	0.353247	0.00451365	0.0252694
ZNF3	0.353204	0.00451889	0.0252818
RB1CC1	0.353116	0.00452958	0.0253333
PEBP1	0.353095	0.00453219	0.0253393
WASH5P	0.353073	0.00453482	0.0253428
VPS52	0.353073	0.00453482	0.0253428
EIF4EBP2	0.352993	0.00454459	0.0253861
EXTL3-AS1	0.352974	0.00454691	0.0253934
NET1	0.35289	0.00455721	0.0254452
C10orf118	0.352882	0.00455822	0.0254452
TMEM219	0.352826	0.00456507	0.0254665
BCHE	0.352496	0.00460584	0.0256144
ABCB7	0.352424	0.00461469	0.0256394
SENP2	0.352418	0.00461549	0.0256394
ZNF737	0.35241	0.00461645	0.0256394
SPDYE2L	0.352366	0.00462192	0.025664
SNORD60	0.352265	0.0046345	0.0257225
BEGAIN	0.35223	0.00463885	0.025739
CLIP4	0.352217	0.00464053	0.025739
SPTLC3	0.352145	0.00464953	0.0257775
ASS1	0.352096	0.00465565	0.0258058
PRIMA1	0.351884	0.0046822	0.0259301
FAM3B	0.351817	0.00469064	0.02597
KRTAP12-1	0.35177	0.00469658	0.0259868
CHN2	0.351762	0.00469753	0.0259868
RN5S462	0.351725	0.00470219	0.0259949
SYT7	0.351704	0.00470484	0.0260039
SCP2	0.351654	0.00471114	0.0260315
LNX1	0.351449	0.00473713	0.0261536
BAG1	0.351424	0.00474034	0.0261598
ZNF563	0.351249	0.0047626	0.0262711
ZNF32	0.35121	0.00476763	0.0262873
LOC100507624	0.351038	0.00478962	0.026392
SNORD115-22	0.351037	0.00478976	0.026392
EPHA6	0.351007	0.00479355	0.0264071
WDR59	0.350955	0.00480025	0.0264324
TCP10L	0.350933	0.00480309	0.0264365
NDUFC1	0.350705	0.00483243	0.0265683
LOC100506365	0.35069	0.00483444	0.0265683
FOPNL	0.350525	0.00485573	0.0266711
DDX59	0.350521	0.00485633	0.0266711
MIR4299	0.35051	0.00485768	0.0266727
HS6ST3	0.350107	0.00491034	0.0269358
NT5C	0.350102	0.00491095	0.0269358
LAMA5	0.350071	0.00491502	0.0269483
LOC283140	0.350068	0.00491538	0.0269483
LMAN2	0.350033	0.00492005	0.026968
LOC100132705	0.350008	0.0049233	0.0269799
MCFD2	0.349841	0.00494525	0.0270766
NBR2	0.349613	0.00497541	0.0272239
NICN1-AS1	0.3496	0.00497715	0.0272276
TRIM17	0.349522	0.0049875	0.0272723
FKBP9	0.349467	0.00499484	0.0272935
CBX4	0.349314	0.00501524	0.0273762
KIAA0556	0.349306	0.0050163	0.0273762
GLI2	0.349015	0.00505521	0.0275527
C1orf122	0.348992	0.00505833	0.0275545
JAKMIP3	0.348972	0.00506108	0.0275607
C2orf76	0.348892	0.00507183	0.0275954
ZFP62	0.348826	0.00508072	0.0276231
GLIS2	0.348822	0.00508133	0.0276231
NOX1	0.348807	0.00508327	0.027625
CAND2	0.348803	0.00508387	0.027625
C20orf94	0.348565	0.00511614	0.0277704
HEATR5A	0.348472	0.00512873	0.0278267
LOC100293044	0.348456	0.00513101	0.027833
TTTY23	0.348384	0.00514074	0.0278798
PPIEL	0.34819	0.00516734	0.0279939
LPHN3	0.34814	0.00517415	0.0280247
PTK2	0.347945	0.00520094	0.0281516
CSTF2T	0.34791	0.00520579	0.02817
FAM155A	0.347904	0.00520659	0.02817
BLVRB	0.347847	0.00521457	0.0282011
CAMKMT	0.347823	0.00521782	0.0282114
TTTY6	0.347695	0.00523553	0.0282779
CHDH	0.347667	0.00523939	0.0282927
ADH1A	0.347615	0.00524669	0.02832
WDR52	0.347534	0.00525789	0.0283682
C10orf35	0.347381	0.00527933	0.0284595
RP9P	0.34735	0.00528363	0.0284765
GRAMD2	0.347328	0.00528673	0.0284842
SMCR7	0.347299	0.0052907	0.0284842
RNY4P30	0.347288	0.00529223	0.0284863
STAG3L4	0.347251	0.00529751	0.0285025
SNX24	0.34724	0.00529906	0.028503
AUH	0.347234	0.00529987	0.028503
LOC401410	0.347147	0.0053121	0.0285565
SNORD115-39	0.346771	0.00536512	0.0287923
FCGBP	0.346668	0.00537972	0.0288583
NAP1L2	0.346357	0.00542405	0.0290837
ACN9	0.346327	0.00542837	0.0290944
CDS1	0.346227	0.00544272	0.0291589
LOC100240734	0.346202	0.00544631	0.029172
CBLN3	0.34619	0.00544806	0.0291751
EEF1DP3	0.346165	0.00545166	0.0291881
SPATA6L	0.346061	0.00546663	0.0292434
TMOD3	0.345975	0.00547899	0.0292846
ACADM	0.345937	0.00548451	0.0292999
LOC151657	0.345852	0.00549681	0.0293486
GUSBP1	0.345745	0.00551223	0.0293949
LIPK	0.345743	0.0055125	0.0293949
EZR-AS1	0.345632	0.0055287	0.0294626
MIR764	0.345615	0.00553114	0.0294693
FAM195B	0.34551	0.0055464	0.0295444
ALG1	0.345494	0.00554879	0.0295508
LOC441728	0.345485	0.00555006	0.0295513
POU5F1B	0.345439	0.00555676	0.0295745
FBXL13	0.345335	0.00557202	0.0296494
SEC24B-AS1	0.345297	0.00557764	0.0296731
ZNF195	0.345251	0.00558433	0.0297023
CYB5A	0.345233	0.00558708	0.0297107
CLCN3	0.345171	0.00559605	0.0297516
LOC100128338	0.345146	0.00559975	0.0297592
ACTR3C	0.345134	0.00560151	0.0297622
NNAT	0.345122	0.00560334	0.0297657
PUSL1	0.345028	0.00561725	0.0298144
GABPB2	0.345007	0.00562027	0.0298241
PMS2L2	0.34493	0.00563165	0.0298718
PMS2P5	0.34493	0.00563165	0.0298718
MTERF	0.344852	0.00564322	0.0299143
ZNF322	0.344547	0.0056886	0.0300977
RN5S201	0.344503	0.00569506	0.0301208
ELF2	0.344501	0.00569536	0.0301208
VNN3	0.344465	0.00570087	0.0301373
KCND3-IT1	0.344434	0.00570539	0.0301548
SCEL	0.344274	0.00572939	0.0302626
GOLGA6B	0.344184	0.00574292	0.0303149
ASAP3	0.344159	0.00574678	0.0303232
RNF103	0.344158	0.00574689	0.0303232
MEIS3P1	0.344143	0.00574907	0.0303283
GOLGA6L4	0.343968	0.0057755	0.0304613
TMEM232	0.343928	0.00578159	0.0304807
TRIM38	0.343837	0.00579533	0.0305403
COX2	0.343557	0.00583805	0.0307137
ZNF727	0.343553	0.00583851	0.0307137
MIF	0.343541	0.00584034	0.0307137
RN7SK	0.343541	0.00584045	0.0307137
PKD2	0.343505	0.00584595	0.0307233
TTC17	0.343463	0.00585239	0.0307507
SPDYE1	0.343412	0.00586008	0.0307783
TRIM29	0.343336	0.00587178	0.0308333
SH2D1B	0.342992	0.00592479	0.0310598
ATP11A	0.342949	0.00593146	0.0310709
SLC24A6	0.342807	0.00595339	0.0311577
TAS2R3	0.34272	0.00596697	0.0312038
SNCAIP	0.342556	0.00599258	0.0313041
SFXN4	0.342504	0.00600067	0.0313264
EIF4B	0.342497	0.00600183	0.0313264
EBPL	0.34245	0.00600915	0.0313504
GABPB1-AS1	0.342443	0.00601016	0.0313504
PXN-AS1	0.342409	0.00601551	0.0313718
FAM98C	0.342345	0.00602552	0.0314109
LOC728819	0.342198	0.00604872	0.0315123
TXNRD1	0.34197	0.00608475	0.0316606
MBP	0.341816	0.00610915	0.0317721
KRTAP10-6	0.341811	0.00610996	0.0317721
SPINT2	0.341766	0.00611708	0.0317959
KIAA0146	0.341645	0.00613638	0.0318765
C2orf63	0.341619	0.00614041	0.0318859
LOC100507205	0.341617	0.00614074	0.0318859
REG3G	0.341596	0.00614422	0.0318974
LOC645513	0.341581	0.0061465	0.0319027
CMAHP	0.341565	0.00614903	0.0319092
FMR1-AS1	0.341299	0.00619166	0.0320774
LRTOMT	0.341213	0.00620555	0.0321362
L3MBTL4	0.341101	0.00622369	0.0322036
RNF170	0.341026	0.00623576	0.0322594
HBP1	0.340843	0.0062654	0.032386
MIR1302-4	0.340564	0.00631081	0.0325873
HNRNPKP3	0.340471	0.00632611	0.0326494
LOC100131551	0.340384	0.00634042	0.0327133
SPA17	0.340208	0.00636936	0.0328288
ZNF596	0.340131	0.00638204	0.0328808
LOC389634	0.340096	0.00638783	0.0328971
LOC100289488	0.340007	0.00640251	0.0329533
AGBL5	0.340006	0.00640267	0.0329533
SNAR-H	0.33989	0.00642195	0.0330362
REEP1	0.339885	0.00642272	0.0330362
RNU2-7P	0.339725	0.00644934	0.0331392
STXBP6	0.339676	0.00645757	0.0331697
CPT1A	0.339673	0.00645791	0.0331697
NTPCR	0.339631	0.00646494	0.0331969
MIR4476	0.339543	0.00647974	0.0332578
SLITRK2	0.339539	0.00648036	0.0332578
SCGB2B2	0.339494	0.00648786	0.0332759
FBLL1	0.339104	0.00655359	0.0335583
HDAC4	0.338977	0.00657496	0.0336334
C1RL-AS1	0.338877	0.00659189	0.0336995
LOC100652779	0.338841	0.00659812	0.0337112
CATSPER3	0.338769	0.00661032	0.0337456
LOC100130111	0.338735	0.00661605	0.033768
GRHL3	0.338614	0.00663669	0.0338543
SLC6A3	0.338564	0.00664527	0.0338897
TDRD5	0.338532	0.00665072	0.0339106
BMP4	0.33841	0.00667164	0.0340035
TRIM23	0.33824	0.006701	0.0341323
MRI1	0.338201	0.00670757	0.0341589
CCDC39-AS1	0.338166	0.00671366	0.034176
[truncated: 228 more rows]

## Sheet: Data 2.B
Supplementary Data 2.B. Gene expression positively correlated to S-score
Gene Name	correlation.S-score	pvalue.S-score	adjpvalue.S-score	MMS biomarkers(Reference)
ADAMTS6	0.904261	3.19542e-24	8.03232e-20	Bueno2016(Sup.Table 2-Top50)
TNFSF4	0.852379	7.92593e-19	3.98468e-15	Bueno2016(Sup.Table 2-Top50)
CDH13	0.844083	3.69758e-18	1.5491e-14	Bueno2016(Sup.Table 2-Top50)
LOXL2	0.838672	9.62851e-18	3.4576e-14	Bueno2016(Sup.Table 2-Top50)
NAV1	0.832195	2.89367e-17	8.08202e-14	Bueno2016(Sup.Table 2-Top50)
GRAMD3	0.83065	3.73655e-17	9.39256e-14
ALPK2	0.818732	2.47053e-16	4.43583e-13
NDST1	0.81076	8.10419e-16	1.07218e-12
ODZ2	0.810041	8.99698e-16	1.13078e-12
SOGA2	0.807407	1.31391e-15	1.37615e-12
ADAM19	0.801523	2.99895e-15	2.51282e-12
PRR5L	0.785353	2.53178e-14	1.55223e-11	Bueno2016(Sup.Table 2-Top50)
COL5A2	0.78264	3.55725e-14	2.03224e-11	Bueno2016(Sup.Table 2-Top50)
HS3ST3A1	0.780134	4.84847e-14	2.70836e-11
WNT5B	0.777048	7.062e-14	3.55035e-11
NRG1	0.76952	1.72398e-13	7.87923e-11
TGFB1	0.767384	2.20744e-13	9.73483e-11
PDP1	0.766992	2.30925e-13	1.00082e-10
PDCD1LG2	0.764895	2.93444e-13	1.22939e-10
PDLIM7	0.762704	3.75964e-13	1.54928e-10
ZNF281	0.762067	4.03856e-13	1.63738e-10
TGFB1I1	0.759106	5.61541e-13	2.17161e-10
AXL	0.758933	5.72361e-13	2.17992e-10
DDAH1	0.757128	6.98002e-13	2.61876e-10
RAB3B	0.754131	9.66764e-13	3.37522e-10
FRMD6	0.75365	1.01819e-12	3.50605e-10
MME	0.751366	1.30032e-12	4.27055e-10
RN5S385	0.750961	1.35757e-12	4.37502e-10
LOC100507286	0.750356	1.44764e-12	4.60623e-10
ARNTL2	0.750012	1.50134e-12	4.71741e-10	Bueno2016(Sup.Table 2-Top50)
E2F7	0.746548	2.16004e-12	6.70332e-10
LOC100287314	0.745935	2.30225e-12	7.05753e-10
TRAM2	0.739583	4.41019e-12	1.25033e-09
SHKBP1	0.739149	4.6072e-12	1.28679e-09
DUSP10	0.737261	5.56753e-12	1.50485e-09	Bueno2016(Sup.Table 2-Top50)
FAM101B	0.736057	6.27604e-12	1.66118e-09
IL32	0.733799	7.84398e-12	1.99166e-09
CDCA4	0.732984	8.49677e-12	2.09395e-09
CALU	0.731319	9.99576e-12	2.416e-09
TIAM2	0.730991	1.03188e-11	2.47032e-09
FADS3	0.729848	1.15267e-11	2.70792e-09
AURKB	0.729427	1.20043e-11	2.76837e-09
FBN1	0.72923	1.22345e-11	2.7958e-09	Bueno2016(Sup.Table 2-Top50)
MFAP5	0.727401	1.45801e-11	3.26983e-09
PORCN	0.727319	1.46946e-11	3.26983e-09
DACT1	0.727316	1.46991e-11	3.26983e-09	Bueno2016(Sup.Table 2-Top50)
GJC1	0.726995	1.5157e-11	3.3356e-09	Bueno2016(Sup.Table 2-Top50)
VEGFC	0.726923	1.52601e-11	3.3356e-09
FLNA	0.722582	2.29936e-11	4.66121e-09
SLC1A5	0.719256	3.13149e-11	6.0551e-09
RUNX2	0.717826	3.57141e-11	6.85303e-09
MYH9	0.717241	3.76781e-11	7.12116e-09
COL4A1	0.71706	3.83075e-11	7.18609e-09
LUZP1	0.716724	3.9499e-11	7.31529e-09
KCNQ5-IT1	0.716702	3.95783e-11	7.31529e-09
ACLY	0.714888	4.66719e-11	8.43366e-09
MAST2	0.714817	4.69711e-11	8.43366e-09	Bueno2016(Sup.Table 2-Top50)
DYSF	0.714195	4.96896e-11	8.85849e-09
CDC42EP3	0.712489	5.79268e-11	1.01118e-08
WDFY2	0.712018	6.04221e-11	1.04747e-08
2017-03-04	0.711867	6.1242e-11	1.05441e-08
RUNX1-IT1	0.711725	6.20211e-11	1.06056e-08
KIAA1462	0.711187	6.5073e-11	1.09781e-08	Bueno2016(Sup.Table 2-Top50)
PLXND1	0.710276	7.05631e-11	1.16694e-08	Bueno2016(Sup.Table 2-Top50)
ANO4	0.708835	8.01628e-11	1.31703e-08
ADARB1	0.708622	8.16833e-11	1.33329e-08
CHN1	0.707357	9.12906e-11	1.46164e-08
SERPINE1	0.706495	9.84458e-11	1.55847e-08
DEPDC7	0.706479	9.85787e-11	1.55847e-08	Bueno2016(Sup.Table 2-Top50)
COL7A1	0.7062	1.01014e-10	1.58699e-08	Bueno2016(Sup.Table 2-Top50)
NDE1	0.70557	1.06718e-10	1.66619e-08
CNN2	0.704205	1.20137e-10	1.85269e-08
MYLK	0.703504	1.27643e-10	1.95644e-08
UGCG	0.703159	1.315e-10	1.99128e-08
TRIP10	0.70308	1.32397e-10	1.99285e-08
WIPI1	0.701515	1.51433e-10	2.21314e-08
KIRREL3	0.701448	1.52314e-10	2.21314e-08
MAP7D1	0.700462	1.65694e-10	2.35313e-08
TOP3A	0.700006	1.72255e-10	2.43007e-08
TDP1	0.699952	1.73045e-10	2.43007e-08
KCNMA1	0.699344	1.82216e-10	2.54465e-08
SEMA7A	0.699275	1.83288e-10	2.54547e-08	Bueno2016(Sup.Table 2-Top50)
ETV6	0.699063	1.86603e-10	2.57727e-08
ADAMTS5	0.698033	2.03583e-10	2.78123e-08
PRKAB2	0.697877	2.06289e-10	2.79147e-08
DUSP7	0.697862	2.06554e-10	2.79147e-08
CAP1	0.697366	2.1537e-10	2.89506e-08
CORO1C	0.696993	2.22221e-10	2.96853e-08
KCNQ5	0.696941	2.23198e-10	2.96853e-08
ITGA11	0.696561	2.30436e-10	3.04867e-08
ITGA5	0.696463	2.32327e-10	3.0576e-08
PPP1R18	0.695682	2.48041e-10	3.24741e-08	Bueno2016(Sup.Table 2-Top50)
VIM	0.694497	2.73794e-10	3.56599e-08	Bueno2016(Sup.Table 2-Top50)
GPR176	0.692534	3.22146e-10	4.13152e-08
DPP9	0.692393	3.25915e-10	4.15864e-08
HTR1B	0.691804	3.42132e-10	4.34352e-08
BARD1	0.691052	3.63926e-10	4.50933e-08
FOXC2	0.691046	3.64114e-10	4.50933e-08	Bueno2016(Sup.Table 2-Top50)
COL4A2	0.690026	3.95838e-10	4.87754e-08
ADAMTS12	0.68904	4.28957e-10	5.20679e-08
TNFAIP8L1	0.688987	4.30844e-10	5.20679e-08
CENPA	0.688176	4.6015e-10	5.508e-08
CD274	0.687643	4.80464e-10	5.7239e-08
HTR1D	0.685946	5.50979e-10	6.50233e-08
PRSS23	0.68541	5.75199e-10	6.75358e-08
DNMT1	0.685116	5.88933e-10	6.85371e-08
GLT25D1	0.684969	5.95913e-10	6.90298e-08
EDIL3	0.683408	6.7497e-10	7.76005e-08
UCN2	0.683057	6.94081e-10	7.93051e-08
TBXA2R	0.682716	7.1312e-10	8.07464e-08
ALCAM	0.68235	7.3413e-10	8.2337e-08
CD80	0.682267	7.38976e-10	8.2337e-08
LOC100507156	0.679576	9.13635e-10	9.95795e-08
FHL3	0.679555	9.151e-10	9.95795e-08
MYBL1	0.678206	1.01692e-09	1.09461e-07
KPNA2	0.67818	1.01898e-09	1.09461e-07
FSTL1	0.677611	1.06517e-09	1.13455e-07
RTN4	0.676403	1.16986e-09	1.23041e-07
MIR548H3	0.675812	1.2246e-09	1.28262e-07
SYT11	0.675575	1.24719e-09	1.30086e-07
DLGAP5	0.675486	1.25579e-09	1.30441e-07
HK1	0.674865	1.31737e-09	1.34333e-07
PGM2L1	0.674839	1.31998e-09	1.34333e-07
UBE2S	0.674761	1.32801e-09	1.34606e-07
CDC25A	0.674559	1.34878e-09	1.35632e-07
ZAK	0.674452	1.35993e-09	1.35653e-07
FTSJ1	0.673343	1.48068e-09	1.46535e-07
LOX	0.672549	1.57326e-09	1.55086e-07
PSME4	0.67234	1.59852e-09	1.56961e-07
PIAS3	0.671734	1.67402e-09	1.63734e-07
C12orf75	0.671481	1.70657e-09	1.66272e-07
SMS	0.671423	1.71405e-09	1.66355e-07
LEPRE1	0.671206	1.74249e-09	1.68465e-07
CENPN	0.671031	1.76586e-09	1.68777e-07
BCL2L12	0.67022	1.87765e-09	1.78783e-07
IPO9-AS1	0.669043	2.05214e-09	1.94659e-07
CDKN3	0.667866	2.24177e-09	2.11053e-07
UHRF1	0.667689	2.27174e-09	2.11394e-07
LMNB2	0.667638	2.28034e-09	2.11394e-07
FXYD5	0.667597	2.28743e-09	2.11394e-07
CPPED1	0.667257	2.34632e-09	2.16042e-07
FZD2	0.666979	2.39566e-09	2.1978e-07
ST5	0.666586	2.46682e-09	2.25134e-07
LMO7-AS1	0.666559	2.47194e-09	2.25134e-07
ECE1	0.666384	2.50435e-09	2.26806e-07
COL5A1	0.666362	2.50834e-09	2.26806e-07	Bueno2016(Sup.Table 2-Top50)
CIT	0.665905	2.59534e-09	2.33831e-07
HPRT1	0.665217	2.73133e-09	2.43466e-07
TCP11L1	0.663688	3.05845e-09	2.69755e-07
ACTN1	0.663358	3.13364e-09	2.74461e-07
AURKA	0.66313	3.18689e-09	2.77555e-07
SMURF2	0.662625	3.30733e-09	2.86677e-07
SRPK1	0.662449	3.35053e-09	2.89424e-07
AVEN	0.662369	3.37003e-09	2.89702e-07
TGFBR1	0.662328	3.38039e-09	2.89702e-07
CXXC5	0.662296	3.38833e-09	2.89702e-07
MARS	0.66194	3.47776e-09	2.9634e-07
ANXA6	0.661375	3.62477e-09	3.07824e-07	Bueno2016(Sup.Table 2-Top50)
CENPI	0.661053	3.71097e-09	3.14083e-07
VCL	0.660889	3.75569e-09	3.16802e-07
HJURP	0.660748	3.79466e-09	3.19018e-07
INCENP	0.660557	3.8479e-09	3.22415e-07
SPHK1	0.660332	3.9115e-09	3.26656e-07
SMAGP	0.659401	4.1852e-09	3.47206e-07
STRN4	0.659228	4.23836e-09	3.50459e-07
PDE1C	0.659162	4.25842e-09	3.50964e-07
CENPL	0.659047	4.29421e-09	3.52757e-07
BIRC5	0.658623	4.4281e-09	3.6257e-07
PNPLA6	0.658166	4.57696e-09	3.73543e-07
MYBL2	0.658097	4.59969e-09	3.74182e-07
GDNF	0.657616	4.76229e-09	3.8616e-07
ARFGAP1	0.656996	4.97968e-09	4.01363e-07
NT5E	0.656771	5.06088e-09	4.02731e-07
PODNL1	0.656769	5.0615e-09	4.02731e-07
SH3PXD2A	0.656758	5.0655e-09	4.02731e-07
ENTPD4	0.656701	5.08653e-09	4.02731e-07
GREM1	0.656336	5.22154e-09	4.11454e-07	Bueno2016(Sup.Table 2-Top50)
KIF2C	0.655493	5.5465e-09	4.34337e-07
LIMK2	0.654648	5.89174e-09	4.5994e-07
MIR181A2HG	0.653992	6.17338e-09	4.80434e-07
GAS2L3	0.653543	6.37352e-09	4.94479e-07
RDH11	0.653428	6.42603e-09	4.97019e-07
ESCO2	0.652233	6.99364e-09	5.39261e-07
OLFML2A	0.651693	7.26524e-09	5.57379e-07
NUAK1	0.651678	7.27296e-09	5.57379e-07
TRIO	0.651616	7.30477e-09	5.58115e-07
ASAP1	0.651188	7.52845e-09	5.73463e-07
FBN2	0.651139	7.55463e-09	5.73718e-07
MIR4435-1	0.649018	8.7654e-09	6.57719e-07
IMPDH1	0.648003	9.40839e-09	6.95585e-07
MTMR9	0.647863	9.50036e-09	6.97641e-07
PSAT1	0.647834	9.51947e-09	6.97641e-07
MIR3167	0.647736	9.5843e-09	6.99907e-07
ZHX3	0.647704	9.60607e-09	6.99907e-07
ANO10	0.647487	9.75203e-09	7.06446e-07
ANLN	0.647363	9.83627e-09	7.10501e-07
RASAL2	0.647281	9.89212e-09	7.12488e-07
NUP93	0.64707	1.00379e-08	7.20924e-07
FAM225A	0.646786	1.02378e-08	7.33183e-07
FOXM1	0.646025	1.07908e-08	7.68407e-07
MARCKS	0.645695	1.10397e-08	7.81706e-07
REEP4	0.645454	1.12248e-08	7.88099e-07
FAM129A	0.645414	1.12554e-08	7.88099e-07
C20orf20	0.644716	1.18093e-08	8.22303e-07
GOPC	0.643673	1.26861e-08	8.77489e-07
LOC100506394	0.643649	1.27066e-08	8.77489e-07
CDCA2	0.643333	1.29847e-08	8.94238e-07
PXN	0.643096	1.31968e-08	9.06358e-07
LOC100507117	0.642827	1.34414e-08	9.15653e-07
YIF1B	0.642598	1.36535e-08	9.27589e-07
PLEKHG2	0.641205	1.50109e-08	1.01432e-06
ECM1	0.640497	1.57481e-08	1.05563e-06
NUP188	0.64045	1.57986e-08	1.05619e-06
BLM	0.640102	1.61749e-08	1.07367e-06
SLC7A5	0.64009	1.61881e-08	1.07367e-06
PLAT	0.639458	1.68942e-08	1.11601e-06
PAX6	0.639439	1.69153e-08	1.11601e-06
ODZ3	0.638991	1.74338e-08	1.14422e-06
GSG2	0.638279	1.82892e-08	1.19723e-06
GNA12	0.638211	1.83726e-08	1.19956e-06
TCF7L1	0.637389	1.94135e-08	1.26424e-06
TRIP13	0.636901	2.00571e-08	1.29942e-06
ZNF699	0.635415	2.21463e-08	1.42289e-06
BAX	0.635358	2.22307e-08	1.42289e-06
ARAP3	0.635337	2.22612e-08	1.42289e-06
KIF15	0.635309	2.23026e-08	1.42289e-06
CCNF	0.635214	2.24437e-08	1.42827e-06
MCM10	0.63496	2.28249e-08	1.44521e-06
GTSE1	0.634795	2.30769e-08	1.4575e-06
GLIS3	0.634591	2.33913e-08	1.47365e-06
PFN1	0.634459	2.35959e-08	1.48282e-06
FANCB	0.634274	2.38878e-08	1.49743e-06
SUSD1	0.634109	2.41496e-08	1.51007e-06
TPX2	0.633797	2.46522e-08	1.53767e-06
ANKRD13A	0.633401	2.53066e-08	1.56862e-06
UBE2C	0.633202	2.56411e-08	1.58364e-06
CHD7	0.63315	2.57278e-08	1.5851e-06
CDC20	0.632823	2.62883e-08	1.6039e-06
VRK1	0.632682	2.65337e-08	1.61496e-06
TNC	0.632607	2.66649e-08	1.61862e-06
CHST7	0.632392	2.70454e-08	1.63423e-06
NCAPH	0.632164	2.74538e-08	1.65446e-06
FAM64A	0.63205	2.76602e-08	1.65941e-06
RRM2	0.631993	2.77638e-08	1.66166e-06
SPAG5	0.631619	2.84537e-08	1.69488e-06
PPP6R1	0.631551	2.85799e-08	1.69838e-06
BUB3	0.631515	2.86483e-08	1.69843e-06
APCDD1L	0.631432	2.88051e-08	1.7037e-06
RALA	0.631003	2.96243e-08	1.74395e-06
MYO1E	0.630862	2.99e-08	1.75606e-06
CDCA8	0.630423	3.07684e-08	1.7945e-06
MELK	0.630423	3.07686e-08	1.7945e-06
ELMO2	0.630115	3.13936e-08	1.82671e-06
SKA1	0.630043	3.15409e-08	1.8287e-06
CTPS1	0.62975	3.21506e-08	1.8536e-06
FLNB	0.629636	3.23898e-08	1.86312e-06
PRR16	0.629553	3.25653e-08	1.86894e-06
NOTCH1	0.629482	3.27152e-08	1.87326e-06
RGMB	0.629224	3.32701e-08	1.8964e-06
MFSD12	0.629151	3.34286e-08	1.90112e-06
FRMD4A	0.628717	3.43834e-08	1.94261e-06
SERPINE2	0.628675	3.44775e-08	1.94318e-06
LINC00294	0.628541	3.4777e-08	1.95568e-06
TMEM133	0.628026	3.59593e-08	2.01316e-06
RAD51	0.627964	3.61032e-08	2.01673e-06
RAB23	0.62656	3.95284e-08	2.1886e-06
ADAM12	0.626412	3.99071e-08	2.20471e-06	Bueno2016(Sup.Table 2-Top50)
MCAM	0.626063	4.08138e-08	2.24986e-06
HAPLN1	0.625632	4.19587e-08	2.30791e-06
RHOBTB3	0.625231	4.30518e-08	2.35772e-06
LOC100653167	0.625107	4.33959e-08	2.37139e-06
PHF19	0.624857	4.40948e-08	2.40436e-06
CEP55	0.624733	4.44471e-08	2.41833e-06
LOC100507474	0.624672	4.46214e-08	2.42257e-06
DIP2B	0.624368	4.54953e-08	2.45939e-06
DST	0.62387	4.6968e-08	2.53101e-06
MIR4668	0.623852	4.70217e-08	2.53101e-06
PRR11	0.623611	4.77492e-08	2.56468e-06
GLIPR2	0.623307	4.86818e-08	2.60365e-06
LGALS1	0.623165	4.91259e-08	2.61627e-06
MICALL1	0.623067	4.94315e-08	2.62144e-06
2017-09-11	0.623019	4.95839e-08	2.62398e-06
SLC7A1	0.622882	5.0015e-08	2.6357e-06
FJX1	0.622846	5.01316e-08	2.63632e-06
FDFT1	0.62234	5.17668e-08	2.71662e-06
SLC15A4	0.62224	5.20989e-08	2.72835e-06
TMEM184B	0.621863	5.33586e-08	2.78377e-06
CD70	0.621857	5.33785e-08	2.78377e-06
MTHFD2	0.621784	5.36265e-08	2.79091e-06
ATP8B1	0.621225	5.55551e-08	2.87344e-06	Bueno2016(Sup.Table 2-Top50)
OXTR	0.620615	5.77367e-08	2.96189e-06
TSPAN14	0.620431	5.84097e-08	2.97818e-06
GATAD2A	0.620132	5.95192e-08	3.02861e-06
IL27RA	0.620009	5.9984e-08	3.0461e-06
SATB2	0.619919	6.03227e-08	3.05712e-06	Bueno2016(Sup.Table 2-Top50)
GOLT1B	0.619533	6.18077e-08	3.11355e-06
FAM83D	0.619388	6.23728e-08	3.13506e-06
CCNA2	0.619347	6.25317e-08	3.13506e-06
NRBP1	0.619314	6.26634e-08	3.13506e-06
LAYN	0.618993	6.39375e-08	3.18257e-06
POC1A	0.61838	6.64414e-08	3.29416e-06
TBX15	0.618153	6.73895e-08	3.32803e-06
ANK1	0.617723	6.9225e-08	3.39865e-06
FAM40B	0.617402	7.06236e-08	3.46056e-06
RAD51AP1	0.617355	7.08329e-08	3.46406e-06
SEC23A	0.617237	7.13542e-08	3.48278e-06
STARD13	0.616972	7.25415e-08	3.51344e-06
XXYLT1	0.615838	7.78383e-08	3.75551e-06
KRT34	0.615801	7.80199e-08	3.75706e-06
H2AFX	0.61559	7.90463e-08	3.79921e-06
C11orf24	0.615439	7.97908e-08	3.82768e-06
CDCA7	0.615339	8.02861e-08	3.8441e-06
BVES	0.615178	8.10904e-08	3.87183e-06
SACS	0.615161	8.11734e-08	3.87183e-06
CEP78	0.614465	8.47402e-08	4.00397e-06
MACF1	0.614372	8.5229e-08	4.01951e-06
ILK	0.614132	8.64977e-08	4.07171e-06
PKN3	0.614012	8.71408e-08	4.09432e-06
BATF2	0.613679	8.89459e-08	4.17133e-06
GLIPR1	0.613458	9.01681e-08	4.22077e-06
NRP2	0.613143	9.19287e-08	4.28367e-06
PLK1	0.613126	9.20231e-08	4.28367e-06
G2E3	0.612951	9.3019e-08	4.32203e-06
ANKRD52	0.612776	9.40222e-08	4.36058e-06
LOC100131826	0.612345	9.65405e-08	4.46092e-06
MATN3	0.612254	9.70814e-08	4.47768e-06
PML	0.61213	9.78244e-08	4.50368e-06
SOCS1	0.612091	9.80577e-08	4.50617e-06
WDR62	0.61145	1.01977e-07	4.6745e-06
DGKI	0.611431	1.02092e-07	4.6745e-06	Bueno2016(Sup.Table 2-Top50)
ARHGAP11A	0.611076	1.04333e-07	4.75974e-06
CTSZ	0.610844	1.05814e-07	4.80983e-06
FOXD1	0.610809	1.06041e-07	4.81149e-06
CCDC77	0.610493	1.08102e-07	4.88736e-06
LRP12	0.610391	1.08776e-07	4.90896e-06
WDR76	0.61035	1.0905e-07	4.91251e-06
STARD4	0.609789	1.12834e-07	5.07392e-06
BUB1	0.608923	1.18918e-07	5.31893e-06
HN1	0.608734	1.20282e-07	5.37039e-06
HDAC1	0.608605	1.21226e-07	5.40296e-06
CLTCL1	0.608453	1.22344e-07	5.44312e-06
CTHRC1	0.608034	1.25482e-07	5.56306e-06
VASP	0.607754	1.27622e-07	5.64796e-06
SLC26A6	0.607455	1.29943e-07	5.71978e-06
DCBLD2	0.607297	1.31183e-07	5.74432e-06
RAI14	0.60727	1.31399e-07	5.74432e-06
TRIM8	0.606988	1.33641e-07	5.82206e-06
NIN	0.606959	1.33878e-07	5.8223e-06
ITGB1	0.606886	1.34469e-07	5.8379e-06
CSPG4	0.606469	1.37878e-07	5.95438e-06
ORAI1	0.606442	1.38099e-07	5.95438e-06
SPARC	0.605741	1.44033e-07	6.18899e-06
UBE2A	0.604307	1.56917e-07	6.66288e-06
MB21D1	0.604152	1.58371e-07	6.70199e-06
C2orf27A	0.604093	1.58923e-07	6.71405e-06
LOC100507460	0.603766	1.62048e-07	6.83458e-06
LOC730755	0.603272	1.66879e-07	7.00306e-06
CERCAM	0.603109	1.68503e-07	7.05944e-06
COL12A1	0.602966	1.69937e-07	7.10764e-06
ASPHD2	0.602827	1.71342e-07	7.15454e-06
BRIP1	0.602601	1.73654e-07	7.22706e-06
NRBF2	0.602461	1.75103e-07	7.27531e-06
PEA15	0.602429	1.75437e-07	7.27718e-06
RBM24	0.601328	1.8723e-07	7.74077e-06
CNN3	0.600508	1.96499e-07	8.09739e-06
ARL3	0.599853	2.04204e-07	8.37371e-06
PANK1	0.599695	2.06105e-07	8.42625e-06
SAE1	0.599691	2.06156e-07	8.42625e-06
RNU5A-8P	0.599356	2.10239e-07	8.5792e-06
COL15A1	0.599297	2.10968e-07	8.59498e-06
DEPDC1	0.598977	2.14962e-07	8.71533e-06
MARK4	0.598691	2.18594e-07	8.84832e-06
CPNE7	0.598554	2.2034e-07	8.90464e-06
RABAC1	0.598267	2.24072e-07	9.02645e-06
FAM26E	0.597975	2.27917e-07	9.16663e-06
NCAPG	0.597777	2.30574e-07	9.25867e-06
BATF3	0.597661	2.32125e-07	9.30612e-06
AP2A1	0.59761	2.3282e-07	9.30695e-06
NLGN2	0.597552	2.33616e-07	9.30999e-06
ARSB	0.597518	2.34074e-07	9.30999e-06
SLC39A13	0.597349	2.36392e-07	9.37253e-06
MYO1B	0.597163	2.38955e-07	9.44282e-06
CREB3L1	0.597053	2.40494e-07	9.47541e-06
FAM54A	0.597015	2.41025e-07	9.48143e-06
TRIM59	0.596926	2.42281e-07	9.51597e-06
TMC7	0.596881	2.4291e-07	9.51658e-06
UBE2V1	0.596871	2.43054e-07	9.51658e-06
HDAC2	0.596803	2.44007e-07	9.53906e-06
FMNL3	0.596726	2.45107e-07	9.56718e-06	Bueno2016(Sup.Table 2-Top50)
FAM57A	0.59648	2.48626e-07	9.68948e-06
TTK	0.596365	2.50301e-07	9.73964e-06
LEPREL4	0.596004	2.55582e-07	9.89917e-06
C9orf91	0.595878	2.57453e-07	9.95629e-06
SGTB	0.595819	2.58338e-07	9.97044e-06
CASC5	0.595801	2.58612e-07	9.97044e-06
RAB5C	0.595729	2.59686e-07	9.99357e-06
FLI1-AS1	0.595708	2.60007e-07	9.99357e-06
C19orf47	0.595568	2.62128e-07	1.00597e-05
AMIGO2	0.594607	2.77085e-07	1.05692e-05
GPSM2	0.594289	2.82197e-07	1.07479e-05
DKK1	0.593528	2.94839e-07	1.12124e-05
PBK	0.593401	2.96996e-07	1.12773e-05
COL11A1	0.592694	3.09282e-07	1.16927e-05
TPM4	0.592691	3.09331e-07	1.16927e-05
MXRA7	0.59219	3.1833e-07	1.19513e-05
CDCA5	0.592178	3.18549e-07	1.19513e-05
TMEM171	0.591731	3.26794e-07	1.22241e-05
ANKRD1	0.591378	3.33432e-07	1.24539e-05
STIM1	0.591327	3.34413e-07	1.2472e-05
IGF2BP2	0.591174	3.37339e-07	1.25625e-05
SF3A2	0.590701	3.4655e-07	1.2871e-05
PPM1G	0.59069	3.46766e-07	1.2871e-05
NT5DC2	0.59067	3.4716e-07	1.2871e-05
SHCBP1	0.590503	3.50472e-07	1.29747e-05
ARPC5L	0.590415	3.52234e-07	1.30207e-05
MICB	0.590129	3.58012e-07	1.3177e-05
DYRK2	0.590129	3.58013e-07	1.3177e-05
CDH2	0.590128	3.58034e-07	1.3177e-05
DESI1	0.589732	3.66157e-07	1.34563e-05
EOGT	0.589681	3.67216e-07	1.34755e-05
FANCA	0.589068	3.80209e-07	1.39136e-05
DBH-AS1	0.589065	3.80262e-07	1.39136e-05
TSPAN2	0.588904	3.83743e-07	1.40206e-05
TTYH3	0.588806	3.85883e-07	1.40783e-05
LHFPL2	0.588714	3.87893e-07	1.41311e-05
ZBTB38	0.588132	4.00847e-07	1.45291e-05
BICD1	0.588094	4.01708e-07	1.45291e-05
GNAI2	0.587925	4.05543e-07	1.46392e-05
TOR1B	0.587902	4.06082e-07	1.46392e-05
QPCTL	0.587884	4.065e-07	1.46392e-05
RPP40	0.58781	4.0819e-07	1.46581e-05
IGLV5-48	0.587589	4.13301e-07	1.47993e-05
DKK3	0.587337	4.19214e-07	1.49897e-05
DLGAP4	0.587309	4.19874e-07	1.4992e-05
MCU	0.586777	4.32604e-07	1.5381e-05
PLIN3	0.586726	4.33861e-07	1.54039e-05
CDC45	0.585953	4.53073e-07	1.59956e-05
C11orf84	0.58573	4.58759e-07	1.61568e-05
CBL	0.585689	4.59827e-07	1.6166e-05
PXDN	0.585602	4.62062e-07	1.62219e-05
EMP3	0.585527	4.64005e-07	1.62447e-05
C11orf75	0.585349	4.68632e-07	1.63384e-05
ULBP3	0.585253	4.71155e-07	1.64036e-05
MBOAT2	0.58522	4.72043e-07	1.64118e-05
ZFHX3	0.585126	4.74514e-07	1.64522e-05
CNN1	0.584935	4.79593e-07	1.65842e-05
FN1	0.584877	4.81169e-07	1.66142e-05
IKBIP	0.584572	4.89419e-07	1.68528e-05
PLCG1	0.58416	5.00777e-07	1.71981e-05
KIF4A	0.584152	5.00993e-07	1.71981e-05
AAK1	0.584134	5.015e-07	1.71981e-05
SETD8	0.584104	5.02344e-07	1.72036e-05
HS3ST3B1	0.583973	5.06013e-07	1.72919e-05
ENC1	0.583963	5.063e-07	1.72919e-05
KIF23	0.583405	5.22236e-07	1.77879e-05
SYNJ2	0.583021	5.33499e-07	1.81224e-05
PLK4	0.582619	5.45499e-07	1.8505e-05
DNLZ	0.582574	5.4686e-07	1.85262e-05
ROBO1	0.582263	5.56376e-07	1.88232e-05
TK1	0.58223	5.57366e-07	1.88313e-05
ALDH16A1	0.582088	5.61767e-07	1.89291e-05
ARF6	0.582011	5.64171e-07	1.89847e-05
NCAPG2	0.581958	5.65831e-07	1.90133e-05
CKAP2L	0.581907	5.67414e-07	1.90174e-05
KIF11	0.58144	5.82224e-07	1.94878e-05
GPR68	0.581371	5.84464e-07	1.95368e-05
SIGLEC10	0.58117	5.90972e-07	1.96759e-05
RAD54L	0.580562	6.1109e-07	2.03187e-05
SLX4	0.579781	6.37888e-07	2.11259e-05
KIF20A	0.579577	6.45055e-07	2.13352e-05
ALDH1B1	0.579381	6.52012e-07	2.14816e-05
RACGAP1	0.579329	6.53871e-07	2.15136e-05
FKBP10	0.579094	6.62337e-07	2.17636e-05
MIR424	0.579036	6.64465e-07	2.1805e-05
NID1	0.578973	6.6674e-07	2.18227e-05	Bueno2016(Sup.Table 2-Top50)
MTA2	0.578893	6.69664e-07	2.18893e-05
GNAS	0.57887	6.70517e-07	2.18893e-05
GPX7	0.578434	6.86674e-07	2.23587e-05
PICALM	0.578382	6.88613e-07	2.23928e-05
PLAU	0.578275	6.92679e-07	2.2496e-05
DCLRE1B	0.578182	6.96186e-07	2.25318e-05
CCSAP	0.578175	6.96471e-07	2.25318e-05
ERF	0.577828	7.09748e-07	2.2873e-05
CENPE	0.577741	7.13135e-07	2.29527e-05
SLC16A3	0.577695	7.1492e-07	2.29808e-05
DUSP14	0.577534	7.2123e-07	2.3154e-05
KIF14	0.577022	7.41609e-07	2.37173e-05
RANGAP1	0.576848	7.48627e-07	2.38507e-05
TKT	0.576761	7.52167e-07	2.39332e-05
CDK1	0.576666	7.56076e-07	2.39968e-05
CHST1	0.576625	7.57774e-07	2.40204e-05
KLHDC7B	0.57641	7.66661e-07	2.42715e-05
CENPK	0.576063	7.81222e-07	2.46703e-05
NT5C2	0.576038	7.82246e-07	2.46717e-05
ODF2	0.575964	7.85393e-07	2.47399e-05
CTSB	0.575811	7.91945e-07	2.48839e-05
POLR3D	0.575677	7.97695e-07	2.50333e-05
COTL1	0.575566	8.02517e-07	2.50797e-05
DENND2A	0.575551	8.03164e-07	2.50797e-05
MGC12916	0.575493	8.05692e-07	2.51107e-05
ITGAV	0.575364	8.11315e-07	2.52401e-05
ADAMTSL5	0.574586	8.4614e-07	2.62262e-05
SLC25A32	0.574436	8.52994e-07	2.6406e-05
MKI67	0.574193	8.64234e-07	2.67211e-05
HAPLN3	0.574167	8.65435e-07	2.67253e-05
ITGA10	0.574122	8.67538e-07	2.67574e-05	Bueno2016(Sup.Table 2-Top50)
CDYL2	0.574096	8.68784e-07	2.6763e-05
CCBE1	0.573849	8.80378e-07	2.70539e-05	Bueno2016(Sup.Table 2-Top50)
ARHGEF40	0.573737	8.85699e-07	2.71841e-05
ESPL1	0.573292	9.07148e-07	2.78085e-05
BICD2	0.573009	9.21013e-07	2.81438e-05
CCIN	0.572996	9.2167e-07	2.81438e-05
EIF2AK4	0.572951	9.239e-07	2.81504e-05
GDF6	0.572687	9.37078e-07	2.84485e-05
SMARCB1	0.57263	9.39908e-07	2.85e-05
HABP4	0.572547	9.4413e-07	2.85935e-05
SLC39A14	0.57207	9.68501e-07	2.9226e-05
DOCK6	0.572012	9.71518e-07	2.9272e-05
DUSP11	0.571979	9.73238e-07	2.9272e-05
TRIM28	0.571962	9.74107e-07	2.9272e-05
FMNL2	0.571858	9.79561e-07	2.93833e-05
STIL	0.57171	9.87337e-07	2.95813e-05
TNIK	0.571529	9.96916e-07	2.97808e-05
FSCN1	0.571517	9.97552e-07	2.97808e-05
NEDD1	0.571474	9.9987e-07	2.9791e-05
DNAPTP3	0.571466	1.00026e-06	2.9791e-05
SLC4A7	0.57142	1.00276e-06	2.98301e-05
ORC1	0.571282	1.01017e-06	2.99794e-05
SMC6	0.571092	1.02043e-06	3.02483e-05
RNY4P23	0.570816	1.03555e-06	3.06602e-05
NDC80	0.570638	1.0454e-06	3.08792e-05
FSD1	0.570517	1.05216e-06	3.10061e-05
LOC100505687	0.570181	1.07113e-06	3.15282e-05
FGF5	0.569946	1.08458e-06	3.18122e-05
SKA3	0.56979	1.09358e-06	3.20388e-05
NCLN	0.569249	1.12542e-06	3.29334e-05
KIF20B	0.568975	1.14191e-06	3.33307e-05
IQGAP3	0.568957	1.14298e-06	3.33307e-05
GEMIN7	0.568808	1.15199e-06	3.35437e-05
ETS1	0.568785	1.15341e-06	3.35437e-05
C1orf98	0.568771	1.15429e-06	3.35437e-05
EP400	0.56855	1.16786e-06	3.3899e-05
UNC13D	0.568518	1.16979e-06	3.39159e-05
TP53I11	0.568317	1.18229e-06	3.42386e-05
KIF3C	0.568207	1.1892e-06	3.4398e-05
TACC3	0.568186	1.19053e-06	3.4398e-05
KIF18B	0.568125	1.19433e-06	3.445e-05
GCNT1	0.568084	1.19694e-06	3.445e-05
LOC441956	0.567256	1.25031e-06	3.57961e-05
APAF1	0.567212	1.25324e-06	3.58393e-05
CENPM	0.567002	1.26713e-06	3.61541e-05
RHEBL1	0.56666	1.29016e-06	3.66864e-05
PTPRM	0.566631	1.29207e-06	3.66993e-05
FBXO5	0.56636	1.31058e-06	3.71671e-05
ERCC2	0.566217	1.32045e-06	3.73784e-05
SRPX2	0.56616	1.32445e-06	3.74497e-05
DDA1	0.56593	1.34052e-06	3.78614e-05
ST3GAL2	0.565844	1.34658e-06	3.79634e-05
NXN	0.565433	1.37585e-06	3.87286e-05
IGF2BP3	0.56534	1.38252e-06	3.88728e-05
SMG9	0.565274	1.38736e-06	3.89655e-05
SGPP1	0.565057	1.40316e-06	3.93578e-05
RAB32	0.565039	1.40446e-06	3.93578e-05
SDC2	0.564438	1.44924e-06	4.05224e-05
TAGLN	0.564401	1.45206e-06	4.0556e-05
C11orf82	0.564247	1.46373e-06	4.07912e-05
ABHD12	0.563252	1.54151e-06	4.28639e-05
EHD4	0.56313	1.55133e-06	4.30893e-05
FAM171A1	0.562933	1.56726e-06	4.34358e-05
BRPF1	0.562731	1.58374e-06	4.38442e-05
MGC45800	0.562676	1.58831e-06	4.39201e-05
TCF7L1-IT1	0.562653	1.59015e-06	4.39201e-05
TRAK1	0.562489	1.60376e-06	4.40655e-05
TRAF2	0.562488	1.60382e-06	4.40655e-05
PRC1	0.562486	1.60401e-06	4.40655e-05
TSPAN9	0.562456	1.60652e-06	4.40864e-05
PREP	0.562165	1.63092e-06	4.46584e-05
GAS2L1	0.561213	1.71313e-06	4.66554e-05
STK4	0.561	1.7321e-06	4.70702e-05
KIAA0317	0.560068	1.81719e-06	4.93292e-05
CHAF1B	0.559917	1.83135e-06	4.96598e-05
KLF16	0.559441	1.87671e-06	5.07803e-05
SLC9A3R2	0.559322	1.8882e-06	5.10136e-05
CCNE1	0.559199	1.90008e-06	5.11375e-05
YOD1	0.55917	1.90289e-06	5.11582e-05
MAP3K10	0.559086	1.9111e-06	5.13241e-05
ARID3A	0.55895	1.92454e-06	5.16298e-05
CARS	0.558762	1.94314e-06	5.20255e-05
MICAL1	0.558759	1.94343e-06	5.20255e-05
PFKP	0.558633	1.95596e-06	5.23053e-05
ENAH	0.558595	1.95978e-06	5.23518e-05
GLRX	0.558264	1.99326e-06	5.31332e-05
SSH1	0.558187	2.00114e-06	5.32868e-05
SPOCK1	0.557782	2.04287e-06	5.43404e-05
STAC	0.557275	2.0964e-06	5.57052e-05
FRMD5	0.557204	2.10407e-06	5.58326e-05
DR1	0.557189	2.10563e-06	5.58326e-05
MAPKAPK2	0.557037	2.12201e-06	5.62076e-05
RSU1	0.556573	2.17261e-06	5.74269e-05
PTGFR	0.556109	2.22441e-06	5.86726e-05
C9orf40	0.556087	2.2269e-06	5.86767e-05
AGMAT	0.555782	2.26163e-06	5.9467e-05
GINS4	0.555509	2.29317e-06	6.008e-05
ARHGAP11B	0.555498	2.2945e-06	6.008e-05
KIRREL3-AS2	0.555297	2.31788e-06	6.06291e-05
PLXNA3	0.554819	2.37462e-06	6.18557e-05
ASF1B	0.554641	2.39608e-06	6.23502e-05
RND3	0.554531	2.40946e-06	6.26336e-05
VOPP1	0.554465	2.41746e-06	6.27765e-05
FLT4	0.554342	2.4325e-06	6.30369e-05
SLC29A1	0.554261	2.44251e-06	6.32311e-05
CYTH2	0.554162	2.45468e-06	6.34155e-05
PHLDB2	0.55408	2.46488e-06	6.36135e-05
SDC3	0.554054	2.46817e-06	6.36332e-05
PALLD	0.554028	2.47138e-06	6.36507e-05
GPC6	0.553912	2.48591e-06	6.39594e-05
TROAP	0.553797	2.50032e-06	6.42644e-05
CAPRIN2	0.553498	2.53825e-06	6.51726e-05
C15orf42	0.553442	2.54541e-06	6.52897e-05
DONSON	0.553401	2.55063e-06	6.53001e-05
SRD5A1	0.553398	2.55101e-06	6.53001e-05
TMEM44	0.553373	2.55428e-06	6.53174e-05
NEIL3	0.553217	2.5743e-06	6.5629e-05
GNG4	0.553162	2.58151e-06	6.57461e-05
KCTD5	0.552919	2.61322e-06	6.64862e-05
CSNK1E	0.55287	2.61958e-06	6.65808e-05
CLIP2	0.552746	2.63601e-06	6.68769e-05
CCNB1	0.551307	2.83297e-06	7.14865e-05
RC3H2	0.55129	2.83534e-06	7.14865e-05
GPSM1	0.551113	2.86049e-06	7.20483e-05
POLQ	0.551018	2.87417e-06	7.2248e-05
DENND5A	0.550886	2.8932e-06	7.25812e-05
USP28	0.550808	2.90447e-06	7.27738e-05
RBL1	0.550509	2.94812e-06	7.37381e-05
SNAI2	0.550274	2.98272e-06	7.45294e-05
HIST1H2BO	0.550091	3.01009e-06	7.50642e-05
INHBA	0.54969	3.07076e-06	7.63499e-05
STC2	0.549543	3.09323e-06	7.68325e-05
KIFC1	0.549339	3.12474e-06	7.75385e-05
GAS6	0.549103	3.16149e-06	7.83731e-05
TREX1	0.549031	3.17292e-06	7.84246e-05
MIR155	0.548916	3.19102e-06	7.8655e-05
RBMX2	0.548912	3.19163e-06	7.8655e-05
TUBG1	0.54876	3.21576e-06	7.91719e-05
CARM1	0.548245	3.29883e-06	8.09046e-05
PLOD1	0.548244	3.29901e-06	8.09046e-05
TMEM237	0.548172	3.31077e-06	8.11139e-05
MYO5A	0.548065	3.32834e-06	8.13857e-05
JPH2	0.547876	3.35961e-06	8.20705e-05
UHRF2	0.547749	3.38071e-06	8.25058e-05
NFKBIB	0.547626	3.40132e-06	8.2863e-05
NEK6	0.547491	3.42402e-06	8.332e-05
DDX39A	0.547388	3.44144e-06	8.36629e-05
ASL	0.547118	3.48761e-06	8.46298e-05
LOC100287177	0.546977	3.5119e-06	8.51289e-05
ITGB3	0.546809	3.54121e-06	8.56741e-05
BMP1	0.546171	3.65407e-06	8.83196e-05
FERMT2	0.546131	3.66129e-06	8.8409e-05
FCGR3A	0.546075	3.67127e-06	8.848e-05
LOC100133299	0.546002	3.68459e-06	8.8716e-05
STIP1	0.54576	3.72857e-06	8.9689e-05
UCK2	0.545648	3.7491e-06	9.00602e-05
RAP1GDS1	0.545637	3.75116e-06	9.00602e-05
THSD1	0.5456	3.75798e-06	9.01376e-05
CHEK1	0.545494	3.77743e-06	9.04371e-05
HIST1H3B	0.545471	3.78176e-06	9.04493e-05
TBCD	0.545427	3.78987e-06	9.05569e-05
ARHGAP42	0.545393	3.79622e-06	9.06226e-05	Bueno2016(Sup.Table 2-Top50)
TLL2	0.545222	3.82817e-06	9.12985e-05
TNIP1	0.544879	3.89309e-06	9.27589e-05
SAMD4A	0.544691	3.9291e-06	9.34398e-05
GNB4	0.544505	3.96485e-06	9.40434e-05
LRIG1	0.54432	4.00099e-06	9.47014e-05
DPY19L2P1	0.543728	4.11823e-06	9.71106e-05
LEPREL2	0.543641	4.13569e-06	9.73397e-05
CTTNBP2NL	0.543522	4.15977e-06	9.7815e-05
ARHGEF18	0.54341	4.18262e-06	9.81686e-05
TAF3	0.542991	4.26862e-06	9.99071e-05
SCYL1	0.542956	4.27597e-06	9.99861e-05
C11orf41	0.542876	4.2927e-06	0.000100191
DCAF15	0.542741	4.32092e-06	0.000100663
AP2S1	0.542303	4.41375e-06	0.00010254
SLC31A1	0.542157	4.4453e-06	0.000103178
PTPRG	0.542031	4.47243e-06	0.000103672
GALNT1	0.54202	4.47486e-06	0.000103672
KPNA3	0.541886	4.50403e-06	0.000104252
CAV1	0.541742	4.53557e-06	0.000104886
HSPG2	0.541606	4.56544e-06	0.000105383
MTHFD1	0.541462	4.59737e-06	0.000106022
GSTO1	0.54134	4.62475e-06	0.000106458
SH2B3	0.541125	4.6731e-06	0.000107473
MEX3C	0.541022	4.69639e-06	0.000107815
WDHD1	0.541021	4.69656e-06	0.000107815
MIR619	0.540916	4.72052e-06	0.000108266
PPME1	0.540625	4.78726e-06	0.000109697
MIR3129	0.540347	4.85196e-06	0.000110977
CDCA3	0.54022	4.88169e-06	0.000111555
THY1	0.540197	4.88724e-06	0.000111581
PRPS2	0.540127	4.90372e-06	0.000111728
BCL6B	0.540098	4.91056e-06	0.000111728
TNFRSF12A	0.540094	4.91146e-06	0.000111728
PLXNA1	0.540075	4.9161e-06	0.000111732
IDH2	0.540004	4.93288e-06	0.000111911
GARS	0.539627	5.02331e-06	0.00011386
POLE2	0.539433	5.07037e-06	0.000114823
CMTM3	0.539401	5.07805e-06	0.000114894
COQ3	0.539363	5.08743e-06	0.000114899
RQCD1	0.539266	5.11109e-06	0.000115147
MIR1305	0.539262	5.11215e-06	0.000115147
NONO	0.53904	5.16712e-06	0.000116177
TTC7B	0.538943	5.19124e-06	0.000116615
RCOR1	0.538887	5.20517e-06	0.000116824
TFPT	0.538832	5.21898e-06	0.000117029
MYB	0.538744	5.24098e-06	0.000117417
DNM1L	0.538625	5.27084e-06	0.000117772
MAGED2	0.538574	5.2839e-06	0.000117854
E2F3	0.538262	5.36339e-06	0.000119521
CUL4B	0.538237	5.36991e-06	0.00011956
FAM100B	0.538208	5.37748e-06	0.000119623
SUPT3H	0.537921	5.45189e-06	0.000121064
TBCB	0.537849	5.47062e-06	0.000121265
NOX4	0.537782	5.48828e-06	0.00012155
NSMAF	0.53775	5.49648e-06	0.000121624
C18orf54	0.537494	5.56416e-06	0.000122905
PCMT1	0.537181	5.64812e-06	0.000124541
OLFML2B	0.537044	5.68528e-06	0.000125173	Bueno2016(Sup.Table 2-Top50)
ALDH1L2	0.537038	5.68675e-06	0.000125173
OR6B3	0.53677	5.75989e-06	0.000126561
SLC16A13	0.536597	5.80765e-06	0.0001275
CAPN5	0.536311	5.8873e-06	0.000129135
FAM98A	0.536064	5.95704e-06	0.000130551
HYAL2	0.536018	5.97009e-06	0.000130723
NDOR1	0.5359	6.00353e-06	0.000131227
NCAPD3	0.535649	6.0757e-06	0.000132689
SEC16A	0.535581	6.09543e-06	0.000133004
THBS1	0.5355	6.11877e-06	0.000133398
ADORA2B	0.535096	6.23728e-06	0.000135864
FAM219A	0.535077	6.24281e-06	0.000135866
CAV3	0.534968	6.27517e-06	0.000136335
MAN2A1	0.534968	6.2752e-06	0.000136335
CEBPG	0.534772	6.33366e-06	0.000137486
EXOC5	0.534529	6.40721e-06	0.000138963
FLJ22447	0.534477	6.42302e-06	0.000139186
LARP6	0.534023	6.56219e-06	0.000141591
F3	0.533943	6.58728e-06	0.000141891
ST6GALNAC5	0.533942	6.58736e-06	0.000141891
LCTL	0.533921	6.59388e-06	0.00014191
F2R	0.533561	6.70722e-06	0.000144102
C11orf30	0.533367	6.76874e-06	0.000145176
KCNIP3	0.533101	6.85422e-06	0.000146844
GDI1	0.533089	6.85819e-06	0.000146844
CLPB	0.532863	6.9314e-06	0.000148033
SEC13	0.532425	7.0759e-06	0.000150863
TOMM34	0.532314	7.11289e-06	0.000151486
OSBPL6	0.532163	7.16337e-06	0.000152211
SPC24	0.53181	7.28324e-06	0.000154627
TMEM158	0.531523	7.3819e-06	0.000156458
MANBA	0.531366	7.43646e-06	0.000157481
TOP2A	0.53095	7.58281e-06	0.00016031
CDA	0.530918	7.5943e-06	0.000160419
COBRA1	0.530851	7.61803e-06	0.00016065
R3HDM1	0.530513	7.73929e-06	0.000163035
TIMM50	0.530495	7.74586e-06	0.000163035
DCDC2	0.530482	7.7506e-06	0.000163035
TAOK3	0.530212	7.84911e-06	0.000164969
RNASEH2A	0.529954	7.94397e-06	0.000166823
FIBP	0.529637	8.06227e-06	0.000169135
PCGF6	0.529611	8.07226e-06	0.000169135
RNF121	0.529397	8.15315e-06	0.000170646
PMAIP1	0.529223	8.21952e-06	0.000171606
MYADM	0.52913	8.25491e-06	0.000172202
HIC1	0.529075	8.27626e-06	0.000172504
SNX5	0.528981	8.31262e-06	0.000173119
PPP5C	0.528616	8.45494e-06	0.000175791
APEX2	0.528497	8.50165e-06	0.000176617
SH3BGRL3	0.528125	8.64957e-06	0.000179393
MAPRE1	0.528043	8.68249e-06	0.000179788
SMYD3	0.528028	8.68862e-06	0.000179788
IGFBP3	0.528002	8.69931e-06	0.000179831
IGLV3-32	0.527666	8.83575e-06	0.000181904
BRCA2	0.527564	8.87742e-06	0.000182437
FAM225B	0.527542	8.88669e-06	0.000182437
TCOF1	0.527211	9.02379e-06	0.000184866
SNX11	0.527176	9.03846e-06	0.000185016
SHISA4	0.527158	9.04584e-06	0.000185017
YARS	0.527132	9.05679e-06	0.00018509
DMPK	0.527066	9.08438e-06	0.000185503
ARL4C	0.526866	9.16893e-06	0.000186926
NXPE3	0.526732	9.22566e-06	0.000187778
TSPAN5	0.526679	9.24835e-06	0.000188087
KCTD17	0.526606	9.27939e-06	0.000188538
XPOT	0.526592	9.28551e-06	0.000188538
DTD1	0.526479	9.334e-06	0.000189217
MYO9B	0.526287	9.41708e-06	0.000190375
C7orf10	0.526072	9.51117e-06	0.000191726
MMS22L	0.525928	9.57433e-06	0.00019269
GDF11	0.52583	9.61762e-06	0.000193407
LOC100653350	0.525772	9.64345e-06	0.000193771
ARHGAP10	0.525678	9.68528e-06	0.000194167	Bueno2016(Sup.Table 2-Top50)
FBXL12	0.525675	9.68635e-06	0.000194167
PINX1	0.525395	9.81205e-06	0.000196374
GLO1	0.525111	9.94115e-06	0.00019823
AKIP1	0.525104	9.94424e-06	0.00019823
TNFRSF6B	0.525104	9.94424e-06	0.00019823
CPZ	0.525015	9.98519e-06	0.000198569
ASAP1-IT1	0.524998	9.99283e-06	0.000198569
EXT2	0.524513	1.02175e-05	0.000202594
CCDC150	0.524504	1.02219e-05	0.000202594
MTSS1L	0.524492	1.02276e-05	0.000202594
CEP85	0.524219	1.03565e-05	0.000204479
SERPINH1	0.524204	1.03635e-05	0.000204479
SH3GL1	0.524168	1.03804e-05	0.000204653
TSHZ3	0.524019	1.04515e-05	0.000205893
GALNT2	0.523695	1.06078e-05	0.000208459
INHBB	0.52368	1.06149e-05	0.000208459
TMEM181	0.523313	1.07945e-05	0.000211654
DNMT3B	0.523268	1.08169e-05	0.000211764
LOC541471	0.523108	1.08963e-05	0.000212986
PCDH17	0.522933	1.09835e-05	0.000214192
MYL9	0.52274	1.10808e-05	0.00021592
C5orf46	0.52272	1.10908e-05	0.000215948
ORC6	0.522357	1.1276e-05	0.000219062
PDGFRB	0.52234	1.12847e-05	0.000219062
TBC1D20	0.522237	1.13375e-05	0.0002199
NUS1	0.521784	1.15734e-05	0.000223442
CEP250	0.521678	1.16293e-05	0.000224088
MIR2116	0.52167	1.16336e-05	0.000224088
TOMM40	0.52156	1.16922e-05	0.000225043
FAM91A1	0.521479	1.1735e-05	0.000225695
CBFB	0.521248	1.1859e-05	0.000227904
POLR3G	0.520881	1.20581e-05	0.000231452
LSM7	0.520658	1.21805e-05	0.000233369
SLC9A6	0.520598	1.22134e-05	0.000233823
HIST1H1B	0.52055	1.224e-05	0.000234096
COL1A1	0.520539	1.22463e-05	0.000234096
EPSTI1	0.520493	1.22716e-05	0.0002344
LPP	0.520339	1.23579e-05	0.00023587
ZNF428	0.519972	1.25645e-05	0.000239199
DEPDC1B	0.519962	1.25704e-05	0.000239199
CMTM7	0.519888	1.26123e-05	0.000239816
EME1	0.519759	1.2686e-05	0.000241033
FBLN7	0.519612	1.27704e-05	0.000242391
NETO2	0.519201	1.30099e-05	0.000246073
ZNF827	0.518753	1.32752e-05	0.000250337
SESTD1	0.518686	1.33149e-05	0.000250898
C8orf58	0.518596	1.33689e-05	0.000251695
DKC1	0.518318	1.35373e-05	0.000253757
STARD13-IT1	0.518119	1.36592e-05	0.00025566
UBAC1	0.518043	1.37056e-05	0.000256338
NGF	0.518017	1.37218e-05	0.000256449
ANP32E	0.517969	1.37516e-05	0.000256817
CEP152	0.517792	1.38612e-05	0.000258671
EXO1	0.517318	1.41592e-05	0.000263645
SP2	0.517255	1.41993e-05	0.000264195
DLG4	0.517224	1.42188e-05	0.000264362
KIAA1967	0.516902	1.44251e-05	0.000267803
CYB5R3	0.516848	1.44604e-05	0.000267863
PAPD7	0.516807	1.44868e-05	0.000268155
ADRM1	0.516772	1.45097e-05	0.000268382
IL2RA	0.516544	1.46583e-05	0.000270334
NDEL1	0.516437	1.47289e-05	0.000271039
CSTF2	0.515944	1.50568e-05	0.000276467
LASP1	0.5159	1.50861e-05	0.000276802
SMARCAL1	0.515418	1.54138e-05	0.000282403
SS18L1	0.515322	1.54798e-05	0.000283405
ECSCR	0.515111	1.56261e-05	0.000285876
ZUFSP	0.514537	1.603e-05	0.000292626
HIST1H2AH	0.514395	1.61317e-05	0.000293843
SLC27A4	0.514193	1.62768e-05	0.000295842
GSK3A	0.514125	1.63261e-05	0.000296524
EXOC3L2	0.514098	1.6346e-05	0.000296671
PLP2	0.514073	1.63639e-05	0.000296782
CACNA1C-IT3	0.513814	1.6553e-05	0.000299778
ZBTB34	0.513537	1.67575e-05	0.000303264
TPST1	0.513448	1.68237e-05	0.000304243
JMJD6	0.513376	1.6877e-05	0.000304987
TTI2	0.51335	1.68965e-05	0.000305121
TMEM185B	0.513195	1.70128e-05	0.000307
DCAF7	0.513077	1.71018e-05	0.000308385
LOXL1	0.512968	1.7185e-05	0.000309218
ADCY7	0.51293	1.72135e-05	0.000309418
CD99P1	0.512921	1.72207e-05	0.000309418
PRMT1	0.512607	1.74615e-05	0.000313075
NKRF	0.512507	1.75382e-05	0.000313976
CENPF	0.512493	1.75493e-05	0.000313976
TMEM47	0.512462	1.7573e-05	0.000314176
EBP	0.512403	1.76194e-05	0.000314559
FOXP3	0.512288	1.77092e-05	0.000315937
TPST2	0.512159	1.78098e-05	0.000317507
EFR3A	0.511981	1.79504e-05	0.000319788
MXRA5	0.511937	1.79854e-05	0.000319958
PI4K2A	0.511913	1.80041e-05	0.000320064
S100A11	0.511615	1.82421e-05	0.000323835
HCCS	0.511508	1.83284e-05	0.000324914
LY6K	0.511454	1.83715e-05	0.000325444
NRM	0.511375	1.84354e-05	0.000325963
LYPD6B	0.51137	1.84397e-05	0.000325963
FAM126A	0.511273	1.8519e-05	0.000327134
MME-AS1	0.511154	1.86155e-05	0.000328608
ZDHHC18	0.511099	1.86605e-05	0.000329172
TMSB10	0.510798	1.89092e-05	0.000333241
CHAF1A	0.510788	1.89177e-05	0.000333241
MIR219-2	0.510752	1.89472e-05	0.000333526
RASSF4	0.510652	1.9031e-05	0.000334668
HELLS	0.510643	1.90387e-05	0.000334668
RIN1	0.510616	1.9061e-05	0.000334826
DTL	0.510471	1.91826e-05	0.000336333
PTTG1	0.510466	1.91869e-05	0.000336333
KCNK6	0.510436	1.92122e-05	0.000336541
PTDSS1	0.510065	1.95272e-05	0.000341109
NUF2	0.510047	1.95426e-05	0.000341141
CTSA	0.509969	1.96093e-05	0.000342068
TNFRSF10B	0.509293	2.01982e-05	0.000351853
PPP2R3B	0.509266	2.02216e-05	0.000352016
NCAPD2	0.509216	2.02668e-05	0.000352314
RUSC2	0.509075	2.03917e-05	0.00035424
SQLE	0.509039	2.04233e-05	0.000354545
DICER1	0.508948	2.05053e-05	0.000355478
HIST1H2AE	0.508905	2.05437e-05	0.000355897
RRAD	0.50883	2.06109e-05	0.000356815
C9orf69	0.508589	2.08283e-05	0.000360331
ULK4-IT1	0.508413	2.09892e-05	0.000362615
ACAT2	0.508391	2.10094e-05	0.000362715
PSMC3IP	0.508235	2.11524e-05	0.000364684
CLIC1	0.5082	2.11851e-05	0.000364997
STK25	0.507965	2.14029e-05	0.00036774
ZWINT	0.507946	2.14204e-05	0.00036779
MIR298	0.507715	2.16369e-05	0.000370983
SMAD7	0.507676	2.16734e-05	0.000371119
FKRP	0.506887	2.24289e-05	0.000383273
BLMH	0.506778	2.25358e-05	0.000384679
SLC12A2	0.506772	2.25418e-05	0.000384679
UBE2NL	0.506683	2.26283e-05	0.000385894
CDC42SE1	0.506637	2.26734e-05	0.000386225
FADS2	0.506632	2.26784e-05	0.000386225
UBE2T	0.506438	2.28705e-05	0.000388968
SMC1A	0.506369	2.29387e-05	0.000389601
TYMS	0.506297	2.30107e-05	0.000390561
GRAP	0.506162	2.31449e-05	0.00039181
ZMYND19	0.50616	2.31467e-05	0.00039181
C2CD3	0.506023	2.3285e-05	0.000393887
PSG5	0.505935	2.33737e-05	0.000395122
FMNL1	0.505872	2.34373e-05	0.000395929
PDLIM1	0.5058	2.35106e-05	0.000396902
ATG4A	0.505726	2.35862e-05	0.000397911
FAR1	0.505609	2.37053e-05	0.000399607
BTBD3	0.505587	2.37281e-05	0.000399607
IPO9	0.505423	2.38967e-05	0.000401531
HMGA1	0.505019	2.43169e-05	0.000407774
PIF1	0.504979	2.43587e-05	0.000407938
AKIRIN2	0.504917	2.44244e-05	0.000408463
NTMT1	0.504839	2.45063e-05	0.000409245
GINS3	0.504741	2.46098e-05	0.000409952
AKT1	0.504534	2.48302e-05	0.000413076
PIP5K1C	0.504117	2.52802e-05	0.000419175
SENP3-EIF4A1	0.503923	2.54915e-05	0.000421903
FCGR2A	0.50392	2.54951e-05	0.000421903
PLAC1	0.503867	2.55527e-05	0.000422578
POFUT1	0.503822	2.56031e-05	0.000423133
THOP1	0.503684	2.57547e-05	0.000425079
LIPG	0.503579	2.58712e-05	0.000426723
MEX3B	0.503345	2.61323e-05	0.000430745
CHMP7	0.503045	2.64703e-05	0.000435745
RBM10	0.503024	2.64944e-05	0.000435858
B3GALNT2	0.502975	2.65508e-05	0.000436183
LRCH1	0.502961	2.65663e-05	0.000436183
PPP2R3C	0.502602	2.6978e-05	0.000442076
CCNE2	0.502463	2.71393e-05	0.000443665
SLC41A1	0.502457	2.71455e-05	0.000443665
DNAJB4	0.502001	2.76798e-05	0.000451517
MB21D2	0.501829	2.78848e-05	0.000454271
RNF26	0.50165	2.80978e-05	0.000457148
RASAL2-AS1	0.501495	2.82841e-05	0.00045942
HSF1	0.501477	2.83066e-05	0.00045942
KLF12	0.501474	2.83105e-05	0.00045942
SMYD4	0.501124	2.87353e-05	0.000465712
DCPS	0.500846	2.90774e-05	0.000470952
TOR1A	0.500811	2.91207e-05	0.00047135
PPP4R1L	0.500776	2.91644e-05	0.000471754
CD97	0.50074	2.92096e-05	0.000471959
ANKRD30B	0.500726	2.92261e-05	0.000471959
BUB1B	0.500721	2.92334e-05	0.000471959
SYMPK	0.500692	2.92687e-05	0.000472225
KCNN4	0.500648	2.93234e-05	0.000472805
WSB2	0.500598	2.9386e-05	0.000473412
NIPSNAP3A	0.500588	2.93988e-05	0.000473412
SDC1	0.50055	2.94462e-05	0.000473849
VPS53	0.500494	2.95164e-05	0.000474396
NRAS	0.500393	2.96431e-05	0.000476126
MOB1A	0.500341	2.97091e-05	0.000476882
MND1	0.500321	2.97345e-05	0.000476985
DEK	0.500281	2.97856e-05	0.000477196
RHOA	0.500231	2.98488e-05	0.000477903
ATAD2	0.499823	3.03695e-05	0.000485313
APPL2	0.49968	3.05551e-05	0.000487969
PLEKHO1	0.499396	3.09246e-05	0.000493243
CCDC14	0.499323	3.10204e-05	0.000494458
SLC22A15	0.499253	3.11122e-05	0.000495607
FAM70B	0.499137	3.12664e-05	0.000497433
MYO10	0.499079	3.13427e-05	0.000498332
PTPLB	0.499031	3.14064e-05	0.000498808
HECW2	0.499027	3.14124e-05	0.000498808
SORT1	0.499012	3.14324e-05	0.000498811
RMI1	0.498984	3.14689e-05	0.000499075
CD24	0.498881	3.16073e-05	0.000500953
NMT2	0.498688	3.18653e-05	0.00050409
WWC3	0.498562	3.20359e-05	0.000506151
EHD3	0.498448	3.2191e-05	0.000508063
GMEB1	0.498383	3.22797e-05	0.000509044
IDO1	0.498255	3.24539e-05	0.000511149
FOLH1	0.497892	3.29553e-05	0.000518072
LOC100289092	0.497854	3.3008e-05	0.000518576
F8A3	0.497674	3.32594e-05	0.000522199
PDE6D	0.497639	3.33082e-05	0.000522639
PFDN2	0.497348	3.37191e-05	0.000528426
SPRED3	0.49733	3.37455e-05	0.000528512
OPA3	0.497283	3.38116e-05	0.000528939
PRUNE2	0.497281	3.38149e-05	0.000528939
FLI1	0.49702	3.41886e-05	0.000533822
GTDC1	0.497018	3.41908e-05	0.000533822
AIG1	0.496975	3.4253e-05	0.00053413
FAM108B1	0.49687	3.44049e-05	0.000535834
SLC1A4	0.496679	3.46816e-05	0.000539809
ARHGAP1	0.496024	3.56489e-05	0.000553493
CPSF1	0.495946	3.57652e-05	0.000554615
NCOR2	0.495887	3.58535e-05	0.000555298
IFT20	0.495857	3.58997e-05	0.000555671
NOG	0.495782	3.60126e-05	0.000556733
POLD1	0.4957	3.61354e-05	0.000558288
SUV39H1	0.495631	3.62409e-05	0.000559349
PLAGL2	0.495626	3.62485e-05	0.000559349
CKAP4	0.495605	3.62795e-05	0.000559483
TULP4	0.495578	3.63211e-05	0.000559782
TTL	0.495523	3.64043e-05	0.00056072
GINS2	0.495493	3.64501e-05	0.000561081
NEK10	0.495401	3.65905e-05	0.000562899
F2RL3	0.495379	3.66244e-05	0.000563075
EVI5L	0.495342	3.6681e-05	0.0005636
DZIP1L	0.495289	3.67626e-05	0.000564509
TGFBRAP1	0.495208	3.68879e-05	0.000565647
TPM2	0.495197	3.69042e-05	0.000565647
DNTTIP1	0.495105	3.70476e-05	0.000567499
PARVB	0.495023	3.71743e-05	0.000569093
PPP2R5D	0.494756	3.75915e-05	0.000574081
PAFAH1B1	0.494727	3.76369e-05	0.000574425
CKS2	0.494573	3.78803e-05	0.00057779
IQSEC1	0.49448	3.80276e-05	0.000579249
SCML2	0.494454	3.80682e-05	0.000579249
2017-09-06	0.494433	3.81009e-05	0.000579377
ANKRD20A5P	0.49442	3.81227e-05	0.000579377
SCARF2	0.494289	3.83318e-05	0.000582203
HIVEP2	0.494236	3.84165e-05	0.000582785
GPR56	0.494198	3.84765e-05	0.000583343
TSC22D1	0.494041	3.87301e-05	0.000586481
RPIA	0.493816	3.90945e-05	0.000591642
SLC20A1	0.493775	3.9161e-05	0.000592292
CMC2	0.493559	3.95153e-05	0.000596933
SIPA1L3	0.493489	3.96302e-05	0.000598309
CDC25C	0.49339	3.97931e-05	0.000600065
ARHGAP31	0.49339	3.97943e-05	0.000600065
RALGAPB	0.493285	3.99678e-05	0.00060196
SLAMF8	0.493205	4.01009e-05	0.000603603
CLTA	0.493007	4.04328e-05	0.000608028
KLF7	0.492901	4.06104e-05	0.000609447
LDLR	0.49283	4.07312e-05	0.000610896
FADS1	0.492721	4.09159e-05	0.0006133
LZTS1	0.492645	4.10443e-05	0.000614858
KCNH1	0.492532	4.12368e-05	0.000617374
PRKCD	0.492398	4.14676e-05	0.000620459
CMTM6	0.491884	4.23593e-05	0.000632671
RECQL	0.491732	4.26274e-05	0.000635543
WRN	0.491617	4.28295e-05	0.000637758
RAE1	0.491578	4.28988e-05	0.000638075
ADAMTS1	0.491479	4.30748e-05	0.000640314
ADA	0.491464	4.31017e-05	0.000640336
PPP1R12C	0.491414	4.31906e-05	0.000640898
LIN28A	0.491287	4.34186e-05	0.000643843
TSPAN18	0.491275	4.34402e-05	0.000643843
ARL15	0.491203	4.35695e-05	0.000645378
RCN1	0.491106	4.37452e-05	0.000647217
AFAP1L1	0.491002	4.39335e-05	0.00064924
VCAN	0.490912	4.40958e-05	0.000650872
TOMM5	0.490835	4.42368e-05	0.000652571
PKMYT1	0.490754	4.4385e-05	0.000654373
GBP5	0.49067	4.45394e-05	0.000655684
RGS19	0.490663	4.45522e-05	0.000655684
FXR2	0.490581	4.47027e-05	0.000657514
FBXO10	0.490422	4.49967e-05	0.000661451
TLN1	0.490289	4.52429e-05	0.000664281
WHSC1	0.490257	4.53024e-05	0.000664281
LOC100505718	0.49025	4.53162e-05	0.000664281
CHFR	0.490247	4.53213e-05	0.000664281
PLEKHF2	0.489783	4.61965e-05	0.000675534
FANCG	0.489677	4.63973e-05	0.000678075
TMEM38B	0.489639	4.64693e-05	0.000678733
PRKCA	0.489337	4.70504e-05	0.000686024
MIER2	0.489137	4.74392e-05	0.000690891
PVR	0.489116	4.74793e-05	0.000690982
SNORA71C	0.489105	4.75004e-05	0.000690982
NAGK	0.488967	4.77713e-05	0.000694521
CKAP5	0.488848	4.80045e-05	0.000697509
GLUD1	0.488773	4.81523e-05	0.000699251
CLN8	0.488629	4.84378e-05	0.000702586
FLJ32255	0.488559	4.85754e-05	0.000704175
ZWILCH	0.488382	4.89294e-05	0.000708458
FAM105B	0.488369	4.89554e-05	0.000708458
ANKRD22	0.488211	4.9274e-05	0.00071229
C12orf23	0.488195	4.93056e-05	0.000712297
CARD10	0.488036	4.96268e-05	0.000716524
USP39	0.487941	4.98196e-05	0.000718896
KIAA0754	0.487707	5.02989e-05	0.000725394
LAMP2	0.487654	5.04087e-05	0.000726561
ZNF474	0.487634	5.04492e-05	0.000726729
HDGFRP3	0.48752	5.06852e-05	0.00072971
FHOD3	0.48749	5.07473e-05	0.000730186
ZNF511	0.48738	5.09753e-05	0.000731373
ADAMTS14	0.487189	5.13751e-05	0.000735849	Bueno2016(Sup.Table 2-Top50)
CGB8	0.487053	5.16606e-05	0.000739517
TPGS2	0.486771	5.22565e-05	0.000746773
SERINC2	0.486568	5.26923e-05	0.000751718
PLEKHS1	0.486368	5.31223e-05	0.000757423
MIR138-1	0.486289	5.32934e-05	0.000759431
BRCA1	0.48618	5.35292e-05	0.000761787
LTBP2	0.486171	5.35496e-05	0.000761787
CDC27	0.486149	5.35973e-05	0.000761899
TXNDC12	0.485923	5.40923e-05	0.000767335
CCNB2	0.485761	5.44491e-05	0.000771526
RGS10	0.485598	5.48115e-05	0.000774913
AADAT	0.485427	5.51935e-05	0.000778562
P2RY6	0.485256	5.55778e-05	0.000783105
RCAN3	0.48499	5.61782e-05	0.000789352
LOC727896	0.484899	5.63866e-05	0.000791396
C10orf12	0.484772	5.66774e-05	0.000794736
FAM50A	0.484767	5.66878e-05	0.000794736
ECT2	0.484552	5.71848e-05	0.00080081
POMT2	0.484237	5.7918e-05	0.000810175
MAFB	0.484202	5.79994e-05	0.000810863
KPNA4	0.483988	5.8503e-05	0.00081733
FDXACB1	0.483978	5.8527e-05	0.00081733
MPLKIP	0.483851	5.88268e-05	0.00082106
LOC648987	0.48383	5.88787e-05	0.000821075
FBXO30	0.483824	5.88932e-05	0.000821075
CRLF3	0.483627	5.93613e-05	0.000827142
RHOBTB1	0.483405	5.9897e-05	0.000834144
SF3B2	0.483386	5.99427e-05	0.000834319
CACNB1	0.483295	6.01628e-05	0.000835677
FPR3	0.48329	6.01732e-05	0.000835677
NTM-IT2	0.483047	6.07656e-05	0.000842972
AGPAT5	0.483008	6.0861e-05	0.000843829
SMTN	0.482874	6.11902e-05	0.000847927
SURF2	0.482782	6.14173e-05	0.000850136
SSC5D	0.482666	6.17053e-05	0.000853653
DCBLD1	0.48248	6.21688e-05	0.000859591
BEND3	0.482436	6.22783e-05	0.000860444
PMEPA1	0.482343	6.25113e-05	0.000862396
LOC100129034	0.482331	6.25432e-05	0.000862396
PARPBP	0.482074	6.31902e-05	0.00087084
CCNB1IP1	0.482046	6.32627e-05	0.000871361
PPP2R5B	0.481832	6.3808e-05	0.00087839
KPNB1	0.481812	6.38594e-05	0.000878618
NCKAP5L	0.48178	6.39401e-05	0.000879246
LOC100652973	0.481757	6.40002e-05	0.000879408
LOC100128130	0.481737	6.4052e-05	0.000879408
SAMD1	0.48171	6.41211e-05	0.00087981
CHSY1	0.481652	6.42694e-05	0.000880883
ZNF93	0.481452	6.47872e-05	0.000887016
EVI2A	0.481452	6.47875e-05	0.000887016
FHOD1	0.481115	6.56693e-05	0.000897477
LRP8	0.481011	6.59425e-05	0.00089989
HIST1H2AM	0.4809	6.6236e-05	0.000903404
C9orf41	0.480839	6.63971e-05	0.000905111
BAK1	0.480752	6.66288e-05	0.000907285
ERLIN1	0.480665	6.68613e-05	0.000909666
IBSP	0.480585	6.70742e-05	0.000911867
FLT1	0.480558	6.71488e-05	0.000912389
DNAJB2	0.480359	6.76836e-05	0.000918167
C9orf114	0.480323	6.7781e-05	0.000918991
VSTM2L	0.480267	6.79323e-05	0.000920547
PRPSAP1	0.480033	6.85704e-05	0.000928693
HIST1H1E	0.479993	6.86797e-05	0.000929554
ALDH18A1	0.479983	6.87079e-05	0.000929554
FOSL1	0.479894	6.89506e-05	0.000932178
IDH3G	0.479885	6.8976e-05	0.000932178
LINC00565	0.479698	6.9494e-05	0.000938169
TSPYL4	0.47947	7.01255e-05	0.000945171
PANX1	0.479369	7.04083e-05	0.000948474
SCD	0.479337	7.04999e-05	0.000949199
COL4A2-AS1	0.479298	7.06087e-05	0.000950155
LIN7B	0.479195	7.08985e-05	0.000953544
SIX1	0.479101	7.11639e-05	0.000956602
MVD	0.478883	7.17855e-05	0.000964426
EHD2	0.47887	7.18226e-05	0.000964426
BOP1	0.478396	7.31878e-05	0.000981185
C4orf46	0.478094	7.40685e-05	0.000990879
C17orf51	0.478059	7.41722e-05	0.000991738
SERTAD2	0.478011	7.43124e-05	0.000993084
OR5H14	0.47799	7.43747e-05	0.000993389
SOCS4	0.477861	7.47578e-05	0.000997975
FST	0.477713	7.51959e-05	0.00100228
TUBB2B	0.477712	7.51999e-05	0.00100228
FAM127B	0.477628	7.54507e-05	0.00100484
PLEC	0.477508	7.58103e-05	0.00100881
ARHGAP35	0.477151	7.68876e-05	0.00102152
SLC20A2	0.476909	7.76259e-05	0.00103024
DNAJC15	0.476865	7.77619e-05	0.0010315
ACTN4	0.476739	7.81505e-05	0.00103611
UAP1L1	0.476227	7.97462e-05	0.00105449
PRAF2	0.476192	7.98536e-05	0.00105535
ERI1	0.476155	7.99726e-05	0.00105637
LOC100506670	0.476103	8.01347e-05	0.00105795
DYNLT3	0.475987	8.05022e-05	0.00106169
PJA1	0.475955	8.06043e-05	0.00106248
PAQR4	0.475902	8.07728e-05	0.00106414
BCL2L1	0.47588	8.08441e-05	0.00106453
FMN1	0.475791	8.11281e-05	0.0010677
SCLY	0.475586	8.17826e-05	0.00107519
CHST11	0.475475	8.21406e-05	0.00107933
MYLK2	0.475103	8.33535e-05	0.0010947
CHD1L	0.475025	8.36089e-05	0.00109748
LOC100128979	0.474942	8.38799e-05	0.00110046
CKAP2	0.474773	8.44393e-05	0.00110665
RNF144B	0.474585	8.50648e-05	0.00111427
YWHAB	0.474471	8.54463e-05	0.00111752
HIST1H1D	0.474243	8.62121e-05	0.00112636
SARS	0.473817	8.76648e-05	0.00114474
AGK	0.473782	8.77836e-05	0.0011457
TRPM2	0.473717	8.80065e-05	0.00114775
NDUFAF4	0.47361	8.83771e-05	0.00115165
ACTR2	0.473433	8.89923e-05	0.00115907
DPM2	0.473328	8.93575e-05	0.00116262
LMNB1	0.473311	8.94151e-05	0.00116277
PXDNL	0.473075	9.02434e-05	0.00117172
OSTM1	0.472972	9.06078e-05	0.00117584
NBN	0.47292	9.07932e-05	0.00117682
GTF2E2	0.472612	9.18881e-05	0.00119
KAAG1	0.472586	9.19815e-05	0.0011906
FILIP1L	0.472483	9.23536e-05	0.00119418
CXCL11	0.472468	9.24068e-05	0.00119426
CDT1	0.472449	9.24749e-05	0.00119452
HNRNPUL1	0.472414	9.26022e-05	0.00119555
KPTN	0.472312	9.29689e-05	0.00119906
RAB11FIP5	0.472224	9.3291e-05	0.00120259
TNFSF9	0.472109	9.37076e-05	0.00120673
FAM176A	0.472011	9.40651e-05	0.00121071
SSTR2	0.471965	9.42359e-05	0.00121229
RMI2	0.471929	9.43665e-05	0.00121335
RALGPS2	0.471834	9.47172e-05	0.00121723
MTMR9LP	0.471772	9.49438e-05	0.00121952
COMT	0.471688	9.52566e-05	0.00122291
FBXO32	0.471525	9.58616e-05	0.00122942
KIF2A	0.471249	9.68948e-05	0.00124134
STYX	0.47117	9.71922e-05	0.00124395
TNFSF18	0.471156	9.72461e-05	0.00124401
AJAP1	0.47105	9.76461e-05	0.00124785
SLC5A6	0.470993	9.78642e-05	0.0012499
TLR4	0.470808	9.85692e-05	0.00125773
RALY	0.470698	9.89876e-05	0.00126243
CSGALNACT2	0.4706	9.93661e-05	0.00126662
C15orf23	0.470338	0.000100378	0.00127676
ANKRD28	0.470337	0.000100382	0.00127676
ARL10	0.470335	0.000100389	0.00127676
NCOA6	0.470328	0.000100416	0.00127676
ADPRH	0.470218	0.000100845	0.00128092
CTSC	0.47009	0.000101347	0.00128599
SCN9A	0.470033	0.000101571	0.00128754
TWF2	0.469937	0.00010195	0.00129104
PCBP4	0.469871	0.000102208	0.00129366
CCNK	0.469798	0.000102499	0.0012961
SLCO2B1	0.469797	0.000102504	0.0012961
TNFSF10	0.469757	0.000102662	0.00129744
PRDX4	0.469436	0.000103943	0.00131165
PRPS1	0.469304	0.000104474	0.0013177
SGOL1	0.469253	0.00010468	0.00131963
ERCC6L	0.469197	0.000104903	0.00132169
TIMELESS	0.469186	0.000104949	0.00132169
CCDC90A	0.469142	0.000105126	0.00132326
MAP3K4	0.469023	0.000105611	0.00132737
RAB12	0.468669	0.000107064	0.00134228
HIST1H3J	0.468669	0.000107064	0.00134228
NXT1	0.468566	0.000107488	0.00134692
CORO2A	0.468549	0.000107559	0.00134714
PARP12	0.46851	0.000107722	0.00134851
FUT4	0.468409	0.000108138	0.00135305
HTR1A	0.468385	0.000108238	0.00135363
TTC31	0.468166	0.000109157	0.00136376
TOX2	0.468025	0.000109749	0.0013698
ADAMTSL1	0.467886	0.000110335	0.00137643
FGD1	0.467357	0.0001126	0.00140258
KIAA0226	0.467309	0.000112807	0.00140447
CACNA1C	0.467234	0.000113135	0.00140786
RANBP1	0.467174	0.000113396	0.0014104
MMP9	0.466834	0.000114883	0.00142679
LLGL1	0.466795	0.000115054	0.0014282
MOGS	0.466635	0.000115758	0.00143624
BIK	0.466577	0.000116019	0.00143815
PTHLH	0.466575	0.000116027	0.00143815
RBM22	0.466371	0.000116935	0.00144798
PYGB	0.466305	0.000117231	0.00145032
C22orf28	0.466145	0.000117953	0.00145842
TPD52L2	0.465742	0.000119778	0.00147881
GNA11	0.465374	0.000121473	0.00149733
MSL3	0.465359	0.000121543	0.00149733
PIN4P1	0.465352	0.000121576	0.00149733
PLAC8	0.465161	0.000122466	0.00150608
MIR635	0.465051	0.000122978	0.00151164
SEC22C	0.464969	0.000123361	0.00151487
WARS	0.464783	0.00012424	0.00152343
ATRIP	0.464696	0.000124651	0.00152697
SURF4	0.464653	0.000124856	0.00152874
THBS3	0.464603	0.000125092	0.00153089
CCL8	0.46453	0.000125441	0.00153392
ZNF335	0.464448	0.000125832	0.00153752
ZIC2	0.464438	0.000125879	0.00153752
BTBD10	0.464166	0.000127192	0.0015528
ARID5B	0.46413	0.000127363	0.00155414
MMP1	0.46392	0.000128383	0.00156507
TCF3	0.463737	0.00012928	0.00157523
UCKL1	0.463542	0.000130238	0.00158535
TBX2	0.46353	0.000130299	0.00158535
CENPO	0.463482	0.000130532	0.00158742
DGKZ	0.463443	0.000130729	0.00158884
IRS1	0.463433	0.000130776	0.00158884
MED14	0.46323	0.000131788	0.00159959
LMCD1	0.463193	0.000131971	0.00160104
GAPVD1	0.463155	0.000132161	0.00160257
FAM110A	0.462877	0.000133562	0.001618
FAM125B	0.46278	0.000134053	0.00162317
LSM12	0.462623	0.000134852	0.00163205
ATAD3A	0.462504	0.000135458	0.00163781
BASP1	0.462378	0.000136106	0.00164381
IFFO2	0.462352	0.000136238	0.00164381
VTRNA1-3	0.462344	0.000136277	0.00164381
TPM1	0.462344	0.000136281	0.00164381
UBASH3B	0.462267	0.000136676	0.00164778
DOLK	0.46215	0.000137279	0.00165268
C12orf32	0.462133	0.000137371	0.00165299
ARHGEF2	0.461959	0.000138275	0.00166295
CAPZB	0.461948	0.000138331	0.00166295
HMMR	0.46193	0.000138426	0.00166329
C5orf30	0.461893	0.000138617	0.0016648
ARMCX6	0.461857	0.000138806	0.00166627
VDAC1	0.461838	0.000138906	0.00166668
SART1	0.461805	0.00013908	0.00166797
GPC4	0.461779	0.000139215	0.00166879
RPL12	0.461588	0.000140224	0.00168009
CDC34	0.461574	0.000140298	0.00168017
NOS2	0.46149	0.000140743	0.00168469
NEDD4	0.461364	0.000141413	0.00169087
TRPC4AP	0.461355	0.000141461	0.00169087
RAD18	0.461224	0.000142157	0.00169758
SHOX2	0.461184	0.000142375	0.00169937	Bueno2016(Sup.Table 2-Top50)
ACVRL1	0.461069	0.000142991	0.00170592
PLEKHG4B	0.460769	0.000144612	0.00172117
ADM2	0.460696	0.000145012	0.00172512
MSN	0.460618	0.000145434	0.00172931
ITGA2	0.46052	0.000145973	0.00173433
NRP1	0.460516	0.000145993	0.00173433
GNB3	0.460438	0.000146424	0.00173709
STARD3	0.46038	0.000146741	0.0017391
FBXL6	0.46033	0.000147015	0.00174153
AFAP1L2	0.460275	0.00014732	0.00174432
ZRANB1	0.460206	0.000147703	0.00174554
DPYSL3	0.460194	0.000147771	0.00174554
SFXN1	0.460068	0.000148471	0.00175299
PFKFB4	0.460004	0.000148829	0.00175639
LSM2	0.459771	0.000150136	0.00177098
FAM26F	0.459712	0.000150466	0.00177317
ZMIZ1	0.459644	0.000150851	0.00177609
TMPPE	0.459298	0.000152818	0.00179588
XPO6	0.45924	0.000153148	0.00179807
HMGCR	0.459162	0.000153597	0.00180082
PTBP1	0.459023	0.000154398	0.00180853
ACTG2	0.458942	0.000154864	0.00181314
FAP	0.458786	0.000155772	0.00182208
BRWD3	0.458415	0.000157943	0.00184661
LOC100268168	0.458321	0.000158496	0.00185222
NPPB	0.458245	0.000158951	0.00185667
LBR	0.458213	0.000159142	0.00185803
FAM132B	0.458116	0.000159714	0.00186371
ULBP1	0.458084	0.000159907	0.00186437
ZFPL1	0.458053	0.000160092	0.00186566
NCOA3	0.458036	0.000160193	0.00186597
PPP2R4	0.457902	0.000160996	0.00187446
DMWD	0.457688	0.000162281	0.00188854
C20orf43	0.457285	0.000164738	0.00191448
LIN37	0.457086	0.000165957	0.00192775
ERCC1	0.456992	0.000166539	0.00193362
NOM1	0.456855	0.000167392	0.00194263
SPATS2	0.456744	0.00016808	0.00194971
TCN2	0.456705	0.000168326	0.00195167
SLMO2	0.456549	0.0001693	0.00196205
CSK	0.456514	0.000169522	0.00196372
MIR3925	0.456487	0.00016969	0.00196477
COL27A1	0.456287	0.000170953	0.00197756
UBR7	0.456108	0.000172095	0.00198932
RANBP3	0.45593	0.000173235	0.0020012
CTDP1	0.455795	0.000174103	0.00200976
ATP6AP1	0.455757	0.000174347	0.00201127
FBXO46	0.455727	0.00017454	0.00201258
KISS1	0.455589	0.000175436	0.00202198
EYA4	0.455552	0.000175673	0.00202378
AP3M2	0.455367	0.00017688	0.00203396
ARIH2	0.455193	0.000178018	0.00204518
GSDMC	0.455095	0.000178668	0.00205049
SOGA1	0.455086	0.000178726	0.00205049
KIAA0101	0.454999	0.000179301	0.00205521
TWIST1	0.454936	0.000179721	0.0020591
NRIP1	0.454872	0.000180146	0.00206263
ANKRD27	0.454865	0.000180194	0.00206263
FAM96B	0.454852	0.00018028	0.00206267
KIF26B	0.454755	0.000180926	0.00206913
ARFGAP3	0.454737	0.000181042	0.00206951
FNDC1	0.454703	0.000181274	0.00207121
C7orf60	0.45469	0.000181355	0.00207121
DSN1	0.454652	0.000181614	0.00207322
PITX2	0.454549	0.000182305	0.00208016
MAK16	0.454504	0.000182608	0.00208267
SLC22A14	0.454407	0.000183259	0.00208915
KIAA1033	0.454297	0.000184007	0.00209583
DOCK7	0.45429	0.000184056	0.00209583
FAM190B	0.454284	0.000184095	0.00209583
LOC100130876	0.454195	0.000184701	0.00210083
PRPF4	0.454121	0.000185203	0.00210558
GTF3C5	0.454094	0.000185387	0.00210672
DBN1	0.453962	0.000186293	0.00211606
HIST1H2AK	0.45386	0.00018699	0.00212207
PHF23	0.453836	0.000187155	0.00212297
IGFBP7	0.453737	0.000187839	0.0021269
ZNF85	0.453707	0.000188048	0.0021283
GRAMD1A	0.453438	0.000189918	0.00214753
ECE2	0.453266	0.000191122	0.00215824
TGM2	0.453074	0.000192474	0.00217252
BDNF	0.45304	0.000192712	0.00217421
NEK2	0.453017	0.000192873	0.00217421
C16orf57	0.453016	0.000192883	0.00217421
PSMC4	0.452894	0.000193751	0.00218302
SV2A	0.452814	0.000194321	0.00218654
LSM1	0.452813	0.000194324	0.00218654
PMPCA	0.452759	0.000194712	0.00218992
GPR161	0.452682	0.000195263	0.00219513
NT5C3L	0.45264	0.00019556	0.00219742
C20orf4	0.452625	0.000195671	0.00219742
SLC38A5	0.452571	0.000196057	0.00220013
PACS1	0.452507	0.000196517	0.0022043
C12orf4	0.452372	0.000197491	0.00221424
DTYMK	0.452349	0.000197659	0.00221468
CSE1L	0.452342	0.000197706	0.00221468
ZBED4	0.452169	0.000198964	0.00222721
SAAL1	0.452164	0.000199002	0.00222721
NOC4L	0.452137	0.000199202	0.00222846
SESN2	0.452113	0.000199377	0.00222942
PBX3	0.452092	0.000199528	0.00223012
WDR46	0.452066	0.000199719	0.00223126
YKT6	0.451888	0.00020102	0.00224381
TNS1	0.451809	0.000201603	0.00224931
TRABD2A	0.451461	0.000204184	0.0022771
CTNNBL1	0.451162	0.000206424	0.00230004
HIST1H2BJ	0.451139	0.000206604	0.00230102
C10orf55	0.451029	0.000207429	0.00230919
EML4	0.450945	0.00020807	0.00231529
TSC22D2	0.450901	0.000208404	0.00231696
DRAP1	0.450788	0.000209261	0.00232546
WDR67	0.450528	0.000211258	0.00234662
CAMKK1	0.450349	0.000212637	0.00235985
CMIP	0.450327	0.000212805	0.00236013
HIPK1	0.45032	0.000212862	0.00236013
MIR634	0.450256	0.000213354	0.00236364
IL4I1	0.45013	0.000214334	0.00237345
AIM2	0.450102	0.000214554	0.00237483
LOC100131262	0.450086	0.000214677	0.00237515
HMGN1	0.449978	0.000215523	0.00238346
LOC100499467	0.449903	0.000216114	0.00238474
IL12RB1	0.449883	0.000216273	0.00238546
MYH10	0.449694	0.000217765	0.00240086
ADAM9	0.449663	0.000218012	0.00240253
LIG1	0.449646	0.000218145	0.00240294
PRKX	0.449441	0.000219772	0.00241769
SLC35E4	0.449412	0.000220006	0.0024192
ZNF280C	0.449385	0.000220221	0.0024205
ATAD5	0.449338	0.000220598	0.00242253
M6PR	0.449262	0.000221206	0.00242813
CCDC9	0.449072	0.000222733	0.00244171
HS6ST1	0.448886	0.000224246	0.00245663
NUAK2	0.448872	0.000224358	0.00245663
RNF19B	0.448868	0.000224387	0.00245663
PAG1	0.448553	0.000226962	0.00248266
ENG	0.448363	0.000228533	0.00249766
SNPH	0.44835	0.000228637	0.00249772
PCNA	0.448225	0.000229673	0.00250577
RASA2	0.448202	0.000229869	0.00250682
TUBA1A	0.448187	0.000229992	0.00250707
POLE	0.448031	0.000231288	0.0025201
ESAM	0.447993	0.000231613	0.00252253
MCM5	0.447877	0.000232579	0.00253088
SLC25A1	0.447842	0.00023288	0.00253306
ZNF367	0.447658	0.000234426	0.00254767
MICALL2	0.447622	0.000234732	0.00254879
CDK6	0.447255	0.000237862	0.00257611
PSD3	0.44724	0.000237994	0.00257643
DYNC1H1	0.447194	0.00023839	0.0025796
TAF5L	0.447055	0.000239586	0.00259143
CDH10	0.446983	0.000240206	0.00259701
NOTCH3	0.4469	0.000240928	0.00260258
MAMLD1	0.446837	0.00024147	0.00260732	Bueno2016(Sup.Table 2-Top50)
LOC646626	0.446811	0.000241702	0.0026087
AUP1	0.446774	0.000242019	0.00261101
COL6A1	0.446517	0.000244272	0.00263305
SNAPC2	0.446497	0.000244449	0.00263382
QSOX2	0.446375	0.000245521	0.00264219
SIGLEC8	0.446366	0.000245601	0.00264219
FEN1	0.44635	0.000245744	0.00264219
EIF4EBP1	0.446342	0.000245809	0.00264219
RRBP1	0.446337	0.000245856	0.00264219
CHPT1	0.446259	0.000246547	0.00264849
RECK	0.446147	0.000247542	0.00265804
FAM169A	0.446102	0.000247945	0.00266123
UBE2E1	0.445987	0.000248967	0.00267105
RNPS1	0.445907	0.00024969	0.00267767
PATL1	0.445767	0.000250946	0.00268885
ARCN1	0.445665	0.00025186	0.00269749
MSR1	0.445614	0.000252325	0.00270017
PLSCR3	0.44553	0.000253085	0.0027069
DOPEY2	0.445521	0.000253169	0.0027069
LFNG	0.445385	0.000254404	0.00271663
STK39	0.445168	0.00025639	0.00273203
BOLA3	0.445139	0.000256662	0.00273378
C9orf47	0.444999	0.000257953	0.00274295
SIM2	0.444813	0.000259671	0.00275998
CTU1	0.444674	0.000260973	0.00277265
SASS6	0.444627	0.000261404	0.00277605
ZNF354A	0.444453	0.000263037	0.00279221
LOC100507506	0.444303	0.000264458	0.00280492
NPC1	0.444147	0.000265933	0.0028182
PTPRB	0.444085	0.000266526	0.00282329
NAG20	0.443939	0.000267919	0.00283565
FZR1	0.443797	0.000269274	0.0028476
SGOL1-AS1	0.443424	0.000272879	0.00287725
NREP	0.443264	0.00027444	0.0028925
LOC440944	0.443171	0.000275355	0.00290092
WRAP53	0.442645	0.00028055	0.00295442
CCR8	0.44252	0.000281802	0.00296604
SPATA2	0.442511	0.00028189	0.00296604
SIRPB2	0.442425	0.000282759	0.00297394
NLK	0.442401	0.000283	0.00297399
JARID2	0.442287	0.000284145	0.00298352
ZYX	0.442164	0.000285387	0.00299406
MLKL	0.442096	0.000286083	0.00300011
CDC7	0.441991	0.000287152	0.00300881
CHPF2	0.441916	0.000287914	0.00301508
DLX1	0.441811	0.000288987	0.003023
ZDHHC20	0.441779	0.000289321	0.00302524
PLVAP	0.441585	0.000291317	0.00304231
GPR180	0.441466	0.000292545	0.00305386
NAP1L1	0.441372	0.000293517	0.00306147
KCNN3	0.441335	0.000293901	0.0030642
SNAPC4	0.441285	0.000294421	0.00306835
SMG6	0.441061	0.000296768	0.00309153
KIF4B	0.441033	0.000297067	0.00309336
FNIP2	0.440996	0.000297452	0.00309609
PRKX-AS1	0.440712	0.000300454	0.0031232
GNPTAB	0.440703	0.000300554	0.0031232
CSNK1G2	0.440584	0.000301819	0.00313375
EFTUD2	0.440528	0.000302412	0.00313862
RAPGEF1	0.440442	0.000303329	0.00314644
TMED1	0.440368	0.000304126	0.00315251
HOMER3	0.440282	0.000305049	0.00315948
CD72	0.440282	0.000305051	0.00315948
CCT5	0.440156	0.000306411	0.00317226
FAM184B	0.440063	0.000307422	0.0031798
FAM199X	0.440054	0.000307518	0.0031798
EPHB4	0.440027	0.000307804	0.00318144
CAMTA2	0.439997	0.000308136	0.00318356
SPANXD	0.439855	0.000309685	0.00319825
PDCD2L	0.439829	0.000309963	0.00319981
EZH2	0.439773	0.000310578	0.00320484
PGP	0.439703	0.000311345	0.00321029
PCED1B	0.439701	0.000311362	0.00321029
PRDM8	0.439558	0.000312937	0.00322521
EPT1	0.439474	0.000313867	0.00323215
GALNT3	0.439442	0.000314223	0.00323449
NUSAP1	0.439245	0.000316404	0.00325427
GNE	0.439217	0.000316715	0.00325615
ERO1L	0.439175	0.000317186	0.00325832
MCM4	0.439044	0.000318646	0.00327065
HIST2H2BA	0.439024	0.000318878	0.00327169
NAV3	0.438732	0.000322162	0.00330134
LSM11	0.438665	0.00032292	0.00330642
PSMD9	0.438524	0.000324525	0.00332014
MCM8	0.438414	0.000325783	0.00332895
BZW2	0.438353	0.000326479	0.0033347
UNC5C	0.438312	0.000326956	0.00333822
NKIRAS2	0.438129	0.000329055	0.00335693
PSMD6	0.438053	0.000329931	0.00336449
THBS2	0.437835	0.000332461	0.0033866
WDR81	0.437786	0.000333032	0.00339061
LOC389906	0.437599	0.000335219	0.00340982
FAM189A1	0.437362	0.000338021	0.00343445
SNX7	0.437296	0.000338801	0.0034396
CDK5RAP1	0.43723	0.000339585	0.00344477
RN5S387	0.437108	0.000341034	0.00345668
SNX6	0.436957	0.00034283	0.00347208
KSR1	0.436858	0.000344018	0.00348272
LOC100506114	0.436757	0.000345232	0.0034936
EIF2S2	0.436459	0.000348853	0.00352598
TLE4	0.436369	0.000349949	0.00353498
ADAMTS16	0.436362	0.000350025	0.00353498	Bueno2016(Sup.Table 2-Top50)
TGFBR3L	0.4363	0.000350786	0.00353982
MIR3134	0.436214	0.000351846	0.0035491
AZIN1	0.436111	0.000353105	0.00355919
STK10	0.436109	0.00035313	0.00355919
VASH1	0.43594	0.000355219	0.00357594
LIPA	0.435824	0.000356656	0.00358754
PDGFB	0.435749	0.000357583	0.00359543
PDLIM2	0.435695	0.000358255	0.00360075
UBE2Q2	0.435678	0.000358466	0.00360142
ATXN7L3	0.435604	0.000359395	0.00360711
GAPDH	0.435603	0.000359414	0.00360711
RBM38	0.435599	0.000359463	0.00360711
C17orf81	0.435533	0.000360289	0.00361396
RBM20	0.435407	0.000361864	0.00362686
FOXP4	0.435323	0.000362925	0.00363604
VAMP5	0.435176	0.000364779	0.00365172
FBXO39	0.435028	0.00036666	0.00366762
CHAC2	0.434771	0.000369954	0.0036991
C18orf25	0.434594	0.000372227	0.00372034
PTPN1	0.434555	0.000372738	0.00372305
ZNF714	0.434549	0.000372807	0.00372305
OXSR1	0.434444	0.000374169	0.00373382
TESK1	0.434397	0.000374781	0.00373408
CASP8AP2	0.434397	0.000374784	0.00373408
ATG9A	0.434394	0.000374821	0.00373408
RUSC1	0.434384	0.00037495	0.00373408
LMF2	0.434373	0.000375087	0.00373408
PLD1	0.434272	0.000376412	0.00374579
FEM1C	0.434163	0.000377828	0.0037584
MGC2752	0.433982	0.000380214	0.00377987
FKBP4	0.433976	0.000380288	0.00377987
RAB15	0.433892	0.000381394	0.00378757
KIAA0195	0.433883	0.000381515	0.00378757
SPC25	0.433841	0.000382073	0.00379162
LOC100505815	0.433705	0.000383873	0.00380798
STARD8	0.433462	0.000387114	0.0038371
LILRB2	0.433377	0.000388248	0.00384379
DDX27	0.433316	0.000389062	0.00384882
CCDC99	0.433149	0.000391313	0.00386956
ST8SIA4	0.432953	0.000393981	0.00389289
SMPD4	0.432666	0.000397891	0.00392227
MED8	0.432286	0.000403137	0.00396932
PRICKLE3	0.43213	0.000405312	0.00398605
PTX3	0.432111	0.000405576	0.00398708
PIP4K2A	0.432072	0.000406125	0.00398835
LRRFIP2	0.432068	0.000406181	0.00398835
PXDC1	0.431914	0.000408338	0.0040064
VHL	0.431746	0.000410702	0.00402802
RASA2-IT1	0.43172	0.000411061	0.00402997
TCP1	0.431695	0.000411426	0.00403197
RN5S269	0.431677	0.000411678	0.00403288
MUSTN1	0.431475	0.000414543	0.00405824
FUT8	0.431383	0.000415851	0.00406741
LRRC8C	0.431296	0.000417102	0.00407806
SPACA5	0.431252	0.000417728	0.0040826
VAV2	0.431156	0.000419109	0.0040945
GOT2	0.431068	0.000420371	0.00410429
KIF18A	0.431064	0.000420438	0.00410429
GPKOW	0.430944	0.000422164	0.00411954
CXCL9	0.430913	0.00042262	0.00412048
FLVCR2	0.430874	0.000423188	0.00412313
SLC31A2	0.430772	0.00042466	0.00413511
CELSR1	0.43065	0.000426447	0.00414449
STC1	0.430639	0.000426611	0.00414449
FOXN2	0.430636	0.000426648	0.00414449
KCTD10	0.430633	0.000426699	0.00414449
TMEM39B	0.430411	0.000429955	0.00417127
KIAA1644	0.430382	0.000430383	0.00417233
CTDNEP1	0.430331	0.000431136	0.0041779
NOL6	0.430222	0.000432744	0.0041916
CLMP	0.430197	0.00043311	0.00419218	Bueno2016(Sup.Table 2-Top50)
PRKAR2A	0.43007	0.000435001	0.00420886
IKZF4	0.429997	0.000436084	0.00421772
PDGFA	0.429939	0.000436956	0.00422453
FANCI	0.429622	0.000441705	0.00426552
MICU1	0.429589	0.000442206	0.00426872
HMGB2	0.429556	0.000442704	0.00427188
GTF3C6	0.429476	0.000443914	0.00428191
CALD1	0.42945	0.000444314	0.00428413
C1orf38	0.429424	0.000444709	0.0042863
GOLM1	0.429343	0.000445942	0.00429425
TRPV2	0.429336	0.000446047	0.00429425
ZNF643	0.4293	0.000446599	0.00429791
LINC00452	0.429226	0.000447728	0.00430549
TEP1	0.42908	0.000449963	0.00432198
MKRN2	0.429069	0.000450131	0.00432198
HIST1H2AJ	0.429017	0.000450933	0.00432802
MIR181A2	0.428905	0.000452645	0.00434114
SEC24A	0.428859	0.000453357	0.00434631
PDE7A	0.428714	0.0004556	0.00436332
ARPC3	0.428711	0.000455652	0.00436332
CDR2	0.42854	0.00045831	0.0043821
MAP2K1	0.428353	0.000461247	0.00440683
CHST14	0.428273	0.000462502	0.00441546
ITGBL1	0.42801	0.000466658	0.00444611
CD163	0.428003	0.000466766	0.00444611
MERTK	0.427991	0.00046695	0.00444611
SYNJ2-IT1	0.427939	0.00046778	0.00445232
ANGEL1	0.427846	0.000469254	0.00446298
TMTC3	0.427718	0.000471308	0.00447478
CMTM1	0.427713	0.000471385	0.00447478
AHSA1	0.427702	0.000471567	0.00447481
PPAPDC1A	0.42768	0.000471922	0.00447649
SNORD62A	0.427509	0.000474667	0.00449991
CXCL10	0.427361	0.000477051	0.00451832
ABHD3	0.427273	0.000478475	0.00453011
HMGB3	0.427193	0.000479779	0.00453903
GJB3	0.427105	0.000481214	0.00454918
RPAP3	0.426466	0.000491735	0.00464166
NCBP1	0.42643	0.00049234	0.00464563
CCDC93	0.426157	0.000496905	0.00468336
SBF1	0.426146	0.000497084	0.00468336
MFAP2	0.426105	0.000497773	0.00468809
COL8A2	0.425672	0.000505103	0.00474291
LRP3	0.425619	0.000506014	0.00474969
SDCCAG3	0.425439	0.000509097	0.00477506
ACE	0.425384	0.000510035	0.00478207
TNFRSF10D	0.425033	0.000516116	0.00483369
LONP1	0.424939	0.000517745	0.00484713
HMGXB4	0.424849	0.000519317	0.00486004
PLK2	0.424598	0.000523725	0.00489582
GABPB1	0.424553	0.000524513	0.00489955
ZNF622	0.424506	0.000525338	0.00490543
HTR2A	0.424443	0.000526464	0.00491412
RASSF2	0.424419	0.000526884	0.00491621
LOC100288637	0.424392	0.000527368	0.00491708
BBX	0.424353	0.000528047	0.00492159
FAR1-IT1	0.424328	0.000528494	0.00492255
WDR77	0.424325	0.000528542	0.00492255
MALT1	0.424243	0.000530012	0.00493288
GLT8D1	0.424241	0.000530044	0.00493288
GPR85	0.424157	0.000531541	0.00494498
COL1A2	0.42406	0.000533283	0.00495548
SLC2A1	0.42405	0.000533458	0.00495548
CST4	0.424012	0.00053414	0.00495935
BOK	0.42381	0.000537765	0.00498444
LOC339192	0.42356	0.000542296	0.00502089
PPP1R9B	0.423539	0.000542679	0.00502258
MEX3D	0.423297	0.000547097	0.00505788
PLEKHA2	0.423047	0.000551703	0.00509297
LOC100506676	0.422816	0.000555987	0.00512875
TCF19	0.422795	0.000556378	0.00513047
LPCAT4	0.422774	0.000556763	0.00513215
ENPP1	0.422712	0.000557923	0.00514095
COQ10A	0.422552	0.000560908	0.00516467
PFDN4	0.422518	0.000561548	0.00516867
RNU6-57	0.422369	0.000564349	0.00519114
PLCB3	0.422366	0.000564402	0.00519114
RRP1B	0.422316	0.000565343	0.00519635
CNDP2	0.4223	0.000565644	0.00519635
CD3EAP	0.4223	0.00056566	0.00519635
SREBF2	0.422292	0.000565796	0.00519635
TIE1	0.422207	0.000567421	0.00520557
FBLIM1	0.422175	0.000568012	0.0052078
SELM	0.422127	0.00056893	0.0052118
GCH1	0.422105	0.000569347	0.00521218
TECPR2	0.42196	0.000572108	0.00522942
PPP1R12A	0.421864	0.00057394	0.00524134
C14orf119	0.421859	0.000574031	0.00524134
SNTA1	0.421808	0.000575015	0.00524651
ALYREF	0.421712	0.000576866	0.00526149
L1CAM	0.421626	0.000578523	0.00527278
RRAGA	0.42143	0.000582317	0.00530543
TRIM71	0.421373	0.00058342	0.00531356
TMEFF1	0.421289	0.000585054	0.00532652
GPN1	0.421148	0.000587794	0.00534759
TM2D2	0.421055	0.000589622	0.00535808
PPP2R1A	0.421047	0.000589779	0.00535808
MED14-AS1	0.421046	0.0005898	0.00535808
CCDC88A	0.421034	0.000590041	0.00535833
TMEM201	0.420881	0.000593048	0.00538175
IGF2BP1	0.420799	0.000594658	0.00539441	Bueno2016(Sup.Table 2-Top50)
SGOL2	0.420777	0.000595091	0.00539639
GJD3	0.42075	0.000595641	0.00539943
ZFAND2B	0.420708	0.000596463	0.0054027
SLC7A5P1	0.420619	0.000598235	0.00541319
GLRX3	0.42058	0.000599003	0.00541819
TP53RK	0.420548	0.000599638	0.00542012
NUDT15	0.420544	0.000599721	0.00542012
TBPL1	0.420358	0.000603442	0.00544853
LOC100133286	0.420156	0.000607498	0.00547729
HIST1H2BM	0.420056	0.000609509	0.00548951
BORA	0.419913	0.000612413	0.00551047
MAP7D3	0.419898	0.000612713	0.00551047
GRINA	0.419839	0.000613927	0.00551941
ACTA2	0.419682	0.00061712	0.00554614
ZNF296	0.419613	0.000618541	0.00555692
GOLGA3	0.419473	0.0006214	0.00558062
COL6A2	0.419345	0.000624056	0.00560047
PTBP3	0.419246	0.000626096	0.00561676
WDR54	0.41898	0.000631632	0.00565835
EIF2S1	0.418894	0.000633427	0.00567039
UBE2M	0.418824	0.000634897	0.00568153
FOXL1	0.418806	0.00063528	0.00568224	Bueno2016(Sup.Table 2-Top50)
PPP2R2D	0.418697	0.000637558	0.00569925
MAD2L1	0.418435	0.000643093	0.0057426
C17orf100	0.418363	0.000644626	0.00575425
GPRIN3	0.418308	0.000645811	0.00576074
FAM167B	0.41829	0.000646189	0.00576206
ITPK1	0.418219	0.000647697	0.00577141
C9orf104	0.418124	0.00064974	0.00578561
LTBP1	0.418123	0.000649751	0.00578561
TSPAN17	0.417919	0.000654149	0.00581243
RN5S507	0.417873	0.000655125	0.00581493
ZCCHC10	0.417846	0.000655713	0.00581604
LRRC8A	0.417801	0.000656691	0.00581779
GINS1	0.417794	0.000656836	0.00581779
LAMP1	0.417767	0.000657425	0.00582095
CHST2	0.41765	0.000659965	0.0058406
CCT2	0.417643	0.000660108	0.0058406
LOC100887755	0.417595	0.00066115	0.0058457
NPTXR	0.417454	0.000664222	0.00586797
MYEOV	0.417414	0.000665113	0.00586872
TUBA3E	0.417296	0.000667692	0.00588698
COL8A1	0.417161	0.000670675	0.00591121
C12orf5	0.417089	0.000672257	0.00592307
COPS8	0.416977	0.000674723	0.00594111
MLL4	0.416975	0.000674777	0.00594111
LACTB	0.416905	0.000676328	0.00595268
GLYATL2	0.416787	0.000678949	0.00597157
SPANXC	0.416738	0.00068004	0.00597907
NDST2	0.416725	0.000680345	0.00597966
EDEM1	0.416672	0.000681529	0.00598644
EXOSC7	0.416527	0.000684774	0.00601229
PRKD2	0.41639	0.000687864	0.00603369
CYTH1	0.416387	0.000687932	0.00603369
LOC100131234	0.416328	0.000689253	0.00604218
PLOD3	0.416297	0.000689955	0.0060451
TMEM206	0.416167	0.000692919	0.00606895
IFI30	0.415955	0.000697732	0.00610473
TMEM249	0.415823	0.000700768	0.00612916
GREB1L	0.415771	0.000701957	0.00613742
SPECC1	0.415569	0.000706601	0.00617588
PDE10A	0.415506	0.000708074	0.0061866
TIMM22	0.415467	0.000708971	0.00619228
EFS	0.41541	0.00071029	0.00620165
TAF2	0.415322	0.000712346	0.00621745
RP2	0.415289	0.000713109	0.00622194
CRK	0.415253	0.000713939	0.00622487
HIST1H1A	0.415192	0.000715383	0.00623529
HIST1H2BL	0.415166	0.000715985	0.00623837
TMEM86B	0.415069	0.000718265	0.00625607
TMX1	0.414999	0.000719897	0.00626812
PCNT	0.414837	0.000723715	0.0062916
MRAS	0.414649	0.000728159	0.00632253
2017-09-02	0.41458	0.000729819	0.00633476
REXO4	0.414544	0.000730679	0.00634003
MRPS12	0.414505	0.000731592	0.00634357
TUBB6	0.414416	0.000733716	0.00635852
KAZALD1	0.414412	0.000733821	0.00635852
F8A1	0.414292	0.000736688	0.00638116
LAG3	0.414261	0.000737441	0.00638548
SLC7A11	0.414225	0.000738296	0.00639069
TMC3	0.41404	0.000742775	0.00642724
CHRNA5	0.413894	0.000746311	0.0064534
UBE2L3	0.41377	0.000749316	0.00647715
CHID1	0.413732	0.000750242	0.00648293
SUSD5	0.413689	0.000751288	0.00648725
FOXN3	0.41368	0.000751516	0.00648725
CCDC137	0.413649	0.000752281	0.00649146
ARGFXP2	0.413639	0.000752521	0.00649146
USP45	0.413534	0.000755098	0.00650699
MIR891A	0.413332	0.000760063	0.00654529
C18orf1	0.413247	0.000762174	0.00656122
RANBP3L	0.413142	0.000764767	0.00657904
OSBPL11	0.412959	0.000769342	0.00661387
TXNRD2	0.412929	0.000770091	0.00661804
DYNC1LI1	0.412781	0.000773789	0.00664301
ZBTB2	0.412634	0.000777495	0.00667027
ATF5	0.412526	0.000780217	0.0066875
DESI2	0.412522	0.000780301	0.0066875
HGS	0.412438	0.000782437	0.00670123
PWP2	0.412323	0.000785364	0.00672172
PSMA6	0.412101	0.000791026	0.00676557
SOX9	0.41207	0.000791814	0.00677001
RECQL4	0.411917	0.000795743	0.00679898
KDM4B	0.411624	0.000803331	0.00685682
FANCD2	0.411493	0.000806725	0.00687794
GBX2	0.411489	0.000806827	0.00687794
PPID	0.411487	0.0008069	0.00687794
CDH5	0.411324	0.00081114	0.0069094
GALNT5	0.41121	0.000814146	0.00693265
FKBP15	0.411103	0.000816958	0.00695371
REST	0.411081	0.000817537	0.00695446
SCG5	0.411056	0.000818193	0.00695769
SSR3	0.410814	0.0008246	0.00700979
HIST1H1C	0.410758	0.000826105	0.00702022
LRRK1	0.410734	0.000826735	0.0070232
CFL1	0.410658	0.000828771	0.00703573
ZDHHC8	0.410568	0.000831155	0.00705017
GBF1	0.410567	0.000831186	0.00705017
AKR1B1	0.410559	0.000831404	0.00705017
BRF1	0.410481	0.000833513	0.00706275
SLC9A5	0.410474	0.000833679	0.00706275
R3HCC1	0.410386	0.00083605	0.0070784
KLHDC5	0.410353	0.000836948	0.00708124
RAD54L2	0.41021	0.000840799	0.0071015
CHRNA1	0.40959	0.000857731	0.00722547
NTM	0.409555	0.000858692	0.00723114
TWSG1	0.409539	0.000859148	0.00723248
CCND1	0.409528	0.000859427	0.00723248
KLHDC8B	0.409358	0.000864145	0.00726975
CCT7	0.409338	0.000864687	0.00727188
PPP4C	0.409321	0.000865176	0.00727355
INTS9	0.409298	0.000865804	0.0072764
PRRC2A	0.409244	0.000867321	0.00728654
KALRN	0.409234	0.000867591	0.00728654
RNGTT	0.409169	0.000869387	0.00729676
LEPREL1	0.409156	0.000869769	0.00729753
FLJ35946	0.40903	0.000873293	0.00732465
GPS2	0.408946	0.000875628	0.00734178
SUZ12	0.408864	0.000877952	0.0073543
RGS3	0.408841	0.000878584	0.0073543
AP1S2	0.40877	0.000880581	0.00736699
MDK	0.408767	0.000880686	0.00736699
GSS	0.408544	0.000886989	0.00741231
YTHDF1	0.408495	0.00088839	0.00741416
KIAA0391	0.40837	0.000891929	0.00743417
MIR503	0.408321	0.000893333	0.0074406
ZNF79	0.408201	0.000896787	0.00746098
TMEM11	0.408194	0.000896968	0.00746098
MON1A	0.408146	0.000898344	0.00746995
FNDC1-IT1	0.4081	0.000899664	0.0074757
DZIP1	0.408091	0.000899928	0.0074757
MAPKAP1	0.40796	0.00090371	0.00750464
MXRA8	0.407695	0.000911401	0.00756352
POSTN	0.407656	0.000912517	0.00757028
NAGA	0.40764	0.000912982	0.00757164
VAC14	0.407613	0.000913788	0.00757582
THOC5	0.407601	0.000914122	0.00757609
OTUD5	0.407519	0.000916543	0.00759115
NOP56	0.407485	0.000917531	0.00759683
SIGLEC12	0.407447	0.00091865	0.00759866
ELK3	0.407436	0.000918961	0.00759866
TMEM8A	0.407361	0.000921153	0.00761428
TMEM140	0.407306	0.000922764	0.00762509
C7orf53	0.407255	0.000924275	0.00763233
ERG	0.407247	0.000924516	0.00763233
KIAA1524	0.407246	0.000924551	0.00763233
NPPC	0.407204	0.000925798	0.00763865
TTPAL	0.407199	0.000925924	0.00763865
KIAA1841	0.407077	0.000929546	0.00766351
NAA10	0.407077	0.000929548	0.00766351
PIEZO1	0.406984	0.000932296	0.00768365
WEE1	0.406943	0.00093351	0.00769113
YRDC	0.40684	0.000936583	0.00771139
NT5DC3	0.406759	0.000938997	0.00772874
SLC25A24	0.406744	0.00093944	0.00772986
VPS4A	0.406714	0.000940353	0.00773484
C14orf169	0.406571	0.000944628	0.00776492
TRGV5	0.406505	0.000946615	0.00777616
COPB1	0.406443	0.000948486	0.00778899
PITPNA	0.406376	0.000950504	0.00780046
VANGL1	0.406325	0.000952056	0.00781065
IL11	0.406087	0.000959282	0.00786737
MCHR1	0.40607	0.000959795	0.007869
UFD1L	0.406043	0.000960636	0.00787333
IL21R	0.405999	0.00096197	0.0078817
ADK	0.405971	0.000962837	0.00788623
SYT15	0.405837	0.000966931	0.0079146
TES	0.405773	0.000968912	0.00792823
CPT1C	0.40568	0.00097176	0.00794791
TTF2	0.405674	0.000971949	0.00794791
PLCB4	0.405408	0.000980176	0.0080028
BID	0.405406	0.000980253	0.0080028
SLC39A6	0.405379	0.000981106	0.00800716
HIST1H3I	0.405165	0.000987754	0.0080588
ASB6	0.40496	0.000994197	0.00810874
HAUS8	0.404869	0.000997078	0.00812882
C10orf114	0.404807	0.000999029	0.0081392
LRRC3	0.404789	0.000999583	0.00813946
TNFRSF10A	0.404621	0.00100492	0.00817232
MIR208B	0.404611	0.00100524	0.00817232
KRTAP1-5	0.404552	0.00100711	0.00818481
NLRC5	0.404259	0.0010165	0.00825315
PPRC1	0.404237	0.00101721	0.00825628
QRICH2	0.403893	0.00102832	0.00833562
NSDHL	0.403857	0.00102947	0.00834232
ITPRIP	0.403757	0.00103272	0.00836326
GYS1	0.403657	0.001036	0.00837896
CAPSL	0.403611	0.00103748	0.00838827
MAMDC2	0.403585	0.00103834	0.00838982
MINK1	0.403548	0.00103956	0.00839431
TANC2	0.403491	0.00104144	0.00840311
FUCA2	0.403476	0.00104191	0.00840311
LOC727803	0.403474	0.00104199	0.00840311
LOC100192204	0.403443	0.001043	0.00840853
DGCR14	0.403328	0.00104679	0.00843642
PHF10	0.403302	0.00104765	0.00844062
SOX18	0.403198	0.00105109	0.00846292
PRRG1	0.403139	0.00105305	0.00847596
ADAMDEC1	0.403061	0.00105564	0.00849411
[truncated: 1,238 more rows]
