# Supplementary material for: Dissecting heterogeneity in malignant pleural mesothelioma through histo-molecular gradients for clinical applications
Source: Nat Commun. 2019 Mar 22;10:1333. doi: 10.1038/s41467-019-09307-6 (PMC6430832; doi:10.1038/s41467-019-09307-6)
Supplement: Supplementary file 6 — Supplementary Data 3 [file 41467_2019_9307_MOESM6_ESM.xlsx]

## Sheet: Data 3.A
Supplementary Data 3.A. Selected Pathways associated to E-score
pathway	Gene Name	correlation.E-score	gene_recurrence
Metabolism	ADH1A	0.347615	1
Metabolism	ADH1B	0.560131	1
Metabolism	ADH1C	0.538981	1
Metabolism	ADH4	0.607778	1
Metabolism	ADH5	0.568744	1
Metabolism	ADH6	0.660358	1
Metabolism	ALDH1A2	0.72718	1
Metabolism	ALDH2	0.64927	1
Metabolism	ALDH9A1	0.360564	1
Metabolism	DHRS3	0.546634	1
Metabolism	RDH10	0.478312	1
Cell projection	ABLIM1	0.713282	1
Cell projection	B9D1	0.53122	1
Cell projection	BBS1	0.569362	1
Cell projection	BBS12	0.385442	1
Cell projection	BBS2	0.523692	1
Cell projection	BBS4	0.677108	1
Cell projection	CEP290	0.412871	1
Cell projection	CLUAP1	0.490467	1
Cell projection	DYNC2H1	0.587489	1
Cell projection	DYNC2LI1	0.610873	1
Cell projection	IFT140	0.556542	1
Cell projection	IFT43	0.355083	1
Cell projection	IFT80	0.462111	1
Cell projection	IFT88	0.455107	1
Cell projection	MKS1	0.432029	1
Cell projection	NCK1	0.467792	1
Cell projection	OFD1	0.395312	1
Cell projection	RHOD	0.403446	1
Cell projection	SRGAP2	0.385071	1
Cell projection	TCTN1	0.363576	1
Cell projection	TCTN2	0.48807	1
Cell projection	TTC30A	0.429745	1
Cell projection	TTC30B	0.440515	1
Cell projection	UNC119B	0.327501	1
Cell projection	WDR19	0.531329	1
Complement pathway	C3	0.757159	1
Complement pathway	C4A	0.75493	1
Complement pathway	C4B	0.752641	1
Complement pathway	C4BPA	0.403142	1
Complement pathway	CD46	0.504287	1
Complement pathway	CFI	0.790318	1
Complement pathway	PROS1	0.5446	1
Complement pathway	VTN	0.69206	1
Acyl-chain remodelling	LPCAT3	0.39621	1
Acyl-chain remodelling	PLA2G12A	0.742703	1
Acyl-chain remodelling	PLA2G16	0.448858	1
Acyl-chain remodelling	PLA2G2A	0.656632	1
Acyl-chain remodelling	PLA2G4A	0.553811	1
Acyl-chain remodelling	PLA2G6	0.443528	1
Acyl-chain remodelling	PLB1	0.644543	1
Cell junctions	CD151	0.5145	1
Cell junctions	CDH1	0.386176	1
Cell junctions	CLDN12	0.513629	1
Cell junctions	CLDN15	0.76854	1
Cell junctions	CLDN22	0.333842	1
Cell junctions	CRB3	0.427886	1
Cell junctions	F11R	0.481521	1
Cell junctions	INADL	0.791318	1
Cell junctions	ITGB4	0.413401	1
Cell junctions	KRT5	0.499791	1
Cell junctions	LAMA3	0.542091	1
Cell junctions	LAMA5	0.350071	1
Cell junctions	LAMB3	0.406741	1
Cell junctions	PARD6B	0.817814	1
Cell junctions	PRKCI	0.510759	1
Cell junctions	PTK2B	0.534409	1
Peroxisome	ACOX1	0.370801	1
Peroxisome	PEX11A	0.475247	1
Peroxisome	PEX12	0.419164	1
Peroxisome	PEX19	0.492947	1
Peroxisome	PEX2	0.480982	1
Peroxisome	PEX5L	0.70248	1
Peroxisome	SCP2	0.351654	1
Peroxisome	ZFAND6	0.326161	1
ERBB2 signalling	BTC	0.507737	1
ERBB2 signalling	EGFR	0.484509	1
ERBB2 signalling	ERBB2	0.500806	1
ERBB2 signalling	NRG2	0.36626	1
ERBB2 signalling	NRG4	0.81798	1

## Sheet: Data 3.B
Supplementary Data 3.B. Selected Pathways associated to S-score
pathway	Gene Name	correlation.S-score	gene_recurrence
Cell adhesion	ACTN1	0.663358	1
Cell adhesion	COL1A1	0.520539	2
Cell adhesion	COL1A2	0.42406	1
Cell adhesion	COL4A1	0.71706	1
Cell adhesion	COL4A2	0.690026	1
Cell adhesion	COL6A1	0.446517	1
Cell adhesion	COL6A2	0.419345	1
Cell adhesion	COL6A3	0.33734	1
Cell adhesion	FN1	0.584877	2
Cell adhesion	HSPG2	0.541606	1
Cell adhesion	ITGA1	0.338202	1
Cell adhesion	ITGA10	0.574122	1
Cell adhesion	ITGA11	0.696561	1
Cell adhesion	ITGA2	0.46052	1
Cell adhesion	ITGA5	0.696463	1
Cell adhesion	ITGAV	0.575364	1
Cell adhesion	ITGB1	0.606886	1
Cell adhesion	ITGB3	0.546809	2
Cell adhesion	LAMC1	0.343441	1
Cell adhesion	MAP2K1	0.428353	1
Cell adhesion	PARVB	0.495023	1
Cell adhesion	PDGFA	0.429939	2
Cell adhesion	PDGFB	0.435749	2
Cell adhesion	PDGFRB	0.52234	2
Cell adhesion	PRKCA	0.489337	2
Cell adhesion	PXN	0.643096	1
Cell adhesion	THBS1	0.5355	2
Cell adhesion	TNC	0.632607	1
Cell adhesion	VASP	0.607754	1
Cell adhesion	VAV2	0.431156	1
DNA replication and Cell cycle	BUB1	0.608923	1
DNA replication and Cell cycle	BUB1B	0.500721	1
DNA replication and Cell cycle	BUB3	0.631515	1
DNA replication and Cell cycle	CCNA2	0.619347	1
DNA replication and Cell cycle	CCNB1	0.551307	1
DNA replication and Cell cycle	CCNB2	0.485761	1
DNA replication and Cell cycle	CCND1	0.409528	2
DNA replication and Cell cycle	CCNE1	0.559199	2
DNA replication and Cell cycle	CCNE2	0.502463	2
DNA replication and Cell cycle	CDC20	0.632823	1
DNA replication and Cell cycle	CDC25A	0.674559	1
DNA replication and Cell cycle	CDC25C	0.49339	1
DNA replication and Cell cycle	CDC27	0.486149	1
DNA replication and Cell cycle	CDC45	0.585953	1
DNA replication and Cell cycle	CDC7	0.441991	1
DNA replication and Cell cycle	CDK1	0.576666	1
DNA replication and Cell cycle	CDK6	0.447255	1
DNA replication and Cell cycle	CHEK1	0.545494	2
DNA replication and Cell cycle	DNA2	0.341553	2
DNA replication and Cell cycle	E2F1	0.402354	2
DNA replication and Cell cycle	E2F2	0.330629	1
DNA replication and Cell cycle	E2F3	0.538262	1
DNA replication and Cell cycle	ESPL1	0.573292	1
DNA replication and Cell cycle	FEN1	0.44635	3
DNA replication and Cell cycle	FZR1	0.443797	1
DNA replication and Cell cycle	GADD45A	0.371258	1
DNA replication and Cell cycle	HDAC1	0.608605	1
DNA replication and Cell cycle	HDAC2	0.596803	1
DNA replication and Cell cycle	LIG1	0.449646	3
DNA replication and Cell cycle	MAD2L1	0.418435	1
DNA replication and Cell cycle	MCM3	0.357113	1
DNA replication and Cell cycle	MCM4	0.439044	1
DNA replication and Cell cycle	MCM5	0.447877	1
DNA replication and Cell cycle	MCM6	0.342175	1
DNA replication and Cell cycle	MCM7	0.341953	1
DNA replication and Cell cycle	ORC1	0.571282	1
DNA replication and Cell cycle	ORC6	0.522357	1
DNA replication and Cell cycle	PCNA	0.448225	3
DNA replication and Cell cycle	PKMYT1	0.490754	1
DNA replication and Cell cycle	PLK1	0.613126	1
DNA replication and Cell cycle	POLA1	0.379913	2
DNA replication and Cell cycle	POLD1	0.4957	3
DNA replication and Cell cycle	POLE	0.448031	3
DNA replication and Cell cycle	POLE2	0.539433	3
DNA replication and Cell cycle	PRIM1	0.37662	2
DNA replication and Cell cycle	PRIM2	0.339992	2
DNA replication and Cell cycle	PTTG1	0.510466	1
DNA replication and Cell cycle	RBL1	0.550509	1
DNA replication and Cell cycle	RFC2	0.394745	2
DNA replication and Cell cycle	RFC3	0.35662	2
DNA replication and Cell cycle	RPA1	0.330816	3
DNA replication and Cell cycle	SMC1A	0.506369	1
DNA replication and Cell cycle	WEE1	0.406943	1
DNA replication and Cell cycle	YWHAB	0.474471	1
Angiogenesis	ACVRL1	0.461069	2
Angiogenesis	AKT1	0.504534	2
Angiogenesis	CCBE1	0.573849	1
Angiogenesis	DLL4	0.340951	1
Angiogenesis	ECM1	0.640497	1
Angiogenesis	ENG	0.448363	1
Angiogenesis	F2R	0.533561	1
Angiogenesis	F2RL3	0.495379	1
Angiogenesis	FLNA	0.722582	1
Angiogenesis	FLT1	0.480558	1
Angiogenesis	FLT4	0.554342	1
Angiogenesis	FN1	0.584877	2
Angiogenesis	FOXC2	0.691046	1
Angiogenesis	GAS6	0.549103	1
Angiogenesis	GNA13	0.345931	1
Angiogenesis	ITGB3	0.546809	2
Angiogenesis	MAPK14	0.380713	1
Angiogenesis	NOS3	0.347517	1
Angiogenesis	NOTCH1	0.629482	2
Angiogenesis	NRP1	0.460516	2
Angiogenesis	NRP2	0.613143	1
Angiogenesis	PDGFA	0.429939	2
Angiogenesis	PDGFB	0.435749	2
Angiogenesis	PDGFRB	0.52234	2
Angiogenesis	PRKCA	0.489337	2
Angiogenesis	PRKD2	0.41639	1
Angiogenesis	SERPINE1	0.706495	1
Angiogenesis	SPARC	0.605741	1
Angiogenesis	SRF	0.378231	1
Angiogenesis	TBXA2R	0.682716	1
Angiogenesis	TEK	0.386489	1
Angiogenesis	TGFB1	0.767384	3
Angiogenesis	TGFBR1	0.662328	1
Angiogenesis	THBS1	0.5355	2
Angiogenesis	TLN1	0.490289	1
Angiogenesis	VASH1	0.43594	1
Angiogenesis	VCL	0.660889	1
Angiogenesis	VEGFC	0.726923	1
Angiogenesis	WNT5A	0.341222	2
DNA repair	ATRIP	0.464696	1
DNA repair	BLM	0.640102	1
DNA repair	BRCA1	0.48618	2
DNA repair	BRCA2	0.527564	1
DNA repair	BRIP1	0.602601	1
DNA repair	EME1	0.519759	1
DNA repair	ERCC1	0.456992	1
DNA repair	FEN1	0.44635	3
DNA repair	LIG1	0.449646	3
DNA repair	NBN	0.47292	2
DNA repair	PCNA	0.448225	3
DNA repair	POLD1	0.4957	3
DNA repair	POLE	0.448031	3
DNA repair	POLE2	0.539433	3
DNA repair	RAD51	0.627964	1
DNA repair	RMI1	0.498984	1
DNA repair	RMI2	0.471929	1
DNA repair	RPA1	0.330816	3
DNA repair	SLX4	0.579781	1
DNA repair	TOP3A	0.700006	1
DNA repair	XRCC1	0.398967	1
Telomere maintenance	ACD	0.36831	1
Telomere maintenance	DKC1	0.518318	1
Telomere maintenance	DNA2	0.341553	2
Telomere maintenance	FEN1	0.44635	3
Telomere maintenance	HIST1H4A	0.334211	1
Telomere maintenance	LIG1	0.449646	3
Telomere maintenance	PCNA	0.448225	3
Telomere maintenance	POLA1	0.379913	2
Telomere maintenance	POLD1	0.4957	3
Telomere maintenance	POLE	0.448031	3
Telomere maintenance	POLE2	0.539433	3
Telomere maintenance	PRIM1	0.37662	2
Telomere maintenance	PRIM2	0.339992	2
Telomere maintenance	RFC2	0.394745	2
Telomere maintenance	RFC3	0.35662	2
Telomere maintenance	RPA1	0.330816	3
Apoptosis	AKT1	0.504534	2
Apoptosis	APAF1	0.567212	1
Apoptosis	BAK1	0.480752	1
Apoptosis	BAX	0.635358	2
Apoptosis	BCL2L1	0.47588	1
Apoptosis	BID	0.405406	1
Apoptosis	MAPK8	0.378867	1
Apoptosis	PAK2	0.400481	1
Apoptosis	PMAIP1	0.529223	1
Apoptosis	TNFRSF10A	0.404621	1
Apoptosis	TNFRSF10B	0.509293	1
Apoptosis	TNFSF10	0.469757	1
Apoptosis	TRAF2	0.562488	1
TP53 signalling	BAX	0.635358	2
TP53 signalling	BRCA1	0.48618	2
TP53 signalling	CCNE1	0.559199	2
TP53 signalling	CCNE2	0.502463	2
TP53 signalling	CHEK1	0.545494	2
TP53 signalling	DYRK2	0.590129	1
TP53 signalling	E2F1	0.402354	2
TP53 signalling	E2F7	0.746548	1
TP53 signalling	HIPK1	0.45032	1
TP53 signalling	NBN	0.47292	2
TP53 signalling	PCBP4	0.469871	1
TP53 signalling	PML	0.61213	1
TP53 signalling	PSMA6	0.412101	1
TP53 signalling	PSMA7	0.384805	1
TP53 signalling	PSMB6	0.367582	1
TP53 signalling	PSMB7	0.366596	1
TP53 signalling	PSMC1	0.390478	1
TP53 signalling	PSMC3	0.341732	1
TP53 signalling	PSMC4	0.452894	1
TP53 signalling	PSMD11	0.365175	1
TP53 signalling	PSMD2	0.366053	1
TP53 signalling	PSMD6	0.438053	1
TP53 signalling	PSMD8	0.365852	1
TP53 signalling	PSMD9	0.438524	1
TP53 signalling	PSME4	0.67234	1
EMT	ACVRL1	0.461069	2
EMT	CCND1	0.409528	2
EMT	COL1A1	0.520539	2
EMT	CTNNB1	0.399519	1
EMT	EZH2	0.439773	1
EMT	GDNF	0.657616	1
EMT	GLIPR2	0.623307	1
EMT	HEY1	0.346517	1
EMT	HEYL	0.341794	1
EMT	HIF1A	0.381986	1
EMT	NOG	0.495782	1
EMT	NOTCH1	0.629482	2
EMT	NRP1	0.460516	2
EMT	RBPJ	0.339365	1
EMT	SNAI2	0.550274	1
EMT	SOX9	0.41207	1
EMT	TGFB1	0.767384	3
EMT	TGFB1I1	0.759106	1
EMT	TWIST1	0.454936	1
EMT	WNT5A	0.341222	2
Immune checkpoints	CD274	0.687643	1
Immune checkpoints	LAG3	0.414261	1
Immune checkpoints	DUSP3	0.341694	1
Immune checkpoints	TGFB1	0.767384	3
Immune checkpoints	IL4R	0.341852	1
Immune checkpoints	NRARP	0.365962	1
Immune checkpoints	LILRB1	0.331555	1
Immune checkpoints	LILRB2	0.433377	1
Immune checkpoints	GIMAP5	0.363814	1
Immune checkpoints	PDCD1LG2	0.764895	1
Immune checkpoints	FOXP3	0.512288	1
Immune checkpoints	TNFSF4	0.852379	1
Immune checkpoints	IL2RA	0.516544	1
Immune checkpoints	CTLA4	0.321354	1
Immune checkpoints	VSIG4	0.346273	1
Immune checkpoints	JAK3	0.383449	1
Immune checkpoints	PAG1	0.448553	1
Immune checkpoints	IDO1	0.498255	1
Hypoxia	ACTN4	0.476739	1
Hypoxia	ADA	0.491464	1
Hypoxia	ADM	0.367888	1
Hypoxia	ADSL	0.39135	1
Hypoxia	ALKBH5	0.345325	1
Hypoxia	ANKRD1	0.591378	1
Hypoxia	ASCL2	0.328631	1
Hypoxia	BACH1	0.365276	1
Hypoxia	BDNF	0.45304	1
Hypoxia	CAV1	0.541742	1
Hypoxia	CD24	0.498881	1
Hypoxia	DDIT4	0.360293	1
Hypoxia	ERCC2	0.566217	1
Hypoxia	ETS1	0.568785	1
Hypoxia	FNDC1	0.454703	1
Hypoxia	GNB1	0.363604	1
Hypoxia	KCNMA1	0.699344	1
Hypoxia	LONP1	0.424939	1
Hypoxia	LOXL2	0.838672	1
Hypoxia	MMP14	0.356079	1
Hypoxia	NKX3-1	0.321813	1
Hypoxia	NOS2	0.46149	1
Hypoxia	NOX4	0.537782	1
Hypoxia	NPPC	0.407204	1
Hypoxia	PAM	0.325596	1
Hypoxia	PDLIM1	0.5058	1
Hypoxia	PLAT	0.639458	1
Hypoxia	PLAU	0.578275	1
Hypoxia	PLOD1	0.548244	1
Hypoxia	PRKAA1	0.351195	1
Hypoxia	RAMP2	0.369892	1
Hypoxia	RHOA	0.500231	1
Hypoxia	SDC2	0.564438	1
Hypoxia	SLC29A1	0.554261	1
Hypoxia	STAT5B	0.347012	1
Hypoxia	STC1	0.430639	1
Hypoxia	STC2	0.549543	1
Hypoxia	TACC3	0.568186	1
Hypoxia	UBE2D2	0.340122	1
Hypoxia	UCN2	0.683057	1
Hypoxia	VHL	0.431746	1

## Sheet: Data 3.A_KEGG
Supplementary Data 3.A_KEGG. Pathways associated to E-score using KEGG database
Term	Overlap	P.value	Genes
Fatty acid degradation_Homo sapiens_hsa00071	14/44	0.000193527	CPT1A;ADH1C;ADH1B;ECI1;ADH1A;ACADSB;ADH5;ADH6;ALDH3A2;ADH4;ALDH2;ACOX1;ACADM;ALDH9A1
Valine, leucine and isoleucine degradation_Homo sapiens_hsa00280	12/48	0.00533011	MCCC2;ALDH3A2;HMGCL;ALDH6A1;HIBADH;AUH;ALDH2;ABAT;ACADM;ACADSB;AACS;ALDH9A1
Retinol metabolism_Homo sapiens_hsa00830	15/65	0.00446469	RETSAT;ADH1C;ADH1B;ADH1A;HSD17B6;CYP3A5;DHRS3;ADH5;ADH6;ADH4;RDH10;ALDH1A2;RDH16;PNPLA4;LRAT
Axon guidance_Homo sapiens_hsa04360	24/127	0.00651528	SEMA5A;NTNG1;EPHB6;ROBO3;EPHA6;SEMA4D;SEMA3C;SEMA6D;SEMA3B;EFNA5;RHOD;PTK2;GNAI1;EFNA1;ABLIM1;EFNB3;ABLIM2;PLXNA2;PLXNB1;SRGAP2;MET;MAPK3;EPHB3;NCK1
beta-Alanine metabolism_Homo sapiens_hsa00410	8/31	0.0175832	ALDH3A2;ALDH6A1;ALDH2;ALDH3B1;CARNS1;ABAT;ACADM;ALDH9A1
Glycolysis / Gluconeogenesis_Homo sapiens_hsa00010	13/67	0.0317336	ADH1C;ADH1B;ADH1A;ADH5;ADH6;ALDH3A2;ADH4;ALDH2;ALDH3B1;PGM2;PFKM;PGM1;ALDH9A1
Complement and coagulation cascades_Homo sapiens_hsa04610	15/79	0.0265124	C1S;C1R;PROS1;CFI;C4BPA;CLU;C4B;C3;C4A;PROCR;VTN;BDKRB1;SERPING1;CD46;CFB
alpha-Linolenic acid metabolism_Homo sapiens_hsa00592	7/25	0.0165283	PLA2G16;PLA2G12A;ACOX1;PLA2G2A;PLA2G4A;PLA2G6;PLB1
Tyrosine metabolism_Homo sapiens_hsa00350	8/35	0.035245	ADH4;ADH1C;ADH1B;ADH1A;ALDH3B1;MIF;ADH5;ADH6
Parkinson's disease_Homo sapiens_hsa05012	23/142	0.0417114	ND6;COX7B;GPR37;NDUFB5;NDUFA4;NDUFC1;SDHD;SNCAIP;COX7C;PARK2;SLC6A3;GNAI1;CASP9;COX3;COX2;ND1;COX1;CYTB;ND3;SLC25A4;ND5;SNCA;ND4
Peroxisome_Homo sapiens_hsa04146	15/83	0.0393867	PEX19;PEX11A;EPHX2;PEX2;PEX12;HMGCL;PEX5L;NUDT7;PRDX5;ACOX2;SCP2;ACOX1;PMVK;DECR2;NUDT12
Alanine, aspartate and glutamate metabolism_Homo sapiens_hsa00250	8/35	0.035245	ALDH5A1;GLS2;GFPT2;ABAT;RIMKLA;NIT2;ASS1;GLS
Glycosaminoglycan biosynthesis - keratan sulfate_Homo sapiens_hsa00533	5/15	0.0196106	B3GNT7;B3GNT1;CHST4;ST3GAL1;B4GALT4
Proximal tubule bicarbonate reclamation_Homo sapiens_hsa04964	6/23	0.0360417	GLS2;ATP1A1;ATP1B1;SLC4A4;GLS;AQP1

## Sheet: Data 3.A_GO
Supplementary Data 3.A_GO. Pathways associated to E-score using GO database
Term	Overlap	P.value	Genes
ethanol metabolic process (GO:0006067)	8/14	3.75904e-05	ADH4;ALDH2;ADH1C;ADH1B;ALDH3B1;ADH1A;ADH5;ADH6
ethanol oxidation (GO:0006069)	7/11	4.60613e-05	ADH4;ALDH2;ADH1C;ADH1B;ADH1A;ADH5;ADH6
primary alcohol metabolic process (GO:0034308)	15/41	1.78847e-05	RETSAT;ADH1C;ADH1B;ADH1A;DHRS3;ADH5;BCMO1;ADH6;ALDH3A2;ADH4;ALDH2;ALDH1A2;ALDH3B1;RDH10;LRAT
regulation of complement activation (GO:0030449)	10/27	0.000403107	C4B;C3;C4A;VTN;PROS1;CFI;SERPING1;C4BPA;CD46;CFB
neurotransmitter metabolic process (GO:0042133)	10/27	0.000403107	GCHFR;CLN3;DAGLA;LRTOMT;ALDH5A1;ALDH2;ABAT;SLC6A3;PRIMA1;ALDH9A1
cell projection assembly (GO:0030031)	42/213	0.000159842	LAMA5;INTU;ITGB4;LRRC6;LRRC16A;DYNC2LI1;FGD4;SLC9A3R1;ABLIM1;FGD6;TCTN2;HYDIN;NEK1;FOPNL;SRGAP2;CEP290;BBS4;SH2B1;NCK1;OFD1;DYNC2H1;BBS2;BBS1;IFT140;WDR19;IFT80;BAIAP2;RHOD;KIF27;TSGA10;IFT88;RSPH1;KLF5;TTC30B;TTC30A;MKS1;ARHGEF4;B9D1;WDPCP;RAB17;EZR;CLUAP1
regulation of protein activation cascade (GO:2000257)	10/29	0.000777	C4B;C3;VTN;C4A;PROS1;CFI;SERPING1;C4BPA;CD46;CFB
cilium assembly (GO:0042384)	25/118	0.00110842	LAMA5;INTU;LRRC6;DYNC2LI1;ABLIM1;TCTN2;HYDIN;NEK1;FOPNL;CEP290;BBS4;DYNC2H1;BBS2;BBS1;IFT140;WDR19;IFT80;KIF27;TTC30B;TTC30A;MKS1;B9D1;WDPCP;RAB17;CLUAP1
cilium organization (GO:0044782)	26/125	0.00118545	LAMA5;INTU;LRRC6;DYNC2LI1;ABLIM1;TCTN2;HYDIN;NEK1;FOPNL;CEP290;BBS4;DYNC2H1;BBS2;BBS1;IFT140;WDR19;IFT80;KIF27;TTC17;TTC30B;TTC30A;MKS1;B9D1;WDPCP;RAB17;CLUAP1
peroxisome fission (GO:0016559)	5/10	0.00264556	FIS1;PEX19;ACOX1;PEX11A;MFF
filopodium assembly (GO:0046847)	8/24	0.00331454	FGD4;FGD6;ITGB4;ARHGEF4;RAB17;SRGAP2;EZR;BAIAP2
iron coordination entity transport (GO:1901678)	5/12	0.0068697	SLC48A1;ABCB6;ABCB7;LCN2;ASIC3
retinol metabolic process (GO:0042572)	7/23	0.0102699	ADH4;RETSAT;ALDH1A2;RDH10;LRAT;DHRS3;BCMO1
prostanoid metabolic process (GO:0006692)	7/23	0.0102699	PTGIS;ACOX1;PDPN;MIF;PTGR2;PTGS1;TNFRSF1A
prostaglandin metabolic process (GO:0006693)	7/23	0.0102699	PTGIS;ACOX1;PDPN;MIF;PTGR2;PTGS1;TNFRSF1A
dopamine metabolic process (GO:0042417)	8/28	0.00935632	GPR37;SPR;NPR1;ATP7A;SNCAIP;SLC6A3;PARK2;SNCA
hemidesmosome assembly (GO:0031581)	5/12	0.0068697	CD151;LAMB3;ITGB4;LAMA3;KRT5
branched-chain amino acid metabolic process (GO:0009081)	7/23	0.0102699	GHR;MCCC2;HMGCL;ALDH6A1;AUH;HIBADH;ACADSB
quinone metabolic process (GO:1901661)	8/29	0.0116866	ADH4;AKR7A2;ADCK3;COQ9;CYP4F11;CYP4F12;COQ7;CBR4
cilium morphogenesis (GO:0060271)	12/50	0.00753801	OFD1;BBS2;UNC119B;IFT88;IFT43;TCTN2;TCTN1;MKS1;B9D1;WDPCP;CEP290;BBS4
intraciliary transport (GO:0042073)	7/24	0.0131339	DYNC2H1;IFT43;TTC30B;IFT140;BBS12;WDR19;TTC30A
protein insertion into membrane (GO:0051205)	5/14	0.0143663	REEP1;WRB;COX18;EGFR;GET4
branched-chain amino acid catabolic process (GO:0009083)	6/19	0.0142375	MCCC2;HMGCL;ALDH6A1;AUH;HIBADH;ACADSB
tight junction assembly (GO:0070830)	10/39	0.0087704	CLDN22;PRKCI;PARD6B;CLDN15;CDH1;CLDN12;F11R;INADL;MPP7;CRB3
cellular aldehyde metabolic process (GO:0006081)	11/46	0.0105922	ALDH3A2;ADH4;PDXK;AKR7A2;ALDH1A2;ALDH3B1;RDH10;BCO2;ADH5;BCMO1;ALDH9A1
peroxisome organization (GO:0007031)	7/25	0.0165283	PEX5L;PEX19;SCP2;ZFAND6;PEX11A;PEX2;PEX12
peptidyl-tyrosine autophosphorylation (GO:0038083)	4/8	0.0074019	DDR1;KDR;PTK2B;MAPK3
phosphatidylcholine acyl-chain remodeling (GO:0036151)	7/26	0.0204985	PLA2G16;PLA2G12A;LPCAT3;PLA2G2A;PLA2G4A;PLA2G6;PLB1
androgen biosynthetic process (GO:0006702)	5/15	0.0196106	SCARB1;CYP11A1;HSD3B1;SRD5A3;HSD17B6
regulation of oxidative phosphorylation (GO:0002082)	4/9	0.0121587	MLXIPL;SLC25A23;ATP7A;SNCA
cellular monovalent inorganic cation homeostasis (GO:0030004)	11/48	0.014596	CLN3;TTPA;TMPRSS3;CHP1;ATP1A1;CLCN3;ATP1B1;NOX1;CLN5;NR3C2;TMEM165
neurotransmitter catabolic process (GO:0042135)	4/9	0.0121587	LRTOMT;ALDH5A1;ABAT;PRIMA1
regulation of acute inflammatory response (GO:0002673)	14/66	0.0126336	PROS1;CFI;C4BPA;OSMR;C3;C4B;ADCYAP1;VTN;C4A;SERPING1;FFAR3;IL6ST;CD46;CFB
fat-soluble vitamin metabolic process (GO:0006775)	8/32	0.0212184	CYP11A1;ALDH1A2;TTPA;LRAT;LRP2;CYP4F11;CYP4F12;BCMO1
catecholamine metabolic process (GO:0006584)	10/43	0.0175666	GPR37;LRTOMT;SPR;NPR1;ATP7A;SNCAIP;SLC6A3;PARK2;SULT1A2;SNCA
catechol-containing compound metabolic process (GO:0009712)	10/43	0.0175666	GPR37;LRTOMT;SPR;NPR1;ATP7A;SNCAIP;SLC6A3;PARK2;SULT1A2;SNCA
regulation of Rho GTPase activity (GO:0032319)	29/174	0.017274	DOCK4;FICD;ITSN1;EFNA5;ARHGAP5;DOCK11;FGD4;FGD6;ERBB2;PTK2B;EPS8L1;RICTOR;EPS8L2;SRGAP2;EPHB3;ARHGEF33;PLEKHG3;SEMA4D;ARHGEF37;GRHL3;PTK2;BCR;NET1;ADCYAP1;OBSCN;ARHGEF4;PLXNB1;AGRN;ARHGEF5
establishment of protein localization to peroxisome (GO:0072663)	5/16	0.0259672	PEX5L;PEX19;ZFAND6;PEX2;PEX12
protein localization to peroxisome (GO:0072662)	5/16	0.0259672	PEX5L;PEX19;ZFAND6;PEX2;PEX12
protein targeting to peroxisome (GO:0006625)	5/16	0.0259672	PEX5L;PEX19;ZFAND6;PEX2;PEX12
monovalent inorganic cation homeostasis (GO:0055067)	16/82	0.0176115	TMPRSS3;ATP1A1;CLCN3;ATP1B1;CYP4F12;TMEM165;CLN5;NR3C2;CLN3;TTPA;SCNN1A;CHP1;SLC26A9;NOX1;PDK2;ATP6V1B1
cellular component assembly involved in morphogenesis (GO:0010927)	30/186	0.0237979	LAMA5;INTU;LRRC6;DYNC2LI1;ABLIM1;TCTN2;HYDIN;NEK1;FOPNL;CEP290;BBS4;TMOD1;OFD1;DYNC2H1;BBS2;BBS1;IFT140;WDR19;IFT80;KIF27;RSPH1;IFT88;TTC30B;TTC30A;MKS1;B9D1;WDPCP;RAB17;CLUAP1;OBSL1
lamellipodium assembly (GO:0030032)	8/33	0.0253546	FGD4;ABLIM1;ARHGEF4;LRRC16A;SRGAP2;RHOD;SH2B1;NCK1
regulation of humoral immune response (GO:0002920)	10/45	0.0238432	C3;C4B;VTN;C4A;PROS1;CFI;SERPING1;C4BPA;CD46;CFB
regulation of keratinocyte proliferation (GO:0010837)	6/22	0.0293186	FGF7;CDH3;INTU;STXBP4;CASK;REG3G
blood vessel endothelial cell migration (GO:0043534)	6/23	0.0360417	SCARB1;KDR;PTK2B;TDGF1;GPLD1;AMOT
heme metabolic process (GO:0042168)	7/28	0.0303297	BDH2;UROD;COX15;BLVRB;PPOX;NFE2L1;TMEM14C
liver development (GO:0001889)	16/86	0.0267609	GATA6;COBL;LSR;PKD2;ASS1;EGFR;AACS;HMGCL;IFT88;DBP;SP1;RB1CC1;ALDH1A2;ACADM;MET;ALDH9A1
epidermis development (GO:0008544)	21/120	0.0237525	DSP;LAMA5;KRTAP5-9;TFAP2C;LAMB3;BNC1;LAMA3;GAB1;GRHL3;KRT5;CST6;EVPL;KLK7;EGFR;ALDH3A2;SCEL;FGF7;IFT88;STS;KRT15;FLOT2
embryonic placenta development (GO:0001892)	6/23	0.0360417	SP1;TTPA;ARNT;PKD2;EGFR;BPTF
organ formation (GO:0048645)	5/17	0.0335007	BMP4;IFT88;RDH10;GATA6;GLI2
peroxisomal transport (GO:0043574)	5/17	0.0335007	PEX5L;PEX19;ZFAND6;PEX2;PEX12
regulation of mitochondrial fission (GO:0090140)	4/12	0.0363957	FIS1;MFF;PARK2;DHODH
cellular hormone metabolic process (GO:0034754)	17/95	0.0322977	SCARB1;PLEKHA1;RETSAT;SRD5A3;HSD3B1;HSD17B6;HSD17B8;DHRS3;BCMO1;ADH4;SCP2;CYP11A1;CYP21A2;ALDH1A2;RDH10;LRAT;BCO2
phosphatidylethanolamine acyl-chain remodeling (GO:0036152)	6/23	0.0360417	PLA2G16;PLA2G12A;LPCAT3;PLA2G2A;PLA2G4A;PLA2G6
phosphatidylserine acyl-chain remodeling (GO:0036150)	5/17	0.0335007	PLA2G16;PLA2G12A;LPCAT3;PLA2G2A;PLA2G4A
skeletal muscle organ development (GO:0060538)	4/10	0.0185007	CNTFR;WT1;ASS1;DISP1
embryonic digestive tract development (GO:0048566)	5/18	0.0422573	FGF9;RARRES2;ALDH1A2;VPS52;GLI2
cell-substrate junction assembly (GO:0007044)	9/41	0.0335784	LAMA5;CD151;LAMB3;ITGB4;LAMA3;TRIP6;PTK2B;KRT5;RHOD
cofactor metabolic process (GO:0051186)	38/255	0.0378066	LIPT2;PDXK;H6PD;HIBADH;ABCB6;COX15;SHMT1;MRI1;PPOX;ACACB;THTPA;HMGCL;ADH4;AKR7A2;PRDX5;SPR;UROD;PPCS;PMVK;PCBD2;CBR4;TMEM14C;NUDT12;MCCC2;DCAKD;OXSM;COQ9;ELOVL7;CYP4F11;CYP4F12;COQ7;NUDT7;BDH2;VNN3;BLVRB;ADCK3;NFE2L1;NOX1
amino-acid betaine metabolic process (GO:0006577)	5/17	0.0335007	CPT1A;CHDH;SHMT1;ACADM;ALDH9A1
regulation of alkaline phosphatase activity (GO:0010692)	4/11	0.0265537	SEMA4D;NPNT;PPARGC1B;GPLD1
ethanolamine-containing compound metabolic process (GO:0042439)	15/81	0.0324864	CDS1;BCHE;PLA2G12A;SGMS1;PLA2G2A;PLA2G4A;PLA2G6;PLB1;SMPD3;CLN3;PLA2G16;CHDH;LPCAT3;SMPDL3B;GPLD1
regulation of intracellular pH (GO:0051453)	7/30	0.04291	CLN3;TTPA;CHP1;CLCN3;NOX1;TMEM165;CLN5
lamellipodium organization (GO:0097581)	8/36	0.0410493	FGD4;ABLIM1;ARHGEF4;LRRC16A;SRGAP2;RHOD;SH2B1;NCK1
embryonic organ development (GO:0048568)	20/119	0.0393303	NFE2;RARRES2;WDR19;ARNT;COBL;PKD2;EGFR;PBX1;GLI2;FGF9;SP1;ALDH1A2;TTPA;RDH10;VPS52;KDR;RBBP6;ZFPM2;PLCD3;BPTF
cofactor transport (GO:0051181)	6/24	0.0436777	SLC48A1;SLC25A29;ABCB6;ABCB7;SLC33A1;PDPN
regulation of neurotransmitter levels (GO:0001505)	16/90	0.0390564	SYT4;DAGLA;GLS2;ABAT;PARK2;SLC6A3;GLS;GCHFR;CLN3;LRTOMT;ALDH5A1;ALDH2;ZNF219;PRIMA1;ALDH9A1;SNCA
sodium ion homeostasis (GO:0055078)	6/24	0.0436777	TMPRSS3;SCNN1A;ATP1A1;ATP1B1;CYP4F12;NR3C2
coenzyme A metabolic process (GO:0015936)	5/18	0.0422573	MCCC2;NUDT7;PPCS;DCAKD;ACACB
cellular response to fluid shear stress (GO:0071498)	4/12	0.0363957	PKD2;MAP2K5;ASS1;NFE2L2
carnitine metabolic process (GO:0009437)	4/12	0.0363957	CPT1A;SHMT1;ACADM;ALDH9A1
response to acidic pH (GO:0010447)	4/12	0.0363957	CHP1;PKD1L3;ASIC3;NOX1
quinone biosynthetic process (GO:1901663)	4/13	0.0480596	ADCK3;COQ9;CYP4F12;COQ7
sphingomyelin metabolic process (GO:0006684)	4/13	0.0480596	SMPD3;CLN3;SGMS1;SMPDL3B
negative regulation of response to reactive oxygen species (GO:1901032)	4/13	0.0480596	GPR37;HP;MET;NFE2L2
respiratory chain complex IV assembly (GO:0008535)	4/13	0.0480596	COA1;COX15;COX18;COX14
cellular sodium ion homeostasis (GO:0006883)	4/13	0.0480596	TMPRSS3;ATP1A1;ATP1B1;NR3C2

## Sheet: Data 3.A_REACTOME
Supplementary Data 3.A_REACTOME. Pathways associated to E-score using REACTOME database
Term	Overlap	P.value	Genes
Ethanol oxidation_Homo sapiens_R-HSA-71384	7/12	9.98848e-05	ADH4;ALDH2;ADH1C;ADH1B;ADH1A;ADH5;ADH6
Intraflagellar transport_Homo sapiens_R-HSA-5620924	13/41	0.000338231	DYNC2H1;IFT140;WDR19;IFT80;DYNC2LI1;IFT88;IFT43;TTC30B;WDR60;TTC30A;DYNLRB2;KIFAP3;CLUAP1
Regulation of Complement cascade_Homo sapiens_R-HSA-977606	9/26	0.00137516	C3;C4B;VTN;C4A;PROS1;CFI;C4BPA;CD46;CFB
Activation of C3 and C5_Homo sapiens_R-HSA-174577	4/6	0.00190693	C4B;C3;C4A;CFB
Assembly of the primary cilium_Homo sapiens_R-HSA-5617833	33/187	0.00497763	UNC119B;CETN2;PKD2;DYNC2LI1;TCTN2;TCTN1;NPHP4;KIFAP3;RAB11FIP3;CEP290;NINL;BBS4;CDK5RAP2;DYNC2H1;BBS2;OFD1;BBS1;IFT140;WDR19;IFT80;LZTFL1;IFT88;IFT43;TTC30B;BBS12;WDR60;TTC30A;AKAP9;MKS1;B9D1;DYNLRB2;CLUAP1;EXOC1
PI3K events in ERBB2 signaling_Homo sapiens_R-HSA-1963642	6/16	0.00562608	BTC;NRG4;ERBB2;GAB1;NRG2;EGFR
Branched-chain amino acid catabolism_Homo sapiens_R-HSA-70895	7/23	0.0102699	MCCC2;ALDH6A1;HIBADH;AUH;SHMT1;ACADSB;ALDH9A1
ERBB2 Activates PTK6 Signaling_Homo sapiens_R-HSA-8847993	5/13	0.010152	BTC;NRG4;ERBB2;NRG2;EGFR
RA biosynthesis pathway_Homo sapiens_R-HSA-5365859	7/22	0.00788853	ADH4;ADH1C;ADH1A;ALDH1A2;RDH10;RDH16;DHRS3
Cell-Cell communication_Homo sapiens_R-HSA-1500931	23/131	0.0179548	PRKCI;CD151;LAMB3;ITGB4;MAGI2;LAMA3;CASK;F11R;INADL;MLLT4;PTK2;CLDN22;PARD6B;CDH3;CLDN15;CDH1;CLDN12;PTK2B;CD47;DSCAML1;SPTAN1;CRB3;NCK1
Tight junction interactions_Homo sapiens_R-HSA-420029	8/30	0.0144171	CLDN22;PRKCI;PARD6B;CLDN15;CLDN12;F11R;INADL;CRB3
ERBB2 Regulates Cell Motility_Homo sapiens_R-HSA-6785631	5/15	0.0196106	BTC;NRG4;ERBB2;NRG2;EGFR
Acyl chain remodelling of PC_Homo sapiens_R-HSA-1482788	7/25	0.0165283	PLA2G16;PLA2G12A;LPCAT3;PLA2G2A;PLA2G4A;PLA2G6;PLB1
Type I hemidesmosome assembly_Homo sapiens_R-HSA-446107	4/9	0.0121587	CD151;LAMB3;ITGB4;LAMA3
GRB2 events in ERBB2 signaling_Homo sapiens_R-HSA-1963640	5/16	0.0259672	BTC;NRG4;ERBB2;NRG2;EGFR
Signaling by Retinoic Acid_Homo sapiens_R-HSA-5362517	9/42	0.0386643	ADH4;CPT1A;ADH1C;ALDH1A2;ADH1A;RDH10;RDH16;DHRS3;PDK2
Phase 1 - Functionalization of compounds_Homo sapiens_R-HSA-211945	16/92	0.0465361	NCOA2;PTGIS;ADH1C;ADH1B;ADH1A;EPHX1;CYP4F11;CYP3A5;CYP4F12;ADH5;ADH6;PTGS1;ADH4;ALDH2;CYP21A2;CYP11A1
SHC1 events in ERBB2 signaling_Homo sapiens_R-HSA-1250196	5/18	0.0422573	BTC;NRG4;ERBB2;NRG2;EGFR
Acyl chain remodelling of PE_Homo sapiens_R-HSA-1482839	6/23	0.0360417	PLA2G16;PLA2G12A;LPCAT3;PLA2G2A;PLA2G4A;PLA2G6
Acyl chain remodelling of PS_Homo sapiens_R-HSA-1482801	5/17	0.0335007	PLA2G16;PLA2G12A;LPCAT3;PLA2G2A;PLA2G4A
GRB7 events in ERBB2 signaling_Homo sapiens_R-HSA-1306955	3/5	0.0115767	GRB7;ERBB2;NRG2
Signaling by MST1_Homo sapiens_R-HSA-8852405	3/5	0.0115767	SPINT1;SPINT2;MST1R
Synthesis of Ketone Bodies_Homo sapiens_R-HSA-77111	3/7	0.0341386	HMGCL;BDH2;AACS

## Sheet: Data 3.B_KEGG
Supplementary Data 3.B_KEGG. Pathways associated to S-score using KEGG database
Term	Overlap	P.value	Genes
Focal adhesion_Homo sapiens_hsa04510	66/202	4.97687e-09	ITGB1;MYLK2;FLT1;FLT4;ITGB3;TNC;ILK;LAMC1;ARHGAP35;MYLK;ACTG1;CCND1;IBSP;AKT1;RAC3;ITGAV;PDGFRB;MAP2K1;PPP1R12A;ACTN1;ITGA2;ITGA1;PRKCA;ACTN4;RHOA;VAV2;COL4A2;COL4A1;COL6A2;COL6A1;RAPGEF1;COL6A3;ITGA5;TLN1;MYL9;PPP1R12C;CRK;VCL;PXN;PDGFB;PDGFA;THBS2;THBS1;PIK3R5;THBS3;MAPK8;FLNA;FLNB;PIP5K1C;FLNC;PAK3;PAK2;VASP;CAV3;CAV2;CAV1;FN1;VEGFC;PARVB;COL1A1;COL1A2;ITGA10;ITGA11;ZYX;CTNNB1;GRB2
Cell cycle_Homo sapiens_hsa04110	46/124	1.34476e-08	HDAC2;PCNA;MCM7;PRKDC;YWHAB;HDAC1;BUB1B;TTK;PKMYT1;CDC20;CCNB2;FZR1;CCNB1;ORC6;CDC45;CCND1;PTTG1;ORC1;CHEK1;CDC27;E2F1;E2F2;E2F3;BUB3;BUB1;TGFB1;GADD45A;PLK1;CDC7;CDC25C;SMC1A;CDC25A;MAD2L2;CCNA2;WEE1;RBL1;CDK6;ESPL1;CCNE2;CCNE1;CDK1;MCM3;MCM4;MCM5;MCM6;MAD2L1
DNA replication_Homo sapiens_hsa03030	20/36	7.40234e-08	PRIM2;RFC3;FEN1;RNASEH2A;PCNA;LIG1;MCM7;RFC2;PRIM1;RPA1;POLA1;POLE2;POLD1;POLE3;MCM3;MCM4;MCM5;MCM6;DNA2;POLE
Bacterial invasion of epithelial cells_Homo sapiens_hsa05100	29/78	5.84622e-06	ITGB1;PXN;ARPC5L;ILK;CLTA;CBL;PIK3R5;ACTG1;SEPT9;SEPT6;CLTCL1;SEPT11;CAV3;CAV2;CAV1;FN1;RHOG;RHOA;SEPT2;DNM1;MAD2L2;ARHGAP10;ARPC2;ARPC3;ELMO2;CTNNB1;ITGA5;CRK;VCL
Platelet activation_Homo sapiens_hsa04611	38/122	2.86856e-05	ITGB1;GUCY1B3;MYLK2;ITGB3;ADCY4;GNAI3;ADCY1;ADCY7;ARHGAP35;ACTG1;MYLK;PIK3R5;GNAI2;GNA13;TBXA2R;AKT1;PRKACA;PRKACB;VASP;PPP1R12A;NOS3;ITGA2;F2R;PLA2G4C;MAPK14;RHOA;COL1A1;COL3A1;PLCB3;COL1A2;FCGR2A;PLCB4;STIM1;GNAS;ORAI1;TLN1;FERMT3;F2RL3
Regulation of actin cytoskeleton_Homo sapiens_hsa04810	58/214	3.22509e-05	ITGB1;MYLK2;ITGB3;CHRM5;ARPC5L;ARHGAP35;MYLK;ACTG1;FGF5;CFL2;CFL1;PIP4K2A;RAC3;ITGAV;PDGFRB;MAP2K1;PPP1R12A;ACTN1;ITGA2;F2R;ITGA1;ACTN4;RHOA;VAV2;ENAH;TIAM1;MRAS;MYH9;ITGA5;PFN1;MYL9;PPP1R12C;CRK;VCL;PXN;PDGFB;PDGFA;IQGAP3;FGD1;SLC9A1;PIK3R5;GNA13;NRAS;GNA12;PIP5K1C;PAK3;PAK2;MYH10;FGF21;LIMK2;LIMK1;FN1;MSN;SSH1;ARPC2;ARPC3;ITGA10;ITGA11
HTLV-I infection_Homo sapiens_hsa05166	67/258	3.6606e-05	NRP1;CRTC2;SPI1;SLC2A1;BUB1B;ETS1;CDC20;ELK4;CCND1;PTTG1;MYB;CHEK1;CDC27;AKT1;MYBL2;IKBKG;PRKACA;PRKACB;MYBL1;JAK3;POLE;PDGFRB;TBP;WNT5B;WNT5A;TGFBR1;MRAS;TBPL1;VDAC1;TLN1;SLC25A5;VAC14;PCNA;SRF;ADCY4;PDGFB;PDGFA;GPS2;ADCY1;ADCY7;PIK3R5;CCNB2;NRAS;MAPK8;POLD1;E2F1;DVL2;E2F2;E2F3;BUB3;STAT5B;RANBP1;FDPS;FZD2;RANBP3;TGFB1;FZD6;FOSL1;POLE2;IL2RA;POLE3;BAX;CTNNB1;TCF3;MAP3K14;MAD2L1;BCL2L1
Proteoglycans in cancer_Homo sapiens_hsa05205	53/203	0.000195554	ITGB1;ITGB3;ACTG1;CCND1;PLAU;AKT1;ITGAV;PRKACA;PRKACB;MAP2K1;PPP1R12A;WNT5B;ITGA2;WNT5A;PLAUR;PRKCA;ANK1;HSPG2;MMP9;RHOA;VAV2;TIAM1;MRAS;ITGA5;TLR4;PPP1R12C;SDC2;PXN;TWIST1;CBL;HIF1A;THBS1;SLC9A1;PIK3R5;NRAS;FLNA;FLNB;PLCG1;FLNC;CAMK2G;FZD2;TGFB1;CAV3;CAV2;CAV1;FZD6;FN1;MSN;PTPN11;MAPK14;SDC1;CTNNB1;GRB2
Fanconi anemia pathway_Homo sapiens_hsa03460	21/53	3.6722e-05	FANCI;RMI2;BLM;FANCM;RMI1;TOP3A;FANCA;RPA1;C17ORF70;BRCA1;FANCB;BRCA2;FANCG;BRIP1;SLX4;RAD51;EME1;FANCD2;UBE2T;ERCC1;ATRIP
Rap1 signaling pathway_Homo sapiens_hsa04015	54/211	0.000294224	ITGB1;FLT1;CALML5;FLT4;ITGB3;SIPA1L3;ACTG1;FGF5;AKT1;RAC3;PDGFRB;MAP2K1;F2R;ARAP3;PRKCA;NGF;RHOA;VAV2;TIAM1;PLCB3;MRAS;PLCB4;PRKD3;ADORA2B;RAPGEF1;PRKD2;PFN1;TLN1;CRK;RALA;ADCY4;PDGFB;GNAI3;PARD6G;PDGFA;ADCY1;ADCY7;THBS1;GNAI2;RASGRP3;PIK3R5;NRAS;PLCG1;FGF21;VASP;FARP2;VEGFC;MAPK14;GNAS;CTNNB1;CALM3;TEK;CALM1;F2RL3
Chronic myeloid leukemia_Homo sapiens_hsa05220	24/73	0.000330922	STAT5B;MAP2K1;HDAC2;TGFB1;CTBP2;HDAC1;PTPN11;GAB2;CBL;TGFBR1;RUNX1;PIK3R5;NRAS;CDK6;MECOM;CCND1;E2F1;AKT1;E2F2;E2F3;GRB2;IKBKG;CRK;BCL2L1
Viral carcinogenesis_Homo sapiens_hsa05203	51/205	0.000856977	YWHAB;RBPJ;CDC20;CCND1;CREB3L1;CHEK1;CCR8;IKBKG;PRKACA;PRKACB;JAK3;TBP;ACTN1;TRAF2;ACTN4;RHOA;CCNA2;RBL1;PKM;CCNE2;CCNE1;TRAF3;MAPKAPK2;RASA2;TBPL1;HIST1H2BB;CREB5;VAC14;HIST1H2BM;HDAC2;HIST1H2BO;ATF6B;HIST1H2BJ;HDAC1;HIST1H2BL;SRF;PXN;GTF2E2;PIK3R5;NRAS;PMAIP1;BAK1;STAT5B;RANBP1;HIST1H4A;CDK6;PSMC1;CDK1;BAX;GRB2;HIST1H4J
Fc gamma R-mediated phagocytosis_Homo sapiens_hsa04666	28/93	0.00056783	ARPC5L;INPPL1;ASAP1;PLD1;PIK3R5;FCGR3A;CFL2;CFL1;AKT1;PLCG1;PIP5K1C;VASP;MAP2K1;MYO10;LIMK2;SPHK1;LIMK1;PRKCD;PRKCA;GAB2;VAV2;MARCKS;FCGR2A;ARPC2;ARPC3;AMPH;CRK;ARF6
ECM-receptor interaction_Homo sapiens_hsa04512	26/82	0.000363856	ITGB1;ITGB3;TNC;HMMR;LAMC1;THBS2;THBS1;THBS3;IBSP;SV2A;ITGAV;ITGA2;ITGA1;FN1;HSPG2;COL1A1;COL1A2;COL4A2;COL4A1;ITGA10;COL6A2;ITGA11;COL6A1;COL6A3;SDC1;ITGA5
Vascular smooth muscle contraction_Homo sapiens_hsa04270	33/120	0.00114191	GUCY1B3;MYLK2;RAMP2;CALML5;ADCY4;ADCY1;CACNA1C;ADCY7;ACTG2;MYLK;GNA13;CALD1;KCNMB1;GNA11;GNA12;PRKACA;PRKACB;MAP2K1;PPP1R12A;PRKCD;PLA2G4C;PRKCA;RHOA;ACTA2;PLCB3;PLCB4;ADORA2B;KCNMA1;GNAS;CALM3;CALM1;MYL9;PPP1R12C
Phospholipase D signaling pathway_Homo sapiens_hsa04072	38/144	0.00118287	AGPAT5;PTGFR;DGKE;RALA;ADCY4;PDGFB;PDGFA;ADCY1;PLD1;ADCY7;PIK3R5;GNA13;CYTH2;NRAS;GNA12;AKT1;PLCG1;PIP5K1C;CYTH1;PDGFRB;MAP2K1;SPHK1;F2R;PLA2G4C;PRKCA;PTPN11;GAB2;DGKZ;RHOA;DNM1;PLCB3;MRAS;PLCB4;GNAS;GRB2;DGKI;DGKH;ARF6
Sphingolipid signaling pathway_Homo sapiens_hsa04071	33/120	0.00114191	GNAI3;PLD1;PIK3R5;GNAI2;GNA13;NRAS;MAPK8;PPP2R1A;PPP2R3C;SMPD1;GNA12;AKT1;RAC3;S1PR2;BID;MAP2K1;NOS3;SPHK1;PPP2R5B;PRKCA;TRAF2;PPP2R5D;PPP2R3B;GAB2;MAPK14;RHOA;SGPP1;PLCB3;PLCB4;PPP2R2D;BAX;DEGS1;NSMAF
Oocyte meiosis_Homo sapiens_hsa04114	33/123	0.00178988	CALML5;YWHAB;ADCY4;ADCY1;PKMYT1;ADCY7;AURKA;CDC20;CCNB2;CCNB1;SGOL1;PTTG1;PPP2R1A;CDC27;FBXO5;PRKACA;PRKACB;CAMK2G;BUB1;MAP2K1;PLK1;PPP2R5B;PPP2R5D;CDC25C;SMC1A;MAD2L2;ESPL1;CCNE2;CCNE1;CDK1;CALM3;CALM1;MAD2L1
Gap junction_Homo sapiens_hsa04540	26/88	0.00119482	GUCY1B3;ADCY4;PDGFB;GNAI3;PDGFA;ADCY1;HTR2A;ADCY7;GNAI2;TUBA3E;NRAS;TUBB6;TUBA1A;GNA11;PRKACA;PRKACB;PDGFRB;MAP2K1;PRKCA;TUBB4B;TUBB2B;PLCB3;PLCB4;CDK1;GNAS;GRB2
Dopaminergic synapse_Homo sapiens_hsa04728	34/129	0.00212709	GSK3A;ATF6B;CALML5;GNAI3;CACNA1C;COMT;ARNTL;GNAI2;MAPK8;PPP2R1A;GNG4;KIF5C;PPP2R3C;CREB3L1;KIF5B;AKT1;PRKACA;PRKACB;CAMK2G;PPP2R5B;PRKCA;PPP2R5D;PPP2R3B;MAPK14;PLCB3;PLCB4;GNB1;PPP2R2D;GNAS;GNB4;GNB3;CALM3;CALM1;CREB5
Endocytosis_Homo sapiens_hsa04144	59/259	0.0033724	FLT1;WIPF1;ARPC5L;KIAA1033;CLTA;AP2A1;AP2A2;CAPZB;KIF5C;KIF5B;PSD3;SH3GL1;F2R;ARAP3;ARFGAP3;ARFGAP1;RHOA;TGFBR1;DNM1;HGS;TRAF6;AMPH;CHMP7;ARF6;RAB5C;VPS4A;AGAP2;PARD6G;ASAP1;PLD1;CBL;SNX3;CYTH2;CLTCL1;AP2S1;PIP5K1C;LDLR;SNX5;CYTH1;RAB11FIP5;SNX6;ARFGEF2;TGFB1;CAV3;SMURF2;IQSEC1;CAV2;CAV1;GBF1;HSPA6;PML;EHD2;EHD3;EHD4;ARPC2;ARPC3;NEDD4;IL2RA;SMAP2
Pyrimidine metabolism_Homo sapiens_hsa00240	29/105	0.00205165	CDA;PRIM2;DTYMK;CANT1;PRIM1;TYMS;NT5C2;NT5E;POLR2A;POLD1;POLR2D;TK1;UPP1;POLE;ENTPD1;RRM1;RRM2;ENTPD4;TXNRD2;CTPS1;UCKL1;POLA1;UCK2;POLR3A;POLR3D;POLE2;POLE3;CMPK1;POLR3G
Phosphatidylinositol signaling system_Homo sapiens_hsa04070	27/98	0.00298008	IPPK;DGKE;CALML5;MTMR14;INPPL1;MTMR6;PIK3R5;INPP5E;PIP4K2A;PLCG1;PIP5K1C;IP6K1;IPMK;ITPK1;PRKCA;SYNJ2;DGKZ;INPP4A;INPP4B;PLCB3;PLCB4;SYNJ1;CALM3;CALM1;PI4K2A;DGKI;DGKH
Alcoholism_Homo sapiens_hsa05034	43/179	0.00417229	HIST1H2BM;HDAC2;HIST1H2BO;ATF6B;CALML5;HIST1H3J;HIST1H2BJ;HDAC1;HIST1H2BL;HIST2H2AB;GNAI3;CAMKK1;GNAI2;NRAS;GNG4;CREB3L1;HIST1H2AE;HIST1H2AD;HIST1H3I;HIST1H3B;PRKACA;HIST1H2AB;HIST1H2AM;MAP2K1;HIST1H2AH;BDNF;H2AFZ;HIST1H2AK;HIST1H2AJ;H2AFX;HIST1H4A;ADORA2B;GNB1;GNAS;GNB4;GNB3;CALM3;GRB2;HIST1H4J;CALM1;SLC29A1;HIST1H2BB;CREB5
Aldosterone synthesis and secretion_Homo sapiens_hsa04925	23/81	0.00389119	ATF6B;CALML5;ADCY4;PRKCA;ADCY1;CACNA1C;ADCY7;CACNA1H;PLCB3;PLCB4;PRKD3;CREB3L1;GNA11;GNAS;ORAI1;CALM3;PRKD2;CALM1;PRKACA;LDLR;PRKACB;CAMK2G;CREB5
GnRH signaling pathway_Homo sapiens_hsa04912	25/91	0.00433713	CALML5;ADCY4;ADCY1;CACNA1C;PLD1;ADCY7;NRAS;MAPK8;GNA11;PRKACA;PRKACB;CAMK2G;MAP3K4;MAP2K1;PRKCD;PLA2G4C;PRKCA;MAPK14;MMP14;PLCB3;PLCB4;GNAS;CALM3;GRB2;CALM1
p53 signaling pathway_Homo sapiens_hsa04115	21/69	0.00228057	RRM2;APAF1;CD82;GADD45A;IGFBP3;SERPINE1;TNFRSF10B;THBS1;CCNB2;CCNB1;CDK6;CCND1;CCNE2;CCNE1;CHEK1;SESN2;CDK1;BAX;PMAIP1;BID;GTSE1
Small cell lung cancer_Homo sapiens_hsa05222	24/86	0.00412668	ITGB1;APAF1;NOS2;ITGA2;FN1;TRAF2;LAMC1;PIK3R5;CDK6;CCND1;COL4A2;CCNE2;TRAF3;COL4A1;CCNE1;TRAF6;E2F1;CKS2;AKT1;E2F2;E2F3;ITGAV;IKBKG;BCL2L1
Ras signaling pathway_Homo sapiens_hsa04014	51/227	0.00802318	FLT1;CALML5;RASGRF2;FLT4;ETS1;FGF5;RASSF1;AKT1;RAC3;IKBKG;PRKACA;PRKACB;PDGFRB;MAP2K1;KSR1;PLA2G4C;PRKCA;GAB2;NGF;RHOA;TIAM1;MRAS;RASA2;RIN1;ARF6;RALA;RAB5C;PDGFB;PDGFA;RASAL2;PLD1;STK4;RASGRP3;PIK3R5;NRAS;MAPK8;GNG4;PLCG1;PAK3;PAK2;FGF21;VEGFC;PTPN11;GNB1;GNB4;GNB3;CALM3;GRB2;TEK;CALM1;BCL2L1
Gastric acid secretion_Homo sapiens_hsa04971	21/74	0.00569272	MYLK2;KCNJ10;CALML5;ADCY4;GNAI3;PRKCA;ADCY1;SSTR2;ADCY7;SLC9A1;MYLK;GNAI2;PLCB3;PLCB4;GNAS;CALM3;CALM1;PRKACA;PRKACB;CAMK2G;KCNJ2
Estrogen signaling pathway_Homo sapiens_hsa04915	26/99	0.00698944	ATF6B;CALML5;ADCY4;GNAI3;ADCY1;ADCY7;PIK3R5;GNAI2;NRAS;CREB3L1;AKT1;PRKACA;PRKACB;MAP2K1;NOS3;PRKCD;HSPA6;MMP9;PLCB3;PLCB4;GNAS;CALM3;GRB2;FKBP4;CALM1;CREB5
Glioma_Homo sapiens_hsa05214	19/65	0.00587919	PDGFRB;MAP2K1;CALML5;PDGFB;PDGFA;PRKCA;PIK3R5;NRAS;CDK6;CCND1;E2F1;AKT1;E2F2;CALM3;E2F3;GRB2;PLCG1;CALM1;CAMK2G
Oxytocin signaling pathway_Homo sapiens_hsa04921	37/158	0.0113096	GUCY1B3;MYLK2;PRKAA1;OXTR;CALML5;ADCY4;GNAI3;ADCY1;CACNA1C;ADCY7;CAMKK1;ACTG1;MYLK;PIK3R5;GNAI2;TRPM2;NRAS;CCND1;PRKACA;PRKACB;CAMK2G;KCNJ2;PRKAB2;MAP2K1;PPP1R12A;NOS3;PLA2G4C;PRKCA;RHOA;CACNB1;PLCB3;PLCB4;GNAS;CALM3;CALM1;MYL9;PPP1R12C
Glucagon signaling pathway_Homo sapiens_hsa04922	26/101	0.00918131	PYGB;CRTC2;PRKAA1;CALML5;SLC2A1;LDHB;GYS1;PPP4C;CREB3L1;AKT1;PRKACA;PRKACB;CAMK2G;PCK2;PRKAB2;PDHA1;PRMT1;CPT1C;PFKL;PLCB3;PKM;PLCB4;GNAS;CALM3;CALM1;CREB5
Biosynthesis of amino acids_Homo sapiens_hsa01230	21/74	0.00569272	PRPS2;PRPS1;SHMT2;AADAT;IDH3G;GOT2;IDH2;PYCR1;TALDO1;RPIA;PFKL;PKM;PSAT1;CBS;PGK1;ASL;ALDH18A1;BCAT1;TKT;GAPDH;PFKP
Progesterone-mediated oocyte maturation_Homo sapiens_hsa04914	25/98	0.0117831	ADCY4;GNAI3;ADCY1;PKMYT1;ADCY7;PIK3R5;GNAI2;CCNB2;FZR1;CCNB1;MAPK8;CDC27;AKT1;PRKACA;PRKACB;BUB1;MAP2K1;PLK1;MAPK14;CDC25C;CDC25A;MAD2L2;CCNA2;CDK1;MAD2L1
Epstein-Barr virus infection_Homo sapiens_hsa05169	45/202	0.014099	HDAC2;SPI1;PSMD11;YWHAB;HDAC1;TNFAIP3;RBPJ;GTF2E2;PIK3R5;PSMD8;PSMD6;MAPK8;POLR2A;PSMD2;POLR2D;AKT1;PLCG1;CD58;IKBKG;PRKACA;PRKACB;JAK3;ENTPD1;TBP;HSPA6;TRAF2;EIF2AK4;MAPK14;NCOR2;CCNA2;POLR3A;PSMC3;PSMC4;TRAF3;POLR3D;PSMC1;NEDD4;TRAF6;CDK1;TBPL1;POLR3G;VIM;NFKBIE;MAP3K14;NFKBIB
Protein digestion and absorption_Homo sapiens_hsa04974	24/90	0.00763098	SLC36A1;COL15A1;COL27A1;MME;COL11A1;SLC1A1;COL12A1;SLC3A2;SLC16A10;SLC1A5;COL1A1;COL3A1;COL1A2;CTRL;COL5A1;COL4A2;COL4A1;COL7A1;COL5A3;COL6A2;COL5A2;COL6A1;COL6A3;KCNN4
Thyroid hormone signaling pathway_Homo sapiens_hsa04919	29/118	0.0120346	PFKFB2;NOTCH3;HDAC2;NOTCH1;HDAC1;NOTCH4;ITGB3;SLC2A1;HIF1A;SLC9A1;ACTG1;PIK3R5;NRAS;MED14;CCND1;AKT1;ITGAV;PLCG1;PRKACA;PRKACB;MAP2K1;NCOA3;DIO2;PRKCA;SLC16A10;PLCB3;PLCB4;CTNNB1;PFKP
Chagas disease (American trypanosomiasis)_Homo sapiens_hsa05142	26/104	0.0134906	C1QB;C1QA;SERPINE1;GNAI3;ADCY1;PIK3R5;GNAI2;MAPK8;PPP2R1A;GNA11;AKT1;IKBKG;TGFB1;ACE;NOS2;IFNGR2;TICAM1;MAPK14;TGFBR1;PLCB3;PLCB4;TRAF6;PPP2R2D;GNAS;TLR4;C1QC
Cholinergic synapse_Homo sapiens_hsa04725	27/111	0.0171231	CHRM5;ADCY4;GNAI3;ADCY1;CACNA1C;ADCY7;PIK3R5;GNAI2;NRAS;GNG4;CREB3L1;GNA11;AKT1;PRKACA;PRKACB;CAMK2G;KCNJ2;SLC18A3;MAP2K1;PRKCA;PLCB3;PLCB4;GNB1;GNB4;GNB3;KCNQ5;CREB5
AGE-RAGE signaling pathway in diabetic complications_Homo sapiens_hsa04933	25/101	0.0171736	SERPINE1;PIK3R5;NRAS;MAPK8;CCND1;AKT1;PLCG1;STAT5B;TGFB1;NOS3;PRKCD;FN1;VEGFC;PRKCA;MAPK14;F3;TGFBR1;COL1A1;COL3A1;PLCB3;COL1A2;PLCB4;COL4A2;COL4A1;BAX
Melanogenesis_Homo sapiens_hsa04916	25/100	0.0151953	CALML5;ADCY4;GNAI3;ADCY1;ADCY7;GNAI2;NRAS;CREB3L1;DVL2;PRKACA;PRKACB;CAMK2G;MAP2K1;TCF7L1;FZD2;WNT5B;WNT5A;FZD6;PRKCA;PLCB3;PLCB4;GNAS;CTNNB1;CALM3;CALM1
MAPK signaling pathway_Homo sapiens_hsa04010	54/255	0.0206941	ZAK;RASGRF2;ELK4;FGF5;DUSP10;MECOM;STMN1;AKT1;RAC3;IKBKG;PRKACA;PRKACB;MAP3K4;PDGFRB;MAP4K2;MAP2K1;DUSP3;PLA2G4C;PRKCA;TRAF2;NGF;TGFBR1;DUSP7;CACNB1;MRAS;TRAF6;MAPKAPK2;RASA2;CRK;SRF;PDGFB;PDGFA;CACNA1C;NLK;STK4;CACNA1H;RASGRP3;NRAS;MAPK8;GNA12;FLNA;FLNB;FLNC;PAK2;FGF21;TGFB1;GADD45A;BDNF;HSPA6;MAPK14;PPP5C;TAOK3;GRB2;MAP3K14
Renin secretion_Homo sapiens_hsa04924	18/64	0.0110323	GUCY1B3;ACE;CALML5;PDE1C;GNAI3;CACNA1C;GNAI2;PLCB3;PLCB4;KCNMA1;GNAS;ORAI1;CALM3;CALM1;PRKACA;PRKACB;KCNJ2;CTSB
Dilated cardiomyopathy_Homo sapiens_hsa05414	23/90	0.0149424	ITGB1;TGFB1;TPM4;TPM2;ITGA2;ITGB3;ITGA1;TPM1;ADCY4;ADCY1;CACNA1C;ADCY7;ACTG1;CACNB1;SGCB;ITGA10;ITGA11;GNAS;ITGAV;ITGA5;PRKACA;EMD;PRKACB
Apoptosis_Homo sapiens_hsa04210	32/140	0.0243869	CTSZ;HTRA2;CSF2RB;LMNB2;ACTG1;PIK3R5;LMNB1;TUBA3E;NRAS;MAPK8;TUBA1A;TNFSF10;AKT1;PMAIP1;BAK1;IKBKG;BID;CTSC;CTSB;MAP2K1;APAF1;GADD45A;TNFRSF10B;TNFRSF10A;TRAF2;NGF;EIF2S1;TNFRSF10D;BAX;BIRC5;MAP3K14;BCL2L1
Ubiquitin mediated proteolysis_Homo sapiens_hsa04120	32/137	0.018161	UBE2D2;BRCA1;CBL;RHOBTB1;UBE2L3;CDC20;FZR1;SOCS1;UBE2Q2;UBE2NL;CDC27;VHL;PIAS4;PIAS3;SMURF2;UBE2C;UBE2E3;UBE2E1;UBE2G1;UBE2A;MID1;PML;CDC34;UBE2S;TRAF6;NEDD4;UBE2N;UBA2;SAE1;TRIM32;UBE2M;CUL4B
Phagosome_Homo sapiens_hsa04145	35/154	0.0209232	ITGB1;STX12;RAB5C;NCF2;ITGB3;THBS2;THBS1;ACTG1;THBS3;TUBA3E;TUBB6;FCGR3A;FCGR3B;TUBA1A;LAMP1;LAMP2;ATP6V0A2;ATP6V0A4;ITGAV;MSR1;DYNC1H1;ATP6V1G1;ATP6AP1;ITGA2;TAP2;M6PR;TAP1;TUBB4B;DYNC1LI1;TUBB2B;FCGR2A;HGS;ATP6V1B2;ITGA5;TLR4
Hepatitis B_Homo sapiens_hsa05161	33/146	0.0262372	PCNA;ATF6B;YWHAB;PIK3R5;NRAS;MAPK8;CCND1;CREB3L1;E2F1;AKT1;E2F2;E2F3;IKBKG;STAT5B;MAP2K1;TGFB1;ATP6AP1;APAF1;STAT2;PRKCA;TICAM1;HSPG2;MMP9;TGFBR1;CCNA2;CDK6;CCNE2;CCNE1;BAX;BIRC5;GRB2;TLR4;CREB5
AMPK signaling pathway_Homo sapiens_hsa04152	29/124	0.0232543	PFKFB2;CRTC2;PRKAA1;PFKFB4;IRS1;HMGCR;ADIPOR2;CAMKK1;PIK3R5;GYS1;CCND1;PPP2R1A;PPP2R3C;CREB3L1;EIF4EBP1;AKT1;PCK2;PRKAB2;PPP2R5B;PPP2R5D;PPP2R3B;CPT1C;CCNA2;PFKL;SCD;FASN;PPP2R2D;PFKP;CREB5
Systemic lupus erythematosus_Homo sapiens_hsa05322	31/135	0.0248518	CD86;C1QB;C1QA;HIST1H2BM;HIST1H2BO;HIST1H3J;HIST1H2BJ;CD80;HIST1H2BL;HIST2H2AB;FCGR3A;FCGR3B;HIST1H2AE;HIST1H2AD;HIST1H3I;HIST1H3B;HIST1H2AB;HIST1H2AM;HIST1H2AH;H2AFZ;ACTN1;HIST1H2AK;HIST1H2AJ;H2AFX;ACTN4;HIST1H4A;FCGR2A;HIST1H4J;HIST1H2BB;SNRPB;C1QC
Pancreatic cancer_Homo sapiens_hsa05212	18/66	0.015247	RALA;MAP2K1;TGFB1;BRCA2;PLD1;TGFBR1;PIK3R5;MAPK8;CDK6;RAD51;CCND1;E2F1;AKT1;E2F2;RAC3;E2F3;IKBKG;BCL2L1
Adrenergic signaling in cardiomyocytes_Homo sapiens_hsa04261	33/148	0.0314132	ATF6B;CALML5;ADCY4;GNAI3;ADCY1;CACNA1C;ADCY7;SLC9A1;PIK3R5;GNAI2;PPP2R1A;PPP2R3C;CREB3L1;AKT1;PRKACA;PRKACB;CAMK2G;TPM4;TPM2;TPM1;PPP2R5B;PRKCA;PPP2R5D;PPP2R3B;MAPK14;CACNB1;PLCB3;PLCB4;PPP2R2D;GNAS;CALM3;CALM1;CREB5
Purine metabolism_Homo sapiens_hsa00230	38/176	0.0353348	PRPS2;GUCY1B3;PRPS1;PRIM2;CANT1;PDE1C;PRIM1;ADCY4;ADK;ADCY1;NT5C2;ADCY7;PFAS;NT5E;POLR2A;POLD1;POLR2D;PDE6D;ENPP1;POLE;ENTPD1;ADSL;RRM1;RRM2;ENTPD4;AMPD2;POLA1;POLR3A;PKM;PDE10A;IMPDH1;POLR3D;POLE2;POLE3;POLR3G;HPRT1;PDE7A;ADA
Central carbon metabolism in cancer_Homo sapiens_hsa05230	18/67	0.0177783	PDGFRB;G6PD;MAP2K1;PDHA1;SLC2A1;SLC1A5;HIF1A;PIK3R5;HK1;SLC7A5;NRAS;C12ORF5;PFKL;PKM;SCO2;AKT1;SLC16A3;PFKP
Lysosome_Homo sapiens_hsa04142	28/123	0.0351581	CTSZ;CLTA;LIPA;LITAF;AP3M2;GNPTAB;LAMP1;SMPD1;LAMP2;CLTCL1;AP1S2;ATP6V0A2;ATP6V0A4;ACP2;ARSB;CTSC;CTSB;CTSA;MANBA;ATP6AP1;ENTPD4;SORT1;AP1B1;M6PR;NAGA;NPC1;CD68;LGMN
Vibrio cholerae infection_Homo sapiens_hsa05110	15/51	0.0127567	SLC12A2;ATP6V1G1;ATP6AP1;KDELR1;PRKCA;ACTG1;ERO1L;GNAS;ATP6V1B2;ATP6V0A2;KDELR2;ATP6V0A4;PLCG1;PRKACA;PRKACB
Neurotrophin signaling pathway_Homo sapiens_hsa04722	27/120	0.0433657	CALML5;IRS1;PIK3R5;NRAS;MAPK8;AKT1;PLCG1;SH2B3;CAMK2G;MAP2K1;BDNF;SORT1;PRKCD;PTPN11;MAPK14;NGF;RHOA;TRAF6;MAPKAPK2;RAPGEF1;BAX;CALM3;GRB2;CALM1;NFKBIE;CRK;NFKBIB
Insulin secretion_Homo sapiens_hsa04911	21/85	0.027842	ATF6B;ADCY4;SLC2A1;PRKCA;ADCY1;CACNA1C;ADCY7;PLCB3;PLCB4;CREB3L1;KCNMB1;GNA11;KCNMA1;GNAS;KCNN3;KCNN4;PRKACA;PRKACB;CAMK2G;STX1A;CREB5
mRNA surveillance pathway_Homo sapiens_hsa03015	22/91	0.0312247	CPSF7;DAZAP1;RNGTT;NXT1;CPSF1;NCBP1;ALYREF;CSTF2;PPP2R5B;PPP2R5D;PPP2R3B;CASC3;GSPT1;SMG6;PPP2R1A;WDR82;PPP2R3C;PAPOLG;PPP2R2D;CSTF1;SYMPK;RNPS1
Osteoclast differentiation_Homo sapiens_hsa04380	29/132	0.0492377	LILRA6;SPI1;NCF2;ITGB3;PIK3R5;LILRA5;FCGR3A;MAPK8;FCGR3B;SOCS1;AKT1;IKBKG;MAP2K1;TGFB1;STAT2;IFNGR2;TRAF2;LILRB1;GAB2;LILRB2;MAPK14;LILRB3;LILRB5;TGFBR1;FOSL1;FCGR2A;TRAF6;GRB2;MAP3K14
Amoebiasis_Homo sapiens_hsa05146	23/100	0.0472939	TGFB1;RAB5C;NOS2;ACTN1;FN1;PRKCA;ACTN4;ADCY1;LAMC1;PIK3R5;COL1A1;COL3A1;PLCB3;COL1A2;PLCB4;COL4A2;COL4A1;GNA11;GNAS;PRKACA;PRKACB;TLR4;VCL
Circadian entrainment_Homo sapiens_hsa04713	22/95	0.0482038	GUCY1B3;CALML5;ADCY4;GNAI3;PRKCA;ADCY1;CACNA1C;ADCY7;CACNA1H;GNAI2;PLCB3;PLCB4;GNG4;GNB1;GNAS;GNB4;GNB3;CALM3;CALM1;PRKACA;PRKACB;CAMK2G
Pertussis_Homo sapiens_hsa05133	19/75	0.0276373	C1QB;ITGB1;C1QA;CALML5;NOS2;GNAI3;TICAM1;MAPK14;RHOA;GNAI2;MAPK8;CFL2;TRAF6;CFL1;CALM3;ITGA5;CALM1;TLR4;C1QC
Hypertrophic cardiomyopathy (HCM)_Homo sapiens_hsa05410	20/83	0.0398947	ITGB1;PRKAB2;PRKAA1;TGFB1;ACE;TPM4;TPM2;ITGA2;ITGB3;ITGA1;TPM1;CACNA1C;ACTG1;CACNB1;SGCB;ITGA10;ITGA11;ITGAV;ITGA5;EMD
Shigellosis_Homo sapiens_hsa05131	17/65	0.0268849	ITGB1;UBE2D2;RHOG;ARPC5L;MAPK14;ACTG1;MAD2L2;MAPK8;ARPC2;ARPC3;ELMO2;ITGA5;IKBKG;PFN1;CRK;VCL;NFKBIB
Arrhythmogenic right ventricular cardiomyopathy (ARVC)_Homo sapiens_hsa05412	18/74	0.045508	ITGB1;TCF7L1;ACTN1;ITGA2;ITGB3;ITGA1;ACTN4;CACNA1C;ACTG1;CACNB1;CDH2;SGCB;ITGA10;ITGA11;CTNNB1;ITGAV;ITGA5;EMD
Non-small cell lung cancer_Homo sapiens_hsa05223	15/56	0.0296235	MAP2K1;PRKCA;STK4;PIK3R5;EML4;NRAS;RASSF1;CDK6;CCND1;E2F1;AKT1;E2F2;E2F3;GRB2;PLCG1
Pathogenic Escherichia coli infection_Homo sapiens_hsa05130	15/55	0.0253687	ITGB1;ARPC5L;PRKCA;TUBB4B;RHOA;ACTG1;TUBA3E;TUBB2B;TUBB6;TUBA1A;ARPC2;ARPC3;CTNNB1;ARHGEF2;TLR4
Base excision repair_Homo sapiens_hsa03410	11/33	0.01186	NEIL3;FEN1;PCNA;LIG1;NTHL1;POLE2;POLD1;POLE3;XRCC1;APEX2;POLE
Proteasome_Homo sapiens_hsa03050	13/44	0.018939	PSMD11;POMP;PSMA7;PSMB6;PSMD8;PSMA6;PSMB7;PSMD6;PSMC3;PSMC4;PSMC1;PSMD2;PSME4
Homologous recombination_Homo sapiens_hsa03440	10/29	0.0125213	BLM;RAD51;EME1;POLD1;TOP3A;RPA1;RAD54L;NBN;BRCA2;RAD54B
Prion diseases_Homo sapiens_hsa05020	10/35	0.0461007	C1QB;C1QA;STIP1;MAP2K1;NOTCH1;BAX;LAMC1;PRKACA;PRKACB;C1QC
Steroid biosynthesis_Homo sapiens_hsa00100	8/20	0.00938197	SQLE;CYP27B1;NSDHL;EBP;CYP51A1;CEL;LIPA;FDFT1
Terpenoid backbone biosynthesis_Homo sapiens_hsa00900	8/22	0.0176461	NUS1;FDPS;IDI1;HMGCS1;PDSS1;MVD;HMGCR;ACAT2
Glycosaminoglycan biosynthesis - chondroitin sulfate / dermatan sulfate_Homo sapiens_hsa00532	7/20	0.032032	CHST7;CHSY1;CHST11;CHPF2;CSGALNACT2;CHST14;CHST3
Non-homologous end-joining_Homo sapiens_hsa03450	5/13	0.0456753	FEN1;XRCC6;XRCC4;PRKDC;NHEJ1

## Sheet: Data 3.B_GO
Supplementary Data 3.B_GO. Pathways associated to S-score using GO database
Term	Overlap	P.value	Genes
cell cycle phase transition (GO:0044770)	111/280	2.44834e-21	SMARCB1;BUB1B;PSMD8;PSMD9;PSMD6;CCND1;PPP2R1A;PSMD2;CHEK1;MYB;CDC27;RCC1;CEP250;NEK2;FBXO5;PRKACA;TIPIN;BORA;CSNK1E;CDC25C;CDC25A;MELK;CDC34;CCNE2;CCNE1;TIMELESS;OPTN;PSMD11;CDCA5;PKMYT1;IQGAP3;GSPT1;CCNB2;CCNB1;ORC6;ORC1;EIF4EBP1;CEP78;PLK4;CDT1;ODF2;PLK2;PLK1;CDC7;INHBA;POLA1;CDK6;CDK1;NES;TRIM71;ITGB1;MCM7;MCM8;MCM10;FOXM1;ACTR1A;TUBA1A;MYBL2;POLE;LIN52;PPP1R12A;MASTL;TUBG1;CKAP5;HAUS2;CIT;CCN…
mitotic cell cycle phase transition (GO:0044772)	109/277	1.10549e-20	SMARCB1;BUB1B;PSMD8;PSMD9;PSMD6;CCND1;PPP2R1A;PSMD2;CHEK1;MYB;CDC27;CEP250;RCC1;NEK2;FBXO5;PRKACA;BORA;CSNK1E;CDC25C;CDC25A;MELK;CDC34;CCNE2;CCNE1;OPTN;PSMD11;CDCA5;PKMYT1;IQGAP3;GSPT1;CCNB2;CCNB1;ORC6;ORC1;EIF4EBP1;CEP78;PLK4;CDT1;ODF2;PLK2;PLK1;CDC7;INHBA;POLA1;CDK6;CDK1;NES;TRIM71;ITGB1;MCM7;MCM8;MCM10;FOXM1;ACTR1A;TUBA1A;MYBL2;POLE;LIN52;PPP1R12A;MASTL;TUBG1;CKAP5;HAUS2;CIT;CCNA2;LATS1;PSMA6;…
mitotic nuclear division (GO:0007067)	95/240	2.09713e-18	CCNK;ERCC6L;SETD8;ZWILCH;CCNF;NCAPG2;BUB1B;CASC5;KIF11;KIF15;CDC20;SGOL1;PTTG1;NUF2;PBK;RCC1;OIP5;NEK2;KNTC1;TXNL4A;CEP55;HELLS;TIPIN;MAP2K1;PBRM1;BORA;PPP1R12A;DYNLT1;DYNLT3;NSUN2;VRK1;KIF22;HAUS5;MASTL;CDC25C;CKAP5;HAUS2;SEPT2;CDC25A;HAUS1;CIT;EML4;LATS1;CCNA2;DYNC1LI1;KIF2A;INCENP;TIMELESS;BIRC5;FAM64A;KIF2C;ARHGEF2;MAPRE1;KIF20B;PAFAH1B1;CDCA2;CDCA3;DCTN1;CDCA5;PKMYT1;SKA3;SKA1;AURKB;AURKA;CC…
nuclear division (GO:0000280)	107/298	6.26191e-17	CCNK;ERCC6L;ZWILCH;CCNF;BUB1B;CASC5;MKI67;CDC20;PTTG1;RCC1;OIP5;KNTC1;NEK2;TXNL4A;MAP2K1;TIPIN;BORA;VRK1;CDC25C;CDC25A;EML4;DYNC1LI1;TIMELESS;FAM64A;KIF20B;CDCA2;CDCA3;CDCA5;SKA3;PKMYT1;SKA1;CCNB2;DSN1;CLTCL1;FAM83D;NEK6;RCC2;PLK1;FANCA;HMGA2;NDC80;TPX2;ANLN;PPP5C;REEP4;CDK1;SETD8;NCAPG2;KIF11;BRCA2;KIF15;LFNG;SGOL1;NUF2;PBK;CEP55;HELLS;PBRM1;PPP1R12A;DYNLT1;DYNLT3;NSUN2;TOP3A;KIF22;HAUS5;MASTL;S…
chromosome segregation (GO:0007059)	44/89	3.04732e-13	TOP2A;HJURP;KIF11;BRCA1;SKA3;SKA1;DSN1;SGOL1;PTTG1;PPP2R1A;NTMT1;NUF2;NUSAP1;RCC1;NEK2;BUB3;BUB1;BRD4;NDEL1;CENPW;SPAG5;NEK6;PLK1;ESCO2;SMC1A;NDC80;ZWINT;SRPK1;CIT;LATS1;CENPF;KIF18B;ESPL1;KIFC1;INCENP;ERCC2;FAM96B;BIRC5;KIF2C;CENPN;SLC25A5;SPC25;MAD2L1;ARL8B
cell cycle checkpoint (GO:0000075)	62/156	1.34342e-12	TOP2A;DCLRE1B;ZAK;ZWILCH;BUB1B;CASC5;BRCA1;CDC20;MTBP;CCND1;CHEK1;CDC27;PEA15;KNTC1;NBN;TIPIN;H2AFX;UBE2E1;SMC1A;DGKZ;CCNA2;CCNE2;MAPKAPK2;BIRC5;DNA2;DTL;BLM;VPS4A;TTK;AURKB;FZR1;BRIP1;CCNB1;CDC45;E2F1;CLSPN;BUB3;ATRIP;BUB1;CDT1;TGFB1;UBE2C;PLK2;NEK6;PLK1;HMGA2;PTPN11;FOXN3;USP28;MAPK14;CHFR;ZWINT;FANCG;MAD2L2;CENPF;TAOK3;NABP2;CDK1;RAD1;INTS7;BCL2L1;MAD2L1
G1/S transition of mitotic cell cycle (GO:0000082)	60/152	4.33403e-12	TRIM71;ITGB1;MCM7;MCM8;MCM10;PSMD8;PSMD9;PSMD6;CCND1;PSMD2;MYB;RCC1;FBXO5;POLE;CDC25A;PSMA6;CDC34;CCNE2;CCNE1;MCM3;MCM4;MCM5;MCM6;BCAT1;PRIM2;PSMD11;PCNA;PRIM1;CDCA5;PKMYT1;TYMS;IQGAP3;GSPT1;PSMA7;PSMB6;PSMB7;CCNB1;CDC45;ORC6;ORC1;EIF4EBP1;E2F1;CAMK2G;CDT1;RRM2;PLK2;RPA1;PPP2R3B;CDC7;INHBA;POLA1;WEE1;CDK6;PSMC3;PSMC4;POLE2;PSMC1;CDK1;CRLF3;CDKN3
cell cycle G1/S phase transition (GO:0044843)	60/152	4.33403e-12	ITGB1;TRIM71;MCM7;MCM8;MCM10;PSMD8;PSMD9;PSMD6;CCND1;PSMD2;MYB;RCC1;FBXO5;POLE;CDC25A;PSMA6;CDC34;CCNE2;CCNE1;MCM3;MCM4;MCM5;MCM6;BCAT1;PRIM2;PSMD11;PCNA;PRIM1;CDCA5;PKMYT1;TYMS;IQGAP3;GSPT1;PSMA7;PSMB6;PSMB7;CCNB1;CDC45;ORC6;ORC1;EIF4EBP1;E2F1;CAMK2G;CDT1;RRM2;PLK2;RPA1;PPP2R3B;CDC7;INHBA;POLA1;WEE1;CDK6;PSMC3;PSMC4;POLE2;PSMC1;CDK1;CRLF3;CDKN3
chromosome organization (GO:0051276)	71/204	5.44395e-11	DCLRE1B;TOP2A;FEN1;PINX1;NCAPG2;SMC6;SMG6;SYDE1;SGOL2;SMCHD1;PTTG1;GSG2;RUVBL2;NUSAP1;NEK2;NBN;POLE;RFC3;LIG1;RFC2;SMC1A;CIT;LATS1;ESPL1;PAPD7;TEP1;KIFC1;FANCD2;DKC1;DNA2;PRIM2;PIF1;BLM;HDAC2;PCNA;PRKDC;PRIM1;CDCA5;NCAPG;CDCA8;CENPA;NCAPH;WRN;POLD1;RAD54L;BUB3;XRCC6;ACD;CENPW;SPAG5;PLK1;RPA1;HMGA2;ZWINT;NDC80;CENPE;POLA1;HIST1H4A;CENPF;KIF18B;CENPI;POLE2;ERCC1;LEPREL4;CDK1;NCAPD2;CENPN;NCAPD3;TRI…
microtubule cytoskeleton organization (GO:0000226)	79/245	3.23541e-10	GPSM2;DOCK7;CASC5;KIF11;BICD1;BICD2;SGOL1;TUBA1A;PPP2R4;NTMT1;STMN1;NUSAP1;RCC1;NEK2;MYBL2;FBXO5;GAS2L3;DST;DYNLT1;NAV1;HAUS5;DICER1;SMC1A;TUBG1;MID1;CKAP5;RHOA;HAUS2;HAUS1;PSRC1;KIF2A;ESPL1;MAP7D3;KIFC1;CEP57L1;MAP7D1;MAP1A;BIRC5;MYH9;KIF2C;ARHGEF2;KIF20A;GAPDH;PAFAH1B1;CNP;TTK;TTL;CENPA;AURKC;AURKB;AURKA;HAUS8;KATNA1;FLNA;MAP4;BUB3;MARK4;PCNT;GAS2L1;CLASP1;RANBP1;DYNC1H1;CAV3;SPAG5;NDE1;PLK2;NE…
DNA strand elongation (GO:0022616)	22/35	6.29801e-10	DCLRE1B;GINS1;PRIM2;GINS2;RFC3;FEN1;PCNA;LIG1;MCM7;RFC2;MCM8;PRIM1;GINS4;RPA1;POLA1;CDC45;POLD1;MCM3;MCM4;MCM5;DNA2;MCM6
DNA strand elongation involved in DNA replication (GO:0006271)	21/33	1.11573e-09	GINS1;PRIM2;GINS2;RFC3;FEN1;PCNA;LIG1;MCM7;RFC2;MCM8;PRIM1;GINS4;RPA1;POLA1;CDC45;POLD1;MCM3;MCM4;MCM5;DNA2;MCM6
regulation of microtubule cytoskeleton organization (GO:0070507)	42/100	7.22253e-10	CCNF;DIXDC1;KATNB1;BRCA1;SKA3;SKA1;AURKB;AURKA;CCNB1;CAPZB;RACGAP1;STMN1;CHEK1;CEP250;NEK2;GAS2L1;ECT2;CLASP1;PLK4;GEN1;RANBP1;BORA;CAV3;SPAG5;DST;PLK2;MID1IP1;RCC2;TBCD;CKAP2;MID1;EML2;EML4;CLIP3;TPX2;PSRC1;CENPJ;CTNNB1;ARHGEF2;FKBP4;MAPRE1;TRIM54
regulation of microtubule-based process (GO:0032886)	47/124	4.20328e-09	MACF1;CCNF;DIXDC1;KATNB1;BRCA1;SKA3;SKA1;AURKB;AURKA;CCNB1;RACGAP1;LAMP1;CAPZB;STMN1;CHEK1;CEP250;NEK2;GAS2L1;ECT2;CLASP1;PLK4;GEN1;RANBP1;BORA;CAV3;SPAG5;DST;PLK2;RCC2;MID1IP1;TBCD;CKAP2;CCSAP;MID1;EML2;EML4;CLIP3;TPX2;PSRC1;CENPJ;TACC3;CTNNB1;TACC1;ARHGEF2;FKBP4;MAPRE1;TRIM54
spindle organization (GO:0007051)	34/74	1.75957e-09	TTK;KIF11;AURKA;PPP2R4;HAUS8;NTMT1;STMN1;RCC1;FLNA;MYBL2;NEK2;FBXO5;MAP4;PCNT;RANBP1;DYNC1H1;SPAG5;PLK2;NEK6;DICER1;HAUS5;SMC1A;TUBG1;CKAP5;NDC80;HAUS2;RHOA;HAUS1;ESPL1;KIF2A;KIFC1;TACC3;MYH9;SPC25
negative regulation of microtubule polymerization or depolymerization (GO:0031111)	19/32	3.6104e-08	MID1IP1;TBCD;CKAP2;KATNB1;MID1;EML2;AURKB;AURKA;EML4;CLIP3;CCNB1;CAPZB;STMN1;ARHGEF2;FKBP4;GAS2L1;MAPRE1;TRIM54;CLASP1
regulation of mitotic cell cycle phase transition (GO:1901990)	76/251	1.56984e-08	TOP2A;ZWILCH;BUB1B;TRIAP1;ZC3H12D;PSMD8;CDC20;PSMD9;MTBP;PSMD6;LSM11;CCND1;GSG2;PSMD2;CDC27;KNTC1;FBXO5;NBN;GTSE1;DLGAP5;DACT1;TIPIN;UBE2E1;SMC1A;DGKZ;CCNA2;PSMA6;ESPL1;PSME4;BLM;PSMD11;PRKDC;VPS4A;TTK;DBF4B;PSMA7;AURKB;PSMB6;PSMB7;CCNB1;PCBP4;E2F1;CLSPN;BUB3;BID;BUB1;E2F7;BRD4;RBM38;TGFB1;UBE2C;PLK2;NEK6;RCC2;PLK1;HMGA2;CDC7;FOXN3;CHFR;ZWINT;PML;MAD2L2;CENPE;CENPF;PSMC3;TAOK3;PSMC4;PSMC1;ERCC2;N…
actin cytoskeleton organization (GO:0030036)	77/253	9.87431e-09	ITGB1;FHOD3;FHL3;RND3;MYPN;ACTG1;CAPZB;OPHN1;CFL2;CFL1;ANKRD1;ARFIP2;RAC3;TMSB10;CAP1;PDGFRB;GAS2L3;MINK1;TPM1;RHOG;ARHGEF18;SHROOM4;RHOA;FAM101B;RAP2A;MRAS;RHOJ;FSCN1;MYH9;PFDN1;TNIK;TLN1;PFN1;LLGL1;ARF6;PAFAH1B1;SPTBN5;RALA;SRF;RAP1GDS1;PDGFB;PDGFA;ATP2C1;FGD1;CNN3;CORO1C;FGD2;CNN2;CNN1;CYTH2;NRAS;NUAK2;RACGAP1;XIRP1;MICALL2;FLNA;FLNB;PIP5K1C;MYH10;PDLIM7;FARP2;VASP;PTPN1;IQSEC1;LIMK1;PARVB;CDC…
DNA replication (GO:0006260)	62/186	6.06564e-09	FEN1;MCM7;MCM8;DSCC1;PINX1;MCM10;BRCA1;CHAF1B;CHAF1A;CHEK1;POLE;RFC3;RMI2;LIG1;RFC2;NCOA6;RMI1;RECQL;BAZ1A;CDC25C;CDC25A;TEP1;DKC1;MCM3;MCM4;MCM5;DNA2;MCM6;DTL;BLM;RNASEH2A;PDGFB;RECQL4;WRN;SLX4;CDC45;ORC6;ORC1;POLD1;CLSPN;DTD1;ATRIP;GINS2;POLQ;CDT1;RRM1;RRM2;TREX1;GINS3;GINS4;RPA1;CDC7;NAP1L1;SSRP1;CCDC88A;POLA1;NASP;KIAA0101;POLE2;POLE3;CDK1;RAD1
G2/M transition of mitotic cell cycle (GO:0000086)	51/139	3.47239e-09	FOXM1;ACTR1A;TUBA1A;PPP2R1A;CHEK1;CEP250;NEK2;MYBL2;PRKACA;LIN52;BORA;PPP1R12A;CSNK1E;CDC25C;MASTL;TUBG1;CKAP5;HAUS2;CDC25A;CIT;LATS1;CCNA2;MELK;BIRC5;MAPRE1;OPTN;PAFAH1B1;LIN37;DCTN1;PKMYT1;AURKA;CCNB2;CCNB1;PCNT;CLASP1;CEP78;PLK4;DYNC1H1;ODF2;CEP152;NDE1;PLK1;TUBB4B;NEDD1;CENPF;WEE1;CENPJ;ALMS1;CDK1;NES;TAF2
cell cycle G2/M phase transition (GO:0044839)	51/139	3.47239e-09	FOXM1;ACTR1A;TUBA1A;PPP2R1A;CHEK1;CEP250;NEK2;MYBL2;PRKACA;LIN52;BORA;PPP1R12A;CSNK1E;CDC25C;MASTL;TUBG1;CKAP5;HAUS2;CDC25A;CIT;LATS1;CCNA2;MELK;BIRC5;MAPRE1;OPTN;PAFAH1B1;LIN37;DCTN1;PKMYT1;AURKA;CCNB2;CCNB1;PCNT;CLASP1;CEP78;PLK4;DYNC1H1;ODF2;CEP152;NDE1;PLK1;TUBB4B;NEDD1;CENPF;WEE1;CENPJ;ALMS1;CDK1;NES;TAF2
angiogenesis (GO:0001525)	73/236	1.11267e-08	ACVRL1;NRP1;ECM1;NRP2;FLT1;PLXND1;ITGB3;FLT4;SERPINE1;UBP1;RBPJ;HS6ST1;ETS1;CYR61;ELK3;CTGF;LOXL2;ESM1;HEY1;POFUT1;SOX18;ITGAV;EPHB4;HTATIP2;CCBE1;WARS;TNFRSF12A;PRKCA;DICER1;VASH1;HSPG2;TGFBR1;VAV2;JMJD6;MMP14;COL4A2;COL8A2;CDH13;MYH9;COL8A1;PRKD2;ITGA5;MFGE8;GPR124;RAMP2;COL15A1;NOTCH1;SRF;ECSCR;PDGFA;PRKX;THY1;HIF1A;THBS1;RTN4;DLL4;SRPX2;E2F7;NUS1;GPR56;NOS3;CAV1;TIE1;MCAM;FZD6;FN1;VEGFC;MAPK1…
mitotic recombination (GO:0006312)	19/31	1.7299e-08	TOP2A;PRIM2;RFC3;FEN1;PCNA;LIG1;RFC2;PRIM1;RPA1;SMC6;RAD54B;POLA1;RAD51;TEP1;ERCC1;POLD1;POLE2;DNA2;POLE
regulation of cell cycle phase transition (GO:1901987)	78/264	3.31996e-08	TOP2A;ZWILCH;BUB1B;TRIAP1;PSMD8;CDC20;ZC3H12D;PSMD9;MTBP;PSMD6;LSM11;CCND1;GSG2;PSMD2;SIX3;CDC27;KNTC1;FBXO5;NBN;GTSE1;DLGAP5;DACT1;TIPIN;UBE2E1;SMC1A;DGKZ;CCNA2;PSMA6;ESPL1;PSME4;BLM;PSMD11;PRKDC;VPS4A;TTK;DBF4B;PSMA7;AURKB;PSMB6;PSMB7;CCNB1;PCBP4;E2F1;CLSPN;BUB3;BID;BUB1;E2F7;BRD4;RBM38;TGFB1;UBE2C;PLK2;NEK6;RCC2;PLK1;HMGA2;CDC7;FOXN3;CHFR;ZWINT;PML;MAD2L2;CENPE;CENPF;PSMC3;TAOK3;PSMC4;PSMC1;ER…
negative regulation of mitotic cell cycle phase transition (GO:1901991)	62/192	2.36069e-08	TOP2A;ZWILCH;BUB1B;TRIAP1;ZC3H12D;PSMD8;CDC20;PSMD9;MTBP;PSMD6;CCND1;GSG2;PSMD2;CDC27;KNTC1;FBXO5;NBN;GTSE1;DACT1;TIPIN;UBE2E1;SMC1A;DGKZ;CCNA2;PSMA6;PSME4;BLM;PSMD11;PRKDC;VPS4A;TTK;PSMA7;AURKB;PSMB6;PSMB7;CCNB1;PCBP4;CLSPN;BUB3;BUB1;E2F7;RBM38;TGFB1;UBE2C;PLK2;PLK1;HMGA2;FOXN3;CHFR;ZWINT;PML;MAD2L2;CENPF;PSMC3;TAOK3;PSMC4;PSMC1;NABP2;CDK1;BCL2L1;MAD2L1;EZH2
sister chromatid segregation (GO:0000819)	15/23	1.76055e-07	TOP2A;SPAG5;PLK1;SMC1A;ZWINT;NDC80;CIT;LATS1;KIF18B;ESPL1;KIFC1;NUSAP1;NEK2;BUB3;MAD2L1
negative regulation of cell cycle phase transition (GO:1901988)	62/200	1.2608e-07	TOP2A;ZWILCH;BUB1B;TRIAP1;PSMD8;CDC20;ZC3H12D;MTBP;PSMD9;PSMD6;CCND1;GSG2;PSMD2;CDC27;KNTC1;FBXO5;NBN;GTSE1;DACT1;TIPIN;UBE2E1;SMC1A;DGKZ;CCNA2;PSMA6;PSME4;BLM;PSMD11;PRKDC;VPS4A;TTK;PSMA7;AURKB;PSMB6;PSMB7;CCNB1;PCBP4;CLSPN;BUB3;BUB1;E2F7;RBM38;TGFB1;UBE2C;PLK2;PLK1;HMGA2;FOXN3;CHFR;ZWINT;PML;MAD2L2;CENPF;TAOK3;PSMC3;PSMC4;PSMC1;NABP2;CDK1;BCL2L1;MAD2L1;EZH2
DNA conformation change (GO:0071103)	38/99	8.43717e-08	TOP2A;PIF1;BLM;MCM7;CHD8;CDCA5;NCAPG2;HMGB2;NCAPG;NCAPH;RAD54B;RECQL4;WRN;BRIP1;RUVBL2;G3BP1;NUSAP1;ASCC3;NBN;XRCC6;NAA10;TOP3A;RECQL;HMGA1;HMGA2;CHD1L;SRPK1;RAD51;PAPD7;ERCC2;CDK1;MCM3;MCM4;NCAPD2;MCM5;NCAPD3;DNA2;MCM6
negative regulation of mitotic cell cycle (GO:0045930)	65/219	3.73829e-07	TOP2A;ZWILCH;BUB1B;TRIAP1;PSMD8;ZC3H12D;CDC20;MTBP;PSMD9;PSMD6;CCND1;GSG2;PSMD2;CHEK1;CDC27;KNTC1;FBXO5;NBN;GTSE1;DACT1;NKX3-1;TIPIN;UBE2E1;SMC1A;DGKZ;CCNA2;PSMA6;PSME4;BLM;PSMD11;PRKDC;VPS4A;TTK;PSMA7;AURKB;PSMB6;PSMB7;CCNB1;PCBP4;CLSPN;BUB3;BUB1;E2F7;RBM38;TGFB1;UBE2C;PLK2;PLK1;HMGA2;FOXN3;CHFR;ZWINT;PML;NLE1;MAD2L2;CENPF;PSMC3;TAOK3;PSMC4;PSMC1;NABP2;CDK1;BCL2L1;MAD2L1;EZH2
negative regulation of cell cycle process (GO:0010948)	72/254	6.42033e-07	TOP2A;CCNK;ZWILCH;CCNF;BUB1B;BRCA1;TRIAP1;ZC3H12D;PSMD8;CDC20;MTBP;PSMD9;RASSF1;PSMD6;CCND1;GSG2;PSMD2;CHEK1;CDC27;KNTC1;FBXO5;NBN;GTSE1;DACT1;TIPIN;UBE2E1;THOC5;SMC1A;DGKZ;CCNA2;PSMA6;ESPL1;PSME4;BLM;PSMD11;PRKDC;VPS4A;TTK;PSMA7;AURKB;AURKA;PSMB6;PSMB7;CCNB1;PCBP4;CLSPN;BUB3;BUB1;E2F7;BRD4;RBM38;TGFB1;UBE2C;PLK2;PLK1;HMGA2;FOXN3;CHFR;ZWINT;PML;MAD2L2;CENPF;TAOK3;PSMC3;PSMC4;PSMC1;NABP2;CDK1;RAD1…
DNA replication initiation (GO:0006270)	15/24	3.9894e-07	PRIM2;MCM7;PRIM1;POLA1;CDC34;CDC45;CCNE2;ORC1;CCNE1;POLE2;MCM3;MCM4;MCM5;MCM6;POLE
mitotic spindle organization (GO:0007052)	17/31	9.14734e-07	DYNC1H1;PLK2;TTK;KIF11;SMC1A;NDC80;RHOA;AURKA;KIF2A;PPP2R4;STMN1;RCC1;FLNA;MYBL2;NEK2;MAP4;SPC25
regulation of microtubule polymerization or depolymerization (GO:0031110)	24/52	3.83512e-07	CAV3;DST;MID1IP1;TBCD;CKAP2;KATNB1;SKA3;MID1;SKA1;EML2;AURKB;AURKA;EML4;CLIP3;CCNB1;PSRC1;CAPZB;STMN1;ARHGEF2;FKBP4;GAS2L1;MAPRE1;TRIM54;CLASP1
mitotic sister chromatid segregation (GO:0000070)	13/20	1.2754e-06	SPAG5;PLK1;SMC1A;ZWINT;NDC80;CIT;KIF18B;ESPL1;KIFC1;NUSAP1;NEK2;BUB3;MAD2L1
telomere organization (GO:0032200)	28/63	1.13666e-07	DCLRE1B;PRIM2;PIF1;BLM;FEN1;PCNA;PRKDC;PRIM1;PINX1;SMC6;SMG6;WRN;POLD1;NBN;POLE;ACD;XRCC6;RFC3;LIG1;RFC2;RPA1;POLA1;HIST1H4A;TEP1;DKC1;POLE2;DNA2;WRAP53
negative regulation of organelle organization (GO:0010639)	67/237	1.71642e-06	FHOD3;SPI1;KDM1A;CCNF;BUB1B;BRCA1;TRIAP1;CDC20;TRIM9;CAPZB;STMN1;CHEK1;CDC27;DNMT3B;AKT1;NEK2;EVI5L;FBXO5;JARID2;TMSB10;PRKCD;UBE2E1;CKAP2;FOXP3;MID1;EML2;EML4;CLIP3;ESPL1;MYADM;ARHGEF2;FKBP4;MAPRE1;SLC25A5;PFN1;TRIM54;SHANK3;PIF1;DNMT1;SPTBN5;TWF2;TWIST1;KATNB1;TTK;AURKB;AURKA;CCNB1;BUB3;GAS2L1;BUB1;CLASP1;ACD;CAV3;UBE2C;MID1IP1;PLK1;TBCD;PML;SKI;MAD2L2;CENPF;DLC1;ERCC1;RAD1;BCOR;BCL2L1;MAD2L1
sprouting angiogenesis (GO:0002040)	14/24	3.18064e-06	CCBE1;NRP1;RAMP2;FLT1;NOTCH1;FLT4;THBS1;LOXL2;JMJD6;ESM1;CDH13;TEK;E2F7;GPR124
cell morphogenesis (GO:0000902)	60/204	1.43794e-06	ITGB1;ITGB3;KIF14;ILK;PLOD3;LAMC1;RBPJ;LIPA;LOXL2;TRIM28;HEY1;BASP1;ITGAV;SOX9;BVES;CAP1;NOG;WNT5A;FNDC3B;NRG1;THOC5;DKK1;SHROOM4;TGFBR1;GREM1;FAM101B;TBC1D20;RILPL1;RP2;AKIP1;MYH9;ARHGEF2;NOTCH1;NOTCH4;PXN;SLC1A3;STC1;GATA3;STK4;HIF1A;RTN4;MICALL2;FLNA;VHL;ECT2;TGFB1;FN1;HMGA2;MAPK14;MERTK;SSH1;HEYL;GDNF;AXL;CTNNB1;SNAI2;NOX4;TEK;FERMT2;FERMT3
telomere maintenance via recombination (GO:0000722)	15/26	1.70288e-06	PRIM2;RFC3;FEN1;PCNA;LIG1;RFC2;PRIM1;RPA1;SMC6;POLA1;TEP1;POLD1;POLE2;DNA2;POLE
DNA integrity checkpoint (GO:0031570)	33/86	5.91203e-07	TOP2A;BLM;ZAK;BRCA1;BRIP1;FZR1;CDC45;CCND1;PEA15;CHEK1;E2F1;NBN;CLSPN;ATRIP;CDT1;TIPIN;NEK6;PLK1;H2AFX;HMGA2;PTPN11;FOXN3;MAPK14;USP28;DGKZ;CCNA2;TAOK3;MAPKAPK2;CDK1;RAD1;INTS7;DNA2;DTL
mitotic cell cycle checkpoint (GO:0007093)	37/103	8.60675e-07	TOP2A;BLM;ZWILCH;VPS4A;BUB1B;TTK;AURKB;CDC20;MTBP;CCNB1;CCND1;CDC27;KNTC1;CLSPN;BUB3;NBN;BUB1;TIPIN;TGFB1;UBE2C;PLK2;PLK1;UBE2E1;HMGA2;FOXN3;SMC1A;DGKZ;CHFR;ZWINT;MAD2L2;CCNA2;CENPF;TAOK3;NABP2;CDK1;BCL2L1;MAD2L1
DNA recombination (GO:0006310)	58/196	1.72238e-06	TOP2A;FEN1;MCM8;HMGB2;HMGB3;BRCA1;SMC6;RBPJ;BRCA2;EME1;EXO1;RUVBL2;NBN;POLE;GEN1;RFC3;LIG1;RFC2;NCOA6;H2AFX;RECQL;CCNB1IP1;MMS22L;TEP1;DNA2;PRIM2;PIF1;BLM;PCNA;PRKDC;PRIM1;VPRBP;RAD54B;RECQL4;RAD51AP1;PSMC3IP;TFPT;WRN;SLX4;POLD1;RAD54L;NHEJ1;XRCC6;XRCC4;TREX1;NONO;RPA1;APEX2;MND1;BATF;POLA1;RAD51;POLE2;ERCC1;NABP2;UBE2N;TCF3;TRIP13
telomere maintenance (GO:0000723)	27/62	3.17137e-07	DCLRE1B;PRIM2;PIF1;FEN1;BLM;PCNA;PRKDC;PRIM1;PINX1;SMC6;SMG6;WRN;POLD1;NBN;POLE;ACD;RFC3;XRCC6;LIG1;RFC2;RPA1;POLA1;HIST1H4A;TEP1;DKC1;POLE2;DNA2
cell junction assembly (GO:0034329)	50/160	1.54228e-06	ITGB1;ITGB3;TESK1;ILK;LAMC1;PVR;ACTG1;CDH6;CDH5;CDH2;TNS1;DST;ACTN1;PRKCA;ACTN4;RHOC;RHOA;GJD3;CDH10;CDH13;PKP3;ITGA5;TLN1;VCL;PLEC;RAMP2;FBLIM1;SRF;PXN;PARD6G;THY1;GJC1;MICALL2;CDH24;FLNA;RSU1;FLNC;PIP5K1C;ECT2;VASP;RCC2;FN1;TBCD;PARVB;SMAD7;VMP1;DLC1;KRT14;CTNNB1;FERMT2
regulation of chromosome segregation (GO:0051983)	26/63	1.82381e-06	CDCA5;BUB1B;TTK;AURKB;CDC20;CCNB1;RACGAP1;CDC27;NEK2;FBXO5;BUB3;ECT2;BUB1;DLGAP5;SPAG5;UBE2C;RCC2;PLK1;UBE2E1;CIT;MAD2L2;CENPF;ESPL1;CTNNB1;KIF2C;MAD2L1
cell junction organization (GO:0034330)	56/189	2.46731e-06	ITGB1;ITGB3;TESK1;ILK;LAMC1;PVR;ACTG1;CDH6;CDH5;CDH2;TNS1;DST;ACTN1;PRKCA;ACTN4;RHOC;RHOA;GJD3;CDH10;MYADM;CDH13;PKP3;ITGA5;TLN1;VCL;PLEC;RAMP2;NLGN2;FBLIM1;SRF;PXN;PARD6G;THY1;GJC1;MICALL2;CDH24;FLNA;CSK;RSU1;FLNC;PIP5K1C;ECT2;VASP;TGFB1;RCC2;FN1;TBCD;PARVB;SMAD7;VMP1;DLC1;KRT14;CTNNB1;SNAI2;CCM2;FERMT2
DNA duplex unwinding (GO:0032508)	24/55	1.36023e-06	TOP2A;PIF1;XRCC6;BLM;MCM7;CHD8;HMGA1;RECQL;CHD1L;RAD54B;RECQL4;BRIP1;WRN;RAD51;RUVBL2;ERCC2;G3BP1;MCM3;MCM4;MCM5;NBN;DNA2;MCM6;ASCC3
regulation of mitosis (GO:0007088)	38/112	3.07602e-06	PDGFB;BUB1B;PDXP;TTK;PKMYT1;PPP1R9B;AURKA;CDC20;CHEK1;CDC27;NUSAP1;RCC1;NEK2;KNTC1;BUB3;FBXO5;BUB1;DLGAP5;PDGFRB;RANBP1;BORA;TGFB1;CAV2;UBE2C;NEK6;PLK1;DAPK3;UBE2E1;CDC25C;CIT;MAD2L2;CENPE;ANLN;CENPF;ESPL1;BIRC5;KIF20B;MAD2L1
chordate embryonic development (GO:0043009)	63/226	5.69614e-06	ITGB1;ACVRL1;CCNK;C2CD3;KDM1A;CHD8;CHD7;PLOD3;BRCA1;SOX18;ZMIZ1;ALKBH1;MYB;FLVCR1;PITX2;POLE;PDGFRB;DUSP3;PRMT1;NOG;TPM1;TANC2;TGFBR1;RUNX1;NCOR2;RCN1;SCO2;MYH9;NOTCH1;TSHZ3;TWIST1;GATA3;RIC8A;GNA13;CCNB2;FUT8;CCNB1;MAN2A1;GNA12;PLCG1;PCNT;MYH10;STIL;XRCC4;NOS3;TIE1;RPA1;UBE2A;EIF2S2;GATAD2A;FOSL1;MYO1E;COPS3;SP2;GJB3;MAFG;ERCC2;CTNNB1;CCM2;APBA3;ZNF335;APBA2;BCL2L1
establishment of chromosome localization (GO:0051303)	14/24	3.18064e-06	ACTR3;ACTR2;NDE1;CDCA5;PINX1;CDCA8;KATNB1;CENPE;CENPF;KIF18A;CCNB1;PSRC1;BIRC5;DLGAP5
platelet activation (GO:0030168)	59/205	3.75935e-06	DGKE;SPARC;WDR1;ITGB3;SERPINE1;LAMP2;CFL1;HABP4;AKT1;CAP1;SRGN;ABCC4;ENTPD1;ACTN1;F2R;PRKCD;RHOG;PRKCA;ACTN4;DGKZ;RHOA;VAV2;TLN1;PFN1;GAS6;CRK;DGKI;VCL;DGKH;SRF;GNAI3;PDGFB;PDGFA;THBS1;PIK3R5;GNAI2;GNA13;TBXA2R;GNA11;BLOC1S3;GNA12;FLNA;CSK;PTPN1;TGFB1;FZD6;FN1;VEGFC;MAPK14;MERTK;COL1A1;COL3A1;COL1A2;AXL;GNB1;CALU;GRB2;CALM1;F2RL3
cell morphogenesis involved in differentiation (GO:0000904)	46/147	3.80833e-06	ITGB1;NOTCH1;ITGB3;NOTCH4;PXN;KIF14;STC1;ILK;PLOD3;SLC1A3;GATA3;LAMC1;RBPJ;HIF1A;RTN4;LOXL2;TRIM28;HEY1;BASP1;MICALL2;FLNA;ITGAV;SOX9;BVES;TGFB1;NOG;WNT5A;FN1;FNDC3B;HMGA2;MERTK;DKK1;TGFBR1;HEYL;FAM101B;TBC1D20;GDNF;AXL;RILPL1;AKIP1;SNAI2;MYH9;CTNNB1;TEK;FERMT2;FERMT3
in utero embryonic development (GO:0001701)	62/222	6.30802e-06	ACVRL1;ITGB1;CCNK;KDM1A;C2CD3;CHD8;CHD7;PLOD3;SOX18;ZMIZ1;ALKBH1;MYB;FLVCR1;PITX2;POLE;PDGFRB;DUSP3;PRMT1;TPM1;NOG;TANC2;TGFBR1;RUNX1;NCOR2;RCN1;SCO2;MYH9;NOTCH1;TSHZ3;TWIST1;GATA3;GNA13;RIC8A;CCNB2;CCNB1;FUT8;MAN2A1;GNA12;PLCG1;PCNT;MYH10;STIL;XRCC4;NOS3;TIE1;RPA1;UBE2A;EIF2S2;GATAD2A;FOSL1;COPS3;MYO1E;SP2;GJB3;MAFG;ERCC2;CTNNB1;CCM2;ZNF335;APBA3;APBA2;BCL2L1
embryo development (GO:0009790)	73/276	8.50797e-06	ITGB1;ACVRL1;CCNK;C2CD3;KDM1A;CHD8;CHD7;EHMT1;PLOD3;BRCA1;SOX18;POFUT1;ZMIZ1;ALKBH1;MYB;FLVCR1;MADCAM1;PITX2;POLE;PDGFRB;DUSP3;PRMT1;NOG;TPM1;NRG1;TGFBR1;TANC2;RUNX1;NCOR2;RCN1;SCO2;MYH9;MDFI;NOTCH1;TSHZ3;NOTCH4;TWIST1;GATA3;RIC8A;GNA13;CCNB2;FUT8;CCNB1;RACGAP1;MAN2A1;GNA12;PLCG1;PCNT;MYH10;AKIRIN2;STIL;TGFB1;XRCC4;NOS3;TIE1;RPA1;UBE2A;EIF2S2;GATAD2A;FOSL1;MYO1E;COPS3;SP2;GJB3;MAFG;ERCC2;CTNNB1;S…
DNA geometric change (GO:0032392)	24/57	2.9509e-06	TOP2A;PIF1;XRCC6;BLM;MCM7;CHD8;HMGA1;RECQL;CHD1L;RAD54B;RECQL4;BRIP1;WRN;RAD51;RUVBL2;ERCC2;G3BP1;MCM3;MCM4;MCM5;NBN;MCM6;DNA2;ASCC3
embryo development ending in birth or egg hatching (GO:0009792)	63/230	1.05135e-05	ITGB1;ACVRL1;CCNK;C2CD3;KDM1A;CHD8;CHD7;PLOD3;BRCA1;SOX18;ZMIZ1;ALKBH1;MYB;FLVCR1;PITX2;POLE;PDGFRB;DUSP3;PRMT1;NOG;TPM1;TANC2;TGFBR1;RUNX1;NCOR2;RCN1;SCO2;MYH9;NOTCH1;TSHZ3;TWIST1;GATA3;RIC8A;GNA13;CCNB2;FUT8;CCNB1;MAN2A1;GNA12;PLCG1;PCNT;MYH10;STIL;XRCC4;NOS3;TIE1;RPA1;UBE2A;EIF2S2;GATAD2A;FOSL1;MYO1E;COPS3;SP2;GJB3;MAFG;ERCC2;CTNNB1;CCM2;APBA3;ZNF335;APBA2;BCL2L1
positive regulation of cell cycle (GO:0045787)	72/278	2.11092e-05	BRCA1;TRIAP1;BRCA2;CTGF;PSMD8;PSMD9;MTBP;PSMD6;LSM11;CCND1;PSMD2;NUSAP1;AKT1;PRKACA;GTSE1;DLGAP5;NKX3-1;GEN1;PDGFRB;DUSP3;SPHK1;WNT5A;KIF23;PRKCA;RHOA;PSMA6;DYNC1LI1;PSRC1;ESPL1;PSME4;BIRC5;PAFAH1B1;PSMD11;UHRF2;PDGFB;DBF4B;AURKC;PSMA7;AURKB;AURKA;PSMB6;PSMB7;CCNB1;RACGAP1;PCBP4;EIF4EBP1;ECT2;E2F7;BRD4;RBM38;PLK4;RANBP1;STAT5B;TGFB1;UBE2C;RCC2;PLK1;HMGA2;CDC7;PML;FOSL1;MYBBP1A;PSMC3;FAP;PSMC4;PSM…
positive regulation of epithelial cell migration (GO:0010634)	29/79	7.81923e-06	FOXC2;NRP1;NRP2;SPARC;ITGB3;FLT4;PDGFB;GATA3;HIF1A;THBS1;ETS1;SRPX2;GLIPR2;AKT1;PLCG1;SOX9;CCBE1;TGFB1;ITGA2;WNT5A;VEGFC;PRKCA;MAPK14;MMP9;ADAM9;PRKD2;TEK;PFN1;GPR124
regulation of epithelial cell migration (GO:0010632)	41/129	8.18993e-06	ACVRL1;MACF1;FOXC2;NRP1;NRP2;SPARC;NOTCH1;FLT4;ITGB3;PDGFB;STC1;PTPRM;GATA3;CXCL13;ETS1;HIF1A;THBS1;PTPRG;DLL4;SRPX2;BMPER;GLIPR2;AKT1;SH3BGRL3;SOX9;PLCG1;CCBE1;TGFB1;ITGA2;WNT5A;VEGFC;PRKCA;VASH1;MAPK14;MMP9;STRAP;ADAM9;PRKD2;TEK;PFN1;GPR124
telomere maintenance via semi-conservative replication (GO:0032201)	13/22	5.93087e-06	PRIM2;RFC3;FEN1;PCNA;LIG1;RFC2;PRIM1;RPA1;POLA1;POLD1;POLE2;DNA2;POLE
DNA damage checkpoint (GO:0000077)	29/77	4.3388e-06	BLM;ZAK;BRCA1;FZR1;BRIP1;CCND1;CHEK1;PEA15;E2F1;CLSPN;NBN;ATRIP;TIPIN;NEK6;PLK1;H2AFX;HMGA2;PTPN11;FOXN3;USP28;MAPK14;DGKZ;CCNA2;TAOK3;MAPKAPK2;CDK1;RAD1;INTS7;DTL
anaphase-promoting complex-dependent proteasomal ubiquitin-dependent protein catabolic process (GO:0031145)	30/82	5.93698e-06	PSMD11;BUB1B;PSMA7;AURKB;AURKA;PSMB6;PSMD8;CDC20;PSMB7;PSMD9;PSMD6;FZR1;CCNB1;PTTG1;PSMD2;CDC27;FBXO5;BUB3;UBE2C;PLK1;UBE2E1;CIT;PSMA6;PSMC3;PSMC4;UBE2S;PSMC1;PSME4;CDK1;MAD2L1
regulation of small GTPase mediated signal transduction (GO:0051056)	68/256	1.46319e-05	ARHGAP11A;ARHGAP11B;TRIO;GDI1;RASGRF2;ARHGAP1;KIF14;FOXM1;SIPA1L3;ARHGAP35;SYDE1;OPHN1;ARHGAP40;PSD3;RAC3;MAP2K1;PLEKHG2;STARD8;F2R;RHOG;ARHGEF18;HMHA1;ARAP3;NRG1;GAPVD1;RHOC;DGKZ;RHOA;VAV2;TIAM2;ARHGAP10;TIAM1;DEPDC1B;DEPDC7;RALGAPB;ALS2;RHOJ;RASA2;RAPGEF1;ARHGEF2;CRK;DGKI;ARF6;MAPKAP1;RASAL2;KALRN;RHOBTB1;FGD1;FGD2;CYTH2;NRAS;RACGAP1;CHN1;ECT2;CYTH1;ARFGEF2;STARD13;DENND4B;GPR56;IQSEC1;CEP152;G…
regulation of transcription involved in G1/S transition of mitotic cell cycle (GO:0000083)	14/26	1.13382e-05	CDT1;PCNA;RRM2;TYMS;BACH1;POLA1;CDC45;ORC1;CCNE1;CDK1;E2F1;FBXO5;E2F7;BRD4
microtubule organizing center organization (GO:0031023)	27/70	5.44695e-06	C2CD3;KIF11;BRCA1;BRCA2;AURKA;SGOL1;HAUS8;CEP250;NEK2;CLASP1;CNTLN;NDEL1;PLK4;PPP1R12A;GADD45A;CEP152;NDE1;PLK1;HAUS5;CKAP5;HAUS2;HAUS1;KIAA0101;CENPJ;CDK1;SASS6;PAFAH1B1
maintenance of protein location (GO:0045185)	36/108	8.71979e-06	FBN2;KDELR1;YWHAB;TWF2;CASC5;LTBP1;BICD1;AURKC;AURKB;BICD2;SGOL1;FLNA;FLNB;BUB3;PIP5K1C;TMSB10;CLASP1;SRGN;CIZ1;CAV1;NDC80;PML;LATS1;NIN;GOLPH3;CEP57L1;TACC3;CTNNB1;KDELR2;GOPC;NFKBIE;TLN1;TAF3;DBN1;MDFI;FBN1
peptidyl-serine modification (GO:0018209)	33/97	1.25439e-05	PRKAA1;PRKDC;PDGFB;STK39;ILK;PRKX;STK4;NLK;AURKB;AURKA;TTBK2;MAPK8;NTMT1;AKT1;CLSPN;PRKACA;PAK2;GALNT3;GALNT2;GALNT1;NEK6;PLK1;MAMDC2;HMGA2;VRK1;PRKCA;MAPK14;TGFBR1;MAPKAPK2;CDK1;MAP3K10;PRKD2;GAS6
collagen fibril organization (GO:0030199)	18/41	2.55021e-05	FOXC2;LEPRE1;COL11A1;COL12A1;PLOD3;TGFBR1;LOXL2;GREM1;COL1A1;ACAN;ADAMTS14;COL3A1;COL1A2;LOX;COL5A1;COL5A3;COL5A2;SERPINH1
cytokinesis (GO:0000910)	29/79	7.81923e-06	RALA;ARL3;VPS4A;BRCA2;AURKC;SEPT6;RACGAP1;CFL1;NUSAP1;ECT2;MYH10;CEP55;ACTR3;ACTR2;NEK6;PLK1;DAPK3;CKAP2;KIF23;RHOC;CIT;ANLN;ESPL1;PRC1;INCENP;MYH9;BIRC5;KIF20A;BCL2L1
regulation of Wnt signaling pathway (GO:0030111)	58/214	3.22509e-05	GSK3A;CHD8;DIXDC1;ILK;NRARP;RBPJ;CCND1;CDH2;PPP2R1A;SIX3;SOX9;EMD;DACT1;WNT5B;ATP6AP2;NOG;WNT5A;DAPK3;CSNK1E;FOXL1;DKK1;HIC1;DKK3;CTDNEP1;LATS1;GREM1;GPR162;ZEB2;RAPGEF1;MDFI;TRABD2A;MACF1;HDAC2;NOTCH1;NXN;STK4;BARX1;NLK;ARNTL;HMGXB4;G3BP1;DVL2;CTHRC1;TCF7L1;ZRANB1;CAV1;SIAH2;FZD6;MAPK14;NLE1;IFT20;SKI;COL1A1;MAD2L2;TMEM237;CAPRIN2;SNAI2;LGR4
positive regulation of endothelial cell migration (GO:0010595)	22/55	2.02168e-05	CCBE1;NRP1;FOXC2;NRP2;TGFB1;SPARC;FLT4;ITGB3;WNT5A;PDGFB;VEGFC;PRKCA;GATA3;MAPK14;THBS1;ETS1;SRPX2;AKT1;PRKD2;TEK;PLCG1;GPR124
centrosome organization (GO:0051297)	25/64	9.2455e-06	C2CD3;KIF11;BRCA1;BRCA2;AURKA;SGOL1;HAUS8;CEP250;NEK2;CNTLN;NDEL1;PLK4;PPP1R12A;GADD45A;CEP152;NDE1;PLK1;HAUS5;CKAP5;HAUS2;HAUS1;KIAA0101;CENPJ;CDK1;SASS6
regulation of endothelial cell migration (GO:0010594)	31/92	2.81487e-05	ACVRL1;FOXC2;NRP1;NRP2;SPARC;NOTCH1;ITGB3;FLT4;PDGFB;STC1;PTPRM;GATA3;CXCL13;THBS1;ETS1;DLL4;SRPX2;BMPER;AKT1;SH3BGRL3;PLCG1;CCBE1;TGFB1;WNT5A;VEGFC;PRKCA;VASH1;MAPK14;PRKD2;TEK;GPR124
cell-substrate adhesion (GO:0031589)	42/140	3.06337e-05	ITGB1;SRF;ITGB3;PXN;KIF14;ILK;PRKX;LAMC1;NID1;ADAMTS12;NID2;THBS3;CTGF;MICALL2;MADCAM1;ITGAV;BVES;TNFRSF12A;ITGA2;ITGA1;FN1;FNDC3B;MERTK;RHOA;TIAM1;COL3A1;AXL;ITGA10;COL5A3;AKIP1;ITGA11;ZYX;ADAM9;CTNNB1;ITGA5;TEK;HOXD3;SIGLEC1;GAS6;FERMT2;VCL;FERMT3
collagen metabolic process (GO:0032963)	29/83	2.33443e-05	COL15A1;COL11A1;COL12A1;HIF1A;TRAM2;ADAMTS14;SERPINH1;CTSB;LEPRE1;MMP1;LEPREL1;MMP9;COL1A1;MMP14;COL3A1;COL1A2;MMP13;COL5A1;COL4A2;COL4A1;COL5A3;COL7A1;COL6A2;COL5A2;COL6A1;COL8A2;COL6A3;ADAM9;COL8A1
negative regulation of chromosome organization (GO:2001251)	28/80	3.09359e-05	PIF1;DNMT1;SPI1;KDM1A;BUB1B;TWIST1;TTK;BRCA1;CDC20;CDC27;DNMT3B;FBXO5;BUB3;JARID2;BUB1;ACD;UBE2C;PLK1;UBE2E1;FOXP3;PML;MAD2L2;SKI;CENPF;ESPL1;ERCC1;BCOR;MAD2L1
response to wounding (GO:0009611)	47/167	6.41525e-05	MACF1;ARF4;NRP1;SPARC;ITGB3;SDC2;PDGFB;TNC;PDGFA;SLC1A3;ADM;PLAT;NREP;CELSR1;ELK3;CTGF;CNN2;LGALS1;MDK;DPYSL3;PDGFRB;MAP2K1;TGFB1;DST;WNT5B;ITGA2;F2R;NOG;TPM1;WNT5A;FN1;PAX6;NRG1;VASH1;TGFBR1;DCBLD2;COL3A1;UCK2;LOX;PTK7;CDK1;ID3;SDC1;BAX;ENG;F2RL3;MATN2
response to ionizing radiation (GO:0010212)	39/127	3.24519e-05	ITGB1;BLM;PRKAA1;PRKDC;BRCA1;GATA3;BRCA2;RAD51AP1;WRN;MTA1;CCND1;DNMT3B;PMAIP1;RAD54L;BAK1;ECT2;NHEJ1;IKBIP;RRM1;XRCC6;XRCC4;GADD45A;H2AFX;USP28;MAPK14;PML;CXCL10;RAD51;FANCD2;ERCC1;KRT14;NABP2;SNAI2;NOX4;BAX;GRB2;RAD1;INTS7;BCL2L1
regulation of chromosome organization (GO:0033044)	48/172	6.79442e-05	PIF1;DNMT1;SPI1;KDM1A;CDCA5;BUB1B;TWIST1;TTK;BRCA1;GATA3;GATA2;CDC20;MAPK8;CCNB1;RUVBL2;TRPS1;CHEK1;MYB;CDC27;DNMT3B;FBXO5;BUB3;JARID2;BUB1;DLGAP5;HIST1H1B;WDHD1;ACD;TGFB1;UBE2C;PLK1;UBE2E1;FOXP3;PML;CIT;SKI;MAD2L2;CENPF;ESPL1;ERCC1;UBE2N;CTNNB1;SNAI2;PRKD2;BCOR;ZNF335;MAD2L1;PHF19
regulation of nuclear division (GO:0051783)	41/138	4.84563e-05	PDGFB;BUB1B;PDXP;TTK;PKMYT1;PPP1R9B;AURKA;CDC20;FZR1;CHEK1;CDC27;NUSAP1;RCC1;KNTC1;NEK2;BUB3;FBXO5;BUB1;DLGAP5;PDGFRB;RANBP1;BORA;TGFB1;CAV2;UBE2C;NEK6;PLK1;WNT5A;DAPK3;UBE2E1;CDC25C;CIT;MAD2L2;CENPE;ANLN;CENPF;ESPL1;BIRC5;RAD1;KIF20B;MAD2L1
'de novo' posttranslational protein folding (GO:0051084)	20/49	3.36871e-05	CCT2;TOR2A;TOR1A;SPHK1;TBCD;TBCB;TOR1B;TUBB4B;ERO1L;TUBB6;TUBB2B;HSPH1;TUBA1A;TCP1;PFDN1;PFDN2;CCT7;PFDN4;CCT5;CCT4
multicellular organismal macromolecule metabolic process (GO:0044259)	30/89	3.73523e-05	COL15A1;COL11A1;COL12A1;HIF1A;TRAM2;ADAMTS14;SERPINH1;CTSB;ACE;LEPRE1;MMP1;LEPREL1;MMP9;COL1A1;MMP14;COL3A1;MMP13;COL1A2;COL4A2;COL5A1;COL4A1;COL7A1;COL5A3;COL6A2;COL5A2;COL6A1;COL8A2;ADAM9;COL6A3;COL8A1
regulation of ligase activity (GO:0051340)	34/108	5.80722e-05	PSMD11;BUB1B;PSMA7;UBE2L3;PSMB6;PSMD8;CDC20;PSMB7;PSMD9;PSMD6;FZR1;CCNB1;PSMD2;CDC27;FBXO5;BUB3;NHEJ1;XRCC4;UBE2C;MID1IP1;PLK1;LIMK1;UBE2E1;SMAD7;MAD2L2;PSMA6;PSMC3;PSMC4;UBE2S;PSMC1;PSME4;CDK1;UBE2N;MAD2L1
multicellular organismal metabolic process (GO:0044236)	31/94	4.51486e-05	COL15A1;COL11A1;COL12A1;HIF1A;TRAM2;ADAMTS14;SERPINH1;CTSB;ACE;MMP1;LEPRE1;LEPREL1;CEL;MMP9;COL1A1;MMP14;COL3A1;MMP13;COL1A2;COL4A2;COL5A1;COL4A1;COL7A1;COL5A3;COL6A2;COL5A2;COL6A1;COL8A2;ADAM9;COL8A1;COL6A3
negative regulation of cytoskeleton organization (GO:0051494)	32/101	8.25179e-05	FHOD3;SPTBN5;CCNF;TWF2;KATNB1;BRCA1;AURKB;AURKA;CCNB1;CAPZB;STMN1;NEK2;GAS2L1;TMSB10;CLASP1;CAV3;MID1IP1;PRKCD;TBCD;CKAP2;MID1;EML2;EML4;CLIP3;DLC1;MYADM;ARHGEF2;FKBP4;MAPRE1;PFN1;TRIM54;SHANK3
establishment of organelle localization (GO:0051656)	47/168	7.52853e-05	STX12;GPSM2;DCTN1;CDCA5;PINX1;KATNB1;CDCA8;STON2;CENPA;AP3M2;TRIM9;TMEM201;CCNB1;OPHN1;KIF5B;BLOC1S3;NUSAP1;PIP5K1C;MAP4;MYH10;DLGAP5;CLASP1;NDEL1;ACTR3;ACTR2;MAP2K1;TOR1A;ATP6AP1;DYNLT1;CEP152;NDE1;MYO5A;NDC80;CENPE;CENPF;KIF18A;PSRC1;SYNJ1;ESPL1;DNAJC5;FEZ1;MYH9;CTNNB1;BIRC5;AMPH;ARHGEF2;PAFAH1B1
positive regulation of cell cycle process (GO:0090068)	57/220	0.00014334	BRCA1;TRIAP1;CTGF;PSMD8;PSMD9;MTBP;PSMD6;LSM11;CCND1;PSMD2;NUSAP1;PRKACA;GTSE1;DLGAP5;GEN1;PDGFRB;WNT5A;KIF23;RHOA;PSMA6;DYNC1LI1;ESPL1;PSME4;BIRC5;PSMD11;UHRF2;PDGFB;DBF4B;AURKC;PSMA7;AURKB;AURKA;PSMB6;PSMB7;RACGAP1;PCBP4;ECT2;E2F7;BRD4;RBM38;PLK4;RANBP1;TGFB1;UBE2C;RCC2;PLK1;HMGA2;CDC7;PML;MYBBP1A;PSMC3;FAP;PSMC4;PSMC1;CRLF3;MAD2L1;CUL4B
negative regulation of microtubule depolymerization (GO:0007026)	12/23	7.33847e-05	EML4;CCNB1;MID1IP1;CKAP2;KATNB1;ARHGEF2;GAS2L1;TRIM54;MID1;CLASP1;AURKB;AURKA
anatomical structure homeostasis (GO:0060249)	55/208	0.000104522	DCLRE1B;ITGB1;FEN1;PINX1;SMC6;LIPA;ACTG1;SMG6;CTGF;CFL2;NBN;SOX9;DFNB31;POLE;PDGFRB;CUBN;RFC3;LIG1;RFC2;ITGA2;F2R;TEP1;DKC1;TRAF6;STRAP;DNA2;TLR4;CHRNA1;PRIM2;PIF1;BLM;PCNA;PRKDC;PRIM1;SRF;GATA2;HIF1A;PTHLH;CST4;WRN;POLD1;PRLH;BARD1;ACD;XRCC6;CAV3;RPA1;POLA1;HIST1H4A;P2RX4;POLE2;GNAS;NOX4;BAX;CTNNB1
chromatin assembly or disassembly (GO:0006333)	22/58	5.33128e-05	HELLS;CENPW;HMGA1;HJURP;HMGA2;CASC5;BAZ2A;CENPA;HIST1H4A;CHAF1B;CHAF1A;NASP;CENPI;CENPK;HIST1H1D;HIST1H1E;OIP5;CENPN;CENPO;MTA2;HIST1H1C;ASF1B
'de novo' protein folding (GO:0006458)	21/54	5.09881e-05	CCT2;TOR2A;TOR1A;SPHK1;TBCD;TBCB;TUBB4B;TOR1B;HSPA14;ERO1L;TUBB6;TUBB2B;HSPH1;TUBA1A;TCP1;PFDN1;PFDN2;PFDN4;CCT7;CCT5;CCT4
cell division (GO:0051301)	39/131	6.96228e-05	TOP2A;NOTCH1;DIXDC1;GNAI3;PARD6G;USP39;SKA1;GNAI2;TIAL1;SEPT9;CCNB2;DSN1;CCNB1;TUBA1A;SENP5;CCND1;CDC27;MAP4;CLASP1;ACTR3;ACTR2;SEPT11;CDK19;LIG1;SPAG5;CDC7;DICER1;THOC5;CDK6;CCNE2;CCNE1;CENPJ;ERCC2;BIRC5;TACC1;MCM5;PAFAH1B1;ARF6;ARL8B
double-strand break repair (GO:0006302)	35/114	8.08348e-05	FEN1;BLM;XRCC6BP1;PRKDC;MCM8;CDCA5;BRCA1;SMC6;BRCA2;RAD54B;RAD51AP1;WRN;BRIP1;SLX4;MTA1;RAD54L;NBN;NHEJ1;GEN1;XRCC6;LIG1;XRCC4;H2AFX;RPA1;ESCO2;MAD2L2;POLA1;MMS22L;RAD51;PAPD7;TDP1;ERCC1;NABP2;UBE2N;TRIP13
reproductive structure development (GO:0048608)	66/265	0.000159428	CHD7;CCNF;HMGB2;ADM;BRCA2;RBPJ;HS6ST1;CYR61;LFNG;NSDHL;HEY1;BASP1;ALKBH1;TNFSF10;AKT1;SOX9;PHLDA2;PITX2;MAP3K4;BOK;NKX3-1;PBRM1;MAP2K1;HMGCS1;NCOA6;FST;NCOA3;WNT5A;ARID5B;FOXL2;DICER1;MMP14;TOX2;TBC1D20;FKBP4;GATA3;PCDH12;ASCL2;PRDX4;PLAC1;BAK1;E2F7;RRM1;FZD2;BIK;FZD6;FANCA;HMGA2;NR0B1;INHBB;PTPN11;INHBA;MERTK;EIF2S2;FANCG;AXL;GJB3;LHX1;ERCC1;BAX;CTNNB1;TAF4;MAMLD1;LGR4;ADA;BCL2L1
single organism cell adhesion (GO:0098602)	65/259	0.000140764	ITGB1;ITGB3;KIF14;ICAM2;ILK;LAMC1;SLC7A11;CYR61;ACTG1;STK10;CDH2;MADCAM1;ITGAV;SOX9;BVES;CLIC1;CD93;FNDC3B;CDH10;AKIP1;RAPGEF1;ERF;CERCAM;COL8A2;ADAM9;MYH9;ITGA5;PKP3;TLN1;GAS6;MYL9;VCL;NLGN2;FBLIM1;SRF;GCNT1;PXN;PKD1L1;THY1;RIC8A;SRPX2;MICALL2;CDH24;FLNA;PIP5K1C;CD58;CDSN;FN1;MSN;LILRB2;L1CAM;MERTK;VMP1;FIBP;GOLPH3;TNIP1;AXL;GNAS;CTNNB1;ESAM;TEK;SIGLEC1;CD24;FERMT2;FERMT3
endodermal cell differentiation (GO:0035987)	13/26	6.52714e-05	COL11A1;COL12A1;FN1;HMGA2;INHBA;MMP9;MMP14;COL4A2;COL7A1;COL6A1;COL8A1;ITGAV;ITGA5
peptidyl-serine phosphorylation (GO:0018105)	28/84	8.36749e-05	PRKAA1;PRKDC;PDGFB;STK39;ILK;PRKX;STK4;NLK;AURKB;AURKA;TTBK2;MAPK8;AKT1;CLSPN;PRKACA;PAK2;NEK6;PLK1;HMGA2;VRK1;PRKCA;MAPK14;TGFBR1;MAPKAPK2;CDK1;MAP3K10;PRKD2;GAS6
maintenance of protein location in cell (GO:0032507)	30/93	9.41454e-05	KDELR1;YWHAB;CASC5;BICD1;AURKC;AURKB;BICD2;SGOL1;FLNA;FLNB;BUB3;PIP5K1C;CLASP1;CIZ1;CAV1;NDC80;PML;LATS1;NIN;GOLPH3;CEP57L1;TACC3;CTNNB1;KDELR2;GOPC;NFKBIE;TLN1;TAF3;DBN1;MDFI
positive regulation of mitotic cell cycle (GO:0045931)	32/103	0.000125041	PDGFB;DBF4B;BRCA2;AURKA;MTBP;CCNB1;LSM11;CCND1;NUSAP1;EIF4EBP1;DLGAP5;BRD4;NKX3-1;PDGFRB;GEN1;RANBP1;STAT5B;DUSP3;TGFB1;UBE2C;SPHK1;RCC2;PLK1;CDC7;PRKCA;DYNC1LI1;ESPL1;CDK1;BIRC5;PAFAH1B1;MAD2L1;CUL4B
nucleosome organization (GO:0034728)	36/120	0.000109296	SMARCD1;HIST1H2BM;HIST1H2BO;SMARCB1;HIST1H2BJ;HIST1H2BL;HMGB2;HJURP;CASC5;CENPA;CHAF1B;CHAF1A;HIST1H1D;HIST1H1E;OIP5;SMYD3;SOX9;HIST1H1A;HIST1H1B;HIST1H1C;SMARCC1;CENPW;H2AFX;HMGA1;NAP1L1;HIST1H4A;NASP;CENPI;CENPK;PSME4;ANP32E;CENPN;CENPO;HIST1H2BB;TSPYL4;ASF1B
positive regulation of cellular component movement (GO:0051272)	71/296	0.000308044	ITGB1;NRP1;NRP2;PLVAP;FLT1;SPARC;IRS1;ITGB3;FLT4;SERPINE1;ILK;IKBKAP;CXCL13;ETS1;CYR61;MYLK;GLIPR2;C1QBP;STMN1;AKT1;MADCAM1;ITGAV;SOX9;CMKLR1;PDGFRB;CCBE1;MAP2K1;WNT5B;SPHK1;ITGA2;F2R;WNT5A;PRKCA;ACTN4;F3;MMP9;RHOA;TGFBR1;MMP14;MYADM;CDH13;ADAM9;PRKD2;ITGA5;PFN1;GAS6;GPR124;FOXC2;LRRC15;NOTCH1;PDGFB;TWIST1;PDGFA;GATA3;HIF1A;THBS1;BAG4;P2RY6;SRPX2;PLCG1;STAT5B;TGFB1;VEGFC;MAPK14;COL1A1;CXCL10;SNAI…
substrate adhesion-dependent cell spreading (GO:0034446)	16/37	8.9245e-05	ITGB3;PXN;KIF14;FNDC3B;FN1;ILK;LAMC1;MERTK;AXL;AKIP1;MICALL2;ITGAV;TEK;BVES;FERMT2;FERMT3
ameboidal-type cell migration (GO:0001667)	36/123	0.000189131	ITGB1;NRP1;NRP2;PLXND1;PKN3;SRF;ILK;TWIST1;PRKX;CXCL13;HIF1A;ROBO1;LOXL2;RIC8A;TMEM201;GBX2;SOX18;CFL1;NRTN;PITX2;EPHB4;TNS1;CAP1;NOS3;WNT5A;ARID5B;TGFBR1;GREM1;ZEB2;FAP;GDNF;FAT2;MYH9;CDH13;PAFAH1B1;GPR124
regulation of cell division (GO:0051302)	59/234	0.000243941	BUB1B;BRCA2;PPP1R9B;CDC20;FGF5;MDK;CHEK1;CDC27;NUSAP1;RCC1;KNTC1;NEK2;FBXO5;DLGAP5;NKX3-1;PDGFRB;BORA;WNT5A;DAPK3;UBE2E1;KIF23;THOC5;CDC25C;RHOA;CIT;ESPL1;BIRC5;KIF20B;BLM;VPS4A;PDGFB;PDXP;PDGFA;TTK;PKMYT1;AURKC;AURKB;AURKA;FZR1;RACGAP1;BUB3;ECT2;BUB1;E2F7;RANBP1;TGFB1;CAV2;UBE2C;NEK6;PLK1;VEGFC;MAD2L2;CENPE;ANLN;CENPF;KIF18B;RAD1;CALM1;MAD2L1
blood vessel morphogenesis (GO:0048514)	25/74	0.000154643	NRP1;FOXC2;FLT1;NOTCH1;FLT4;SRF;CHD7;PDGFB;SIX1;RBPJ;THBS1;DLL4;CDH2;HEY1;ZMIZ1;PITX2;PDGFRB;CCBE1;TGFBR1;SMAD7;TBX2;COL4A1;NEDD4;CCM2;ENG
regulation of angiogenesis (GO:0045765)	48/179	0.000194712	ACVRL1;FOXC2;RAMP2;ECM1;FLT1;SPARC;NOTCH1;PLXND1;SERPINE1;TNFAIP3;TWIST1;PTPRM;ADM;BRCA1;CXCL13;GATA2;THBS2;HIF1A;THBS1;ETS1;NPPB;DLL4;SRPX2;TBXA2R;PLCG1;HTATIP2;CCBE1;WARS;TNFRSF12A;NOS3;TIE1;SPHK1;WNT5A;VEGFC;PRKCA;VASH1;HIPK1;F3;PML;RUNX1;CXCL10;DDAH1;COL4A2;ADM2;CTNNB1;PRKD2;TEK;GPR124
Ras protein signal transduction (GO:0007265)	42/148	0.000125003	RALA;GDI1;YWHAB;ARHGAP1;PLD1;CELSR1;IQGAP3;RASGRP3;GNA13;RASSF1;NRAS;GNA12;CFL1;G3BP1;RSU1;FARP2;MAP2K1;HACE1;KSR1;GPR56;PLK2;CEP152;LIMK1;RHOG;MYO9B;NGF;MAPK14;RHOA;CCNA2;TIAM1;RAP2A;MRAS;COL1A2;RALGAPB;MAPKAPK2;RHOJ;GNB1;RAPGEF1;CDK1;CDH13;GRB2;GRAP
regulation of DNA metabolic process (GO:0051052)	65/265	0.000281669	ACVRL1;TOP2A;GSK3A;SPI1;DSCC1;PINX1;GMNN;BRCA1;BRCA2;FOXM1;IL27RA;NPPC;TRIM28;PPP2R1A;CHEK1;ANKRD1;LONP1;NBN;KPNA2;PDGFRB;TIPIN;APAF1;H2AFX;ESCO2;SMC1A;FOXP3;GTPBP4;GREM1;PRKD2;DNA2;UBE2V1;PIF1;BLM;PCNA;PARPBP;CEBPG;PDGFB;TWIST1;PDGFA;DBF4B;RAD51AP1;CCNB1;PPP4C;E2F7;S100A11;CDT1;CIZ1;ACD;TGFB1;ALYREF;HMGA2;CDC7;DEK;PML;CCDC88A;RAD51;ERCC1;TNFSF4;UBE2N;CDK1;ID3;BAX;NOX4;RAD18;WRAP53
spindle checkpoint (GO:0031577)	17/41	0.000102418	UBE2C;PLK1;UBE2E1;BUB1B;CASC5;TTK;AURKB;MAD2L2;CDC20;MTBP;CENPF;CCNB1;CDC27;BIRC5;BUB3;BUB1;MAD2L1
positive regulation of extrinsic apoptotic signaling pathway (GO:2001238)	21/57	0.000127734	TNFRSF12A;CAV1;DAPK3;HTRA2;TRAF2;INHBA;STK4;RUNX3;THBS1;PML;PPP2R1A;TRPS1;HYAL2;PEA15;TNFSF10;PMAIP1;BAX;SIGLEC1;BID;PAK2;JAK3
G2 DNA damage checkpoint (GO:0031572)	15/34	0.000112042	BLM;NEK6;PLK1;HMGA2;FOXN3;BRCA1;CCNA2;FZR1;TAOK3;MAPKAPK2;CHEK1;CDK1;CLSPN;NBN;DTL
positive regulation of cell morphogenesis involved in differentiation (GO:0010770)	36/123	0.000189131	NRP1;SEMA7A;NOTCH1;TGFB1I1;SHOX2;TWF2;DIXDC1;ILK;TWIST1;LRP8;ROBO1;PREX1;GLIPR2;C1QBP;RAC3;NDEL1;ACTR3;CDKL5;TGFB1;TNFRSF12A;LIMK1;TRPV2;FN1;NGF;RHOA;COL1A1;TIAM1;ARPC2;GDNF;STK25;CAPRIN1;CAPRIN2;MYADM;CTNNB1;PAFAH1B1;EZH2
antigen processing and presentation of exogenous peptide antigen (GO:0002478)	46/171	0.000241836	SEC23A;PSMD11;NCF2;DCTN1;SAR1B;CLTA;AP2A1;KIF11;IFI30;AP2A2;PSMA7;KIF15;PSMB6;PSMD8;PSMB7;PSMD9;PSMD6;ACTR1A;KLC2;RACGAP1;PSMD2;AP2S1;AP1S2;ITGAV;KIF3C;DYNC1H1;SEC13;SEC24A;TAP2;AP1B1;TAP1;KIF23;KIF22;CENPE;PSMA6;KIF18A;KIF2A;PSMC3;KIF4B;PSMC4;KIF4A;PSMC1;TRAF6;PSME4;KIF2C;LGMN
chromatin remodeling (GO:0006338)	35/118	0.000173197	SMARCD1;HDAC2;SMARCB1;HDAC1;CHD8;SATB2;HJURP;CASC5;BAZ2A;CENPA;RUVBL2;MYB;CHEK1;OIP5;SOX9;MTA2;BRD4;HELLS;SMARCC1;PBRM1;CENPW;HMGA1;HMGA2;BAZ1A;CHD1L;SUPT5H;FOXP3;HIST1H4A;NASP;CENPI;CENPK;PSME4;ANP32E;CENPN;CENPO
response to oxygen levels (GO:0070482)	63/259	0.000439437	OXTR;NCF2;UBE2D2;ADM;PLAT;PLOD1;BACH1;ETS1;CTGF;LOXL2;NPPC;ALKBH5;UCN2;PLAU;ANKRD1;LONP1;AKT1;NKX3-1;PDGFRB;ADSL;ITGA2;ACTN4;RHOA;MMP14;FNDC1;KCNMA1;DDIT4;SLC29A1;ENG;RAMP2;PRKAA1;NOTCH1;SRF;SDC2;PDGFB;TWIST1;STC1;PDGFA;HIF1A;THBS1;ASCL2;PDLIM1;CCNB1;STC2;E2F1;PMAIP1;VHL;STAT5B;TGFB1;NOS2;BDNF;CAV1;XRCC1;PML;UCK2;GNB1;ERCC2;TACC3;NOX4;TEK;CD24;PAM;ADA
signal transduction in response to DNA damage (GO:0042770)	32/106	0.00022596	PSMD11;PRKDC;USP10;BRCA1;TRIAP1;BRCA2;FOXM1;PSMA7;PSMB6;PSMD8;PSMB7;PSMD9;PSMD6;PCBP4;PSMD2;NBN;BID;GTSE1;E2F7;RBM38;GADD45A;SMC1A;MAPK14;PML;BATF;MAD2L2;PSMA6;PSMC3;PSMC4;PSMC1;PSME4;GRB2
patterning of blood vessels (GO:0001569)	15/35	0.000166889	NRP1;FOXC2;FLT1;PLXND1;SRF;NOTCH4;NRARP;STK4;GNA13;DLL4;GBX2;COL4A1;CTNNB1;PITX2;ENG
wound healing (GO:0042060)	25/75	0.000196698	MACF1;SPARC;ITGB3;SDC2;PDGFB;TNC;PDGFA;PLAT;CELSR1;ELK3;CNN2;PDGFRB;WNT5B;ITGA2;NOG;TPM1;WNT5A;NRG1;TGFBR1;DCBLD2;COL3A1;LOX;PTK7;SDC1;ENG
cellular response to abiotic stimulus (GO:0071214)	58/232	0.000346747	ITGB1;GPR68;TRIAP1;MYLK;CASP5;HYAL2;RUVBL2;CHEK1;HABP4;ANKRD1;AKT1;SOX9;MME;PRKCA;OXSR1;CDC25A;TLR8;ARHGEF2;TLR4;PPID;ENG;BLM;STK39;AURKB;SLC9A1;RAD51AP1;CNN2;WRN;MAPK8;GNA11;BAK1;ECT2;KCNJ2;RAB11FIP5;CASP8AP2;XRCC6;GADD45A;TNFRSF10B;TNFRSF10A;USP28;MAPK14;COL1A1;REST;RAD51;NEDD4;GNB1;NMT2;SNAI2;NOX4;CTNNB1;BAX;GRB2;RAD1;INTS7;CALM1;MAP3K14;BCL2L1;CUL4B
regulation of ubiquitin-protein ligase activity involved in mitotic cell cycle (GO:0051439)	26/78	0.000147855	PSMD11;BUB1B;PSMA7;CDC20;PSMB6;PSMD8;PSMB7;PSMD9;FZR1;PSMD6;CCNB1;PSMD2;CDC27;BUB3;FBXO5;UBE2C;PLK1;UBE2E1;MAD2L2;PSMA6;PSMC3;PSMC4;PSMC1;PSME4;CDK1;MAD2L1
regulation of vasculature development (GO:1901342)	51/197	0.000317877	ACVRL1;ECM1;FLT1;SPARC;PLXND1;SERPINE1;TNFAIP3;PTPRM;ADM;BRCA1;CXCL13;ETS1;NPPB;HEY1;HTATIP2;CCBE1;WARS;TNFRSF12A;SPHK1;WNT5A;PRKCA;VASH1;F3;RUNX1;DDAH1;COL4A2;PRKD2;GPR124;FOXC2;RAMP2;NOTCH1;PDGFB;TWIST1;PDGFA;GATA2;THBS2;HIF1A;THBS1;DLL4;SRPX2;TBXA2R;PLCG1;NOS3;TIE1;VEGFC;HIPK1;PML;CXCL10;ADM2;CTNNB1;TEK
nucleosome assembly (GO:0006334)	30/97	0.000219073	HIST1H2BM;HIST1H2BO;HIST1H2BJ;HIST1H2BL;HMGB2;HJURP;CASC5;CENPA;CHAF1B;CHAF1A;HIST1H1D;HIST1H1E;OIP5;SMYD3;SOX9;HIST1H1A;HIST1H1B;HIST1H1C;CENPW;H2AFX;NAP1L1;HIST1H4A;NASP;CENPI;CENPK;CENPN;CENPO;HIST1H2BB;TSPYL4;ASF1B
response to decreased oxygen levels (GO:0036293)	60/245	0.000492659	OXTR;UBE2D2;ADM;PLAT;PLOD1;BACH1;ETS1;CTGF;LOXL2;NPPC;ALKBH5;PLAU;UCN2;ANKRD1;LONP1;AKT1;NKX3-1;ADSL;ITGA2;ACTN4;RHOA;MMP14;FNDC1;KCNMA1;DDIT4;SLC29A1;ENG;RAMP2;PRKAA1;NOTCH1;SDC2;SRF;PDGFB;STC1;TWIST1;PDGFA;HIF1A;THBS1;ASCL2;PDLIM1;CCNB1;STC2;E2F1;PMAIP1;VHL;STAT5B;TGFB1;NOS2;BDNF;CAV1;XRCC1;PML;ERCC2;GNB1;TACC3;NOX4;TEK;CD24;PAM;ADA
ossification (GO:0001503)	34/116	0.00027285	FOXC2;ECM1;SPARC;INPPL1;STC1;TWIST1;PTHLH;CTGF;THBS3;NPPC;MAPK8;CLEC3B;RASSF2;ATP6V0A4;SOX9;PDLIM7;CTHRC1;TGFB1;SORT1;HSPG2;KAZALD1;MMP9;RUNX2;RHOA;EXT1;COL1A1;EXT2;MMP14;TWSG1;BMP1;MMP13;TRAF6;GNAS;TEK
antigen processing and presentation of exogenous peptide antigen via MHC class II (GO:0019886)	29/93	0.000236712	SEC23A;DCTN1;SAR1B;CLTA;AP2A1;KIF11;IFI30;AP2A2;KIF15;ACTR1A;KLC2;RACGAP1;AP2S1;AP1S2;KIF3C;DYNC1H1;SEC13;SEC24A;AP1B1;KIF23;KIF22;CENPE;KIF18A;KIF2A;KIF4B;KIF4A;TRAF6;KIF2C;LGMN
antigen processing and presentation of exogenous antigen (GO:0019884)	46/173	0.000321543	SEC23A;PSMD11;NCF2;DCTN1;SAR1B;CLTA;AP2A1;KIF11;IFI30;AP2A2;PSMA7;KIF15;PSMB6;PSMD8;PSMB7;PSMD9;PSMD6;ACTR1A;KLC2;RACGAP1;PSMD2;AP2S1;AP1S2;ITGAV;KIF3C;DYNC1H1;SEC13;SEC24A;TAP2;AP1B1;TAP1;KIF23;KIF22;CENPE;PSMA6;KIF18A;KIF2A;PSMC3;KIF4B;PSMC4;KIF4A;PSMC1;TRAF6;PSME4;KIF2C;LGMN
regulation of microtubule depolymerization (GO:0031114)	12/25	0.000205382	EML4;CCNB1;MID1IP1;CKAP2;KATNB1;ARHGEF2;GAS2L1;TRIM54;MID1;CLASP1;AURKB;AURKA
regulation of ubiquitin-protein transferase activity (GO:0051438)	31/103	0.000298205	PSMD11;BUB1B;PSMA7;UBE2L3;PSMB6;PSMD8;CDC20;PSMB7;PSMD9;FZR1;PSMD6;CCNB1;PSMD2;CDC27;BUB3;FBXO5;UBE2C;PLK1;LIMK1;UBE2E1;SMAD7;MAD2L2;PSMA6;PSMC3;UBE2S;PSMC4;PSMC1;PSME4;UBE2N;CDK1;MAD2L1
extracellular matrix disassembly (GO:0022617)	34/116	0.00027285	FBN2;COL15A1;COL11A1;COL12A1;LAMC1;NID1;ADAMTS5;ACAN;CTSB;MMP1;FN1;HSPG2;MMP9;COL1A1;MMP14;COL3A1;BMP1;MMP13;COL1A2;COL4A2;COL5A1;COL4A1;COL7A1;COL5A3;COL6A2;COL5A2;COL6A1;COL8A2;ADAM9;TLL2;COL8A1;COL6A3;ENG;FBN1
multicellular organismal catabolic process (GO:0044243)	26/80	0.00023467	COL15A1;COL11A1;COL12A1;ADAMTS14;CTSB;ACE;MMP1;CEL;MMP9;COL1A1;MMP14;COL3A1;COL1A2;MMP13;COL5A1;COL4A2;COL4A1;COL5A3;COL7A1;COL6A2;COL5A2;COL6A1;COL8A2;ADAM9;COL8A1;COL6A3
maintenance of location in cell (GO:0051651)	31/103	0.000298205	KDELR1;YWHAB;CASC5;AURKC;BICD1;AURKB;BICD2;SGOL1;FLNA;FLNB;PIP5K1C;BUB3;CLASP1;SRGN;CIZ1;CAV1;NDC80;PML;LATS1;NIN;GOLPH3;CEP57L1;TACC3;CTNNB1;KDELR2;GOPC;NFKBIE;TLN1;TAF3;DBN1;MDFI
antigen processing and presentation of peptide antigen via MHC class II (GO:0002495)	29/94	0.000290071	SEC23A;DCTN1;SAR1B;CLTA;AP2A1;KIF11;IFI30;AP2A2;KIF15;ACTR1A;KLC2;RACGAP1;AP2S1;AP1S2;KIF3C;DYNC1H1;SEC13;SEC24A;AP1B1;KIF23;KIF22;CENPE;KIF18A;KIF2A;KIF4B;KIF4A;TRAF6;KIF2C;LGMN
antigen processing and presentation of peptide antigen (GO:0048002)	48/185	0.000443938	SEC23A;PSMD11;NCF2;DCTN1;SAR1B;CLTA;AP2A1;KIF11;IFI30;AP2A2;PSMA7;KIF15;PSMB6;PSMD8;PSMB7;PSMD9;PSMD6;ACTR1A;KLC2;RACGAP1;PSMD2;AP2S1;AP1S2;ITGAV;KIF3C;DYNC1H1;SEC13;SEC24A;TAP2;AP1B1;TAP1;KIF23;KIF22;UBE2A;CENPE;PSMA6;KIF18A;KIF2A;PSMC3;KIF4B;PSMC4;KIF4A;PSMC1;TRAF6;PSME4;KIF2C;BLMH;LGMN
regulation of mitotic metaphase/anaphase transition (GO:0030071)	17/44	0.000285104	UBE2C;NEK6;PLK1;UBE2E1;BUB1B;TTK;MAD2L2;CDC20;CENPE;CENPF;ESPL1;CDC27;FBXO5;BUB3;BUB1;DLGAP5;MAD2L1
protein-DNA complex subunit organization (GO:0071824)	38/136	0.000359612	SMARCD1;HIST1H2BM;HIST1H2BO;SMARCB1;HIST1H2BJ;HIST1H2BL;HMGB2;HJURP;CASC5;CENPA;CHAF1B;CHAF1A;HIST1H1D;HIST1H1E;OIP5;SMYD3;SOX9;HIST1H1A;HIST1H1B;HIST1H1C;SMARCC1;CENPW;H2AFX;HMGA1;RPA1;NAP1L1;HIST1H4A;RAD51;NASP;CENPI;CENPK;PSME4;ANP32E;CENPN;CENPO;HIST1H2BB;TSPYL4;ASF1B
negative regulation of transferase activity (GO:0051348)	67/284	0.000721725	GSK3A;PINX1;BUB1B;ILK;TNFAIP3;PTPRJ;ADARB1;DUSP14;PSMD8;RGS4;SPRED3;CDC20;PSMD9;PSMD6;RGS3;DUSP10;UBASH3B;PPP2R1A;PSMD2;HYAL2;SMPD1;CDC27;CDK5RAP1;AKT1;FBXO5;DUSP3;PRKCD;UBE2E1;PRKCA;DUSP7;LATS1;PSMA6;PIF1;PSMD11;GPS2;THY1;HMGCR;CLN8;PSMA7;PRPSAP1;PSMB6;PSMB7;FZR1;SOCS1;PRKAR2A;STK38;CSK;BUB3;SMYD3;PAK2;SOCS4;SNX6;CAV3;GADD45A;UBE2C;CAV1;LIMK1;PLK1;CHCHD10;PML;SMAD7;MAD2L2;PSMC3;TAOK3;PSMC4;PSMC1…
positive regulation of cell migration (GO:0030335)	66/280	0.000805877	ITGB1;NRP1;NRP2;PLVAP;SPARC;FLT1;IRS1;ITGB3;FLT4;SERPINE1;ILK;IKBKAP;CXCL13;ETS1;CYR61;MYLK;GLIPR2;C1QBP;AKT1;MADCAM1;ITGAV;SOX9;CMKLR1;PDGFRB;CCBE1;MAP2K1;WNT5B;SPHK1;ITGA2;F2R;WNT5A;PRKCA;F3;MMP9;RHOA;MMP14;MYADM;CDH13;ADAM9;PRKD2;ITGA5;PFN1;GAS6;GPR124;FOXC2;LRRC15;NOTCH1;PDGFB;PDGFA;GATA3;HIF1A;THBS1;BAG4;P2RY6;SRPX2;PLCG1;TGFB1;VEGFC;MAPK14;COL1A1;CXCL10;SNAI2;NOX4;TEK;TRIM32;CCL26
telomere maintenance via telomere lengthening (GO:0010833)	15/36	0.000243553	PRIM2;FEN1;RFC3;PCNA;LIG1;RFC2;PRIM1;PINX1;RPA1;POLA1;DKC1;POLD1;POLE2;DNA2;POLE
peptidyl-threonine modification (GO:0018210)	18/48	0.00029499	MYLK2;GALNT3;GALNT2;GALNT1;VPRBP;PRKCD;STK39;PRKCA;VRK1;OXSR1;NLK;TGFBR1;MAPK8;GSG2;CHEK1;CDK1;MAP3K10;PRKACA
antigen processing and presentation of peptide or polysaccharide antigen via MHC class II (GO:0002504)	29/96	0.000429656	SEC23A;DCTN1;SAR1B;CLTA;AP2A1;KIF11;IFI30;AP2A2;KIF15;ACTR1A;KLC2;RACGAP1;AP1S2;AP2S1;KIF3C;DYNC1H1;SEC13;SEC24A;AP1B1;KIF23;KIF22;CENPE;KIF18A;KIF2A;KIF4B;KIF4A;TRAF6;KIF2C;LGMN
negative regulation of protein modification by small protein conjugation or removal (GO:1903321)	34/119	0.000459245	PSMD11;UBXN1;NXN;BUB1B;TNFAIP3;PSMA7;DNAJB2;PSMB6;CDC20;PSMD8;RASD2;PSMB7;PSMD9;PSMD6;FZR1;PSMD2;CDC27;FBXO5;BUB3;USP4;UBE2C;CAV1;LIMK1;UBE2E1;PML;GTPBP4;SMAD7;MAD2L2;PSMA6;PSMC3;PSMC4;PSMC1;CTNNB1;MAD2L1
positive regulation of kidney development (GO:0090184)	15/37	0.000348763	PDGFRB;TGFB1;FOXD1;NOG;PDGFB;SIX1;PDGFA;GATA3;GDNF;BASP1;LHX1;SOX9;PROM1;CD24;LGR4
protein localization to chromosome (GO:0034502)	12/26	0.000325477	MTBP;ACD;GSG2;RCC2;PLK1;CDK1;BUB1B;CASC5;ESCO2;CENPA;AURKB;EZH2
covalent chromatin modification (GO:0016569)	69/296	0.000857334	PRDM8;CRTC2;SETD3;SPI1;SETD8;KDM1A;SUV39H1;EHMT1;BRCA2;LOXL2;ELK4;GSG2;RUVBL2;CHEK1;DNMT3B;WHSC1;ATXN7L3;HELLS;PRMT1;NCOA3;UBE2E1;MSL3;VRK1;PRKCA;CDYL;SUPT3H;JMJD6;WDR82;HDAC2;PRKAA1;GTF3C4;HDAC1;UHRF1;VPRBP;DOT1L;CXXC1;BAZ2A;AURKC;TAF5L;AURKB;AURKA;HLCS;LEO1;EP400;SMYD3;MTA2;BRD4;SUZ12;DR1;BRPF1;HMGA2;UBE2A;ELP4;ASXL1;HIST1H4A;REST;YEATS2;CARM1;POLE3;UBE2N;CDK1;PAF1;TAF5;TCF3;BCOR;ZNF335;RCOR1;E…
positive regulation of ligase activity (GO:0051351)	28/92	0.000468138	PSMD11;PSMA7;UBE2L3;CDC20;PSMB6;PSMD8;PSMB7;PSMD9;FZR1;PSMD6;CCNB1;PSMD2;CDC27;FBXO5;NHEJ1;XRCC4;UBE2C;MID1IP1;PLK1;UBE2E1;PSMA6;PSMC3;UBE2S;PSMC4;PSMC1;PSME4;UBE2N;CDK1
response to hypoxia (GO:0001666)	58/241	0.000953564	UBE2D2;ADM;PLAT;PLOD1;BACH1;ETS1;LOXL2;NPPC;ALKBH5;UCN2;PLAU;ANKRD1;LONP1;AKT1;NKX3-1;ADSL;ITGA2;ACTN4;RHOA;MMP14;FNDC1;KCNMA1;DDIT4;SLC29A1;ENG;RAMP2;PRKAA1;NOTCH1;SRF;SDC2;PDGFB;TWIST1;STC1;PDGFA;THBS1;HIF1A;ASCL2;PDLIM1;CCNB1;STC2;E2F1;PMAIP1;VHL;STAT5B;TGFB1;NOS2;BDNF;CAV1;XRCC1;PML;ERCC2;GNB1;TACC3;NOX4;TEK;CD24;PAM;ADA
positive regulation of cell motility (GO:2000147)	67/287	0.000969168	ITGB1;NRP1;NRP2;PLVAP;SPARC;FLT1;IRS1;ITGB3;FLT4;SERPINE1;ILK;IKBKAP;CXCL13;ETS1;CYR61;MYLK;GLIPR2;C1QBP;AKT1;MADCAM1;ITGAV;SOX9;CMKLR1;PDGFRB;CCBE1;MAP2K1;WNT5B;SPHK1;ITGA2;F2R;WNT5A;PRKCA;F3;MMP9;RHOA;MMP14;MYADM;CDH13;ADAM9;PRKD2;ITGA5;PFN1;GAS6;GPR124;FOXC2;LRRC15;NOTCH1;PDGFB;TWIST1;PDGFA;GATA3;HIF1A;THBS1;BAG4;P2RY6;SRPX2;PLCG1;TGFB1;VEGFC;MAPK14;COL1A1;CXCL10;SNAI2;NOX4;TEK;TRIM32;CCL26
negative regulation of ligase activity (GO:0051352)	24/74	0.000415536	PSMD11;UBE2C;LIMK1;UBE2E1;BUB1B;PSMA7;SMAD7;PSMB6;MAD2L2;PSMD8;CDC20;PSMA6;PSMB7;PSMD9;PSMD6;FZR1;PSMC3;PSMC4;PSMD2;PSMC1;CDC27;FBXO5;BUB3;MAD2L1
negative regulation of ubiquitin-protein transferase activity (GO:0051444)	24/74	0.000415536	PSMD11;UBE2C;LIMK1;UBE2E1;BUB1B;PSMA7;SMAD7;PSMB6;MAD2L2;PSMD8;CDC20;PSMA6;PSMB7;PSMD9;PSMD6;FZR1;PSMC3;PSMC4;PSMD2;PSMC1;CDC27;FBXO5;BUB3;MAD2L1
regulation of metaphase/anaphase transition of cell cycle (GO:1902099)	17/45	0.00038973	UBE2C;NEK6;PLK1;UBE2E1;BUB1B;TTK;MAD2L2;CDC20;CENPE;CENPF;ESPL1;CDC27;FBXO5;BUB3;BUB1;DLGAP5;MAD2L1
collagen catabolic process (GO:0030574)	24/74	0.000415536	COL15A1;MMP1;COL11A1;COL12A1;MMP9;COL1A1;MMP14;COL3A1;ADAMTS14;MMP13;COL1A2;COL5A1;COL4A2;COL4A1;COL5A3;COL6A2;COL7A1;COL5A2;COL6A1;COL8A2;COL8A1;ADAM9;COL6A3;CTSB
integrin-mediated signaling pathway (GO:0007229)	26/84	0.000551903	ITGB1;SEMA7A;ITGB3;PXN;ILK;CTGF;FUT8;ADAMTS1;MADCAM1;ITGAV;DST;ITGA2;RCC2;ITGA1;PTPN11;GAB2;COL3A1;ITGA10;ITGA11;ZYX;MYH9;ADAM9;CCM2;ITGA5;FERMT2;FERMT3
signal transduction by p53 class mediator (GO:0072331)	36/132	0.000826582	PSMD11;DYRK2;USP10;BRCA1;TRIAP1;BRCA2;FOXM1;PSMA7;PSMB6;PSMD8;PSMB7;PSMD9;PSMD6;PCBP4;PSMD2;E2F1;PMAIP1;E2F2;NBN;GTSE1;E2F7;BOK;RBM38;HIPK1;USP28;PML;BATF;GREM1;PSMA6;MYBBP1A;PSMC3;PSMC4;PSMC1;DDIT4;PSME4;BAX
positive regulation of cell cycle arrest (GO:0071158)	26/85	0.000674418	PSMD11;UHRF2;BRCA1;TRIAP1;PSMA7;PSMB6;PSMD8;PSMB7;PSMD9;PSMD6;PCBP4;PSMD2;PRKACA;GTSE1;RBM38;TGFB1;HMGA2;PML;PSMA6;FAP;PSMC3;MYBBP1A;PSMC4;PSMC1;PSME4;CRLF3
cell aging (GO:0007569)	21/62	0.000486734	MAP2K1;MME;SRF;SERPINE1;PRKCD;HMGA1;ILK;HMGA2;SMC6;MAPK14;BRCA2;PML;TBX2;ARNTL;WRN;ZMIZ1;ERCC1;CHEK1;CDK1;NOX4;ENG
activation of protein kinase activity (GO:0032147)	60/252	0.00104459	ZAK;YWHAB;ITGB3;IKBKG;PRKACA;PRKACB;MAP3K4;MAP4K2;CARD10;MAP2K1;F2R;ITGA1;WNT5A;NRG1;TRAF2;NGF;TGFBR1;GREM1;ADORA2B;TRAF6;MAPKAPK2;RAPGEF1;ADAM9;TNIK;GAS6;CRK;TLR4;MDFI;PRKAA1;C5AR1;PXN;ADCY4;PDGFB;ADCY1;ADCY7;THBS1;IQGAP3;MALT1;GNAI2;NRAS;PPP2R3C;PRKAR2A;CLSPN;PLCG1;S1PR2;MAP4K5;ECT2;PAK3;GADD45A;TNFRSF10B;PTPN11;TNFRSF10A;MAPK14;TPX2;CCDC88A;CDK1;MAP3K10;CSPG4;COPS8;MAP3K14
response to UV (GO:0009411)	33/117	0.000708743	FEN1;PRKAA1;TRIAP1;BRCA2;AURKB;MAPK8;WRN;CCND1;RUVBL2;POLD1;HYAL2;CHEK1;PMAIP1;AKT1;BAK1;MAP3K4;HMGN1;TIPIN;MME;UBE2A;USP28;PML;CDC25A;KIAA0101;NEDD4;ERCC1;ERCC2;BAX;TRIM32;DTL;RAD18;PPID;CUL4B
establishment of spindle localization (GO:0051293)	12/26	0.000325477	GPSM2;DYNLT1;ESPL1;NDE1;NUSAP1;MYH9;MAP4;ARHGEF2;CENPA;CLASP1;NDC80;PAFAH1B1
regulation of sister chromatid segregation (GO:0033045)	16/42	0.00051466	UBE2C;PLK1;UBE2E1;BUB1B;TTK;CIT;MAD2L2;CDC20;CENPF;ESPL1;CDC27;FBXO5;BUB3;BUB1;DLGAP5;MAD2L1
ATP-dependent chromatin remodeling (GO:0043044)	19/52	0.000298864	HDAC2;SMARCC1;SMARCB1;CENPW;HDAC1;CHD8;HJURP;CASC5;CENPA;HIST1H4A;NASP;CENPI;CENPK;PSME4;ANP32E;CENPN;OIP5;CENPO;MTA2
regulation of mitotic sister chromatid separation (GO:0010965)	16/42	0.00051466	UBE2C;PLK1;UBE2E1;BUB1B;TTK;CIT;MAD2L2;CDC20;CENPF;ESPL1;CDC27;FBXO5;BUB3;BUB1;DLGAP5;MAD2L1
regulation of mitotic sister chromatid segregation (GO:0033047)	16/42	0.00051466	UBE2C;PLK1;UBE2E1;BUB1B;TTK;CIT;MAD2L2;CDC20;CENPF;ESPL1;CDC27;FBXO5;BUB3;BUB1;DLGAP5;MAD2L1
negative regulation of protein ubiquitination (GO:0031397)	32/113	0.000785405	UBXN1;PSMD11;NXN;BUB1B;TNFAIP3;PSMA7;RASD2;PSMB6;PSMD8;CDC20;PSMB7;PSMD9;FZR1;PSMD6;PSMD2;CDC27;BUB3;FBXO5;USP4;UBE2C;CAV1;LIMK1;UBE2E1;PML;GTPBP4;SMAD7;MAD2L2;PSMA6;PSMC3;PSMC4;PSMC1;MAD2L1
regulation of cell morphogenesis involved in differentiation (GO:0010769)	59/248	0.00116754	NRP1;GDI1;TGFB1I1;DIXDC1;ILK;ROBO1;PREX1;POFUT2;GLIPR2;CFL2;C1QBP;KIF13B;RAC3;LZTS1;NDEL1;ACTR3;CDKL5;TNFRSF12A;WNT5A;NGF;RHOA;CIT;GREM1;TIAM1;RAP2A;MYADM;STRAP;TNIK;SHANK3;PAFAH1B1;SEMA7A;NOTCH1;SDC2;SHOX2;TWF2;TWIST1;THY1;TTL;LRP8;RTN4;CHN1;PLXNA3;TGFB1;RCC2;LIMK1;TRPV2;FN1;SSH1;SMAD7;COL1A1;MAD2L2;ARPC2;GDNF;STK25;CAPRIN1;NEDD4;CAPRIN2;CTNNB1;EZH2
positive regulation of axon extension (GO:0045773)	12/26	0.000325477	NRP1;SEMA7A;CDKL5;TNFRSF12A;LIMK1;TWF2;FN1;TRPV2;ILK;NGF;NDEL1;PAFAH1B1
heart development (GO:0007507)	43/167	0.00100925	FOXC2;RAMP2;OXTR;NRP2;SPARC;PCNA;NOTCH1;PRKDC;SRF;SHOX2;CHD7;PDGFB;ADM;ECE1;PTPRJ;ECE2;ADIPOR2;GYS1;PDLIM3;SCUBE1;POFUT1;GNA11;DVL2;MYH10;NKX3-1;PBRM1;TXNRD2;NCOA6;PTPN11;FOXL1;FOXP4;TGFBR1;JMJD6;ADAM19;COL3A1;VCAN;APLNR;RBM20;ID3;TEK;BCOR;PAM;FBN1
protein-DNA complex assembly (GO:0065004)	32/113	0.000785405	HIST1H2BM;HIST1H2BO;HIST1H2BJ;HIST1H2BL;HMGB2;HJURP;CASC5;CENPA;CHAF1B;CHAF1A;HIST1H1D;HIST1H1E;OIP5;SMYD3;SOX9;HIST1H1A;HIST1H1B;HIST1H1C;CENPW;H2AFX;RPA1;NAP1L1;HIST1H4A;RAD51;NASP;CENPI;CENPK;CENPN;CENPO;HIST1H2BB;TSPYL4;ASF1B
cell-matrix adhesion (GO:0007160)	29/100	0.000895234	ITGB1;SRF;ITGB3;PXN;ILK;NID1;ADAMTS12;NID2;THBS3;CTGF;MADCAM1;ITGAV;ITGA2;ITGA1;FN1;RHOA;TIAM1;COL3A1;ITGA10;COL5A3;ITGA11;ZYX;ADAM9;CTNNB1;TEK;HOXD3;SIGLEC1;FERMT2;VCL
maintenance of location (GO:0051235)	40/152	0.000946513	FBN2;KDELR1;YWHAB;TWF2;CASC5;AURKC;LTBP1;BICD1;AURKB;BICD2;SGOL1;NRIP1;ENPP1;FLNA;FLNB;B4GALNT1;PIP5K1C;BUB3;TMSB10;CLASP1;SRGN;STAT5B;CIZ1;CAV1;NDC80;PML;LATS1;GOLPH3;NIN;CEP57L1;TACC3;CTNNB1;KDELR2;GOPC;NFKBIE;TLN1;TAF3;DBN1;MDFI;FBN1
epithelial to mesenchymal transition (GO:0001837)	18/50	0.00052667	TGFB1;NOTCH1;NOG;WNT5A;HMGA2;RBPJ;HIF1A;TGFBR1;RTN4;LOXL2;HEYL;FAM101B;TRIM28;HEY1;CTNNB1;SNAI2;FLNA;SOX9
glycosaminoglycan biosynthetic process (GO:0006024)	29/99	0.000749751	HS3ST3A1;SDC2;SLC35D2;SDC3;HS6ST1;NDST2;ACAN;NDST1;CHSY1;CHST11;GPC4;CHST14;GPC6;ST3GAL2;PDGFRB;HS3ST3B1;GALNT5;CHST7;CHPF2;CSGALNACT2;HSPG2;EXT1;EXT2;VCAN;CHST1;SDC1;CSPG4;CHST2;CHST3
regulation of cell cycle arrest (GO:0071156)	30/105	0.000962729	CCNK;PSMD11;UHRF2;BRCA1;TRIAP1;FOXM1;PSMA7;PSMB6;PSMD8;PSMB7;PSMD9;PSMD6;RASSF1;CCND1;PCBP4;PSMD2;PRKACA;GTSE1;RBM38;TGFB1;HMGA2;PML;PSMA6;FAP;PSMC3;MYBBP1A;PSMC4;PSMC1;PSME4;CRLF3
cholesterol biosynthetic process (GO:0006695)	14/34	0.000451917	IDI1;FDPS;PRKAA1;G6PD;HMGCS1;CYP51A1;HMGCR;SQLE;NSDHL;EBP;CYB5R3;MVD;LBR;FDFT1
regulation of protein ubiquitination (GO:0031396)	52/212	0.00108156	UBXN1;BUB1B;TNFAIP3;BRCA1;UBE2L3;PSMD8;CDC20;PSMD9;PSMD6;RASSF1;PSMD2;CDC27;FBXO5;USP4;SPHK1;UBE2E1;TICAM1;GTPBP4;TGFBR1;PSMA6;TRAF6;PSME4;PSMD11;NXN;HSPBP1;PSMA7;MALT1;RASD2;DNAJB2;PSMB6;PSMB7;FZR1;CCNB1;MTA1;BUB3;FANCI;CAV3;UBE2C;CAV1;SIAH2;LIMK1;PLK1;PML;SMAD7;MAD2L2;PSMC3;UBE2S;PSMC4;PSMC1;UBE2N;CDK1;MAD2L1
tube formation (GO:0035148)	32/114	0.000925197	TRIM71;NOTCH1;SIX1;TWIST1;ADM;GATA3;STK4;CELSR1;ARHGAP35;ZIC2;DVL2;SOX9;PRKACA;PRKACB;TGM2;VASP;STIL;APAF1;IPMK;NOG;WNT5A;FZD6;ENAH;SKI;ZEB2;GDNF;PTK7;DLC1;TRAF6;CTNNB1;PFN1;KIF20B
negative regulation of ubiquitin-protein ligase activity involved in mitotic cell cycle (GO:0051436)	22/67	0.000587674	PSMD11;UBE2C;UBE2E1;BUB1B;PSMA7;MAD2L2;PSMD8;CDC20;PSMB6;PSMD9;PSMA6;PSMB7;PSMD6;FZR1;PSMC3;PSMC4;PSMC1;PSMD2;CDC27;FBXO5;BUB3;MAD2L1
neural precursor cell proliferation (GO:0061351)	17/47	0.000700992	RRM1;NDE1;FZD6;C5AR1;HMGA2;IFT20;NCOR2;GPR162;ZEB2;MELK;GBX2;RACGAP1;SIX3;PSMG1;PCNT;DBN1;PAFAH1B1
regulation of neuron projection development (GO:0010975)	64/275	0.00134665	ITGB1;NRP1;GDI1;DIXDC1;ILK;ROBO1;PTPRG;CDC20;PREX1;LGALS1;CFL2;DPYSL3;NCS1;ANKRD1;KIF13B;AKT1;SCARF1;LZTS1;NDEL1;ACTR3;CDKL5;TNFRSF12A;SPHK1;WNT5A;NGF;RHOA;CIT;TIAM1;RAP2A;FEZ1;RAPGEF1;TNIK;FKBP4;SHANK3;DBN1;ARF6;PAFAH1B1;SEMA7A;HDAC2;SDC2;SHOX2;TWF2;KATNB1;GATA3;THY1;TTL;LRP8;RTN4;KATNA1;CHN1;SPOCK1;PLXNA3;SS18L1;LIMK1;TRPV2;FN1;SSH1;CCDC88A;STK25;PTK7;CAPRIN1;NEDD4;CAPRIN2;VIM
regulation of protein modification by small protein conjugation or removal (GO:1903320)	55/228	0.00119894	UBXN1;BUB1B;TNFAIP3;BRCA1;UBE2L3;CDC20;PSMD8;PSMD9;RASSF1;PSMD6;PSMD2;CDC27;FBXO5;PIAS4;PIAS3;USP4;SPHK1;UBE2E1;TICAM1;TGFBR1;GTPBP4;PSMA6;TRAF6;PSME4;PSMD11;NXN;HSPBP1;MALT1;PSMA7;RASD2;DNAJB2;PSMB6;PSMB7;FZR1;CCNB1;MTA1;BUB3;FANCI;CAV3;UBE2C;CAV1;SIAH2;PLK1;LIMK1;PML;SMAD7;MAD2L2;PSMC3;PSMC4;UBE2S;PSMC1;CDK1;UBE2N;CTNNB1;MAD2L1
platelet degranulation (GO:0002576)	25/81	0.000732352	SPARC;WDR1;ITGB3;SERPINE1;PDGFB;PDGFA;THBS1;LAMP2;CFL1;HABP4;FLNA;CAP1;SRGN;ABCC4;TGFB1;ACTN1;FN1;VEGFC;ACTN4;CALU;CALM1;PFN1;TLN1;GAS6;VCL
aminoglycan biosynthetic process (GO:0006023)	29/100	0.000895234	HS3ST3A1;SDC2;SLC35D2;SDC3;HS6ST1;NDST2;ACAN;NDST1;CHSY1;CHST11;GPC4;CHST14;GPC6;ST3GAL2;PDGFRB;HS3ST3B1;GALNT5;CHST7;CHPF2;CSGALNACT2;HSPG2;EXT1;EXT2;VCAN;CHST1;SDC1;CSPG4;CHST2;CHST3
histone modification (GO:0016570)	67/293	0.00170017	PRDM8;CRTC2;SETD3;SPI1;SETD8;KDM1A;SUV39H1;EHMT1;BRCA2;LOXL2;ELK4;GSG2;RUVBL2;CHEK1;WHSC1;ATXN7L3;PRMT1;NCOA3;UBE2E1;MSL3;VRK1;PRKCA;CDYL;SUPT3H;JMJD6;WDR82;HDAC2;PRKAA1;GTF3C4;HDAC1;UHRF1;VPRBP;DOT1L;CXXC1;BAZ2A;AURKC;TAF5L;AURKB;AURKA;HLCS;LEO1;EP400;SMYD3;MTA2;BRD4;SUZ12;DR1;BRPF1;HMGA2;UBE2A;ELP4;ASXL1;HIST1H4A;REST;YEATS2;CARM1;POLE3;UBE2N;CDK1;PAF1;TAF5;TCF3;BCOR;ZNF335;RCOR1;EZH2;CUL4B
antigen processing and presentation (GO:0019882)	54/225	0.00149227	RAB3B;NCF2;CLTA;AP2A1;KIF11;IFI30;AP2A2;KIF15;PSMD8;PSMD9;PSMD6;ACTR1A;PSMD2;AP1S2;ITGAV;SEC13;TAP2;AP1B1;TAP1;KIF23;KIF22;RAB33A;RAB32;PSMA6;KIF2A;TRAF6;PSME4;KIF2C;SEC23A;PSMD11;DCTN1;SAR1B;PSMA7;PSMB6;PSMB7;KLC2;RACGAP1;AP2S1;KIF3C;MICB;DYNC1H1;SEC24A;UBE2A;CENPE;KIF18A;PSMC3;KIF4B;PSMC4;KIF4A;PSMC1;BLMH;ULBP1;ULBP3;LGMN
regulation of smooth muscle cell migration (GO:0014910)	13/31	0.000582871	PDGFRB;NRP1;ACE;ITGA2;IGFBP3;SERPINE1;PDGFB;ILK;PDGFA;P2RY6;PLAU;PLXNA1;NOX4
positive regulation of angiogenesis (GO:0045766)	29/101	0.00106473	ACVRL1;FOXC2;RAMP2;ECM1;FLT1;SERPINE1;TWIST1;ADM;BRCA1;GATA2;HIF1A;THBS1;ETS1;SRPX2;TBXA2R;PLCG1;CCBE1;NOS3;SPHK1;WNT5A;VEGFC;PRKCA;HIPK1;F3;RUNX1;DDAH1;ADM2;PRKD2;TEK
negative regulation of Wnt signaling pathway (GO:0030178)	34/126	0.00138466	HDAC2;GSK3A;NOTCH1;NXN;CHD8;STK4;NLK;BARX1;HMGXB4;CDH2;CCND1;SIX3;G3BP1;SOX9;CTHRC1;DACT1;WNT5B;CAV1;SIAH2;NOG;WNT5A;FZD6;CSNK1E;MAPK14;DKK1;HIC1;DKK3;MAD2L2;LATS1;GREM1;RAPGEF1;SNAI2;MDFI;TRABD2A
spindle assembly (GO:0051225)	15/39	0.000679185	NEK6;HAUS5;DICER1;KIF11;RHOA;HAUS2;HAUS1;AURKA;HAUS8;KIFC1;RCC1;FLNA;MYBL2;NEK2;FBXO5
positive regulation of blood vessel endothelial cell migration (GO:0043536)	11/23	0.000394258	FOXC2;TGFB1;SRPX2;PDGFB;AKT1;VEGFC;PRKCA;PRKD2;PLCG1;MAPK14;THBS1
hematopoietic or lymphoid organ development (GO:0048534)	44/175	0.00148964	CBFB;NOTCH4;PDGFB;SIX1;CRIP2;GATA3;CXCL13;STK4;GATA2;BARX1;BRCA2;HIF1A;CNN2;CCNB2;EBP;PPP2R3C;MYB;FLVCR1;JARID2;PITX2;SH2B3;KIRREL3;STAT5B;TGFB1;TXNRD2;RPA1;DICER1;HIPK1;THOC5;RC3H2;TGFBR1;RUNX1;MYO1E;TWSG1;MAFB;MELK;ERCC1;TACC3;CTNNB1;CD248;TCF3;TEK;ADA;PICALM
glycoprotein biosynthetic process (GO:0009101)	14/35	0.000641935	HS3ST3B1;FKRP;CANT1;GCNT1;CSGALNACT2;FOXL1;NDST2;EXT1;ACAN;EXT2;NDST1;GOLPH3;TNIP1;GAL3ST4
regulation of endothelial cell proliferation (GO:0001936)	26/88	0.00119482	ACVRL1;NRP1;ECM1;NRP2;SPARC;FLT4;ITGB3;HMGB2;PDGFB;PTPRM;NRARP;HIF1A;THBS1;AKT1;CAV2;CAV1;WNT5A;PRKCA;VASH1;F3;TGFBR1;CDH13;PRKD2;TEK;CCL26;ENG
protein catabolic process (GO:0030163)	62/269	0.0020253	UFD1L;GSK3A;UBXN1;CCNF;BUB1B;PSMD8;CDC20;PSMD9;TRIM9;PSMD6;PTTG1;PSMD2;ENC1;CDC27;LONP1;AKT1;FBXO5;MANBA;UBE2E1;YOD1;TRAF2;PJA1;CIT;PSMA6;RNF126;CDC34;KCTD10;PSME4;PSMD11;HTRA2;CLN8;ADAMTS12;PSMA7;AURKB;ARNTL;AURKA;DNAJB2;PSMB6;PSMB7;FZR1;CCNB1;MTA1;RNF216;PMAIP1;TBL1X;BUB3;LDLR;ACE;TOR1A;UBE2C;EDEM1;SIAH2;PLK1;ERLIN1;PML;PSMC3;UBE2S;PSMC4;PSMC1;RAB12;CDK1;MAD2L1
response to mechanical stimulus (GO:0009612)	44/176	0.00168084	ITGB1;SERPINE2;DENND5B;COL11A1;TNC;PKD1L1;SLC1A3;HTR2A;THBS1;ETS1;CNN2;ABHD12;MAPK8;CCNB1;CASP5;CHEK1;HABP4;ANKRD1;AKT1;PIEZO1;DENND5A;BAK1;SOX9;KCNJ2;SLC12A2;CASP8AP2;GADD45A;ITGA2;TNFRSF10B;INHBB;TNFRSF10A;NGF;RHOA;FOSL1;COL1A1;CXCL10;COL3A1;MMP14;TLR8;CTNNB1;TLR4;SHANK3;MAP3K14;ENG
positive regulation of axonogenesis (GO:0050772)	18/51	0.000692193	NRP1;SEMA7A;CDKL5;TNFRSF12A;LIMK1;SHOX2;TRPV2;TWF2;FN1;DIXDC1;ILK;NGF;RHOA;ROBO1;TIAM1;STK25;NDEL1;PAFAH1B1
negative regulation of chromosome segregation (GO:0051985)	14/36	0.000895451	UBE2C;PLK1;UBE2E1;BUB1B;TTK;MAD2L2;CDC20;CENPF;ESPL1;CDC27;FBXO5;BUB3;BUB1;MAD2L1
protein polyubiquitination (GO:0000209)	46/186	0.00169567	PSMD11;UBE2D2;TNFAIP3;BRCA1;GPR84;PSMA7;UBE2L3;PSMB6;PSMD8;PSMB7;PSMD9;FZR1;PSMD6;RNF216;UBE2Q2;RUSC1;PSMD2;CDC27;ARIH2;BARD1;HACE1;UBE2C;UBE2E3;UBE2E1;UBE2G1;TRAF2;UBE2A;CHFR;RC3H2;PSMA6;RNF126;CDC34;PSMC3;UBE2S;PSMC4;UBE2T;NEDD4;PSMC1;TRAF6;PSME4;UBE2N;G2E3;BLMH;UBE2V1;DTL;TRIM32
histone exchange (GO:0043486)	13/31	0.000582871	CENPW;HJURP;CASC5;CENPA;HIST1H4A;NASP;CENPI;CENPK;PSME4;ANP32E;CENPN;OIP5;CENPO
nucleic acid phosphodiester bond hydrolysis (GO:0090305)	54/230	0.00249309	DCLRE1B;FEN1;POP7;HMGB2;SMG6;ZC3H12D;TATDN2;EME1;RPSAP58;EXO1;ALKBH1;ENPP1;CCRN4L;GEN1;REXO1;NCBP1;RNASE6;FOXL2;DICER1;REXO2;REXO4;MRPL44;NEIL3;DNA2;KPNB1;BLM;RNASEH2A;CSTF2;ISG20L2;EXOSC7;WRN;SLX4;ERI1;NTHL1;POLD1;PPP1R8;G3BP1;CSTF1;UTP20;CPSF1;FANCM;TREX1;RPP40;HMGA1;APEX2;HMGA2;PXDNL;BOP1;POLA1;TDP1;ERCC1;ERCC2;UBE2N;RAD1
regulation of canonical Wnt signaling pathway (GO:0060828)	39/152	0.00180498	GSK3A;HDAC2;NOTCH1;DIXDC1;ILK;NRARP;RBPJ;STK4;ARNTL;CDH2;G3BP1;DVL2;SOX9;EMD;DACT1;CTHRC1;WNT5B;CAV1;SIAH2;FZD6;NOG;WNT5A;DAPK3;CSNK1E;MAPK14;DKK1;NLE1;DKK3;IFT20;COL1A1;MAD2L2;LATS1;GREM1;CTDNEP1;GPR162;CAPRIN2;RAPGEF1;SNAI2;LGR4
regulation of DNA replication (GO:0006275)	32/118	0.00172468	ACVRL1;PIF1;BLM;PCNA;DSCC1;GMNN;PINX1;PDGFB;PDGFA;DBF4B;BRCA2;PPP2R1A;LONP1;NBN;S100A11;E2F7;CDT1;ACD;CIZ1;TIPIN;TGFB1;CDC7;ESCO2;SMC1A;PML;GTPBP4;GREM1;CCDC88A;CDK1;ID3;DNA2;WRAP53
nuclear envelope organization (GO:0006998)	18/52	0.000900427	TOR1A;DMPK;NUP188;NEK6;PLK1;VRK1;CTDNEP1;NUP93;CCNB2;CCNB1;PPP2R1A;REEP4;CDK1;EMD;RAE1;NUPL1;PAFAH1B1;NDEL1
positive regulation of protein modification by small protein conjugation or removal (GO:1903322)	40/158	0.00207567	PSMD11;BRCA1;HSPBP1;MALT1;PSMA7;UBE2L3;RASD2;CDC20;DNAJB2;PSMB6;PSMD8;PSMB7;PSMD9;FZR1;RASSF1;PSMD6;CCNB1;MTA1;PSMD2;CDC27;FBXO5;PIAS4;FANCI;PIAS3;CAV3;UBE2C;SPHK1;PLK1;UBE2E1;TICAM1;SMAD7;PSMA6;PSMC3;UBE2S;PSMC4;PSMC1;TRAF6;PSME4;UBE2N;CDK1
mitotic spindle checkpoint (GO:0071174)	14/36	0.000895451	UBE2C;PLK1;UBE2E1;BUB1B;TTK;MAD2L2;CDC20;MTBP;CENPF;CCNB1;CDC27;BUB3;BUB1;MAD2L1
platelet aggregation (GO:0070527)	15/40	0.000925766	ITGB3;ILK;SLC7A11;ACTG1;FIBP;GNAS;MYH9;FLNA;PIP5K1C;TLN1;GAS6;MYL9;CLIC1;VCL;FERMT3
single organismal cell-cell adhesion (GO:0016337)	55/235	0.00246292	ITGB1;ITGB3;ICAM2;ILK;SLC7A11;CYR61;ACTG1;STK10;CDH2;MADCAM1;ITGAV;SOX9;BVES;CLIC1;CD93;CDH10;RAPGEF1;ERF;CERCAM;COL8A2;ADAM9;MYH9;ITGA5;PKP3;TLN1;GAS6;MYL9;VCL;NLGN2;FBLIM1;SRF;GCNT1;PKD1L1;THY1;RIC8A;SRPX2;CDH24;FLNA;PIP5K1C;CD58;CDSN;MSN;LILRB2;L1CAM;VMP1;FIBP;GOLPH3;TNIP1;GNAS;CTNNB1;ESAM;TEK;SIGLEC1;CD24;FERMT3
regulation of protein depolymerization (GO:1901879)	21/67	0.00151784	SPTBN5;MID1IP1;TWF2;CKAP2;PDXP;KATNB1;MID1;AURKB;AURKA;EML4;CCNB1;CAPZB;SYNJ1;CFL2;CFL1;SH3BGRL3;ARHGEF2;GAS2L1;TRIM54;NES;CLASP1
regulation of cartilage development (GO:0061035)	18/54	0.00148026	ACVRL1;TGFB1;SHOX2;NOG;WNT5A;ADAMTS12;TGFBR1;RUNX2;CYR61;PTHLH;CTGF;LOXL2;BMP1;TRPS1;CARM1;SNAI2;CTNNB1;SOX9
positive regulation of protein autophosphorylation (GO:0031954)	9/16	0.000288834	GREM1;RAP2A;PDGFB;NEK10;PDGFA;VEGFC;NBN;CALM1;NGF
regulation of protein dephosphorylation (GO:0035304)	10/20	0.000464794	TGFB1;CDCA2;PPP2R4;YWHAB;SMPD1;CNEP1R1;DLC1;PRKCD;SYMPK;CALM1
cellular response to mechanical stimulus (GO:0071260)	21/67	0.00151784	ITGB1;CASP8AP2;GADD45A;TNFRSF10B;TNFRSF10A;CNN2;COL1A1;MAPK8;CASP5;CHEK1;HABP4;ANKRD1;CTNNB1;TLR8;AKT1;SOX9;BAK1;TLR4;MAP3K14;KCNJ2;ENG
regulation of blood vessel endothelial cell migration (GO:0043535)	16/45	0.00123355	ACVRL1;FOXC2;TGFB1;NOTCH1;PDGFB;VEGFC;PRKCA;VASH1;MAPK14;THBS1;DLL4;SRPX2;AKT1;SH3BGRL3;PRKD2;PLCG1
neural tube closure (GO:0001843)	23/76	0.00157236	TRIM71;VASP;STIL;APAF1;FZD6;NOG;WNT5A;TWIST1;ADM;CELSR1;ARHGAP35;ENAH;SKI;ZEB2;ZIC2;PTK7;TRAF6;DLC1;DVL2;PFN1;PRKACA;KIF20B;PRKACB
protein localization to chromosome, centromeric region (GO:0071459)	8/12	0.000124467	MTBP;RCC2;GSG2;CDK1;BUB1B;CASC5;CENPA;AURKB
positive regulation of protein dephosphorylation (GO:0035307)	9/16	0.000288834	TGFB1;CDCA2;PPP2R4;SMPD1;CNEP1R1;DLC1;PRKCD;SYMPK;CALM1
regulation of cellular response to growth factor stimulus (GO:0090287)	43/176	0.00299876	FBN2;FLT1;ITGB3;TGFB1I1;PDGFB;GATA3;NREP;CXCL13;ADAMTS12;HIF1A;LTBP1;THBS1;MECOM;CHST11;PMEPA1;FGFBP3;SNX6;PTPN1;CCBE1;TGFB1;CAV3;SMURF2;CAV2;NOG;WNT5A;VEGFC;NGF;RUNX2;TGFBR1;SMAD7;SKI;EID2;SLC9A6;NEDD4;CD109;FAM20C;CTNNB1;STRAP;PRKD2;ITGA5;GPR124;FBN1;ENG
endothelial cell migration (GO:0043542)	17/50	0.00155251	ITGB1;NRP1;PLXND1;NOS3;SRF;PRKX;CXCL13;TGFBR1;LOXL2;ROBO1;GREM1;FAP;SOX18;CDH13;MYH9;EPHB4;GPR124
cellular response to transforming growth factor beta stimulus (GO:0071560)	41/166	0.00299675	ACVRL1;ITGB1;HDAC1;TGFBRAP1;SERPINE1;PXN;PDGFB;PDGFA;LTBP2;NLK;CBL;CLEC3B;FUT8;HYAL2;ANKRD1;PMEPA1;SOX9;PDGFRB;TGFB1;SMURF2;WNT5A;ARHGEF18;RHOA;PML;TGFBR1;RUNX1;SMAD7;SKI;COL1A1;NCOR2;COL3A1;RBL1;COL1A2;COL4A2;ZYX;STRAP;ADAM9;NOX4;FERMT2;ENG;UBE2M
response to transforming growth factor beta (GO:0071559)	41/166	0.00299675	ACVRL1;ITGB1;HDAC1;TGFBRAP1;SERPINE1;PXN;PDGFB;PDGFA;LTBP2;NLK;CBL;CLEC3B;FUT8;HYAL2;ANKRD1;PMEPA1;SOX9;PDGFRB;TGFB1;SMURF2;WNT5A;ARHGEF18;RHOA;PML;TGFBR1;RUNX1;SMAD7;SKI;NCOR2;COL1A1;COL3A1;RBL1;COL1A2;COL4A2;ZYX;STRAP;ADAM9;NOX4;FERMT2;ENG;UBE2M
cell-substrate junction assembly (GO:0007044)	15/41	0.0012439	DST;ACTN1;ITGB3;RCC2;PXN;FN1;LAMC1;THY1;DLC1;KRT14;ITGA5;TLN1;FERMT2;TNS1;PLEC
positive regulation of DNA binding (GO:0043388)	13/33	0.00117897	ACD;TGFB1;ITGA2;CEBPG;HMGB2;TWIST1;HMGA2;GATA3;SKI;TRAF6;ERCC2;PITX2;BRD4
proteasomal protein catabolic process (GO:0010498)	50/212	0.0031877	UFD1L;GSK3A;UBXN1;CCNF;BUB1B;PSMD8;CDC20;PSMD9;TRIM9;PSMD6;PTTG1;PSMD2;ENC1;CDC27;FBXO5;UBE2E1;YOD1;CIT;PSMA6;RNF126;CDC34;KCTD10;PSME4;PSMD11;PSMA7;AURKB;ARNTL;AURKA;DNAJB2;PSMB6;PSMB7;FZR1;CCNB1;MTA1;RNF216;PMAIP1;TBL1X;BUB3;TOR1A;UBE2C;EDEM1;PLK1;ERLIN1;PML;PSMC3;UBE2S;PSMC4;PSMC1;CDK1;MAD2L1
positive regulation of ubiquitin-protein transferase activity (GO:0051443)	25/87	0.00224888	PSMD11;PSMA7;UBE2L3;PSMB6;PSMD8;CDC20;PSMB7;PSMD9;FZR1;PSMD6;CCNB1;PSMD2;CDC27;FBXO5;UBE2C;PLK1;UBE2E1;PSMA6;PSMC3;PSMC4;UBE2S;PSMC1;PSME4;CDK1;UBE2N
positive regulation of ubiquitin-protein ligase activity involved in mitotic cell cycle (GO:0051437)	22/72	0.00171553	PSMD11;UBE2C;PLK1;UBE2E1;PSMA7;PSMD8;CDC20;PSMB6;PSMD9;PSMA6;PSMB7;FZR1;PSMD6;CCNB1;PSMC3;PSMC4;PSMC1;PSMD2;PSME4;CDC27;CDK1;FBXO5
positive regulation of apoptotic signaling pathway (GO:2001235)	41/168	0.00376802	GSK3A;YWHAB;HTRA2;STK4;THBS1;MAPK8;PPP2R1A;HYAL2;TRPS1;PEA15;TNFSF10;E2F1;PMAIP1;AKT1;PLAGL2;BAK1;BID;DNM1L;PAK2;JAK3;BUB1;CTSC;NKX3-1;PIAS4;SIVA1;TNFRSF12A;APAF1;BIK;CAV1;DAPK3;PRKCD;INHBB;TRAF2;INHBA;RUNX3;PML;TGFBR1;MLLT11;BAX;SIGLEC1;BCL2L1
positive regulation of protein ubiquitination (GO:0031398)	37/146	0.00292384	PSMD11;BRCA1;HSPBP1;PSMA7;MALT1;UBE2L3;CDC20;DNAJB2;PSMB6;PSMD8;PSMB7;PSMD9;FZR1;RASSF1;PSMD6;CCNB1;MTA1;PSMD2;CDC27;FBXO5;FANCI;CAV3;UBE2C;SPHK1;PLK1;UBE2E1;TICAM1;SMAD7;PSMA6;PSMC3;UBE2S;PSMC4;PSMC1;TRAF6;PSME4;UBE2N;CDK1
tube closure (GO:0060606)	23/77	0.00190433	TRIM71;VASP;STIL;APAF1;FZD6;NOG;WNT5A;TWIST1;ADM;CELSR1;ARHGAP35;ENAH;SKI;ZEB2;ZIC2;PTK7;DLC1;TRAF6;DVL2;PRKACA;KIF20B;PFN1;PRKACB
cellular response to vascular endothelial growth factor stimulus (GO:0035924)	11/25	0.000949227	PDGFRB;DLL4;NRP1;RAMP2;NRP2;FLT1;NOTCH1;FLT4;MAPKAPK2;PRKD2;MAPK14
neurotrophin TRK receptor signaling pathway (GO:0048011)	61/274	0.00499841	CD86;GSK3A;TRIO;IRS1;YWHAB;CD80;RASGRF2;CLTA;AP2A1;AP2A2;FGF5;AKT1;PRKACA;PRKACB;PDGFRB;MAP2K1;DUSP3;PLEKHG2;PRKCD;ARHGEF18;NRG1;PPP2R5D;PRKCA;NGF;RHOA;VAV2;DUSP7;TIAM2;TIAM1;TRAF6;DDIT4;MAPKAPK2;RAPGEF1;ARHGEF2;CRK;RALA;HDAC2;PDE1C;HDAC1;MAPKAP1;ADCY4;PDGFB;PDGFA;ADCY1;ADCY7;KALRN;RTN4;FGD1;FGD2;MAPK8;NRAS;PRKAR2A;AP2S1;PLCG1;ECT2;SORT1;PTPN11;MAPK14;CDK1;GRB2;CALM1
spindle assembly checkpoint (GO:0071173)	13/33	0.00117897	UBE2C;PLK1;UBE2E1;BUB1B;CASC5;TTK;MAD2L2;CDC20;CENPF;CDC27;BUB3;BUB1;MAD2L1
epithelial cell migration (GO:0010631)	20/65	0.00248579	ITGB1;NRP1;PLXND1;NOS3;PKN3;SRF;PRKX;CXCL13;TGFBR1;ROBO1;LOXL2;GREM1;ZEB2;FAP;SOX18;MYH9;FAT2;CDH13;EPHB4;GPR124
cellular response to external stimulus (GO:0071496)	44/185	0.00460338	ITGB1;PRKAA1;SRF;SLC2A1;TNC;COMT;CNN2;WRN;MAPK8;NUAK2;CASP5;CHEK1;HABP4;ANKRD1;PMAIP1;AKT1;BAK1;SOX9;UPP1;GAS2L1;FADS1;KCNJ2;CASP8AP2;GADD45A;CAV1;SPHK1;TNFRSF10B;INHBB;TNFRSF10A;GLRX2;EIF2AK4;DNAJC15;FOSL1;COL1A1;MYBBP1A;AXL;ADORA2B;TLR8;CTNNB1;GAS6;TLR4;MAP3K14;OPTN;ENG
regulation of pathway-restricted SMAD protein phosphorylation (GO:0060393)	14/38	0.00165843	ACVRL1;TGFB1;NOG;TTK;INHBA;GDF6;DKK1;TGFBR1;SMAD7;GREM1;BMPER;STRAP;PMEPA1;ENG
proteasome-mediated ubiquitin-dependent protein catabolic process (GO:0043161)	48/205	0.00440749	UFD1L;GSK3A;PSMD11;UBXN1;CCNF;BUB1B;AURKB;PSMA7;ARNTL;AURKA;DNAJB2;PSMB6;PSMD8;CDC20;TRIM9;PSMB7;PSMD9;FZR1;PSMD6;CCNB1;MTA1;RNF216;PTTG1;PSMD2;CDC27;BUB3;FBXO5;TBL1X;TOR1A;UBE2C;EDEM1;PLK1;UBE2E1;ERLIN1;YOD1;PML;CIT;PSMA6;RNF126;CDC34;PSMC3;KCTD10;UBE2S;PSMC4;PSMC1;PSME4;CDK1;MAD2L1
regulation of muscle contraction (GO:0006937)	30/114	0.00384354	MYLK2;OXTR;SRF;STC1;CACNA1C;CTGF;CNN1;TBXA2R;ANXA6;PRKACA;KCNJ2;MAP2K1;CAV3;DMPK;GSTO1;SPHK1;ITGA2;CAV1;TPM1;F2R;DAPK3;PRKCA;SSTR2;RHOA;SMAD7;P2RX4;ADORA2B;CALM1;MYL9;ADA
regulation of muscle system process (GO:0090257)	36/144	0.00419611	MYLK2;GSK3A;OXTR;SRF;ADK;STC1;CACNA1C;CTGF;CNN1;TBXA2R;ANXA6;PRKACA;CAMK2G;LMCD1;KCNJ2;MAP2K1;GLRX3;CAV3;DMPK;GSTO1;NOS3;ITGA2;SPHK1;CAV1;F2R;TPM1;DAPK3;PRKCA;SSTR2;RHOA;SMAD7;P2RX4;ADORA2B;CALM1;MYL9;ADA
negative regulation of mitotic sister chromatid segregation (GO:0033048)	13/34	0.00162905	UBE2C;PLK1;UBE2E1;BUB1B;TTK;MAD2L2;CDC20;CENPF;CDC27;FBXO5;BUB3;BUB1;MAD2L1
negative regulation of mitotic metaphase/anaphase transition (GO:0045841)	13/34	0.00162905	UBE2C;PLK1;UBE2E1;BUB1B;TTK;MAD2L2;CDC20;CENPF;CDC27;FBXO5;BUB3;BUB1;MAD2L1
dendritic cell differentiation (GO:0097028)	12/30	0.00154922	CD86;BATF2;BATF3;TGFB1;SPI1;AXL;TRAF6;TNFSF9;LILRB1;GIMAP5;GAS6;BATF
negative regulation of mitotic sister chromatid separation (GO:2000816)	13/34	0.00162905	UBE2C;PLK1;UBE2E1;BUB1B;TTK;MAD2L2;CDC20;CENPF;CDC27;FBXO5;BUB3;BUB1;MAD2L1
transmembrane receptor protein serine/threonine kinase signaling pathway (GO:0007178)	46/196	0.00499196	ITGB1;ACVRL1;PPM1L;HDAC1;TGFBRAP1;SERPINE1;PXN;PDGFB;PDGFA;LTBP2;CBL;NLK;LTBP1;FSTL1;FUT8;TRPS1;ZNF428;PMEPA1;PDGFRB;TGFB1;SMURF2;FST;NOG;ARHGEF18;INHBB;INHBA;RGMB;GDF6;MAPK14;RUNX2;RHOA;PML;TGFBR1;SMAD7;SKI;NCOR2;COL3A1;TWSG1;COL1A2;RBL1;ZYX;STRAP;ADAM9;FERMT2;UBE2M;ENG
adherens junction organization (GO:0034332)	21/69	0.00228057	RAMP2;RCC2;ACTN1;PXN;TBCD;THY1;PVR;ACTG1;SMAD7;CDH6;CDH5;CDH2;DLC1;CDH10;CDH24;CDH13;CTNNB1;CSK;PIP5K1C;FERMT2;VCL
regulation of DNA biosynthetic process (GO:2000278)	13/34	0.00162905	PDGFRB;ACVRL1;PIF1;ACD;PINX1;PDGFB;PDGFA;PML;GREM1;ANKRD1;NOX4;PRKD2;WRAP53
negative regulation of sister chromatid segregation (GO:0033046)	13/34	0.00162905	UBE2C;PLK1;UBE2E1;BUB1B;TTK;MAD2L2;CDC20;CENPF;CDC27;FBXO5;BUB3;BUB1;MAD2L1
regulation of neural precursor cell proliferation (GO:2000177)	20/65	0.00248579	TRIM71;TGFB1;KDM1A;BDNF;ILK;VEGFC;PAX6;GATA2;SHCBP1;HIF1A;RHOA;DLL4;KIAA1524;SIX3;RAPGEF1;CTNNB1;KCTD11;RSU1;ZNF335;NES
muscle cell development (GO:0055001)	22/75	0.00303455	CHRNB1;HDAC2;RAMP2;NOTCH1;KDM1A;CAV3;CAV2;TMTC3;NEXN;ADM;DICER1;SKI;CCNB1;CAPZB;SGCB;CDK1;XIRP1;SDC1;SMYD3;PITX2;MYH10;BVES
neurotrophin signaling pathway (GO:0038179)	61/278	0.00692904	CD86;GSK3A;TRIO;IRS1;YWHAB;CD80;RASGRF2;CLTA;AP2A1;AP2A2;FGF5;AKT1;PRKACA;PRKACB;PDGFRB;MAP2K1;DUSP3;PLEKHG2;PRKCD;ARHGEF18;PPP2R5D;NRG1;PRKCA;NGF;RHOA;VAV2;DUSP7;TIAM2;TIAM1;TRAF6;DDIT4;MAPKAPK2;RAPGEF1;ARHGEF2;CRK;RALA;HDAC2;PDE1C;HDAC1;MAPKAP1;ADCY4;PDGFB;PDGFA;ADCY1;ADCY7;KALRN;RTN4;FGD1;FGD2;MAPK8;NRAS;PRKAR2A;AP2S1;PLCG1;ECT2;SORT1;PTPN11;MAPK14;CDK1;GRB2;CALM1
microtubule-based movement (GO:0007018)	44/187	0.00565378	DCTN1;ARL3;KIF14;KATNB1;KIF11;HIF1A;BICD1;BICD2;KIF15;AP3M2;SNX29;KLC2;RACGAP1;KIF5C;KIF5B;BLOC1S3;KIF13B;KIF3C;MAP4;DLGAP5;NDEL1;ACTR3;ACTR2;DYNC1H1;MAP2K1;DST;CEP152;NDE1;KIF23;KIF22;IFT20;CENPE;DYNC1LI1;KIF18A;KIF18B;KIF2A;KIFC1;KIF4B;KIF26B;KIF4A;KIF2C;KIF20A;KIF20B;PAFAH1B1
signal transduction by phosphorylation (GO:0023014)	47/202	0.00543823	ACVRL1;OXTR;PLVAP;PPM1L;ZAK;YWHAB;STK39;GPS2;NLK;IQGAP3;RASGRP3;STK10;NDST1;MAPK8;NRAS;DUSP10;ITGAV;NRTN;SOX9;IKBKG;PAK3;MAPK6;MAP3K4;KCNH1;CNTLN;MAP4K2;MAP2K1;DUSP3;TGFB1;CAV1;MINK1;PPP2R5D;NRG1;OXSR1;MAPK14;TGFBR1;DUSP7;TAOK3;ADORA2B;TRAF6;MAPKAPK2;CASS4;CDK1;MAP3K10;CCM2;MAP3K14;SHANK3
chromatin remodeling at centromere (GO:0031055)	11/25	0.000949227	HELLS;HIST1H4A;CENPW;CENPI;CENPK;HJURP;CASC5;CENPN;OIP5;CENPO;CENPA
regulation of kidney development (GO:0090183)	17/52	0.00250833	PDGFRB;TGFB1;FOXD1;NOG;PDGFB;SIX1;PDGFA;PRKX;GATA3;GDNF;BASP1;LHX1;CTNNB1;SOX9;CD24;PROM1;LGR4
cell-cell junction organization (GO:0045216)	39/161	0.00529799	ITGB1;RAMP2;NLGN2;SRF;PXN;PARD6G;THY1;PVR;ACTG1;CDH6;GJC1;CDH5;CDH2;MICALL2;CDH24;CSK;PIP5K1C;ECT2;TGFB1;RCC2;ACTN1;TBCD;PRKCA;ACTN4;RHOC;RHOA;SMAD7;GJD3;CDH10;DLC1;MYADM;CTNNB1;SNAI2;CDH13;CCM2;PKP3;TLN1;FERMT2;VCL
aging (GO:0007568)	47/204	0.00659041	CD86;CNP;NCF2;SRF;SERPINE1;ILK;ADM;HMGCR;HTR2A;SMC6;TYMS;BRCA2;LITAF;AURKB;CTGF;LOXL2;ARNTL;WRN;ZMIZ1;HYAL2;CHEK1;DPYSL3;LONP1;AKT1;MADCAM1;BAK1;CTSC;FADS1;MAP2K1;TGFB1;MME;GSS;PRKCD;HMGA1;HMGA2;MAPK14;PML;TBX2;COL3A1;ERCC1;KRT14;ERCC2;CDK1;NOX4;GRB2;ADA;ENG
dephosphorylation (GO:0016311)	61/278	0.00692904	MTMR14;INPPL1;PTPRM;PTPRJ;DUSP14;PTPRG;DUSP11;DUSP10;UBASH3B;PPP2R1A;ACP2;SBF1;MDP1;DLGAP5;DUSP3;PPP1R12A;PPTC7;ITPK1;PPP2R5D;BPGM;CDC25C;CDC25A;DUSP7;CTTNBP2NL;CTDNEP1;INPP4A;INPP4B;PGP;PGAM5;PFKFB2;PFKFB4;CTDP1;PPM1L;MTMR9;PDXP;PPM1K;NT5C2;MTMR6;PPM1G;TIMM50;NT5E;PPP4C;INPP5E;PPAPDC1A;CAMK2G;PTPN1;RNGTT;STYX;EYA4;PPP2R3B;PTPN11;SYNJ2;CPPED1;SGPP1;SSH1;PDP1;PPP5C;PTPRB;SYNJ1;LPIN2;CDKN3
DNA damage response, signal transduction by p53 class mediator (GO:0030330)	25/91	0.00433713	PSMD11;USP10;BRCA1;TRIAP1;FOXM1;BRCA2;PSMA7;PSMB6;PSMD8;PSMB7;PSMD9;PSMD6;PCBP4;PSMD2;NBN;GTSE1;E2F7;RBM38;PML;BATF;PSMA6;PSMC3;PSMC4;PSMC1;PSME4
regulation of MAP kinase activity (GO:0043405)	60/273	0.00710014	FLT1;ZAK;ILK;PTPRJ;HTR2A;DUSP14;RGS4;SPRED3;DUSP10;RGS3;PPP2R1A;HYAL2;SMPD1;IKBKG;MAP3K4;PDGFRB;MAP4K2;MAP2K1;DUSP3;ITGA1;WNT5A;PRKCD;TRAF2;PRKCA;DUSP7;ZEB2;ADORA2B;TRAF6;MAPKAPK2;TLR4;MDFI;PRKAA1;C5AR1;PXN;PDGFB;GPS2;PDGFA;HMGCR;THBS1;IQGAP3;PIK3R5;STK38;DVL2;CSK;S1PR2;MAP4K5;PAK3;TGFB1;CAV3;CAV1;PTPN11;MAPK14;TAOK3;NEK10;CDK1;MAP3K10;NOX4;CSPG4;CD24;EZH2
tissue remodeling (GO:0048771)	21/71	0.00334402	ACVRL1;FOXC2;ACE;TGFB1;NOS3;CAV1;F2R;HTR1B;RBPJ;LIPA;HIF1A;DLL4;MMP14;RASSF2;AXL;ENPP1;BAX;CSPG4;BAK1;LGR4;TGM2
cellular response to radiation (GO:0071478)	32/126	0.00519829	ITGB1;BLM;TRIAP1;AURKB;RAD51AP1;WRN;HYAL2;RUVBL2;CHEK1;BAK1;ECT2;XRCC6;MME;GADD45A;PRKCA;USP28;MAPK14;CDC25A;RAD51;NEDD4;GNB1;NMT2;SNAI2;NOX4;BAX;GRB2;RAD1;INTS7;CALM1;PPID;BCL2L1;CUL4B
negative regulation of locomotion (GO:0040013)	47/204	0.00659041	ACVRL1;NRP1;NOTCH1;SRF;SERPINE1;PDGFB;ILK;STC1;PTPRM;PTPRJ;THY1;GATA3;ADARB1;CXCL13;THBS1;ROBO1;PTPRG;CNN2;TRIM8;SNX3;DLL4;HYAL2;DPYSL3;ITGAV;PLXNA3;TGFB1;GPR56;TIE1;IGFBP3;NOG;WNT5A;TPM1;ARAP3;VASH1;MID2;GTPBP4;SMAD7;GREM1;COL3A1;RAP2A;DLC1;STRAP;TRIM59;PTX3;ADA;VCL;ENG
regulation of histone modification (GO:0031056)	26/97	0.0052482	DNMT1;SPI1;KDM1A;TWIST1;BRCA1;GATA3;GATA2;MAPK8;CCNB1;RUVBL2;TRPS1;CHEK1;MYB;DNMT3B;JARID2;HIST1H1B;TGFB1;FOXP3;PML;SKI;UBE2N;SNAI2;PRKD2;BCOR;ZNF335;PHF19
branching morphogenesis of an epithelial tube (GO:0048754)	35/141	0.00531027	NRP1;FOXC2;FLT1;NOTCH1;PLXND1;SRF;NOTCH4;PXN;CTSZ;SIX1;ILK;NRARP;STK4;GNA13;ADAMTS16;DLL4;NRAS;GBX2;SOX9;PITX2;NKX3-1;SLC12A2;TGFB1;NCOA3;WNT5A;DICER1;ETV4;PML;MMP14;GDNF;COL4A1;LHX1;TIMELESS;CTNNB1;ENG
morphogenesis of a branching epithelium (GO:0061138)	39/162	0.00591245	FOXC2;NRP1;FLT1;NOTCH1;PLXND1;SRF;NOTCH4;CTSZ;PXN;PDGFB;SIX1;ILK;ADM;NRARP;STK4;ADAMTS16;GNA13;DLL4;NRAS;GBX2;SOX9;PITX2;TGM2;NKX3-1;SLC12A2;TGFB1;NCOA3;WNT5A;DICER1;ETV4;PML;MMP14;GDNF;COL4A1;LHX1;TIMELESS;CTNNB1;GRB2;ENG
guanosine-containing compound catabolic process (GO:1901069)	55/246	0.00675512	RAB3B;RND3;EFTUD2;SEPT9;TUBB6;TUBA1A;NKIRAS2;RAC3;DNM1L;NUDT15;GBP5;RHOG;GTPBP2;TUBG1;DNM1;RAB33A;RHOA;GTPBP4;GNL3;ARL4C;RAB32;TUBB2B;RAP2A;MRAS;RHOJ;HPRT1;ARF6;ARL8B;RALA;RAB5C;RRAD;SAR1B;ARL3;GNAI3;GSPT1;GNAI2;RASD2;GNA13;TUBA3E;NRAS;RAB23;GNA11;GNA12;GBP2;GBP1;GBP4;GCH1;TUBB4B;EHD2;EHD3;EHD4;GNB1;GNAS;GNB3;RHEBL1
peptidyl-threonine phosphorylation (GO:0018107)	15/44	0.00279236	MYLK2;PRKCD;VPRBP;STK39;PRKCA;VRK1;OXSR1;NLK;TGFBR1;MAPK8;GSG2;CHEK1;CDK1;MAP3K10;PRKACA
sterol biosynthetic process (GO:0016126)	14/39	0.00220681	IDI1;FDPS;PRKAA1;G6PD;HMGCS1;CYP51A1;HMGCR;SQLE;NSDHL;EBP;CYB5R3;MVD;LBR;FDFT1
lymphocyte homeostasis (GO:0002260)	15/44	0.00279236	STAT5B;TGFB1;TNFAIP3;GIMAP5;FOXP3;HIF1A;RC3H2;CCNB2;PPP2R3C;PMAIP1;BAX;IKBKG;BAK1;JAK3;CHST3
negative regulation of metaphase/anaphase transition of cell cycle (GO:1902100)	13/35	0.00221235	UBE2C;PLK1;UBE2E1;BUB1B;TTK;MAD2L2;CDC20;CENPF;CDC27;FBXO5;BUB3;BUB1;MAD2L1
myeloid dendritic cell differentiation (GO:0043011)	9/17	0.000525731	CD86;BATF2;BATF3;TGFB1;SPI1;TRAF6;TNFSF9;GIMAP5;BATF
negative regulation of protein phosphorylation (GO:0001933)	57/260	0.00896873	ILK;TNFAIP3;PTPRJ;ADARB1;DUSP14;RGS4;SPRED3;RGS3;DUSP10;UBASH3B;PPP2R1A;HYAL2;SMPD1;CDK5RAP1;AKT1;ENPP1;PMEPA1;DUSP3;IGFBP3;NOG;PRKCD;PRKCA;DKK1;DUSP7;LATS1;GREM1;DDIT4;MYADM;STRAP;CACTIN;ENG;PRKDC;FAM129A;GPS2;TWIST1;PRR5L;THY1;HMGCR;CCNB1;SOCS1;MICAL1;PRKAR2A;STK38;BAK1;SMYD3;PAK2;SOCS4;SNX6;TGFB1;CAV3;GADD45A;CAV1;PLK1;SMAD7;TAOK3;BAX;CALM1
morphogenesis of an epithelium (GO:0002009)	64/296	0.00810173	ACVRL1;NRP1;FLT1;C2CD3;PLXND1;TGFB1I1;CTSZ;TNC;ILK;SIX1;ADM;NRARP;RBPJ;CELSR1;TRIM28;SOX18;CFL1;SOX9;PITX2;TGM2;NKX3-1;FOXD1;NCOA3;NOG;WNT5A;DICER1;ETV4;MMP14;COL4A1;TIMELESS;PRKD2;VCL;ENG;FOXC2;NOTCH1;LUZP1;SRF;NOTCH4;PXN;PDGFB;PRKX;STK4;HIF1A;ADAMTS16;DLL4;GNA13;NRAS;GBX2;DVL2;PLXNA1;SLC12A2;STIL;TGFB1;VEGFC;PML;GATAD2A;KRT17;GDNF;PTK7;LHX1;CTNNB1;CCM2;GRB2;LGR4
regulation of G1/S transition of mitotic cell cycle (GO:2000045)	32/129	0.00752241	PSMD11;PRKDC;TRIAP1;PSMA7;PSMB6;PSMD8;ZC3H12D;MTBP;PSMB7;PSMD9;PSMD6;LSM11;CCND1;PCBP4;GSG2;PSMD2;E2F1;BID;GTSE1;E2F7;DACT1;RBM38;DGKZ;PML;PSMA6;PSMC3;PSMC4;PSMC1;PSME4;TCF3;EZH2;CUL4B
regulation of Rho GTPase activity (GO:0032319)	41/174	0.00717214	TRIO;RASGRF2;DOCK7;RAP1GDS1;ARHGAP1;THY1;KALRN;FGD1;ARHGAP35;FGD2;PREX1;SYDE1;OPHN1;CHN1;PLEKHG4B;SH3BGRL3;ECT2;ARHGEF40;BVES;NDEL1;FARP2;FARP1;CDKL5;PLEKHG2;DYNLT1;CEP152;RHOG;ARHGEF18;ARAP3;MYO9B;ARHGAP26;VAV2;TIAM2;ARHGAP10;TIAM1;ALS2;DLC1;ARHGEF2;CRK;PAFAH1B1;CCL26
positive regulation of endothelial cell proliferation (GO:0001938)	19/63	0.00403715	ACVRL1;NRP1;ECM1;NRP2;CAV2;ITGB3;FLT4;WNT5A;HMGB2;PDGFB;PRKCA;NRARP;HIF1A;F3;CDH13;AKT1;PRKD2;TEK;CCL26
positive regulation of cell adhesion (GO:0045785)	40/171	0.00888836	ITGB1;FOXC2;ILK;PTPRJ;CXCL13;NID1;THBS1;CYR61;PREX1;BAG4;LGALS1;C1QBP;RAC3;PIEZO1;ITGAV;RSU1;EDIL3;TGM2;MYO10;GPR56;PLEKHA2;ITGA2;WNT5A;TPM1;VEGFC;NRG1;PRKCA;L1CAM;RHOA;SMAD7;CDK6;ARPC2;KIF26B;MYADM;CDH13;ADAM9;COL8A1;PRKD2;ITGA5;TEK
negative regulation of cell cycle G1/S phase transition (GO:1902807)	26/99	0.00698944	PSMD11;PRKDC;TRIAP1;PSMA7;PSMB6;PSMD8;ZC3H12D;PSMB7;PSMD9;PSMD6;CCND1;PCBP4;GSG2;PSMD2;GTSE1;E2F7;DACT1;RBM38;DGKZ;PML;PSMA6;PSMC3;PSMC4;PSMC1;PSME4;EZH2
GTP catabolic process (GO:0006184)	54/243	0.00818041	RAB3B;RND3;EFTUD2;SEPT9;TUBB6;TUBA1A;NKIRAS2;RAC3;NUDT15;DNM1L;GBP5;RHOG;GTPBP2;TUBG1;DNM1;RHOA;RAB33A;GTPBP4;GNL3;ARL4C;RAB32;TUBB2B;RAP2A;MRAS;RHOJ;ARL8B;ARF6;RALA;RAB5C;RRAD;SAR1B;ARL3;GNAI3;GSPT1;GNAI2;RASD2;GNA13;TUBA3E;NRAS;RAB23;GNA11;GNA12;GBP2;GBP1;GBP4;GCH1;TUBB4B;EHD2;EHD3;EHD4;GNB1;GNAS;GNB3;RHEBL1
negative regulation of G1/S transition of mitotic cell cycle (GO:2000134)	26/99	0.00698944	PSMD11;PRKDC;TRIAP1;PSMA7;ZC3H12D;PSMB6;PSMD8;PSMB7;PSMD9;PSMD6;CCND1;PCBP4;GSG2;PSMD2;GTSE1;E2F7;DACT1;RBM38;DGKZ;PML;PSMA6;PSMC3;PSMC4;PSMC1;PSME4;EZH2
negative regulation of cell development (GO:0010721)	53/239	0.00910042	ITGB1;NRP1;GSK3A;GDI1;DIXDC1;PTPRG;NPPC;LGALS1;SIX3;DPYSL3;SOX9;DYNLT1;NOG;WNT5A;PAX6;DICER1;RHOA;CIT;GAL;STRAP;KCTD11;ARHGEF2;FKBP4;ATF5;PAFAH1B1;FOXC2;DLX1;NOTCH3;DLX2;HDAC2;NOTCH1;THY1;ASCL2;RTN4;DLL3;KATNA1;SPOCK1;PLXNA3;TGFB1;CAV3;GPR56;BDNF;RCC2;HMGA2;LILRB1;SMAD7;SKI;MAD2L2;COL3A1;REST;LIN28A;CTNNB1;VIM
positive regulation of Rho GTPase activity (GO:0032321)	36/149	0.0074826	TRIO;RASGRF2;DOCK7;RAP1GDS1;ARHGAP1;THY1;KALRN;FGD1;ARHGAP35;FGD2;PREX1;SYDE1;OPHN1;PLEKHG4B;SH3BGRL3;ECT2;ARHGEF40;NDEL1;FARP2;FARP1;CDKL5;PLEKHG2;CEP152;RHOG;ARHGEF18;ARAP3;MYO9B;ARHGAP26;VAV2;TIAM2;ARHGAP10;TIAM1;ALS2;DLC1;ARHGEF2;CCL26
actin filament organization (GO:0007015)	36/150	0.00834788	ITGB1;FHOD3;WIPF1;SRF;INPPL1;PDXP;FMN1;MYLK;PPP1R9B;PREX1;PDLIM3;MICAL1;CFL2;DPYSL3;CFL1;MICALL2;FLNA;ACTR3;VASP;ACTR2;CAV3;ACTN1;ACTN4;RHOA;SHROOM4;ENAH;MAD2L2;MYO1B;ARPC2;ARPC3;ABI1;ZYX;FSCN1;ARHGEF2;KPTN;DBN1
regulation of extrinsic apoptotic signaling pathway (GO:2001236)	38/161	0.00910983	NRP1;SERPINE1;HMGB2;AGAP2;TNFAIP3;HTRA2;BRCA1;STK4;THBS1;PPP2R1A;HYAL2;TRPS1;PEA15;TNFSF10;PMAIP1;AKT1;ITGAV;BID;JAK3;PAK2;TNFRSF12A;NOS3;CAV1;SIAH2;DAPK3;TNFRSF10B;NRG1;TRAF2;INHBA;RUNX3;PML;TGFBR1;GDNF;SNAI2;BAX;ARHGEF2;SIGLEC1;BCL2L1
morphogenesis of a branching structure (GO:0001763)	40/170	0.00803494	FOXC2;NRP1;DLX2;FLT1;NOTCH1;PLXND1;SRF;NOTCH4;CTSZ;PXN;PDGFB;SIX1;ILK;ADM;NRARP;STK4;ADAMTS16;GNA13;DLL4;NRAS;GBX2;SOX9;PITX2;TGM2;NKX3-1;SLC12A2;TGFB1;NCOA3;WNT5A;DICER1;ETV4;PML;MMP14;GDNF;COL4A1;LHX1;TIMELESS;CTNNB1;GRB2;ENG
response to fibroblast growth factor (GO:0071774)	43/187	0.00935883	CD86;TRIM71;GSK3A;PDE1C;IRS1;YWHAB;CD80;MAPKAP1;ADCY4;PDGFB;TNC;PDGFA;ADCY1;CXCL13;CBL;ADCY7;CTGF;DLL4;FGF5;NDST1;NRAS;PPP2R1A;HYAL2;PRKAR2A;AKT1;PLCG1;PRKACA;PRKACB;FGF21;PDGFRB;MAP2K1;NOG;PRKCD;PTPN11;NRG1;PRKCA;SHCBP1;FIBP;LHX1;CDK1;SNAI2;GRB2;CALM1
regulation of binding (GO:0051098)	49/218	0.00913272	NRP1;PLXND1;KDM1A;HMGB2;HJURP;LFNG;HEY1;RUVBL2;HABP4;NEK2;PRKACA;PITX2;NKX3-1;ITGA2;NOG;PRKCD;NRG1;TRAF2;TICAM1;MMP9;TGFBR1;GTPBP4;TRAF6;MAPRE1;MDFI;BLM;CEBPG;DOT1L;TWIST1;GATA3;AURKB;AURKA;MAPK8;DPH3;BAK1;BRD4;CTHRC1;ACD;TGFB1;CAV1;PLK1;HMGA2;SKI;MAD2L2;CARM1;CAPRIN2;ERCC2;BAX;NES
DNA biosynthetic process (GO:0071897)	17/54	0.00391002	POLQ;RFC3;PCNA;LIG1;CTGF;POLA1;WRN;CENPF;KIAA0101;PAPD7;MYBBP1A;POLD1;POLE2;POLE3;TK1;DTL;POLE
cellular response to ionizing radiation (GO:0071479)	15/45	0.00357177	ITGB1;XRCC6;BLM;GADD45A;MAPK14;RAD51AP1;WRN;RAD51;NOX4;SNAI2;RAD1;INTS7;GRB2;ECT2;BCL2L1
mucopolysaccharide metabolic process (GO:1903510)	31/124	0.00749116	ITIH4;SDC2;SLC35D2;SDC3;HMMR;MKI67;SLC9A1;NDST2;ACAN;NDST1;CHSY1;CHST11;HYAL2;AKT1;CHST14;GPC4;GPC6;ST3GAL2;ARSB;TGFB1;CHST7;CHPF2;CSGALNACT2;MAMDC2;HSPG2;VCAN;CHST1;SDC1;CSPG4;CHST2;CHST3
adherens junction assembly (GO:0034333)	12/31	0.00215954	RAMP2;RCC2;ACTN1;DLC1;PXN;TBCD;CTNNB1;THY1;PIP5K1C;VCL;FERMT2;SMAD7
response to corticosteroid (GO:0031960)	34/140	0.00843759	SPARC;STC1;GRIK4;ADM;PLAT;TYMS;UBE2L3;CTGF;CCND1;HEY1;UCN2;MDK;IGFBP7;SMYD3;TK1;PCK2;MAP2K1;TGFB1;KCNJ10;HTR1B;NGF;FBXO32;SSTR2;RHOA;COL1A1;FOSL1;REST;PAPPA;ADAM9;SDC1;CALM3;CALM1;PAM;ENG
histone phosphorylation (GO:0016572)	10/22	0.00119115	PRKAA1;GSG2;VPRBP;CHEK1;CDK1;HMGA2;VRK1;PRKCA;AURKB;AURKA
artery morphogenesis (GO:0048844)	15/46	0.00452054	PDGFRB;NRP1;FOXC2;NOTCH1;SRF;CHD7;SIX1;RBPJ;TGFBR1;SMAD7;TBX2;DLL4;HEY1;ZMIZ1;ENG
DNA packaging (GO:0006323)	13/36	0.00295668	TOP2A;NAA10;CDCA5;NCAPG2;HMGA2;NCAPG;NCAPH;SRPK1;PAPD7;NUSAP1;CDK1;NCAPD2;NCAPD3
cellular response to fibroblast growth factor stimulus (GO:0044344)	42/183	0.0104651	CD86;TRIM71;GSK3A;PDE1C;IRS1;YWHAB;CD80;MAPKAP1;ADCY4;PDGFB;PDGFA;ADCY1;CXCL13;CBL;ADCY7;CTGF;FGF5;DLL4;NDST1;NRAS;PPP2R1A;HYAL2;PRKAR2A;AKT1;PLCG1;PRKACA;PRKACB;FGF21;PDGFRB;MAP2K1;NOG;PRKCD;PTPN11;NRG1;PRKCA;SHCBP1;FIBP;LHX1;CDK1;SNAI2;GRB2;CALM1
regulation of cell cycle G1/S phase transition (GO:1902806)	32/131	0.00950652	PSMD11;PRKDC;TRIAP1;PSMA7;PSMB6;PSMD8;ZC3H12D;MTBP;PSMB7;PSMD9;PSMD6;LSM11;CCND1;PCBP4;GSG2;PSMD2;E2F1;BID;GTSE1;E2F7;DACT1;RBM38;DGKZ;PML;PSMA6;PSMC3;PSMC4;PSMC1;PSME4;TCF3;EZH2;CUL4B
regulation of anatomical structure size (GO:0090066)	51/232	0.0122192	RAB3B;FHOD3;ARPC5L;PLOD3;FMN1;HTR2A;NPPB;PREX1;NPPC;CAPZB;CFL2;CFL1;AKT1;SH3BGRL3;TMSB10;ACTR3;ACTR2;ITGA1;PRKCD;RHOA;CIT;ACTA2;LATS1;ALS2;PRR16;MYADM;PFN1;ARF6;FOXC2;SPTBN5;RAP1GDS1;TWF2;PDXP;CLN8;IQGAP3;BAG4;PAK3;VASP;CAV3;GCH1;NOS3;CAV1;HTR1D;HTR1A;HTR1B;SSH1;P2RX4;ARPC2;ARPC3;GRB2;CCL26
regulation of NIK/NF-kappaB signaling (GO:1901222)	11/27	0.00202993	CARD10;RASSF2;TSPAN6;TRAF6;TNFRSF10B;TRAF2;TNFRSF10A;IKBKG;COPS8;RC3H2;MALT1
negative regulation of cellular component movement (GO:0051271)	42/183	0.0104651	ACVRL1;NRP1;NOTCH1;SRF;SERPINE1;PDGFB;ILK;STC1;PTPRM;PTPRJ;THY1;GATA3;ADARB1;CXCL13;THBS1;PTPRG;CNN2;DLL4;HYAL2;DPYSL3;PLXNA3;TGFB1;GPR56;TIE1;IGFBP3;ACTN1;NOG;WNT5A;TPM1;ARAP3;VASH1;ACTN4;GTPBP4;SMAD7;GREM1;COL3A1;RAP2A;DLC1;STRAP;ADA;VCL;ENG
response to molecule of bacterial origin (GO:0002237)	53/243	0.0125872	CD86;OTUD5;SPARC;NCF2;SERPINE1;HMGB2;TNFAIP3;ADM;COMT;LITAF;DUSP10;DPYSL3;ANKRD1;CCRN4L;F2R;WNT5A;NGF;TICAM1;PLSCR3;TRAF6;MAPKAPK2;ADAM9;CACTIN;TLR4;IDO1;PTGFR;CNP;C5AR1;CSF2RB;MALT1;CYP27B1;MAPK8;MTA1;TBXA2R;HSF1;IL12RB2;AKIRIN2;STAT5B;TGFB1;GCH1;NOS2;NOS3;LILRB1;SSC5D;LILRB2;MAPK14;CXCL10;AXL;TNIP3;TNFSF4;PAF1;TCF3;CD24
regulation of ossification (GO:0030278)	40/173	0.0108217	FBN2;ECM1;NOTCH1;ILK;TWIST1;RBPJ;HIF1A;CYR61;CYP27B1;NPPC;RASSF2;CHSY1;HEY1;CREB3L1;ENPP1;SOX9;PRKACA;CLIC1;PDLIM7;CCRN4L;CTHRC1;SRGN;ZHX3;TGFB1;ATP6AP1;LEPRE1;WNT5A;NOG;FNDC3B;RUNX2;SKI;GREM1;TWSG1;CDK6;GNAS;SNAI2;FAM20C;ID3;CTNNB1;BCOR
hemopoiesis (GO:0030097)	25/95	0.00784642	CBFB;NOTCH4;PDGFB;CRIP2;GATA3;BRCA2;GATA2;STK4;HIF1A;CNN2;EBP;SH2B3;KIRREL3;TXNRD2;RPA1;HIPK1;THOC5;RUNX1;MYO1E;TWSG1;MELK;ERCC1;TACC3;TEK;PICALM
regulation of protein polymerization (GO:0032271)	31/127	0.0106854	FHOD3;SPTBN5;TWF2;ARPC5L;FMN1;PREX1;BAG4;CAPZB;STMN1;PAK3;TMSB10;VASP;ACTR3;ACTR2;CAV3;PRKCD;TBCD;EML2;RHOA;LATS1;CLIP3;PSRC1;ARPC2;ARPC3;MYADM;GRB2;FKBP4;MAPRE1;PFN1;ARF6;CCL26
vesicle organization (GO:0016050)	31/126	0.00951602	SEC23A;SERPINE2;SAR1B;COPB1;DYSF;GNAI3;SNX11;SNX3;MTA1;RAB20;BLOC1S3;AP2S1;VTI1A;FBXO5;SRGN;SEC13;SEC24A;CAV2;SORT1;CAV1;SEC16A;F2R;GBF1;ARFGAP1;ARCN1;RAB32;GOLPH3;ALS2;DLG4;F2RL3;PICALM
glycosaminoglycan metabolic process (GO:0030203)	38/162	0.0100897	ITIH4;HS3ST3A1;SDC2;SDC3;SLC35D2;HMMR;MKI67;HS6ST1;SLC9A1;NDST2;NDST1;ACAN;CHSY1;CHST11;HYAL2;AKT1;GPC4;CHST14;GPC6;ST3GAL2;ARSB;PDGFRB;HS3ST3B1;GALNT5;TGFB1;CHST7;CHPF2;MAMDC2;CSGALNACT2;HSPG2;EXT1;EXT2;VCAN;CHST1;SDC1;CSPG4;CHST2;CHST3
protein folding (GO:0006457)	49/221	0.011807	FKBP10;TOR2A;FKBP15;ITGB3;ERO1L;TUBB6;TUBA1A;PPP2R4;RUVBL2;SACS;CCT2;FKBPL;LEPRE1;SPHK1;MOGS;GLRX2;PDRG1;TUBB2B;DNAJC1;TMX1;RP2;TCP1;PFDN1;PFDN2;FKBP4;PFDN4;PPID;DNAJC24;HSPA14;HSPBP1;DNAJB2;BAG4;HSPH1;PRDX4;BAG2;DNAJB4;GRPEL2;CCT7;CCT5;CCT4;TOR1A;EDEM1;HSPA6;TBCD;TBCB;TUBB4B;TOR1B;PDCL;AARS
neuron migration (GO:0001764)	29/116	0.00946702	NRP1;NRP2;SRF;SATB2;TWIST1;GATA3;CELSR1;KATNA1;ALKBH1;SPOCK1;PITX2;PCNT;MYH10;NDEL1;CDKL5;NDE1;DCDC2;NAV1;PAX6;GFRA3;TUBB2B;AXL;LHX1;DDIT4;BAX;CTNNB1;GAS6;PAFAH1B1;MATN2
negative regulation of ossification (GO:0030279)	19/65	0.00587919	SRGN;ECM1;TGFB1;NOTCH1;NOG;FNDC3B;TWIST1;RBPJ;HIF1A;SKI;GREM1;TWSG1;CDK6;CHSY1;ENPP1;ID3;BCOR;SOX9;CCRN4L
glycoprotein metabolic process (GO:0009100)	21/75	0.00672646	HS3ST3B1;MANBA;FKRP;CANT1;COL11A1;CSGALNACT2;GCNT1;FOXL1;ADAMTS12;HIF1A;HS6ST1;NDST2;EXT1;ACAN;NDST1;EXT2;PORCN;GOLPH3;TNIP1;CHST14;GAL3ST4
double-strand break repair via homologous recombination (GO:0000724)	18/61	0.00649679	GEN1;BLM;LIG1;MCM8;H2AFX;RPA1;SMC6;BRCA1;BRCA2;RAD54B;RAD51AP1;MMS22L;SLX4;RAD51;NABP2;UBE2N;RAD54L;NBN
response to lipopolysaccharide (GO:0032496)	50/228	0.0135831	CD86;OTUD5;SPARC;NCF2;SERPINE1;HMGB2;TNFAIP3;ADM;COMT;LITAF;DUSP10;DPYSL3;ANKRD1;CCRN4L;F2R;WNT5A;NGF;TICAM1;PLSCR3;TRAF6;MAPKAPK2;ADAM9;CACTIN;TLR4;IDO1;PTGFR;CNP;C5AR1;CSF2RB;CYP27B1;MAPK8;MTA1;TBXA2R;HSF1;IL12RB2;AKIRIN2;STAT5B;TGFB1;GCH1;NOS2;NOS3;LILRB1;LILRB2;MAPK14;CXCL10;AXL;TNIP3;TNFSF4;PAF1;TCF3
mitotic spindle assembly checkpoint (GO:0007094)	12/32	0.00295281	MAD2L2;CDC20;CENPF;UBE2C;PLK1;CDC27;UBE2E1;BUB1B;TTK;BUB3;BUB1;MAD2L1
regulation of metal ion transport (GO:0010959)	54/250	0.0143175	CXCL9;SERPINE2;HTR2A;GIMAP5;MYLK;JPH2;UBASH3B;KIF5B;AKT1;PRKACA;SNTA1;PDGFRB;GSTO1;F2R;OXSR1;ACTN4;RHOA;GAL;STIM1;ORAI1;STK39;PDGFB;STC1;GLRX;CACNA1C;THY1;MCHR1;GNAI2;GALR2;STC2;BAK1;PLCG1;CAMK2G;KCNJ2;TGFB1;CAV3;DMPK;SLC31A2;NOS3;CAV1;TRPV2;MYO5A;LILRB1;LILRB2;PML;CXCL10;CXCL11;P2RX4;NEDD4;BAX;CTNNB1;CALM3;CALM1;F2RL3
regulation of chromatin modification (GO:1903308)	26/102	0.010471	DNMT1;SPI1;KDM1A;TWIST1;BRCA1;GATA3;GATA2;MAPK8;CCNB1;RUVBL2;TRPS1;MYB;CHEK1;DNMT3B;JARID2;HIST1H1B;TGFB1;FOXP3;PML;SKI;UBE2N;SNAI2;PRKD2;BCOR;ZNF335;PHF19
hematopoietic progenitor cell differentiation (GO:0002244)	27/106	0.009309	AGPAT5;TOP2A;SPI1;PRKDC;ZBTB24;SRF;DOCK7;GATA3;STON2;SIPA1L3;THSD1;HYAL2;BVES;IL11;ACE;TGFB1;XRCC4;FST;INHBA;ESCO2;BATF;RUNX1;ANLN;REST;CDK6;ARMC6;ERCC2
regulation of axon extension (GO:0030516)	16/51	0.00523932	NRP1;SEMA7A;CDKL5;TNFRSF12A;LIMK1;WNT5A;TRPV2;TWF2;FN1;ILK;NGF;TTL;RTN4;PAFAH1B1;PLXNA3;NDEL1
negative regulation of cell division (GO:0051782)	19/66	0.00702961	BLM;UBE2C;PLK1;VPS4A;UBE2E1;BUB1B;TTK;AURKB;MAD2L2;CDC20;CENPF;CHEK1;CDC27;RAD1;FBXO5;BUB3;BUB1;E2F7;MAD2L1
protein heterooligomerization (GO:0051291)	22/81	0.00826102	ACVRL1;MAP2K1;SEPT11;PRKAA1;RRM1;RRM2;GCH1;YWHAB;ILK;TRAF2;COL1A1;SEPT9;SCUBE3;BAG4;PPP5C;COL1A2;GLRB;COL6A2;COL6A1;CTNNB1;GRB2;PDSS1
regulation of embryonic development (GO:0045995)	26/101	0.00918131	NOTCH1;KDM1A;SIX1;NRARP;GATA3;CELSR1;LFNG;DVL2;PHLDA2;PRKACA;PRKACB;CCRN4L;FZD2;WNT5A;CCSAP;DKK1;TBX2;COL5A1;GDNF;PTK7;LHX1;GPR161;COL5A2;MYADM;CDK1;CTNNB1
negative regulation of transmembrane receptor protein serine/threonine kinase signaling pathway (GO:0090101)	27/107	0.0105776	FBN2;NOTCH1;TGFB1I1;LTBP1;MECOM;BMPER;CHST11;PMEPA1;SNX6;TGFB1;SMURF2;CAV2;CAV1;FST;NOG;WNT5A;DKK1;TGFBR1;SMAD7;SKI;GREM1;EID2;TWSG1;CD109;STRAP;ENG;FBN1
gonad development (GO:0008406)	28/112	0.0106487	HMGB2;GATA3;BRCA2;PRDX4;BASP1;TNFSF10;SOX9;PITX2;BOK;NKX3-1;RRM1;FZD2;HMGCS1;BIK;FST;WNT5A;FZD6;FANCA;HMGA2;ARID5B;NR0B1;INHBA;EIF2S2;MMP14;TOX2;ERCC1;MAMLD1;BCL2L1
regulation of calcium ion transport (GO:0051924)	39/171	0.0146403	CXCL9;PDGFB;STC1;CACNA1C;GIMAP5;THY1;MCHR1;MYLK;GNAI2;JPH2;UBASH3B;STC2;BAK1;PLCG1;PRKACA;CAMK2G;PDGFRB;TGFB1;CAV3;NOS3;GSTO1;CAV1;F2R;TRPV2;MYO5A;LILRB1;LILRB2;RHOA;PML;CXCL10;CXCL11;P2RX4;STIM1;ORAI1;CTNNB1;BAX;CALM3;CALM1;F2RL3
regulation of actin filament-based process (GO:0032970)	55/257	0.0161835	FHOD3;MYLK2;FHOD1;ARPC5L;DIXDC1;ILK;FMN1;CELSR1;CTGF;PREX1;BAIAP2L2;CAPZB;CFL2;CFL1;SH3BGRL3;TMSB10;ACTR3;PDGFRB;ACTR2;TPM1;DAPK3;PRKCD;RHOA;CIT;LATS1;FRMD6;MYADM;PFN1;CRK;SHANK3;ARF6;SPTBN5;HDAC2;TWF2;STC1;PDXP;PDGFA;CNN2;BAG4;PAK3;VASP;TGFB1;CAV3;LIMK1;SSH1;CCDC88A;ARPC2;ARPC3;DLC1;ALMS1;NOX4;GRB2;TEK;PAM;CCL26
MAPK cascade (GO:0000165)	39/170	0.0133284	PLVAP;OXTR;PPM1L;ZAK;YWHAB;GPS2;NLK;IQGAP3;RASGRP3;NDST1;MAPK8;NRAS;DUSP10;NRTN;ITGAV;IKBKG;SOX9;PAK3;MAPK6;MAP3K4;MAP4K2;MAP2K1;DUSP3;TGFB1;CAV1;MINK1;NRG1;PPP2R5D;MAPK14;DUSP7;TAOK3;ADORA2B;TRAF6;MAPKAPK2;CDK1;MAP3K10;CCM2;SHANK3;MAP3K14
taxis (GO:0042330)	56/263	0.0169256	NRP1;CXCL9;NRP2;FLT1;ITGB3;HMGB2;PTPRJ;CXCL13;TREM1;CYR61;ROBO1;PREX1;PLAU;ALKBH1;DPYSL3;CCR8;ITGAV;CMKLR1;PDGFRB;MAP2K1;ITGA1;WNT5A;PLAUR;RHOG;PRKCA;RHOA;HOXB9;ELMO2;GAS6;ENG;CCL13;RALA;PLGRKT;C5AR1;ECSCR;PDGFB;PDGFA;FPR3;PLD1;CCL8;PIP5K1C;PLXNA3;CMTM7;CMTM3;CMTM6;EMR2;VEGFC;MYO9B;L1CAM;MAPK14;FOSL1;CXCL10;CXCL11;CMTM1;PLP2;CCL26
chemotaxis (GO:0006935)	56/263	0.0169256	NRP1;CXCL9;NRP2;FLT1;ITGB3;HMGB2;PTPRJ;CXCL13;TREM1;CYR61;ROBO1;PREX1;PLAU;ALKBH1;DPYSL3;CCR8;ITGAV;CMKLR1;PDGFRB;MAP2K1;ITGA1;WNT5A;PLAUR;RHOG;PRKCA;RHOA;HOXB9;ELMO2;GAS6;ENG;CCL13;RALA;PLGRKT;C5AR1;ECSCR;PDGFB;PDGFA;FPR3;PLD1;CCL8;PIP5K1C;PLXNA3;CMTM7;CMTM3;CMTM6;EMR2;VEGFC;MYO9B;L1CAM;MAPK14;FOSL1;CXCL10;CXCL11;CMTM1;PLP2;CCL26
recombinational repair (GO:0000725)	18/62	0.00779922	GEN1;BLM;LIG1;MCM8;H2AFX;RPA1;SMC6;BRCA1;BRCA2;RAD54B;RAD51AP1;MMS22L;SLX4;RAD51;NABP2;UBE2N;RAD54L;NBN
maintenance of fidelity involved in DNA-dependent DNA replication (GO:0045005)	9/18	0.000900942	MMS22L;SMARCAL1;WRN;BLM;TIPIN;FANCM;ALYREF;POLD1;BRCA2
regulation of response to DNA damage stimulus (GO:2001020)	30/124	0.0134587	PARPBP;SETD8;KDM1A;CEBPG;TWIST1;BRCA1;TRIAP1;FOXM1;RAD51AP1;PPP4C;TRIM28;CHEK1;ANKRD1;PMAIP1;BRD4;NKX3-1;PIAS4;H2AFX;PRKCD;HMGA2;DEK;THOC5;HIC1;PML;RAD51;UBE2N;SNAI2;UBE2V1;TRIM32;BCL2L1
regulation of DNA binding (GO:0051101)	21/77	0.00925415	ACD;TGFB1;KDM1A;ITGA2;CEBPG;DOT1L;HMGB2;HJURP;HMGA2;TWIST1;GATA3;MAD2L2;SKI;HEY1;TRAF6;ERCC2;HABP4;NEK2;PITX2;MDFI;BRD4
negative regulation of neurogenesis (GO:0050768)	43/192	0.0147491	ITGB1;NRP1;DLX1;NOTCH3;DLX2;HDAC2;NOTCH1;GDI1;DIXDC1;THY1;ASCL2;RTN4;DLL3;PTPRG;LGALS1;KATNA1;SIX3;DPYSL3;SPOCK1;SOX9;PLXNA3;TGFB1;DYNLT1;GPR56;BDNF;NOG;WNT5A;HMGA2;PAX6;DICER1;RHOA;CIT;SKI;COL3A1;REST;LIN28A;CTNNB1;KCTD11;ARHGEF2;VIM;FKBP4;ATF5;PAFAH1B1
transforming growth factor beta receptor signaling pathway (GO:0007179)	32/134	0.0132714	ACVRL1;ITGB1;HDAC1;TGFBRAP1;SERPINE1;PXN;PDGFB;PDGFA;LTBP2;NLK;CBL;FUT8;PMEPA1;PDGFRB;TGFB1;SMURF2;ARHGEF18;RHOA;PML;TGFBR1;SMAD7;SKI;NCOR2;COL3A1;RBL1;COL1A2;ZYX;STRAP;ADAM9;FERMT2;ENG;UBE2M
DNA replication-independent nucleosome assembly (GO:0006336)	12/33	0.00396643	HIST1H4A;CENPW;NASP;CENPI;CENPK;HJURP;CASC5;CENPN;OIP5;CENPO;CENPA;ASF1B
regulation of muscle organ development (GO:0048634)	28/114	0.0135421	HDAC2;GSK3A;NOTCH1;SHOX2;ILK;TWIST1;HMGCR;RBPJ;ARNTL;JPH2;NRAS;CCNB1;SOX9;ZFHX3;TGFB1;CAV3;BDNF;SFMBT1;IGFBP3;NOG;NRG1;MAPK14;DKK1;TBX2;GREM1;CENPF;CDK1;ID3
DNA replication-independent nucleosome organization (GO:0034724)	12/33	0.00396643	HIST1H4A;CENPW;NASP;CENPI;CENPK;HJURP;CASC5;CENPN;OIP5;CENPO;CENPA;ASF1B
cell cycle arrest (GO:0007050)	33/140	0.0145991	MACF1;PRKAA1;ZAK;ILK;THBS1;PPM1G;PPP1R9B;MTBP;SART1;RASSF1;PCBP4;NBN;GAS2L1;NKX3-1;BARD1;RBM38;PRKAB2;ZFHX3;GAS2L3;MAP2K1;TGFB1;DST;GADD45A;PPP2R3B;INHBA;VASH1;PML;TGFBR1;CDK6;FAP;GAS6;KIF20B;CDKN3
GTP metabolic process (GO:0046039)	55/258	0.017413	RAB3B;RND3;EFTUD2;SEPT9;TUBB6;TUBA1A;NKIRAS2;RAC3;NUDT15;DNM1L;GBP5;RHOG;GTPBP2;TUBG1;RHOA;RAB33A;GTPBP4;DNM1;GNL3;ARL4C;RAB32;TUBB2B;RAP2A;MRAS;RP2;RHOJ;ARF6;ARL8B;RALA;RAB5C;SAR1B;RRAD;ARL3;GNAI3;GSPT1;GNAI2;RASD2;GNA13;TUBA3E;NRAS;RAB23;GNA11;GNA12;GBP2;GBP1;GBP4;GCH1;TUBB4B;EHD2;EHD3;EHD4;GNB1;GNAS;GNB3;RHEBL1
actomyosin structure organization (GO:0031032)	17/57	0.00716535	PDGFRB;FHOD3;ITGB1;SRF;TPM1;CDC42BPB;MYPN;ACTG1;CNN3;CNN2;CNN1;RACGAP1;CFL2;ANKRD1;XIRP1;MYH9;MYH10
aminoglycan metabolic process (GO:0006022)	39/171	0.0146403	ITIH4;HS3ST3A1;SDC2;SDC3;SLC35D2;HMMR;MKI67;HS6ST1;SLC9A1;NDST2;NDST1;ACAN;CHSY1;CHST11;HYAL2;AKT1;GPC4;CHST14;GPC6;ST3GAL2;ARSB;PDGFRB;HS3ST3B1;CHID1;GALNT5;CHST7;TGFB1;CHPF2;MAMDC2;CSGALNACT2;HSPG2;EXT1;EXT2;VCAN;CHST1;SDC1;CSPG4;CHST2;CHST3
male gonad development (GO:0008584)	22/82	0.00960475	RRM1;HMGCS1;BIK;WNT5A;FANCA;HMGB2;HMGA2;ARID5B;NR0B1;GATA3;INHBA;EIF2S2;MMP14;PRDX4;ERCC1;TNFSF10;SOX9;PITX2;MAMLD1;BCL2L1;BOK;NKX3-1
guanosine-containing compound metabolic process (GO:1901068)	57/269	0.0176692	RAB3B;RND3;EFTUD2;SEPT9;TUBB6;TUBA1A;NKIRAS2;RAC3;NUDT15;DNM1L;GBP5;RHOG;GTPBP2;TUBG1;RAB33A;GTPBP4;DNM1;RHOA;GNL3;ARL4C;RAB32;TUBB2B;RAP2A;MRAS;RP2;RHOJ;HPRT1;ARF6;ARL8B;RALA;RAB5C;SAR1B;RRAD;ARL3;GNAI3;GSPT1;GNAI2;RASD2;GNA13;TUBA3E;NRAS;RAB23;GNA11;GNA12;GBP2;GBP1;GBP4;GCH1;TUBB4B;EHD2;EHD3;EHD4;IMPDH1;GNB1;GNAS;GNB3;RHEBL1
nuclear envelope disassembly (GO:0051081)	13/39	0.00647891	NUP188;NEK6;PLK1;VRK1;NUP93;CCNB2;CCNB1;CDK1;EMD;NUPL1;RAE1;NDEL1;PAFAH1B1
homotypic cell-cell adhesion (GO:0034109)	17/57	0.00716535	ITGB3;ILK;SLC7A11;L1CAM;ACTG1;STK10;FIBP;GNAS;MYH9;FLNA;PIP5K1C;TLN1;GAS6;CLIC1;MYL9;VCL;FERMT3
membrane disassembly (GO:0030397)	13/39	0.00647891	NUP188;NEK6;PLK1;VRK1;NUP93;CCNB2;CCNB1;CDK1;EMD;RAE1;NUPL1;NDEL1;PAFAH1B1
cardiac cell development (GO:0055006)	12/33	0.00396643	HDAC2;CCNB1;NOTCH1;CAV3;SGCB;XIRP1;CDK1;NEXN;DICER1;PITX2;MYH10;BVES
osteoblast differentiation (GO:0001649)	25/98	0.0117831	SEMA7A;CBFB;SHOX2;TNC;TWIST1;DDX21;RRBP1;CYR61;IBSP;AKT1;TPM4;ALYREF;IGFBP3;NOG;RUNX2;GTPBP4;COL1A1;VCAN;MYBBP1A;FASN;ITGA11;COL6A1;SNAI2;ERH;LGR4
negative regulation of cellular response to growth factor stimulus (GO:0090288)	26/104	0.0134906	FBN2;TGFB1I1;GATA3;CXCL13;ADAMTS12;THBS1;LTBP1;MECOM;CHST11;PMEPA1;SNX6;PTPN1;TGFB1;SMURF2;CAV2;WNT5A;TGFBR1;SMAD7;SKI;EID2;CD109;NEDD4;STRAP;ENG;GPR124;FBN1
intracellular signal transduction involved in G1 DNA damage checkpoint (GO:1902400)	19/68	0.00987729	RBM38;PSMD11;PRKDC;TRIAP1;PSMA7;PML;PSMB6;PSMD8;PSMA6;PSMB7;PSMD9;PSMD6;PSMC3;PCBP4;PSMC4;PSMD2;PSMC1;PSME4;GTSE1
protein dephosphorylation (GO:0006470)	37/161	0.0151865	CTDP1;PPM1L;MTMR14;PDXP;PTPRM;PTPRJ;PPM1K;MTMR6;PPM1G;TIMM50;DUSP14;PTPRG;DUSP11;DUSP10;UBASH3B;PPP2R1A;SBF1;MDP1;PTPN1;RNGTT;DUSP3;PPP1R12A;STYX;EYA4;PPP2R3B;PTPN11;CDC25C;CDC25A;SSH1;DUSP7;CTTNBP2NL;PDP1;CTDNEP1;PPP5C;PTPRB;PGP;CDKN3
CENP-A containing nucleosome assembly (GO:0034080)	10/23	0.00180415	HIST1H4A;CENPW;CENPI;CENPK;HJURP;CASC5;CENPN;OIP5;CENPO;CENPA
signal transduction involved in mitotic G1 DNA damage checkpoint (GO:0072431)	19/68	0.00987729	RBM38;PSMD11;PRKDC;TRIAP1;PSMA7;PML;PSMD8;PSMB6;PSMA6;PSMB7;PSMD9;PSMD6;PSMC3;PCBP4;PSMC4;PSMD2;PSMC1;PSME4;GTSE1
regulation of cell aging (GO:0090342)	10/24	0.00264859	NUAK1;FZR1;CDK6;NEK6;HMGA1;HMGA2;TWIST1;VASH1;FOXM1;ARNTL
regulation of Ras protein signal transduction (GO:0046578)	27/109	0.0135354	MAPKAP1;KIF14;RASAL2;FOXM1;CYTH2;NRAS;PSD3;CYTH1;ARFGEF2;MAP2K1;DENND4B;GPR56;IQSEC1;F2R;GBF1;ARAP3;NRG1;DGKZ;COL3A1;ALS2;DLC1;RASA2;RAPGEF1;ARHGEF2;CRK;DGKI;ARF6
fibroblast growth factor receptor signaling pathway (GO:0008543)	37/163	0.018322	CD86;TRIM71;GSK3A;PDE1C;IRS1;YWHAB;CD80;MAPKAP1;ADCY4;PDGFB;PDGFA;ADCY1;CBL;ADCY7;CTGF;FGF5;NDST1;NRAS;PPP2R1A;PRKAR2A;AKT1;PLCG1;PRKACA;PRKACB;FGF21;PDGFRB;MAP2K1;NOG;PRKCD;NRG1;PTPN11;PRKCA;SHCBP1;FIBP;CDK1;GRB2;CALM1
negative regulation of embryonic development (GO:0045992)	10/24	0.00264859	COL5A1;GPR161;COL5A2;WNT5A;NRARP;GATA3;PRKACA;DKK1;PRKACB;TBX2
cyclic nucleotide biosynthetic process (GO:0009190)	12/34	0.00524136	NPPB;NPPC;GUCY1B3;RAMP2;UCN2;ADCY4;GNAS;AMPD2;ADM;ADCY1;ADCY7;MB21D1
negative regulation of nervous system development (GO:0051961)	46/211	0.0191412	ITGB1;DLX1;NRP1;NOTCH3;DLX2;HDAC2;NOTCH1;GDI1;DIXDC1;THY1;ASCL2;RTN4;DLL3;PTPRG;LGALS1;KATNA1;DPYSL3;SIX3;SPOCK1;SOX9;PRKACA;PRKACB;PLXNA3;TGFB1;DYNLT1;GPR56;BDNF;NOG;WNT5A;HMGA2;PAX6;DICER1;RHOA;CIT;SKI;COL3A1;REST;LIN28A;GPR161;CTNNB1;KCTD11;ARHGEF2;VIM;FKBP4;ATF5;PAFAH1B1
regulation of double-strand break repair (GO:2000779)	10/24	0.00264859	RAD51AP1;PARPBP;PPP4C;RAD51;CHEK1;TWIST1;HMGA2;DEK;FOXM1;PML
exocytosis (GO:0006887)	50/233	0.0200451	EXOC3L2;SPARC;WDR1;ITGB3;SERPINE1;TRIM9;CFL1;LAMP2;HABP4;SRGN;CAP1;ABCC4;ACTN1;ACTN4;ANK1;SYTL4;UNC13D;DNAJC5;EXOC5;TLN1;PFN1;GAS6;STX1A;PI4K2A;LLGL1;VCL;STX12;RALA;PDGFB;PDGFA;CACNA1C;LIN7B;THBS1;CCL8;SLC17A9;FLNA;STXBP5;PIP5K1C;MYH10;RAB11FIP5;ARFGEF2;TGFB1;CEP152;FN1;MYO5A;VEGFC;GLRB;CALU;TRIM36;CALM1
RNA splicing, via transesterification reactions (GO:0000375)	41/184	0.0183597	SF3B2;SF3B3;DGCR14;CSTF2;PRPF8;EFTUD2;PTBP1;SART1;POLR2A;U2AF2;KHSRP;DHX35;POLR2D;CSTF1;RALY;TXNL4A;DCPS;SMNDC1;SF3A3;CPSF7;SF3A2;NCBP1;CPSF1;ALYREF;LSM1;SMC1A;LSM2;HNRNPL;PRPF4;PHF5A;DDX39A;NHP2L1;HNRNPUL1;PRPF31;RNPS1;SNRPA1;BUD13;GEMIN7;CACTIN;RBM22;SNRPB
protein K48-linked ubiquitination (GO:0070936)	14/44	0.00761974	HACE1;UBE2C;UBE2D2;UBE2E3;UBE2E1;TNFAIP3;UBE2G1;UBE2A;RNF126;CDC34;RNF216;UBE2Q2;UBE2T;ARIH2
regulation of protein autophosphorylation (GO:0031952)	11/29	0.00394276	GREM1;RAP2A;NEK10;PDGFB;PDGFA;ENPP1;VEGFC;NBN;NGF;CALM1;ENG
regulation of actin cytoskeleton organization (GO:0032956)	51/240	0.0225771	FHOD3;FHOD1;ARPC5L;DIXDC1;ILK;FMN1;CELSR1;CTGF;PREX1;BAIAP2L2;CAPZB;CFL2;CFL1;SH3BGRL3;TMSB10;ACTR3;PDGFRB;ACTR2;TPM1;DAPK3;PRKCD;RHOA;CIT;LATS1;MYADM;PFN1;CRK;SHANK3;ARF6;SPTBN5;HDAC2;TWF2;PDXP;PDGFA;BAG4;PAK3;VASP;TGFB1;CAV3;LIMK1;SSH1;CCDC88A;ARPC2;ARPC3;DLC1;ALMS1;NOX4;GRB2;TEK;PAM;CCL26
establishment of mitotic spindle localization (GO:0040001)	9/19	0.00146725	GPSM2;DYNLT1;ESPL1;NDE1;NUSAP1;ARHGEF2;CENPA;NDC80;PAFAH1B1
negative regulation of mitosis (GO:0045839)	14/44	0.00761974	UBE2C;PLK1;UBE2E1;BUB1B;TTK;MAD2L2;CDC20;CENPF;CHEK1;CDC27;FBXO5;BUB3;BUB1;MAD2L1
signal transduction involved in mitotic DNA integrity checkpoint (GO:1902403)	19/69	0.0116121	RBM38;PSMD11;PRKDC;TRIAP1;PSMA7;PML;PSMB6;PSMD8;PSMA6;PSMB7;PSMD9;PSMD6;PSMC3;PCBP4;PSMC4;PSMD2;PSMC1;PSME4;GTSE1
regulation of actin polymerization or depolymerization (GO:0008064)	29/122	0.0188536	FHOD3;SPTBN5;TWF2;ARPC5L;PDXP;FMN1;PREX1;BAG4;CAPZB;CFL2;CFL1;SH3BGRL3;PAK3;TMSB10;ACTR3;VASP;ACTR2;PRKCD;RHOA;SSH1;CIT;LATS1;ARPC2;ARPC3;MYADM;GRB2;PFN1;CCL26;ARF6
signal transduction involved in mitotic DNA damage checkpoint (GO:1902402)	19/69	0.0116121	RBM38;PSMD11;PRKDC;TRIAP1;PSMA7;PML;PSMB6;PSMD8;PSMA6;PSMB7;PSMD9;PSMD6;PSMC3;PCBP4;PSMC4;PSMD2;PSMC1;PSME4;GTSE1
regulation of striated muscle cell differentiation (GO:0051153)	22/85	0.014722	RBM38;HDAC2;ZFHX3;GSK3A;TGFB1;NOTCH1;CAV3;DMPK;HDAC1;IGFBP3;SHOX2;ILK;NRG1;MAPK14;RBPJ;DKK1;GREM1;EHD2;ID3;SOX9;RBM24;EZH2
cyclic nucleotide metabolic process (GO:0009187)	17/58	0.00864095	GUCY1B3;RAMP2;CNP;ADCY4;AMPD2;ADM;ADCY1;ADCY7;PTHLH;NPPB;NPPC;PDE10A;UCN2;DPYSL3;GNAS;PDE7A;MB21D1
regulation of muscle cell differentiation (GO:0051147)	29/122	0.0188536	GSK3A;HDAC2;SETD3;NOTCH1;TSHZ3;HDAC1;SRF;SHOX2;ILK;RBPJ;PTBP1;CDH2;SOX9;RBM38;ZFHX3;TGFB1;CAV3;DMPK;IGFBP3;NRG1;MAPK14;DKK1;GREM1;EHD2;ID3;CTNNB1;TCF3;RBM24;EZH2
signal transduction involved in mitotic cell cycle checkpoint (GO:0072413)	19/69	0.0116121	RBM38;PSMD11;PRKDC;TRIAP1;PSMA7;PML;PSMB6;PSMD8;PSMA6;PSMB7;PSMD9;PSMD6;PSMC3;PCBP4;PSMC4;PSMD2;PSMC1;PSME4;GTSE1
positive regulation of protein serine/threonine kinase activity (GO:0071902)	54/257	0.0238124	FLT1;ZAK;ILK;HTR2A;CCND1;AKT1;IKBKG;MAP3K4;PDGFRB;MAP4K2;CARD10;MAP2K1;ITGA1;WNT5A;TRAF2;ZEB2;PSRC1;ALS2;ADORA2B;TRAF6;MAPKAPK2;TLR4;MDFI;PRKAA1;C5AR1;PXN;PDGFB;PDGFA;STK4;THBS1;IQGAP3;MALT1;PIK3R5;DVL2;CSK;S1PR2;MAP4K5;PAK3;TGFB1;GADD45A;TNFRSF10B;PTPN11;TNFRSF10A;MAPK14;TAOK3;CDK1;NEK10;MAP3K10;NOX4;CSPG4;CALM1;CD24;COPS8;EZH2
negative regulation of myeloid cell differentiation (GO:0045638)	19/69	0.0116121	STAT5B;PRMT1;GPR68;LILRB1;INHBA;THOC5;GATA2;LILRB3;RUNX1;INPP4B;HIST1H4A;MAFB;CDK6;LEO1;PAF1;CTNNB1;GAS2L1;TLR4;C1QC
microtubule anchoring (GO:0034453)	11/29	0.00394276	NIN;SGOL1;CEP57L1;CASC5;BUB3;AURKC;BICD1;NDC80;AURKB;CLASP1;BICD2
regulation of osteoblast differentiation (GO:0045667)	26/106	0.0171709	FBN2;NOTCH1;ILK;TWIST1;CYR61;NPPC;RASSF2;HEY1;PRKACA;CLIC1;PDLIM7;CCRN4L;CTHRC1;ZHX3;ATP6AP1;NOG;FNDC3B;RUNX2;SKI;TWSG1;CDK6;GNAS;SNAI2;FAM20C;ID3;CTNNB1
regulation of protein complex disassembly (GO:0043244)	21/80	0.0144279	SPTBN5;MID1IP1;TWF2;CKAP2;KATNB1;PDXP;MID1;AURKB;AURKA;EML4;CCNB1;CAPZB;SYNJ1;CFL2;CFL1;SH3BGRL3;ARHGEF2;GAS2L1;TRIM54;NES;CLASP1
regulation of cyclin-dependent protein serine/threonine kinase activity (GO:0000079)	23/89	0.0130739	CCNK;BLM;GADD45A;PLK1;PDGFB;TNFAIP3;PKMYT1;CDC25C;CDC25A;GTPBP4;LATS1;CCNA2;CCNB2;CCNB1;PSRC1;CCND1;CCNE2;CCNE1;CDC37;CKS2;CDK5RAP1;AKT1;CDKN3
carbohydrate phosphorylation (GO:0046835)	10/24	0.00264859	IPPK;PFKFB2;PFKL;PFKFB4;NAGK;GNPTAB;PFKP;GNE;HK1;GALK1
regulation of striated muscle tissue development (GO:0016202)	27/112	0.0191796	GSK3A;HDAC2;NOTCH1;SHOX2;ILK;TWIST1;HMGCR;RBPJ;ARNTL;JPH2;NRAS;CCNB1;SOX9;ZFHX3;TGFB1;CAV3;BDNF;IGFBP3;NOG;NRG1;MAPK14;DKK1;TBX2;GREM1;CENPF;CDK1;ID3
Golgi vesicle transport (GO:0048193)	44/202	0.0218497	MACF1;SEC23A;SAR1B;COPB1;GOSR2;ARL3;CLTA;AP2A1;GOLGA3;GOLGA4;LAMP1;BLOC1S3;AP1S2;VTI1A;YKT6;SCYL1;ARFGEF2;SEC13;TRAPPC1;SEC24A;OSBPL5;COG6;SORT1;GBF1;SURF4;AP1B1;MYO5A;ANK1;NRBP1;ARFGAP1;ARCN1;DOPEY2;MYO1B;GOLPH3;TBC1D20;RP2;PACS1;GOPC;EXOC5;VAMP5;ERGIC1;OPTN;LLGL1;SEC22C
regulation of chromatin organization (GO:1902275)	26/107	0.0192873	DNMT1;SPI1;KDM1A;TWIST1;BRCA1;GATA3;GATA2;MAPK8;CCNB1;TRPS1;RUVBL2;MYB;CHEK1;DNMT3B;JARID2;HIST1H1B;TGFB1;FOXP3;PML;SKI;UBE2N;SNAI2;PRKD2;BCOR;ZNF335;PHF19
regulation of actin filament length (GO:0030832)	29/123	0.0209634	FHOD3;SPTBN5;TWF2;ARPC5L;PDXP;FMN1;PREX1;BAG4;CAPZB;CFL2;CFL1;SH3BGRL3;PAK3;TMSB10;ACTR3;VASP;ACTR2;PRKCD;RHOA;SSH1;CIT;LATS1;ARPC2;ARPC3;MYADM;GRB2;PFN1;CCL26;ARF6
positive regulation of calcium ion transport (GO:0051928)	23/91	0.0170163	PDGFRB;CXCL9;GSTO1;CAV1;F2R;TRPV2;PDGFB;STC1;THY1;GIMAP5;MCHR1;MYLK;CXCL10;JPH2;CXCL11;P2RX4;STIM1;BAX;ORAI1;BAK1;PLCG1;CALM1;F2RL3
chondroitin sulfate metabolic process (GO:0030204)	17/59	0.0103498	CHST7;CHPF2;SDC2;MAMDC2;CSGALNACT2;SDC3;HSPG2;VCAN;CHSY1;CHST11;SDC1;CSPG4;GPC4;CHST14;GPC6;ARSB;CHST3
blood vessel development (GO:0001568)	22/85	0.014722	ACVRL1;MAP2K1;LUZP1;NCOA6;SPHK1;PAX6;RBPJ;HS6ST1;CYR61;GATAD2A;FOSL1;COL1A1;NSDHL;COL3A1;COL1A2;COL5A1;HEY1;LOX;FLVCR1;RAPGEF1;AKT1;NKX3-1
post-Golgi vesicle-mediated transport (GO:0006892)	23/90	0.0149424	ARFGEF2;MACF1;OSBPL5;SORT1;ARL3;GBF1;AP1B1;MYO5A;CLTA;AP2A1;DOPEY2;MYO1B;GOLGA4;GOLPH3;LAMP1;RP2;BLOC1S3;AP1S2;GOPC;EXOC5;VAMP5;LLGL1;OPTN
regulation of muscle tissue development (GO:1901861)	27/113	0.0214258	HDAC2;GSK3A;NOTCH1;SHOX2;ILK;TWIST1;HMGCR;RBPJ;ARNTL;JPH2;NRAS;CCNB1;SOX9;ZFHX3;TGFB1;CAV3;BDNF;IGFBP3;NOG;NRG1;MAPK14;DKK1;TBX2;GREM1;CENPF;CDK1;ID3
regulation of centrosome cycle (GO:0046605)	10/24	0.00264859	PLK4;GEN1;RANBP1;PLK2;CENPJ;CCNF;CHEK1;NEK2;BRCA1;AURKA
negative regulation of canonical Wnt signaling pathway (GO:0090090)	23/91	0.0170163	GSK3A;HDAC2;NOTCH1;WNT5B;CAV1;SIAH2;FZD6;NOG;WNT5A;STK4;MAPK14;DKK1;DKK3;MAD2L2;LATS1;GREM1;CDH2;G3BP1;RAPGEF1;SNAI2;SOX9;DACT1;CTHRC1
negative regulation of DNA metabolic process (GO:0051053)	21/80	0.0144279	ACVRL1;PIF1;ACD;BLM;TIPIN;TGFB1;PARPBP;GMNN;PINX1;HMGA2;TWIST1;SMC1A;BRCA2;FOXP3;PML;GTPBP4;NPPC;ERCC1;ANKRD1;RAD18;S100A11
positive regulation of Ras GTPase activity (GO:0032320)	60/292	0.0275697	TRIO;DENND5B;RASGRF2;DOCK7;ARHGAP1;CXCL13;ARHGAP35;PREX1;SYDE1;OPHN1;RCC1;SH3BGRL3;DENND5A;EVI5L;SBF1;ARHGEF40;NDEL1;MAP2K1;CDKL5;PLEKHG2;DENND2A;RHOG;ARHGEF18;ARAP3;RAB3IL1;RANGAP1;VAV2;TIAM2;ARHGAP10;TIAM1;RALGAPB;TBC1D20;ALS2;RASA2;RAPGEF1;RIN3;ARHGEF2;LLGL1;RAP1GDS1;THY1;RASAL2;KALRN;IQGAP3;FGD1;RASGRP3;FGD2;PLEKHG4B;TBC1D13;ECT2;FARP2;FARP1;DENND4B;CEP152;MYO9B;ARHGAP26;ST5;DLC1;GNAS;CCL26;E…
positive regulation of lymphocyte differentiation (GO:0045621)	20/75	0.0140508	CD86;STAT5B;IL4R;CD80;NKAP;GATA3;LILRB2;GIMAP5;FOXP3;SART1;PPP2R3C;AXL;TNFSF4;IL2RA;MYB;TNFSF9;CD27;IL12RB1;GAS6;ADA
epidermal growth factor receptor signaling pathway (GO:0007173)	42/193	0.0249582	CD86;ARF4;GSK3A;PDE1C;IRS1;YWHAB;CD80;MAPKAP1;PXN;PDGFB;ADCY4;CLTA;PDGFA;AP2A1;ADCY1;CBL;ADCY7;AP2A2;FGF5;NRAS;RASSF2;PRKAR2A;AP2S1;AKT1;CSK;PLCG1;SOX9;PRKACA;PRKACB;PAG1;PDGFRB;MAP2K1;TGFB1;PRKCD;NRG1;PTPN11;PRKCA;HGS;ADAM12;CDK1;GRB2;CALM1
positive regulation of neuron projection development (GO:0010976)	33/144	0.0217504	ITGB1;NRP1;SEMA7A;SHOX2;TWF2;DIXDC1;ILK;KATNB1;LRP8;ROBO1;DPYSL3;ANKRD1;SCARF1;NDEL1;ACTR3;CDKL5;TNFRSF12A;SPHK1;WNT5A;LIMK1;TRPV2;FN1;NGF;RHOA;TIAM1;STK25;PTK7;CAPRIN1;FEZ1;CAPRIN2;RAPGEF1;SHANK3;PAFAH1B1
regulation of organ morphogenesis (GO:2000027)	34/150	0.0234282	FOXC2;DIXDC1;SIX1;TNFAIP3;PDGFA;TWIST1;GATA3;RBPJ;CELSR1;BASP1;DVL2;SOX9;CTHRC1;FZD2;TGFB1;CAV3;BDNF;FZD6;NOG;WNT5A;DICER1;ETV4;DKK1;RUNX2;TBX2;GREM1;GDNF;PTK7;LHX1;CARM1;SNAI2;CTNNB1;BCOR;LGR4
chromosome condensation (GO:0030261)	11/29	0.00394276	TOP2A;PAPD7;CDCA5;NCAPG2;NUSAP1;CDK1;HMGA2;NCAPG;NCAPD2;NCAPD3;NCAPH
regulation of protein secretion (GO:0050708)	36/161	0.0245396	CD274;TWIST1;GATA3;PANX1;HYAL2;DPH3;ANKRD1;CD58;KCNN4;DNM1L;SRGN;IL4R;TGFB1;SEC24A;LEPRE1;F2R;RHBDF2;WNT5A;VEGFC;LILRB1;SSC5D;TRAF2;SYTL4;FOXP3;GOLPH3;DNAJC1;AIM2;TNFSF4;TRAF6;ADAM9;TLR8;GAS6;PAM;TLR4;LGR4;PPID
striated muscle cell development (GO:0055002)	18/65	0.0130059	CHRNB1;HDAC2;CAV3;CAV2;TMTC3;NEXN;DICER1;SKI;CCNB1;CAPZB;SGCB;CDK1;XIRP1;SDC1;SMYD3;PITX2;MYH10;BVES
T cell homeostasis (GO:0043029)	10/25	0.00378149	CCNB2;STAT5B;TGFB1;PPP2R3C;PMAIP1;GIMAP5;JAK3;FOXP3;RC3H2;CHST3
cell-type specific apoptotic process (GO:0097285)	22/86	0.01684	PIGT;SIVA1;DMPK;APAF1;STK4;HIPK1;NGF;GDF6;FAP;IL2RA;GNB1;SIX3;E2F1;E2F2;AKT1;BAX;BAK1;BID;GAPDH;BCL2L1;ARF6;BOK
signal transduction involved in DNA damage checkpoint (GO:0072422)	19/71	0.0158023	RBM38;PSMD11;PRKDC;TRIAP1;PSMA7;PML;PSMB6;PSMD8;PSMA6;PSMB7;PSMD9;PSMD6;PSMC3;PSMC4;PCBP4;PSMD2;PSMC1;PSME4;GTSE1
signal transduction involved in DNA integrity checkpoint (GO:0072401)	19/71	0.0158023	RBM38;PSMD11;PRKDC;TRIAP1;PSMA7;PML;PSMB6;PSMD8;PSMA6;PSMB7;PSMD9;PSMD6;PSMC3;PSMC4;PCBP4;PSMD2;PSMC1;PSME4;GTSE1
activation of MAPKK activity (GO:0000186)	17/60	0.0123159	MAP2K1;YWHAB;ZAK;F2R;NGF;TGFBR1;GNAI2;NRAS;RAPGEF1;CDK1;ADAM9;MAP3K10;PLCG1;TNIK;CRK;MAP3K14;MAP3K4
skeletal system development (GO:0001501)	36/162	0.0267809	UFD1L;DLX1;CHD7;SHOX2;COL12A1;PTHLH;DLL3;ACAN;CLEC3B;EBP;RASSF2;TCOF1;TRPS1;GNA11;ACP2;SOX9;CMKLR1;GDF11;POSTN;IGFBP4;FST;NOG;WNT5A;MMP9;TGFBR1;RUNX1;COL1A1;EXT1;COL3A1;BMP1;HOXB9;COL1A2;COL5A2;FAM20C;MATN3;FBN1
nervous system development (GO:0007399)	57/277	0.0302766	GPSM1;SEMA5B;GSK3A;SMARCB1;BZW2;ROBO1;FGF5;OPHN1;MDK;POFUT1;SMPD1;ENC1;TRIM3;NRTN;SEMA6B;SMARCC1;APAF1;NOG;SOX14;PPP2R5D;NRG1;GFRA3;SLC7A5;ZEB2;GAL;KIF2A;FEZ1;SMARCD1;PRPS1;DGCR14;DCTN1;SHOX2;CLN8;KALRN;GBX2;ST8SIA4;SPOCK1;MARK4;PCDH1;CAMK2G;TIMM8A;GDF11;PHF10;BDNF;GSS;LIMK1;TBCB;INHBA;L1CAM;ARHGAP26;KIAA1279;GLRB;GDNF;DLG4;LHX1;APBA2;SIM2
interaction with host (GO:0051701)	23/92	0.01931	ATP6V1G1;TGFB1;DYNLT1;NOS2;NCF2;NOS3;ITGB3;TAP2;TAP1;TYMS;RRAGA;TNIP1;VAPB;NEDD4;HYAL2;ATP6V1B2;ATP6V0A2;TLR8;ITGAV;ATP6V0A4;GAS6;KPNA3;BCL2L1
positive regulation of binding (GO:0051099)	23/93	0.0218381	NRP1;ACD;TGFB1;PLXND1;ITGA2;CEBPG;HMGB2;TWIST1;HMGA2;TRAF2;GATA3;TICAM1;MMP9;SKI;LFNG;TRAF6;CAPRIN2;ERCC2;DPH3;MAPRE1;PITX2;BRD4;CTHRC1
regulation of axonogenesis (GO:0050770)	27/114	0.0238725	NRP1;SEMA7A;GDI1;SHOX2;TWF2;DIXDC1;ILK;THY1;TTL;RTN4;ROBO1;CHN1;KIF13B;PLXNA3;NDEL1;CDKL5;TNFRSF12A;WNT5A;LIMK1;TRPV2;FN1;NGF;RHOA;SSH1;TIAM1;STK25;PAFAH1B1
leukocyte homeostasis (GO:0001776)	15/51	0.0127567	STAT5B;TGFB1;TNFAIP3;GIMAP5;FOXP3;HIF1A;RC3H2;CCNB2;PPP2R3C;PMAIP1;BAX;IKBKG;BAK1;JAK3;CHST3
positive regulation of developmental growth (GO:0048639)	19/71	0.0158023	NRP1;SEMA7A;CDKL5;NOTCH1;TNFRSF12A;LIMK1;TRPV2;TWF2;FN1;ILK;NRG1;RBPJ;NGF;TBX2;CCNB1;BASP1;CDK1;PAFAH1B1;NDEL1
ERBB signaling pathway (GO:0038127)	42/196	0.0315251	CD86;ARF4;GSK3A;PDE1C;IRS1;YWHAB;CD80;MAPKAP1;PXN;ADCY4;PDGFB;CLTA;PDGFA;AP2A1;ADCY1;CBL;ADCY7;AP2A2;FGF5;NRAS;RASSF2;PRKAR2A;AP2S1;AKT1;CSK;PLCG1;SOX9;PRKACA;PRKACB;PAG1;PDGFRB;MAP2K1;TGFB1;PRKCD;PTPN11;NRG1;PRKCA;HGS;ADAM12;CDK1;GRB2;CALM1
regulation of epithelial cell differentiation (GO:0030856)	26/109	0.0241305	ACVRL1;GSK3A;NOTCH1;NOTCH4;PRKX;GATA3;ARNTL;CYP27B1;CCND1;GNA11;S1PR2;SOX9;PROM1;STAT5B;CAV1;NCOA3;PAX6;FOXP4;ZEB2;GAL;GDNF;MAFG;LHX1;CTNNB1;CD24;EZH2
regulation of cellular amine metabolic process (GO:0033238)	21/82	0.0189898	PSMD11;PRKCD;HTR1A;GATA3;ACSL3;COMT;PSMA7;AZIN1;PSMB6;PSMD8;PSMA6;PSMB7;PSMD9;PSMD6;PSMC3;PSMC4;PSMD2;PSMC1;PSME4;HPRT1;LDLR
signal transduction involved in cell cycle checkpoint (GO:0072395)	19/72	0.0182984	RBM38;PSMD11;PRKDC;TRIAP1;PSMA7;PML;PSMB6;PSMD8;PSMA6;PSMB7;PSMD9;PSMD6;PSMC3;PSMC4;PCBP4;PSMD2;PSMC1;PSME4;GTSE1
inner ear development (GO:0048839)	14/46	0.0116036	PDGFRB;C1QB;TGFB1;SPARC;BDNF;EYA4;SIX1;PDGFA;PTPN11;GATA3;BMPER;MAPKAPK2;IGFBP7;CCM2
positive regulation of protein processing (GO:0010954)	50/240	0.0330124	MTCH1;CYR61;ROBO1;CTGF;TNFSF10;AKT1;DLGAP5;CTSC;NKX3-1;BOK;CCBE1;APAF1;F2R;FOXL2;TRAF2;CSNK1E;F3;RHOA;MMP14;AIM2;ESPL1;PSME4;ADAM9;HDAC2;PLGRKT;HTRA2;HSPBP1;AURKA;DNAJB2;CLEC3B;PMAIP1;BAK1;BID;SOCS4;CASP8AP2;AKIRIN2;CAV3;CAV1;PLK2;PLK1;ADRM1;FN1;TNFRSF10B;PML;SMAD7;REST;DLC1;BAX;TRIM32;PICALM
positive regulation of protein maturation (GO:1903319)	50/240	0.0330124	MTCH1;CYR61;ROBO1;CTGF;TNFSF10;AKT1;DLGAP5;CTSC;BOK;NKX3-1;CCBE1;APAF1;F2R;FOXL2;TRAF2;CSNK1E;F3;RHOA;MMP14;AIM2;ESPL1;PSME4;ADAM9;HDAC2;PLGRKT;HTRA2;HSPBP1;AURKA;DNAJB2;CLEC3B;PMAIP1;BAK1;BID;SOCS4;CASP8AP2;AKIRIN2;CAV3;CAV1;PLK2;PLK1;ADRM1;FN1;TNFRSF10B;PML;SMAD7;REST;DLC1;BAX;TRIM32;PICALM
regulation of erythrocyte differentiation (GO:0045646)	12/36	0.00875424	STAT5B;MAFB;SPI1;CDK6;KDM1A;HMGB2;INHBA;GAS2L1;GATA2;MAPK14;HIF1A;ETS1
cellular response to lipopolysaccharide (GO:0071222)	26/110	0.0268808	CD86;SERPINE1;HMGB2;TNFAIP3;LITAF;MAPK8;DPYSL3;ANKRD1;TGFB1;NOS2;NOS3;WNT5A;LILRB1;LILRB2;MAPK14;TICAM1;CXCL10;PLSCR3;AXL;TNFSF4;TNIP3;TRAF6;PAF1;ADAM9;CACTIN;TLR4
leukocyte differentiation (GO:0002521)	52/251	0.0331696	ITGB1;CD86;SPI1;KDM1A;CHD7;NKAP;GIMAP5;RBPJ;PREX1;LGALS1;MYB;JAK3;IL11;BATF2;BATF3;GAB2;THOC5;FOXP3;MMP9;RUNX2;RC3H2;JMJD6;TRAF6;MYH9;GAS6;BLM;CBFB;PRKDC;GLO1;VPRBP;CEBPG;GATA3;MALT1;LRRC8A;NHEJ1;FARP2;STAT5B;TGFB1;XRCC4;LILRB1;MAPK14;MERTK;POU2F2;BATF;MAFB;CDK6;OSTM1;AXL;CTNNB1;TNFSF9;TCF3;ADA
DNA damage response, signal transduction by p53 class mediator resulting in cell cycle arrest (GO:0006977)	18/67	0.0177783	RBM38;PSMD11;TRIAP1;PSMA7;PML;PSMD8;PSMB6;PSMD9;PSMA6;PSMB7;PSMD6;PSMC3;PCBP4;PSMC4;PSMD2;PSMC1;PSME4;GTSE1
response to alcohol (GO:0097305)	56/274	0.0354409	ITGB1;OXTR;SPARC;TNC;BRCA1;SLC6A1;ETS1;CTGF;NPPC;CCND1;RUVBL2;TK1;NKX3-1;PDGFRB;G6PD;HMGCS1;H2AFZ;SSTR2;RHOA;TGFBR1;CCNA2;NCOR2;RAMP2;PRKAA1;PDGFB;STC1;PDGFA;HMGCR;GATA3;TYMS;ADCY7;LRP8;THBS1;CYP27B1;STC2;EIF4EBP1;IGFBP7;BAK1;SMYD3;BID;STAT5B;TGFB1;GOT2;GGH;HTR1B;INHBA;FBXO32;COL1A1;FOSL1;CXCL10;CDK1;CTNNB1;CD27;CALM3;CALM1;PAM
actin cytoskeleton reorganization (GO:0031532)	13/41	0.0102699	FARP2;PTPN1;RALA;MINK1;CDC42BPB;PARVB;ATP2C1;RAP2A;PTK7;MICALL2;MYH9;FLNA;TNIK
regulation of calcium ion transport into cytosol (GO:0010522)	19/72	0.0182984	CXCL9;TGFB1;GSTO1;CAV1;F2R;CACNA1C;THY1;GIMAP5;PML;CXCL10;CXCL11;P2RX4;UBASH3B;BAX;BAK1;PLCG1;CALM1;PRKACA;F2RL3
myeloid leukocyte differentiation (GO:0002573)	21/83	0.0216555	CD86;FARP2;BATF2;BATF3;SPI1;TGFB1;KDM1A;GLO1;NKAP;GATA3;GAB2;GIMAP5;MAPK14;THOC5;MMP9;BATF;OSTM1;TRAF6;MYH9;TNFSF9;CTNNB1
regulation of proteasomal ubiquitin-dependent protein catabolic process (GO:0032434)	27/116	0.0294109	UBXN1;BUB1B;TTK;HSPBP1;AURKA;CDC20;DNAJB2;CDC27;GNA12;AKT1;BUB3;FBXO5;BUB1;DLGAP5;SOCS4;UBE2C;PLK2;NEK6;PLK1;UBE2E1;CSNK1E;SMAD7;MAD2L2;CENPE;CENPF;ESPL1;MAD2L1
establishment of spindle orientation (GO:0051294)	9/20	0.00228744	GPSM2;DYNLT1;NDE1;MAP4;ARHGEF2;CENPA;CLASP1;NDC80;PAFAH1B1
proteoglycan metabolic process (GO:0006029)	14/46	0.0116036	HS3ST3B1;CANT1;COL11A1;CSGALNACT2;FOXL1;ADAMTS12;HS6ST1;NDST2;EXT1;ACAN;NDST1;EXT2;CHST14;GAL3ST4
regulation of cellular component size (GO:0032535)	36/165	0.03447	FHOD3;RAB3B;SPTBN5;TWF2;ARPC5L;PDXP;FMN1;CLN8;IQGAP3;PREX1;BAG4;CAPZB;CFL2;CFL1;AKT1;SH3BGRL3;PAK3;TMSB10;ACTR3;VASP;ACTR2;CAV3;PRKCD;RHOA;SSH1;CIT;LATS1;ARPC2;ALS2;ARPC3;PRR16;MYADM;GRB2;PFN1;CCL26;ARF6
negative regulation of cell motility (GO:2000146)	37/170	0.0335462	ACVRL1;NOTCH1;SRF;SERPINE1;PDGFB;STC1;ILK;PTPRM;PTPRJ;THY1;GATA3;ADARB1;CXCL13;THBS1;PTPRG;CNN2;DLL4;HYAL2;DPYSL3;TGFB1;GPR56;IGFBP3;TIE1;NOG;TPM1;ARAP3;VASH1;GTPBP4;SMAD7;GREM1;COL3A1;RAP2A;DLC1;STRAP;ADA;VCL;ENG
epithelial cell proliferation (GO:0050673)	19/73	0.0210892	ACVRL1;FST;WNT5A;PDGFB;NRARP;PRKX;LOXL2;MMP14;CCND1;BMPER;FAP;COL8A2;CDH13;BAX;COL8A1;TEK;SOX9;LGR4;NKX3-1
regulation of DNA repair (GO:0006282)	16/57	0.0163045	PARPBP;H2AFX;CEBPG;HMGA2;TWIST1;BRCA1;DEK;FOXM1;PML;RAD51AP1;PPP4C;RAD51;TRIM28;CHEK1;UBE2N;UBE2V1
intrinsic apoptotic signaling pathway (GO:0097193)	37/170	0.0335462	DYRK2;PRKDC;YWHAB;HTRA2;BRCA1;BRCA2;ERO1L;SART1;MAPK8;PCBP4;E2F1;AKT1;PMAIP1;E2F2;BAK1;ZNF622;NBN;BID;FNIP2;BOK;SIVA1;APAF1;PRKCD;TNFRSF10B;PRKCA;USP28;HIPK1;HIC1;PML;SGPP1;MLLT11;MELK;MYBBP1A;DDIT4;BAX;CD24;BCL2L1
myeloid dendritic cell activation (GO:0001773)	9/20	0.00228744	CD86;BATF2;BATF3;TGFB1;SPI1;TRAF6;TNFSF9;GIMAP5;BATF
positive regulation of MAP kinase activity (GO:0043406)	42/197	0.0339888	PRKAA1;FLT1;ZAK;C5AR1;PXN;PDGFB;ILK;PDGFA;HTR2A;THBS1;IQGAP3;PIK3R5;DVL2;CSK;IKBKG;S1PR2;MAP4K5;PAK3;MAP3K4;PDGFRB;MAP4K2;MAP2K1;TGFB1;ITGA1;WNT5A;PTPN11;TRAF2;MAPK14;ZEB2;TAOK3;ADORA2B;TRAF6;MAPKAPK2;NEK10;CDK1;MAP3K10;NOX4;CSPG4;CD24;TLR4;MDFI;EZH2
regulation of cell-substrate adhesion (GO:0010810)	33/149	0.0342786	ACVRL1;ITGB1;MACF1;NOTCH1;SERPINE1;ILK;PTPRJ;NID1;THBS1;CYR61;PREX1;LGALS1;PLAU;C1QBP;SPOCK1;RAC3;RSU1;EDIL3;PLEKHA2;RCC2;MINK1;DAPK3;TBCD;VEGFC;COL1A1;MMP14;CDK6;ARPC2;MYADM;CDH13;COL8A1;ITGA5;TEK
regulation of cell-cell adhesion (GO:0022407)	23/94	0.024615	MAP2K1;TGFB1;MYO10;SERPINE2;MINK1;PRKCD;WNT5A;NRARP;PRKCA;L1CAM;CXCL13;GTPBP4;SMAD7;MAD2L2;LGALS1;UBASH3B;KIF26B;MYADM;SNAI2;PIEZO1;FXYD5;ADA;FERMT3
establishment or maintenance of cell polarity (GO:0007163)	24/100	0.0274519	CAP1;ACTR3;ACTR2;DST;DOCK7;ILK;MYO9B;FRMD4A;CDC42BPB;PARVB;ANK1;CKAP5;WEE1;SNX27;STK25;PTK7;KIF26B;CFL1;MYH9;KIF2C;LLGL1;CLASP1;CYTH1;ARF6
regulation of endocytosis (GO:0030100)	36/165	0.03447	ITGB1;RAB5C;SERPINE1;STON2;GATA2;CBL;BICD1;CNN2;OPHN1;AP2S1;CSK;ITGAV;PTPN1;TGFB1;TOR1A;CAV3;CAV1;ITGA2;NR1H2;LILRB1;ACTN4;MERTK;DKK1;KIAA0226;CLIP3;GREM1;EHD4;SYNJ1;DLG4;AAK1;CDH13;PTX3;MFGE8;GAS6;ARF6;PICALM
myeloid cell differentiation (GO:0030099)	34/154	0.033422	CD86;SPI1;CBFB;KDM1A;GLO1;SRF;CEBPG;NKAP;PRKX;GATA3;GIMAP5;FLVCR1;FARP2;BATF2;IL11;BATF3;TGFB1;NCOA6;PTPN11;INHBA;GAB2;THOC5;MAPK14;MMP9;PML;RUNX1;BATF;OSTM1;TRAF6;MFAP2;MYH9;TNFSF9;CTNNB1;SFXN1
regulation of protein catabolic process (GO:0042176)	53/260	0.0415034	GSK3A;UBXN1;SERPINE2;BUB1B;TNFAIP3;CDC20;OPHN1;PSMD2;CDC27;AKT1;FBXO5;SOX9;PRKACA;DLGAP5;CTSC;DACT1;WNT5A;UBE2E1;NRG1;CSNK1E;ESPL1;HGS;ADAM9;AGAP2;TTK;HSPBP1;AURKA;ARNTL;SNX3;DNAJB2;FZR1;GNA12;FLNA;BUB3;BUB1;SOCS4;BARD1;CAV3;NOS2;UBE2C;PLK2;NEK6;PLK1;PML;AZIN1;SMAD7;MAD2L2;CENPE;CENPF;NEDD4;TRIM32;MAD2L1;CUL4B
negative regulation of protein depolymerization (GO:1901880)	15/52	0.0153123	SPTBN5;MID1IP1;TWF2;CKAP2;KATNB1;MID1;AURKB;AURKA;EML4;CCNB1;CAPZB;ARHGEF2;GAS2L1;TRIM54;CLASP1
positive regulation of mesonephros development (GO:0061213)	9/21	0.00343365	TGFB1;GDNF;BASP1;LHX1;NOG;SIX1;SOX9;GATA3;LGR4
positive regulation of epithelial cell proliferation (GO:0050679)	32/144	0.0351432	ACVRL1;NRP1;ECM1;NRP2;NOTCH1;FLT4;ITGB3;C5AR1;PDGFB;AGAP2;HMGB2;TNFAIP3;TWIST1;NRARP;LAMC1;HIF1A;IQGAP3;CCND1;AKT1;SOX9;TGFB1;CAV2;NOG;WNT5A;VEGFC;PRKCA;F3;CDH13;CTNNB1;PRKD2;TEK;CCL26
cardiac muscle cell development (GO:0055013)	11/31	0.00707141	HDAC2;CCNB1;CAV3;SGCB;XIRP1;CDK1;NEXN;DICER1;PITX2;MYH10;BVES
inactivation of MAPK activity (GO:0000188)	11/31	0.00707141	SPRED3;RGS4;RGS3;DUSP3;DUSP10;PPP2R1A;CAV1;GPS2;PRKCA;DUSP7;DUSP14
positive regulation of dephosphorylation (GO:0035306)	12/37	0.0110877	PDGFRB;TGFB1;CDCA2;PPP2R4;ITGA2;SMPD1;CNEP1R1;DLC1;ITGA1;PRKCD;SYMPK;CALM1
regulation of protein complex assembly (GO:0043254)	50/244	0.0429183	FHOD3;ARPC5L;KIF14;HJURP;FMN1;CXCL13;PREX1;TRIM9;CAPZB;STMN1;PMEPA1;PIEZO1;DNM1L;TMSB10;ACTR3;ACTR2;PRKCD;DKK1;EML2;RHOA;LATS1;CLIP3;PSRC1;AIM2;MYADM;FKBP4;MAPRE1;PFN1;ARF6;SPTBN5;FBLIM1;SRF;TWF2;BAG4;EIF4EBP1;PMAIP1;PAK3;BID;FARP2;VASP;TGFB1;CAV3;BIK;TBCD;DNAJC15;ARPC2;ARPC3;BAX;GRB2;CCL26
regulation of mammary gland epithelial cell proliferation (GO:0033599)	8/15	0.00102213	CCND1;AGAP2;BAX;GATA3;BRCA2;IQGAP3;ETV4;ROBO1
base-excision repair (GO:0006284)	13/42	0.0127193	FEN1;PCNA;LIG1;HMGA1;RPA1;XRCC1;HMGA2;APEX2;WRN;NEIL3;NTHL1;POLD1;DNA2
negative regulation of cell migration (GO:0030336)	36/166	0.0373765	ACVRL1;NOTCH1;SRF;SERPINE1;PDGFB;STC1;ILK;PTPRM;PTPRJ;THY1;ADARB1;CXCL13;THBS1;PTPRG;CNN2;DLL4;HYAL2;DPYSL3;TGFB1;GPR56;IGFBP3;TIE1;NOG;TPM1;ARAP3;VASH1;GTPBP4;SMAD7;GREM1;COL3A1;RAP2A;DLC1;STRAP;ADA;VCL;ENG
regulation of developmental growth (GO:0048638)	30/133	0.0336739	NRP1;SEMA7A;GSK3A;HDAC2;NOTCH1;TWF2;SIX1;ILK;RBPJ;TTL;RTN4;CCNB1;BASP1;PLXNA3;NDEL1;CDKL5;CAV3;TNFRSF12A;NOG;WNT5A;LIMK1;TRPV2;FN1;NRG1;NGF;TBX2;GAL;CARM1;CDK1;PAFAH1B1
female genitalia development (GO:0030540)	8/15	0.00102213	AXL;NCOA3;LHX1;CHD7;WNT5A;BAX;BAK1;MERTK
RNA splicing, via transesterification reactions with bulged adenosine as nucleophile (GO:0000377)	38/177	0.0381964	SF3B2;SF3B3;DGCR14;CSTF2;PRPF8;EFTUD2;PTBP1;SART1;POLR2A;U2AF2;DHX35;POLR2D;CSTF1;RALY;TXNL4A;DCPS;SF3A3;CPSF7;SF3A2;NCBP1;CPSF1;ALYREF;SMC1A;LSM2;HNRNPL;PRPF4;DDX39A;PHF5A;NHP2L1;HNRNPUL1;PRPF31;RNPS1;SNRPA1;BUD13;GEMIN7;CACTIN;RBM22;SNRPB
mRNA splicing, via spliceosome (GO:0000398)	38/177	0.0381964	SF3B2;SF3B3;DGCR14;CSTF2;PRPF8;EFTUD2;PTBP1;SART1;POLR2A;U2AF2;DHX35;POLR2D;CSTF1;RALY;TXNL4A;DCPS;SF3A3;CPSF7;SF3A2;NCBP1;CPSF1;ALYREF;SMC1A;LSM2;HNRNPL;PRPF4;DDX39A;PHF5A;NHP2L1;HNRNPUL1;PRPF31;RNPS1;SNRPA1;BUD13;GEMIN7;CACTIN;RBM22;SNRPB
regulation of morphogenesis of a branching structure (GO:0060688)	15/53	0.0182446	TGFB1;CAV3;NOG;SHOX2;WNT5A;SIX1;PDGFA;ETV4;RTN4;GDNF;LHX1;SNAI2;CTNNB1;SOX9;LGR4
negative regulation of cell growth (GO:0030308)	33/150	0.037339	ACVRL1;CDA;NRP1;GSK3A;NDRG3;SERPINE2;PTPRJ;ADIPOR2;RTN4;PPP1R9B;NPPB;TCHP;DNAJB2;ZC3H12D;CYP27B1;GNG4;PPP2R1A;CCDC85B;SERTAD2;HYAL2;ENPP1;GAS2L1;PLXNA3;TGFB1;CAV3;WNT5A;INHBA;PML;DCBLD2;PSRC1;GAL;CAPRIN2;CRLF3
positive regulation of calcium ion transport into cytosol (GO:0010524)	12/37	0.0110877	CXCL10;CXCL11;CXCL9;P2RX4;CAV1;F2R;BAX;PLCG1;GIMAP5;THY1;BAK1;F2RL3
homeostasis of number of cells (GO:0048872)	23/96	0.0309732	STAT5B;TGFB1;F2R;RPA1;TNFAIP3;GIMAP5;GATA2;LIPA;FOXP3;HIF1A;RC3H2;NLE1;CCNB2;RASSF2;PPP2R3C;AXL;MYB;PMAIP1;BAX;IKBKG;BAK1;JAK3;CHST3
positive regulation of peptidase activity (GO:0010952)	31/139	0.0360134	MTCH1;HTRA2;CYR61;ROBO1;CTGF;TNFSF10;PMAIP1;BAK1;BID;BOK;NKX3-1;CASP8AP2;AKIRIN2;APAF1;CAV1;F2R;ADRM1;FN1;TNFRSF10B;FOXL2;TRAF2;F3;RHOA;PML;MMP14;REST;AIM2;DLC1;PSME4;BAX;PICALM
negative regulation of interferon-gamma production (GO:0032689)	10/27	0.00716921	AXL;C1QBP;TNFSF4;LILRB1;INHBA;GIMAP5;GATA3;GAS6;FOXP3;TLR4
negative regulation of gliogenesis (GO:0014014)	11/32	0.00922878	SKI;DLX1;DLX2;LIN28A;NOTCH1;NOG;CTNNB1;HMGA2;DICER1;ATF5;ASCL2
somatic diversification of immune receptors (GO:0002200)	12/37	0.0110877	XRCC6;XRCC4;LIG1;EXO1;PRKDC;ERCC1;VPRBP;HMGB2;NBN;TCF3;CTNNBL1;BATF
protein depolymerization (GO:0051261)	9/20	0.00228744	KIF18A;KIF18B;KIF2A;SYNJ1;CFL2;MICAL1;CFL1;STMN1;KIF2C
positive regulation of proteolysis (GO:0045862)	47/228	0.0442923	MTCH1;HDAC2;HTRA2;HSPBP1;CYR61;ROBO1;CTGF;AURKA;DNAJB2;TNFSF10;PMAIP1;AKT1;BAK1;BID;DLGAP5;CTSC;SOCS4;NKX3-1;BOK;CASP8AP2;AKIRIN2;CAV3;APAF1;CAV1;PLK2;F2R;PLK1;ADRM1;FN1;TNFRSF10B;FOXL2;TRAF2;CSNK1E;F3;RHOA;PML;SMAD7;MMP14;REST;AIM2;ESPL1;DLC1;PSME4;BAX;ADAM9;TRIM32;PICALM
proteoglycan biosynthetic process (GO:0030166)	10/26	0.00526577	NDST2;EXT1;HS3ST3B1;ACAN;NDST1;EXT2;CANT1;CSGALNACT2;FOXL1;GAL3ST4
cholesterol metabolic process (GO:0008203)	25/107	0.0336355	IDI1;PRKAA1;HDLBP;HMGCR;CLN8;NSDHL;EBP;CYB5R3;LBR;LDLR;SCARF1;FDFT1;FDPS;STARD3;CUBN;G6PD;HMGCS1;OSBPL5;CYP51A1;CEL;SREBF2;SQLE;NPC1;TNFSF4;MVD
negative regulation of MAPK cascade (GO:0043409)	29/130	0.0413372	GPS2;PTPRJ;HMGCR;FOXM1;DUSP14;SPRED3;RGS4;RGS3;DUSP10;MECOM;PPP2R1A;HYAL2;SMPD1;STK38;AKT1;CSK;DACT1;PTPN1;DUSP3;CAV3;CAV1;PRKCD;PRKCA;DUSP7;TAOK3;TNIP1;RAPGEF1;TLR4;PAFAH1B1
vascular process in circulatory system (GO:0003018)	21/86	0.0313965	FOXC2;RAMP2;GCH1;NOS3;CAV1;RAP1GDS1;ITGA1;HTR1D;HTR1A;PLOD3;HTR1B;ADM;PTPRJ;HTR2A;ARHGAP35;ACTA2;NPPB;NPPC;P2RX4;TEK;FGFBP3
positive regulation of leukocyte activation (GO:0002696)	53/262	0.0468956	CD86;CD80;ADK;NKAP;GIMAP5;SART1;LGALS1;LAMP1;MYB;CTLA4;AKT1;IL4R;WNT5A;TRAF2;GAB2;PDCD1LG2;TICAM1;FOXP3;ADORA2B;TRAF6;GAS6;TLR4;CD274;BLM;MAPKAP1;EBI3;THY1;GATA3;THBS1;MALT1;HSPH1;PPP2R3C;BLOC1S3;CSK;IL12RB1;PAK2;STAT5B;TGFB1;CAV1;PTPN11;LILRB1;LILRB2;AXL;IL2RA;TNFSF4;CD27;TNFSF9;GRB2;TCF3;ZNF335;CD24;MAP3K14;ADA
negative regulation of protein catabolic process (GO:0042177)	23/97	0.0345827	UBXN1;SERPINE2;NOS2;UBE2C;PLK1;AGAP2;UBE2E1;BUB1B;TTK;NRG1;PML;AZIN1;MAD2L2;CDC20;SNX3;CENPF;OPHN1;CDC27;FLNA;FBXO5;BUB3;BUB1;MAD2L1
response to glucocorticoid (GO:0051384)	29/130	0.0413372	SPARC;STC1;ADM;PLAT;TYMS;UBE2L3;CCND1;HEY1;MDK;UCN2;IGFBP7;TK1;SMYD3;PCK2;MAP2K1;TGFB1;KCNJ10;NGF;FBXO32;SSTR2;RHOA;FOSL1;REST;PAPPA;ADAM9;SDC1;CALM3;CALM1;PAM
negative regulation of nuclear division (GO:0051784)	15/54	0.0215861	UBE2C;PLK1;UBE2E1;BUB1B;TTK;MAD2L2;CDC20;CENPF;CHEK1;CDC27;RAD1;FBXO5;BUB3;BUB1;MAD2L1
developmental growth (GO:0048589)	35/163	0.0450487	ITGB1;CHRNA1;NRP1;SEMA7A;NRP2;NOTCH1;SRF;TMTC3;TNC;ADM;GATA3;TYMS;PTHLH;AURKA;ROBO1;CCNB1;CHST11;ZMIZ1;ALKBH1;ARIH2;PLAC1;NBN;SOX9;NDEL1;SLC12A2;TGFB1;BDNF;NCOA3;MEX3C;TBX2;SLC9A6;PTK7;LHX1;KIF26B;GNAS
mitotic DNA integrity checkpoint (GO:0044774)	12/37	0.0110877	CCNA2;TOP2A;TIPIN;BLM;TAOK3;CCND1;CDK1;HMGA2;CLSPN;NBN;FOXN3;DGKZ
cytoskeleton-dependent cytokinesis (GO:0061640)	10/27	0.00716921	ACTR3;ANLN;ACTR2;RACGAP1;PLK1;CFL1;NUSAP1;CKAP2;MYH10;CEP55
extrinsic apoptotic signaling pathway (GO:0097191)	22/92	0.0349693	CASP8AP2;GSK3A;TGFB1;SIVA1;TNFRSF12A;CD70;SORT1;TNFRSF10B;TNFRSF10A;INHBA;HIPK1;NGF;PML;SGPP1;MLLT11;CD27;BAX;ITGAV;BAK1;BID;BCL2L1;BOK
protein K63-linked ubiquitination (GO:0070534)	11/32	0.00922878	RNF126;UBE2S;NEDD4;TRAF6;UBE2E3;UBE2T;ARIH2;UBE2N;UBE2G1;TRAF2;UBE2V1
regulation of transmembrane receptor protein serine/threonine kinase signaling pathway (GO:0090092)	39/186	0.0498318	ACVRL1;FBN2;NOTCH1;TGFB1I1;ILK;TTK;NREP;RBPJ;THBS1;LTBP1;CYR61;MECOM;BMPER;CHST11;PMEPA1;SNX6;DACT1;FOXD1;TGFB1;CAV3;SMURF2;CAV2;CAV1;FST;NOG;WNT5A;INHBA;GDF6;DKK1;TGFBR1;SMAD7;GREM1;SKI;EID2;TWSG1;CD109;STRAP;ENG;FBN1
positive regulation of histone modification (GO:0031058)	15/55	0.0253687	DNMT1;TGFB1;BRCA1;FOXP3;PML;CCNB1;RUVBL2;MYB;DNMT3B;UBE2N;SNAI2;PRKD2;JARID2;HIST1H1B;PHF19
response to gamma radiation (GO:0010332)	13/44	0.018939	PRKAA1;XRCC4;PRKDC;GATA3;BRCA2;PML;CXCL10;WRN;FANCD2;NOX4;BAX;BAK1;BCL2L1
antigen processing and presentation of peptide antigen via MHC class I (GO:0002474)	24/104	0.0419672	SEC13;SEC23A;SEC24A;PSMD11;NCF2;SAR1B;TAP2;TAP1;UBE2A;IFI30;PSMA7;PSMB6;PSMD8;PSMA6;PSMB7;PSMD9;PSMD6;PSMC3;PSMC4;PSMD2;PSMC1;PSME4;ITGAV;BLMH
regulation of proteolysis involved in cellular protein catabolic process (GO:1903050)	32/148	0.0491675	UBXN1;BUB1B;TTK;HSPBP1;AURKA;CDC20;DNAJB2;OPHN1;CDC27;GNA12;AKT1;BUB3;FBXO5;PRKACA;BUB1;DLGAP5;CTSC;SOCS4;CAV3;UBE2C;PLK2;NEK6;PLK1;UBE2E1;CSNK1E;PML;SMAD7;MAD2L2;CENPE;CENPF;ESPL1;MAD2L1
negative regulation of ERBB signaling pathway (GO:1901185)	13/44	0.018939	ITGA1;CLTA;AP2A1;PTPRJ;CBL;AP2A2;RNF126;HGS;AP2S1;GRB2;SOCS4;SNX6;LGMN
meiotic cell cycle process (GO:1903046)	22/93	0.0390381	TOP2A;ACTR3;ACTR2;FANCM;PLK1;BRCA2;TUBG1;CCNB1IP1;RAD54B;AURKA;SYDE1;SGOL2;RAD51;SGOL1;ESPL1;FANCD2;LEPREL4;CKS2;MYH9;RAD1;FBXO5;TRIP13
cellular response to biotic stimulus (GO:0071216)	29/132	0.0492377	CD86;SERPINE1;HMGB2;TNFAIP3;LITAF;MAPK8;SLX4;EME1;DPYSL3;ANKRD1;TGFB1;APAF1;NOS2;NOS3;WNT5A;LILRB1;LILRB2;MAPK14;TICAM1;CXCL10;PLSCR3;AXL;TNIP3;TNFSF4;TRAF6;ADAM9;PAF1;CACTIN;TLR4
negative regulation of proteasomal protein catabolic process (GO:1901799)	15/55	0.0253687	UBXN1;UBE2C;PLK1;UBE2E1;BUB1B;TTK;MAD2L2;CDC20;CENPF;OPHN1;CDC27;FBXO5;BUB3;BUB1;MAD2L1
chromatin assembly (GO:0031497)	9/21	0.00343365	HELLS;CHAF1B;CHAF1A;HMGA1;HIST1H1D;HIST1H1E;HMGA2;BAZ2A;HIST1H1C
neuron projection development (GO:0031175)	30/137	0.0479125	NRP1;HDAC2;SRF;DOCK7;TNC;PTPRM;ADM;LAMC1;NREP;PPP1R9B;CAPZB;GALR2;ALKBH1;BLOC1S3;MICALL1;MICALL2;RAC3;TSPAN2;NRTN;PAK3;SCARF1;TOR1A;BDNF;PRMT1;SS18L1;SEPT2;CIT;GDNF;NEDD4;MATN2
negative regulation of microtubule polymerization (GO:0031115)	7/10	0.000219644	CLIP3;CAPZB;STMN1;TBCD;FKBP4;MAPRE1;EML2
regulation of interleukin-2 production (GO:0032663)	13/45	0.0227947	CD86;STAT5B;LAG3;CD80;TNFAIP3;TRAF2;GATA3;FOXP3;MALT1;TNFSF4;TRAF6;PRKD2;VSIG4
postreplication repair (GO:0006301)	9/21	0.00343365	POLA1;PCNA;KIAA0101;POLD1;UBE2N;BRCA1;UBE2V1;UBE2A;DTL
eye morphogenesis (GO:0048592)	13/45	0.0227947	GDF11;FOXL2;PAX6;HIPK1;TBX2;SKI;COL5A1;COL5A2;COL8A2;BAX;COL8A1;BAK1;HMGN1
positive regulation of chromatin modification (GO:1903310)	15/56	0.0296235	DNMT1;TGFB1;BRCA1;FOXP3;PML;CCNB1;RUVBL2;MYB;DNMT3B;UBE2N;SNAI2;PRKD2;JARID2;HIST1H1B;PHF19
cyclic purine nucleotide metabolic process (GO:0052652)	11/33	0.01186	NPPB;NPPC;GUCY1B3;RAMP2;UCN2;ADCY4;GNAS;AMPD2;ADM;ADCY1;ADCY7
cellular response to molecule of bacterial origin (GO:0071219)	26/116	0.0486958	CD86;SERPINE1;HMGB2;TNFAIP3;LITAF;MAPK8;DPYSL3;ANKRD1;TGFB1;NOS2;NOS3;WNT5A;LILRB1;LILRB2;MAPK14;TICAM1;CXCL10;PLSCR3;AXL;TNIP3;TNFSF4;TRAF6;ADAM9;PAF1;CACTIN;TLR4
negative regulation of protein polymerization (GO:0032272)	14/50	0.0242358	FHOD3;SPTBN5;PRKCD;TWF2;TBCD;EML2;CLIP3;CAPZB;STMN1;MYADM;MAPRE1;FKBP4;PFN1;TMSB10
substrate-dependent cell migration (GO:0006929)	7/10	0.000219644	NRP1;FMNL1;NRP2;ITGA2;ITGA11;PDGFB;VEGFC
response to fluid shear stress (GO:0034405)	10/28	0.0095632	PDGFRB;TGFB1;P2RX4;NOS3;NCF2;AKT1;ADAM9;ETS1;SREBF2;SMAD7
regulation of CD4-positive, alpha-beta T cell differentiation (GO:0043370)	10/28	0.0095632	CD86;IL4R;CD80;TNFSF4;MYB;GIMAP5;GATA3;IL12RB1;FOXP3;JAK3
vacuolar transport (GO:0007034)	14/50	0.0242358	SPTBN5;SORT1;M6PR;TRAK1;HMGXB4;SNX16;LAMP1;NPC1;SNX27;HGS;NEDD4;RAB12;CHMP7;ARSB
regulation of microtubule polymerization (GO:0031113)	9/22	0.00498614	CLIP3;PSRC1;CAPZB;CAV3;STMN1;TBCD;FKBP4;MAPRE1;EML2
negative regulation of proteolysis involved in cellular protein catabolic process (GO:1903051)	16/61	0.0303895	UBXN1;UBE2C;PLK1;UBE2E1;BUB1B;TTK;PML;MAD2L2;CDC20;CENPF;OPHN1;CDC27;FBXO5;BUB3;BUB1;MAD2L1
negative regulation of protein complex disassembly (GO:0043242)	15/56	0.0296235	SPTBN5;MID1IP1;TWF2;CKAP2;KATNB1;MID1;AURKB;AURKA;EML4;CCNB1;CAPZB;ARHGEF2;GAS2L1;TRIM54;CLASP1
endoplasmic reticulum unfolded protein response (GO:0030968)	20/83	0.0398947	PTPN1;GSK3A;DCTN1;EDEM1;GOSR2;PPP2R5B;CXXC1;YOD1;WIPI1;EIF2AK4;EIF2S1;ARFGAP1;YIF1A;ERO1L;TATDN2;CCND1;VAPB;STC2;TLN1;AARS
regulation of defense response to virus (GO:0050688)	19/77	0.0356077	AP1B1;TNFAIP3;LILRB1;AP2A1;AP2A2;PML;AIM2;RNF216;TRAF3;PACS1;C1QBP;TSPAN6;IL2RA;AP1S2;AP2S1;IL12RB1;PAK2;MICB;MB21D1
positive regulation of chromosome organization (GO:2001252)	18/72	0.035581	DNMT1;TGFB1;PLK1;BRCA1;FOXP3;PML;CCNB1;ESPL1;RUVBL2;MYB;DNMT3B;UBE2N;SNAI2;PRKD2;JARID2;DLGAP5;HIST1H1B;PHF19
negative regulation of T cell activation (GO:0050868)	18/73	0.0403238	CD274;LAG3;DUSP3;TGFB1;IL4R;NRARP;LILRB1;LILRB2;GIMAP5;PDCD1LG2;FOXP3;TNFSF4;IL2RA;CTLA4;VSIG4;JAK3;PAG1;IDO1
muscle tissue morphogenesis (GO:0060415)	15/56	0.0296235	MYLK2;FOXC2;NOTCH1;COL11A1;TPM1;SHOX2;NRG1;RBPJ;POU4F1;SMAD7;MYLK;DLL4;HEY1;ANKRD1;PITX2
nucleobase metabolic process (GO:0009112)	17/67	0.0353915	CDA;PRPS1;ADSL;RRM1;ADK;AMPD2;NT5C2;TYMS;PFAS;NT5E;UCK2;IMPDH1;DPYSL3;HPRT1;TK1;UPP1;ADA
protein secretion (GO:0009306)	17/67	0.0353915	NOTCH1;RNF19B;LILRB1;LTBP2;GATA3;ARFGAP3;POU2F2;RBPJ;TREM1;CXCL10;GOLPH3;AIM2;GNPTAB;BLOC1S3;GNAS;MON1A;PAFAH1B1
cellular senescence (GO:0090398)	10/28	0.0095632	MAP2K1;SRF;PRKCD;HMGA1;HMGA2;SMC6;MAPK14;PML;TBX2;ARNTL
somatic cell DNA recombination (GO:0016444)	11/34	0.0150254	XRCC6;XRCC4;LIG1;EXO1;PRKDC;ERCC1;VPRBP;HMGB2;NBN;TCF3;BATF
regulation of DNA-dependent DNA replication (GO:0090329)	11/34	0.0150254	CDT1;TIPIN;BLM;CIZ1;LONP1;CDC7;DBF4B;NBN;SMC1A;BRCA2;E2F7
stem cell differentiation (GO:0048863)	16/62	0.035005	ACE;PSMD11;SRF;ZNF281;HMGA2;NRG1;ECE2;ETV4;TGFBR1;RUNX2;BATF;REST;CDK6;SIX3;ERCC2;JARID2
somatic diversification of immune receptors via germline recombination within a single locus (GO:0002562)	11/34	0.0150254	XRCC6;XRCC4;LIG1;EXO1;PRKDC;ERCC1;VPRBP;HMGB2;NBN;TCF3;BATF
negative regulation of transforming growth factor beta receptor signaling pathway (GO:0030512)	18/73	0.0403238	FBN2;TGFB1;SMURF2;CAV2;TGFB1I1;LTBP1;TGFBR1;SMAD7;SKI;EID2;MECOM;CHST11;CD109;STRAP;PMEPA1;SNX6;ENG;FBN1
regulation of myotube differentiation (GO:0010830)	15/57	0.0343803	RBM38;ZFHX3;TGFB1;NOTCH1;CAV3;DMPK;HDAC1;IGFBP3;SHOX2;ILK;MAPK14;EHD2;ID3;SOX9;RBM24
developmental growth involved in morphogenesis (GO:0060560)	19/79	0.0451519	SLC12A2;ITGB1;NRP1;SEMA7A;NRP2;TGFB1;NOTCH1;BDNF;TMTC3;TNC;PTHLH;TBX2;ROBO1;AURKA;SLC9A6;PTK7;LHX1;KIF26B;NDEL1
regulation of cellular amino acid metabolic process (GO:0006521)	16/62	0.035005	PSMD11;GATA3;COMT;AZIN1;PSMA7;PSMD8;PSMB6;PSMD9;PSMA6;PSMB7;PSMD6;PSMC3;PSMC4;PSMC1;PSMD2;PSME4
regulation of extent of cell growth (GO:0061387)	16/62	0.035005	NRP1;SEMA7A;CDKL5;TNFRSF12A;LIMK1;WNT5A;TRPV2;TWF2;FN1;ILK;NGF;TTL;RTN4;PAFAH1B1;NDEL1;PLXNA3
adaptive immune response based on somatic recombination of immune receptors built from immunoglobulin superfamily domains (GO:0002460)	15/57	0.0343803	TGFB1;EBI3;PRKCD;GATA3;CXCL13;FOXP3;UNC13D;KLHL6;EXO1;TRAF6;CD27;TLR8;TLR4;CTSC;MYO1G
nerve development (GO:0021675)	11/35	0.0187854	NRP1;NRP2;KCNJ10;BDNF;CHD7;ILK;SLC1A3;NRTN;NAV2;DICER1;POU4F1
amino acid transmembrane transport (GO:0003333)	13/46	0.0272034	SLC36A1;PRKAB2;SLC38A1;SLC1A4;SLC7A11;SLC1A5;SLC7A1;SLC5A6;SLC25A15;SLC7A5;SLC7A5P2;SLC7A5P1;SLC38A5
regulation of chondrocyte differentiation (GO:0032330)	12/41	0.0254335	ACVRL1;TRPS1;SHOX2;CTNNB1;SNAI2;SOX9;ADAMTS12;PTHLH;TGFBR1;RUNX2;LOXL2;CTGF
regulation of alpha-beta T cell activation (GO:0046634)	16/63	0.0401103	CD86;BLM;IL4R;CD80;EBI3;NKAP;LILRB1;GIMAP5;GATA3;FOXP3;HSPH1;TNFSF4;MYB;IL12RB1;JAK3;ADA
positive regulation of NIK/NF-kappaB signaling (GO:1901224)	9/23	0.00703171	CARD10;TRAF6;TNFRSF10B;TRAF2;TNFRSF10A;IKBKG;COPS8;RC3H2;MALT1
positive regulation of T cell differentiation (GO:0045582)	16/63	0.0401103	CD86;STAT5B;IL4R;CD80;NKAP;GATA3;LILRB2;GIMAP5;FOXP3;SART1;TNFSF4;IL2RA;MYB;TNFSF9;IL12RB1;ADA
regulation of cellular senescence (GO:2000772)	8/16	0.00175542	NUAK1;CDK6;NEK6;HMGA1;HMGA2;TWIST1;VASH1;ARNTL
negative regulation of proteasomal ubiquitin-dependent protein catabolic process (GO:0032435)	14/52	0.0334671	UBXN1;UBE2C;PLK1;UBE2E1;BUB1B;TTK;MAD2L2;CDC20;CENPF;CDC27;FBXO5;BUB3;BUB1;MAD2L1
negative regulation of MAP kinase activity (GO:0043407)	18/74	0.045508	DUSP3;CAV3;CAV1;PRKCD;GPS2;PRKCA;PTPRJ;HMGCR;DUSP7;DUSP14;SPRED3;RGS4;RGS3;DUSP10;PPP2R1A;SMPD1;HYAL2;STK38
regulation of fibroblast growth factor receptor signaling pathway (GO:0040036)	10/29	0.0125213	NOG;WNT5A;PDGFB;FAM20C;CTNNB1;PRKD2;GATA3;FGFBP3;THBS1;RUNX2
nucleotide-excision repair, DNA gap filling (GO:0006297)	9/22	0.00498614	POLA1;RFC3;PCNA;LIG1;RFC2;POLD1;POLE2;RPA1;POLE
sphingolipid biosynthetic process (GO:0030148)	16/63	0.0401103	PPM1L;AGK;SPHK1;CLN8;SGPP1;UGCG;SMPD4;VAPB;SMPD1;ACER3;ST8SIA4;DEGS1;B4GALNT1;KDSR;CSNK1G2;ST6GALNAC5
regulation of extrinsic apoptotic signaling pathway in absence of ligand (GO:2001239)	15/58	0.0396674	DAPK3;AGAP2;TNFRSF10B;HTRA2;NRG1;TRAF2;INHBA;GDNF;PPP2R1A;TNFSF10;SNAI2;AKT1;BAX;JAK3;BCL2L1
cellular response to UV (GO:0034644)	13/47	0.0322046	MME;TRIAP1;USP28;AURKB;CDC25A;RUVBL2;NEDD4;HYAL2;CHEK1;BAX;BAK1;PPID;CUL4B
cAMP metabolic process (GO:0046058)	11/35	0.0187854	RAMP2;PDE10A;UCN2;DPYSL3;ADCY4;GNAS;ADM;ADCY1;PDE7A;ADCY7;PTHLH
regulation of cell adhesion mediated by integrin (GO:0033628)	11/36	0.0231991	FOXC2;PLAU;SERPINE1;ADAM9;RAC3;PIEZO1;SNAI2;PTPN11;CXCL13;ADA;FERMT3
L-amino acid transport (GO:0015807)	13/47	0.0322046	SLC36A1;KCNJ10;PRAF2;SLC1A1;SLC1A3;SLC1A4;SLC7A11;SLC1A5;CLN8;SLC7A5;SLC25A15;SERINC2;SLC38A5
pyrimidine-containing compound biosynthetic process (GO:0072528)	12/41	0.0254335	PRPS1;CDA;UCK2;DTYMK;RP2;CMPK1;TBPL1;CTPS1;TK1;UPP1;TYMS;UCKL1
regulation of phospholipase C activity (GO:1900274)	17/69	0.0457124	PDGFRB;FLT1;PDE1C;C5AR1;PRKCD;ADCY4;PRKCA;ADCY1;HTR2A;NGF;ADCY7;BICD1;PRKAR2A;PLCG1;CALM1;PRKACA;PRKACB
transcription-coupled nucleotide-excision repair (GO:0006283)	13/47	0.0322046	RFC3;PCNA;LIG1;RFC2;RPA1;POLR2A;ERCC1;POLD1;POLE2;ERCC2;POLR2D;POLE;HMGN1
hair cycle process (GO:0022405)	17/69	0.0457124	NOTCH1;FST;FZD6;PDGFA;INHBA;DICER1;RBPJ;CELSR1;RUNX3;DKK1;RUNX1;NSDHL;SOX18;ERCC2;CTNNB1;SOX9;AARS
molting cycle process (GO:0022404)	17/69	0.0457124	NOTCH1;FST;FZD6;PDGFA;INHBA;DICER1;RBPJ;CELSR1;RUNX3;DKK1;RUNX1;NSDHL;SOX18;ERCC2;CTNNB1;SOX9;AARS
long-chain fatty-acyl-CoA metabolic process (GO:0035336)	9/23	0.00703171	SLC25A1;ACLY;ACOT7;ELOVL4;ELOVL5;FASN;ACSL4;FAR1;FAR2
regulation of alpha-beta T cell differentiation (GO:0046637)	12/42	0.0305192	CD86;IL4R;CD80;TNFSF4;MYB;NKAP;GIMAP5;GATA3;IL12RB1;FOXP3;JAK3;ADA
DNA catabolic process, exonucleolytic (GO:0000738)	9/23	0.00703171	BLM;FEN1;SLX4;EXO1;TREX1;UBE2N;APEX2;RAD1;DNA2
lamellipodium organization (GO:0097581)	11/36	0.0231991	CCDC88A;GOLPH3;CAPZB;PXN;ABI1;CDH13;ARFIP2;MYO9B;PARVB;VCL;VAV2
regulation of cell cycle G2/M phase transition (GO:1902749)	11/36	0.0231991	CCNA2;CENPF;CCND1;RCC2;VPS4A;NEK10;CDC7;CLSPN;DBF4B;AURKB;BRD4
lymphocyte mediated immunity (GO:0002449)	14/53	0.0389316	CEBPG;PRKCD;RNF19B;GATA3;TUBB4B;FOXP3;EXO1;CD27;SLAMF7;TLR8;ULBP1;CTSC;MYO1G;ULBP3
forebrain development (GO:0030900)	14/53	0.0389316	NOTCH3;STIL;NOTCH1;APAF1;CNP;DIXDC1;HTRA2;SSTR2;DKK1;ARHGAP35;NDST1;TWSG1;DLC1;E2F1
positive regulation of alpha-beta T cell activation (GO:0046635)	13/48	0.0378357	CD86;BLM;IL4R;CD80;EBI3;NKAP;GIMAP5;FOXP3;HSPH1;TNFSF4;MYB;IL12RB1;ADA
negative regulation of cellular protein catabolic process (GO:1903363)	16/64	0.0457287	UBXN1;UBE2C;PLK1;UBE2E1;BUB1B;TTK;PML;MAD2L2;CDC20;CENPF;OPHN1;CDC27;FBXO5;BUB3;BUB1;MAD2L1
regulation of cardiac muscle tissue development (GO:0055024)	13/48	0.0378357	HDAC2;GSK3A;NOTCH1;CAV3;NOG;NRG1;RBPJ;DKK1;TBX2;GREM1;JPH2;CCNB1;CDK1
platelet-derived growth factor receptor signaling pathway (GO:0048008)	10/30	0.0161178	PDGFRB;MYO1E;PTPN1;NRP1;RAPGEF1;PDGFB;PDGFA;ARID5B;PLAT;PTPRJ
cellular ketone metabolic process (GO:0042180)	15/59	0.0455111	VKORC1;STAT5B;STARD3;AADAT;GOT2;AKR1B1;ADM;HMGCR;CACNA1H;COQ3;TDO2;HSD17B1;PDSS1;KDSR;IDO1
lysosomal transport (GO:0007041)	13/48	0.0378357	SPTBN5;SORT1;M6PR;TRAK1;HMGXB4;SNX16;LAMP1;NPC1;SNX27;HGS;NEDD4;RAB12;ARSB
Rho protein signal transduction (GO:0007266)	13/48	0.0378357	GPR56;LIMK1;ARHGAP1;RHOG;MYO9B;CELSR1;RHOA;GNA13;COL1A2;GNA12;RHOJ;CFL1;CDH13
regulation of mesonephros development (GO:0061217)	9/25	0.0129691	TGFB1;GDNF;BASP1;LHX1;NOG;SIX1;SOX9;GATA3;LGR4
protein kinase B signaling (GO:0043491)	10/31	0.0204255	TGFB1;AXL;IRS1;SESN2;AKT1;ILK;SOX9;MERTK;GAS6;NKX3-1
positive regulation of muscle contraction (GO:0045933)	10/31	0.0204255	OXTR;TBXA2R;GSTO1;SPHK1;SRF;ITGA2;F2R;ADA;RHOA;CTGF
mitotic G2/M transition checkpoint (GO:0044818)	8/17	0.00284848	CCNA2;BLM;TAOK3;CDK1;HMGA2;CLSPN;NBN;FOXN3
negative regulation of histone modification (GO:0031057)	10/31	0.0204255	SKI;DNMT1;SPI1;KDM1A;DNMT3B;TWIST1;BRCA1;BCOR;JARID2;FOXP3
vascular endothelial growth factor receptor signaling pathway (GO:0048010)	9/24	0.00966158	FOXC2;NRP1;NRP2;FLT1;FLT4;MAPKAPK2;VEGFC;PRKD2;MAPK14
negative regulation of epidermal growth factor receptor signaling pathway (GO:0042059)	12/43	0.0362964	RNF126;HGS;ITGA1;AP2S1;CLTA;AP2A1;GRB2;PTPRJ;CBL;AP2A2;SOCS4;SNX6
negative regulation of DNA replication (GO:0008156)	12/43	0.0362964	PIF1;ACD;TIPIN;BLM;TGFB1;GMNN;PINX1;SMC1A;BRCA2;S100A11;PML;GTPBP4
mitotic nuclear envelope disassembly (GO:0007077)	11/37	0.0283231	NUP93;CCNB2;CCNB1;NUP188;NEK6;PLK1;CDK1;VRK1;EMD;RAE1;NUPL1
metaphase plate congression (GO:0051310)	8/17	0.00284848	CENPE;CENPF;KIF18A;CCNB1;PSRC1;CDCA5;PINX1;CDCA8
genitalia development (GO:0048806)	11/38	0.0342106	AXL;LHX1;NCOA3;CHD7;WNT5A;BAX;CTNNB1;PTPN11;BAK1;MERTK;LGR4
negative chemotaxis (GO:0050919)	8/19	0.00654416	NRP2;ITGB3;WNT5A;PDGFA;ITGAV;RHOA;PLXNA3;ROBO1
transcription from RNA polymerase III promoter (GO:0006383)	12/44	0.0428055	GTF3C4;POLR3A;TBP;GTF3C5;SNAPC1;BRF1;GTF3C6;SNAPC2;POLR3D;SNAPC4;POLR3G;LZTS1
glycolytic process (GO:0006096)	12/44	0.0428055	PFKFB2;LDHB;PFKL;PFKFB4;PDHA1;PKM;PGK1;PPP2R5D;BPGM;GAPDH;PFKP;HK1
regulation of CD4-positive, alpha-beta T cell activation (GO:2000514)	10/32	0.025515	CD86;IL4R;CD80;TNFSF4;MYB;GIMAP5;GATA3;IL12RB1;FOXP3;JAK3
activation of NF-kappaB-inducing kinase activity (GO:0007250)	8/19	0.00654416	CARD10;TRAF6;TNFRSF10B;TRAF2;TNFRSF10A;IKBKG;COPS8;MALT1
cellular response to glucagon stimulus (GO:0071377)	11/38	0.0342106	GNG4;PRKAR2A;GNB1;GNB4;ADCY4;GNAS;GNB3;ADCY1;PRKACA;ADCY7;PRKACB
myeloid cell development (GO:0061515)	10/32	0.025515	SRF;ABI1;PIP4K2A;TSPAN2;PTPN11;BPGM;ANK1;FLI1;JMJD6;PAFAH1B1
positive regulation of reproductive process (GO:2000243)	10/33	0.0314519	OXTR;C1QBP;CTNNB1;INHBB;PLAT;SOX9;INHBA;CACNA1H;AURKA;RUNX1
mitotic DNA damage checkpoint (GO:0044773)	10/32	0.025515	CCNA2;TIPIN;BLM;TAOK3;CCND1;CDK1;HMGA2;NBN;FOXN3;DGKZ
pyrimidine nucleotide biosynthetic process (GO:0006221)	10/33	0.0314519	PRPS1;UCK2;DTYMK;RP2;CMPK1;TBPL1;CTPS1;UPP1;TYMS;UCKL1
cardiac chamber morphogenesis (GO:0003206)	9/27	0.0219865	DLL4;HEYL;GSK3A;NOTCH1;HEY1;SHOX2;GATA3;RBPJ;HIF1A
cardiocyte differentiation (GO:0035051)	11/40	0.0484636	IFT20;ITGB1;GPR162;REST;NOTCH1;SOX18;SRF;NOX4;NRG1;ECE2;SLC9A1
negative regulation of myeloid leukocyte differentiation (GO:0002762)	11/40	0.0484636	INPP4B;GPR68;CTNNB1;LILRB1;INHBA;LILRB3;THOC5;GATA2;TLR4;C1QC;RUNX1
outflow tract morphogenesis (GO:0003151)	11/40	0.0484636	HEYL;FZD2;PLXND1;SOX18;NEDD4;DVL2;SIX1;RBPJ;HIF1A;THBS1;TBX2
negative regulation of BMP signaling pathway (GO:0030514)	11/40	0.0484636	SKI;GREM1;TWSG1;NOTCH1;BMPER;CAV1;NOG;WNT5A;DKK1;SMAD7;FBN1
positive regulation of mitotic cell cycle phase transition (GO:1901992)	11/40	0.0484636	MTBP;LSM11;ESPL1;CCND1;RCC2;PLK1;CDC7;DBF4B;DLGAP5;BRD4;CUL4B
negative regulation of pathway-restricted SMAD protein phosphorylation (GO:0060394)	7/11	0.000519338	GREM1;NOG;PMEPA1;STRAP;DKK1;ENG;SMAD7
negative regulation of endothelial cell proliferation (GO:0001937)	9/27	0.0219865	ACVRL1;SPARC;CAV2;CAV1;PTPRM;VASH1;THBS1;TGFBR1;ENG
regulation of histone methylation (GO:0031060)	11/40	0.0484636	DNMT1;KDM1A;MYB;DNMT3B;BRCA1;BCOR;GATA3;ZNF335;JARID2;HIST1H1B;PHF19
neuron fate commitment (GO:0048663)	10/34	0.0382964	DLL4;DLX1;NOTCH3;DLX2;NOTCH1;NRG1;PAX6;GATA2;RBPJ;TGFBR1
negative regulation of muscle organ development (GO:0048635)	10/34	0.0382964	HDAC2;NRAS;GSK3A;TGFB1;CAV3;SFMBT1;BDNF;NOG;TWIST1;DKK1
sarcomere organization (GO:0045214)	9/27	0.0219865	ITGB1;FHOD3;SRF;CFL2;TPM1;ANKRD1;XIRP1;MYPN;ACTG1
negative regulation of chromatin modification (GO:1903309)	10/34	0.0382964	SKI;DNMT1;SPI1;KDM1A;DNMT3B;TWIST1;BRCA1;BCOR;JARID2;FOXP3
positive regulation of mitochondrial outer membrane permeabilization involved in apoptotic signaling pathway (GO:1901030)	10/34	0.0382964	MAPK8;GSK3A;SIVA1;YWHAB;E2F1;PMAIP1;BAX;AKT1;BAK1;BID
regulation of neuroblast proliferation (GO:1902692)	9/28	0.0278712	TGFB1;BDNF;SIX3;CTNNB1;VEGFC;PAX6;KCTD11;ZNF335;HIF1A
regulation of G2/M transition of mitotic cell cycle (GO:0010389)	10/34	0.0382964	CCNA2;CENPF;CCND1;RCC2;VPS4A;CDC7;CLSPN;DBF4B;AURKB;BRD4
regulation of histone H3-K4 methylation (GO:0051569)	8/20	0.00938197	DNMT1;KDM1A;MYB;DNMT3B;BRCA1;BCOR;GATA3;ZNF335
ribosome biogenesis (GO:0042254)	10/34	0.0382964	RCL1;RPL7A;BOP1;NHP2L1;ISG20L2;TSR1;NOC4L;GTPBP4;GNL3;ABCF1
positive regulation of alpha-beta T cell differentiation (GO:0046638)	10/35	0.0461007	CD86;IL4R;CD80;TNFSF4;MYB;NKAP;GIMAP5;IL12RB1;FOXP3;ADA
neural crest cell migration (GO:0001755)	10/35	0.0461007	NRP1;NRP2;ZEB2;GBX2;GDNF;CFL1;TWIST1;NRTN;PITX2;HIF1A
regulation of cardiac muscle tissue growth (GO:0055021)	10/35	0.0461007	HDAC2;GSK3A;CCNB1;NOTCH1;CAV3;NOG;CDK1;NRG1;RBPJ;TBX2
regulation of interferon-beta production (GO:0032648)	10/35	0.0461007	POLR3A;RNF216;TRAF3;POLR3D;POLR3G;TLR8;LILRB1;CACTIN;TICAM1;TLR4
positive regulation of neural precursor cell proliferation (GO:2000179)	10/35	0.0461007	DLL4;KIAA1524;KDM1A;CTNNB1;VEGFC;PAX6;RSU1;ZNF335;HIF1A;NES
positive regulation of CD4-positive, alpha-beta T cell differentiation (GO:0043372)	8/21	0.0130425	CD86;IL4R;CD80;TNFSF4;MYB;GIMAP5;IL12RB1;FOXP3
neutral amino acid transport (GO:0015804)	9/28	0.0278712	SLC36A1;SLC7A5;SLC38A1;SLC3A2;SLC1A4;SLC1A5;NFKBIE;SERINC2;SLC38A5
cellular response to ketone (GO:1901655)	9/29	0.0347786	TGFB1;NDOR1;TNFSF4;GNB1;GNAS;SMYD3;FBXO32;GAS6;DCPS
vagina development (GO:0060068)	7/12	0.00107216	AXL;LHX1;NCOA3;WNT5A;BAX;BAK1;MERTK
pituitary gland development (GO:0021983)	9/29	0.0347786	KDM1A;SIX3;NOG;HMGA2;NR0B1;PAX6;GATA2;RBPJ;ETS1
regulation of cell cycle checkpoint (GO:1901976)	9/29	0.0347786	GEN1;DYNC1LI1;GSG2;HSF1;AKT1;THOC5;MAD2L1;BRD4;AURKA
B cell homeostasis (GO:0001782)	8/23	0.0233071	PPP2R3C;BAX;TNFAIP3;IKBKG;BAK1;FOXP3;HIF1A;RC3H2
regulation of mitochondrial membrane permeability (GO:0046902)	9/29	0.0347786	HEBP2;CNP;PMAIP1;BAX;GIMAP5;BAK1;BID;BCL2L1;SLC9A1
cellular response to heat (GO:0034605)	9/29	0.0347786	CXCL10;CLPB;STAC;HSF1;HSPA6;POLR2D;HTRA2;MKI67;THBS1
regulation of histone H3-K9 methylation (GO:0051570)	7/12	0.00107216	DNMT1;KDM1A;MYB;DNMT3B;BRCA1;JARID2;HIST1H1B
regulation of membrane permeability (GO:0090559)	9/30	0.0427761	HEBP2;CNP;PMAIP1;BAX;GIMAP5;BAK1;BID;BCL2L1;SLC9A1
fatty-acyl-CoA metabolic process (GO:0035337)	9/29	0.0347786	SLC25A1;ACLY;ACOT7;ELOVL4;ELOVL5;FASN;ACSL4;FAR1;FAR2
Wnt signaling pathway, planar cell polarity pathway (GO:0060071)	8/22	0.0176461	FZD2;PTK7;FZD6;WNT5A;DVL2;DIXDC1;CELSR1;CTHRC1
placenta blood vessel development (GO:0060674)	9/30	0.0427761	FOSL1;NSDHL;MAP2K1;HEY1;NCOA6;AKT1;RBPJ;HS6ST1;CYR61
RNA stabilization (GO:0043489)	9/30	0.0427761	RBM38;GDNF;MAPKAPK2;IGF2BP1;E2F1;DICER1;MAPK14;RBM10;CCRN4L
replacement ossification (GO:0036075)	9/30	0.0427761	COL1A1;MMP14;MMP13;INPPL1;GNAS;TEK;HSPG2;PTHLH;RUNX2
mRNA stabilization (GO:0048255)	9/30	0.0427761	RBM38;GDNF;MAPKAPK2;IGF2BP1;E2F1;DICER1;MAPK14;RBM10;CCRN4L
endochondral ossification (GO:0001958)	9/30	0.0427761	COL1A1;MMP14;MMP13;INPPL1;GNAS;TEK;HSPG2;RUNX2;PTHLH
blood vessel endothelial cell migration (GO:0043534)	8/23	0.0233071	ITGB1;GREM1;NRP1;SOX18;SRF;MYH9;EPHB4;ROBO1
mitotic cytokinesis (GO:0000281)	8/22	0.0176461	ANLN;RACGAP1;PLK1;CFL1;NUSAP1;CKAP2;MYH10;CEP55
regulation of establishment of planar polarity (GO:0090175)	8/23	0.0233071	FZD2;PTK7;FZD6;WNT5A;DVL2;DIXDC1;CELSR1;CTHRC1
regulation of transcription regulatory region DNA binding (GO:2000677)	8/24	0.0301299	MAD2L2;TGFB1;HEY1;TRAF6;DOT1L;HMGA2;TWIST1;GATA3
deoxyribonucleotide biosynthetic process (GO:0009263)	7/12	0.00107216	RRM1;DTYMK;RRM2;CMPK1;ADK;TBPL1;TYMS
response to X-ray (GO:0010165)	8/24	0.0301299	IKBIP;BLM;XRCC6;XRCC4;CCND1;ERCC1;PMAIP1;BRCA2
nucleotide salvage (GO:0043173)	7/14	0.00344267	UCK2;ADK;AMPD2;UPP1;HPRT1;ADA;UCKL1
cardiac ventricle morphogenesis (GO:0003208)	8/24	0.0301299	DLL4;HEYL;GSK3A;NOTCH1;HEY1;GATA3;RBPJ;HIF1A
negative regulation of glial cell differentiation (GO:0045686)	8/24	0.0301299	DLX1;DLX2;LIN28A;NOTCH1;NOG;CTNNB1;HMGA2;ATF5
positive regulation of CD4-positive, alpha-beta T cell activation (GO:2000516)	8/24	0.0301299	CD86;IL4R;CD80;TNFSF4;MYB;GIMAP5;IL12RB1;FOXP3
positive regulation of release of sequestered calcium ion into cytosol (GO:0051281)	8/24	0.0301299	CXCL10;CXCL11;CXCL9;F2R;BAX;PLCG1;THY1;F2RL3
mitotic chromosome condensation (GO:0007076)	7/13	0.00199919	PAPD7;CDCA5;NUSAP1;NCAPG;NCAPD2;NCAPD3;NCAPH
mitotic metaphase plate congression (GO:0007080)	7/13	0.00199919	CENPE;CCNB1;KIF18A;PSRC1;CDCA5;PINX1;CDCA8
trabecula formation (GO:0060343)	8/24	0.0301299	FBN2;COL1A1;CAV3;HEY1;ADAMTS1;SRF;TEK;THBS3
positive regulation of DNA biosynthetic process (GO:2000573)	7/15	0.00556065	PDGFRB;GREM1;ACD;PDGFB;NOX4;PRKD2;WRAP53
positive regulation of DNA-templated transcription, elongation (GO:0032786)	8/24	0.0301299	MAP2K1;ALYREF;LEO1;PAF1;THOC5;SUPT5H;HMGN1;BRD4
microtubule polymerization or depolymerization (GO:0031109)	7/14	0.00344267	KIF18A;KIF18B;KIF2A;CENPJ;STMN1;KIF2C;FBXO5
mitotic G2 DNA damage checkpoint (GO:0007095)	7/14	0.00344267	CCNA2;BLM;TAOK3;CDK1;HMGA2;NBN;FOXN3
positive regulation of smooth muscle contraction (GO:0045987)	8/25	0.0382055	OXTR;TBXA2R;SPHK1;SRF;ITGA2;F2R;ADA;RHOA
positive regulation of epithelial to mesenchymal transition (GO:0010718)	8/26	0.0476091	COL1A1;TGFB1;NOTCH1;GLIPR2;TGFB1I1;CTNNB1;TWIST1;EZH2
positive regulation of branching involved in ureteric bud morphogenesis (GO:0090190)	7/18	0.0176349	TGFB1;GDNF;LHX1;NOG;SIX1;SOX9;LGR4
chondroitin sulfate biosynthetic process (GO:0030206)	8/25	0.0382055	VCAN;CHST7;CHSY1;CHST11;CHPF2;CSGALNACT2;CSPG4;CHST3
nucleoside salvage (GO:0043174)	7/15	0.00556065	CDA;UCK2;ADK;UPP1;HPRT1;TK1;UCKL1
embryonic epithelial tube formation (GO:0001838)	8/26	0.0476091	GDNF;IPMK;NOG;SIX1;CTNNB1;SOX9;GATA3;STK4
folic acid-containing compound metabolic process (GO:0006760)	8/25	0.0382055	FOLH1;MTHFD1;GCH1;SHMT2;MTHFD2;SLC25A32;TYMS;ALDH1L2
regulation of defense response to virus by host (GO:0050691)	8/26	0.0476091	AIM2;RNF216;TNFAIP3;LILRB1;IL12RB1;PML;MICB;MB21D1
leukocyte mediated cytotoxicity (GO:0001909)	8/26	0.0476091	CEBPG;RNF19B;SLAMF7;TUBB4B;TREM1;ULBP1;CTSC;ULBP3
positive regulation of release of cytochrome c from mitochondria (GO:0090200)	8/26	0.0476091	MLLT11;BIK;TNFSF10;PMAIP1;BAX;BAK1;BID;DNM1L
V(D)J recombination (GO:0033151)	7/16	0.00852027	XRCC6;XRCC4;LIG1;PRKDC;VPRBP;HMGB2;TCF3
cAMP biosynthetic process (GO:0006171)	7/16	0.00852027	RAMP2;UCN2;ADCY4;GNAS;ADM;ADCY1;ADCY7
somatic diversification of immunoglobulins (GO:0016445)	8/26	0.0476091	XRCC4;PRKDC;EXO1;ERCC1;TCF3;NBN;CTNNBL1;BATF
establishment of mitotic spindle orientation (GO:0000132)	7/17	0.0124905	GPSM2;DYNLT1;NDE1;ARHGEF2;CENPA;NDC80;PAFAH1B1
protein K11-linked ubiquitination (GO:0070979)	8/26	0.0476091	FZR1;UBE2S;UBE2C;UBE2E3;UBE2T;CDC27;UBE2A;UBE2L3
regulation of heart morphogenesis (GO:2000826)	7/20	0.032032	FOXC2;TWIST1;SIX1;CTNNB1;SOX9;RBPJ;TBX2
aorta morphogenesis (GO:0035909)	7/18	0.0176349	PDGFRB;DLL4;HEY1;SRF;SIX1;RBPJ;TBX2
negative regulation of biomineral tissue development (GO:0070168)	7/18	0.0176349	GREM1;SRGN;ECM1;SOX9;BCOR;GAS6;HIF1A
myoblast differentiation (GO:0045445)	7/19	0.0241045	REST;DTYMK;LGALS1;CTNNB1;NRG1;HMGCR;MAPK14
double-strand break repair via nonhomologous end joining (GO:0006303)	7/18	0.0176349	POLA1;XRCC6;XRCC6BP1;LIG1;XRCC4;PRKDC;NHEJ1
non-recombinational repair (GO:0000726)	7/18	0.0176349	POLA1;XRCC6;XRCC6BP1;XRCC4;LIG1;PRKDC;NHEJ1
regulation of receptor biosynthetic process (GO:0010869)	7/20	0.032032	HDAC2;SEC24A;HDAC1;ITGB3;ITGAV;HIF1A;FGF21
regulation of execution phase of apoptosis (GO:1900117)	7/19	0.0241045	FAP;APAF1;DLC1;BAX;PAK2;BCL2L1;BOK
negative regulation of cartilage development (GO:0061037)	7/20	0.032032	NOG;CTNNB1;SNAI2;SOX9;ADAMTS12;TGFBR1;PTHLH
response to vitamin D (GO:0033280)	7/21	0.0415267	ITGB1;CXCL10;CYP27B1;TGFB1;STC2;TNC;STC1
endothelial cell proliferation (GO:0001935)	7/19	0.0241045	ACVRL1;MMP14;BMPER;NRARP;PRKX;TEK;LOXL2
labyrinthine layer blood vessel development (GO:0060716)	7/19	0.0241045	NSDHL;HEY1;NCOA6;AKT1;RBPJ;HS6ST1;CYR61
rRNA transcription (GO:0009303)	7/19	0.0241045	GTF3C4;TCOF1;GTF3C5;BRF1;GTF3C6;CD3EAP;NPM3
positive regulation of erythrocyte differentiation (GO:0045648)	7/21	0.0415267	KDM1A;HMGB2;INHBA;MAPK14;GATA2;HIF1A;ETS1
blastocyst development (GO:0001824)	7/19	0.0241045	PSMC3;NASP;PSMC4;G2E3;NEK2;THOC5;TGFBR1
nucleus localization (GO:0051647)	7/21	0.0415267	TMEM201;CAV3;DOCK7;TACC3;TACC1;MYH10;PAFAH1B1
mammary gland development (GO:0030879)	7/21	0.0415267	HOXB9;IRS1;NOTCH4;ITGA2;CAV1;NRG1;SOX9
acidic amino acid transport (GO:0015800)	7/20	0.032032	KCNJ10;PRAF2;SLC1A1;SLC1A3;SLC7A11;SLC6A1;CLN8
cytoplasmic sequestering of protein (GO:0051220)	7/21	0.0415267	LATS1;YWHAB;TACC3;FLNA;GOPC;NFKBIE;MDFI
morphogenesis of an endothelium (GO:0003159)	6/8	0.000371631	ACVRL1;DLL4;CTNNB1;CCM2;PRKD2;RBPJ
endothelial tube morphogenesis (GO:0061154)	6/8	0.000371631	ACVRL1;DLL4;CTNNB1;CCM2;PRKD2;RBPJ
endocardial cushion morphogenesis (GO:0003203)	6/9	0.00096155	HEYL;NOTCH1;HEY1;TWIST1;SOX9;TBX2
cell migration involved in heart development (GO:0060973)	6/9	0.00096155	PDGFRB;NOTCH1;TWIST1;SNAI2;PITX2;ENG
mesenchyme morphogenesis (GO:0072132)	6/12	0.00680882	HEYL;NOTCH1;HEY1;TWIST1;SOX9;TBX2
regulation of exit from mitosis (GO:0007096)	6/13	0.0109314	ANLN;TGFB1;UBE2C;BIRC5;KNTC1;PPP1R9B
negative regulation of chondrocyte differentiation (GO:0032331)	6/15	0.0238727	CTNNB1;SNAI2;SOX9;ADAMTS12;TGFBR1;PTHLH
regulation of interferon-gamma biosynthetic process (GO:0045072)	6/16	0.0330842	CEBPG;EBI3;TLR8;LILRB1;INHBA;FOXP3
negative regulation of anoikis (GO:2000811)	6/16	0.0330842	ITGB1;NOTCH1;CAV1;SNAI2;ITGA5;BCL2L1
TOR signaling (GO:0031929)	6/15	0.0238727	CCDC88A;LARP1;EIF4EBP1;PRR5L;GATA3;RHEBL1
regulation of epithelial cell differentiation involved in kidney development (GO:2000696)	6/16	0.0330842	LHX1;CTNNB1;PRKX;GATA3;CD24;PROM1
response to laminar fluid shear stress (GO:0034616)	6/15	0.0238727	TGFB1;NCF2;ADAM9;ETS1;SREBF2;SMAD7
regulation of spindle organization (GO:0090224)	6/12	0.00680882	TPX2;CCNB1;PSRC1;BORA;AURKB;AURKA
basement membrane organization (GO:0071711)	6/11	0.00394049	RIC8A;RAMP2;COL4A1;PLOD3;NID1;NID2
positive regulation of smooth muscle cell migration (GO:0014911)	6/15	0.0238727	PDGFRB;NRP1;P2RY6;ITGA2;PDGFB;NOX4
positive regulation of T-helper cell differentiation (GO:0045624)	6/16	0.0330842	CD86;IL4R;CD80;TNFSF4;MYB;IL12RB1
positive regulation of extrinsic apoptotic signaling pathway in absence of ligand (GO:2001241)	6/15	0.0238727	PPP2R1A;DAPK3;HTRA2;BAX;INHBA;JAK3
trabecula morphogenesis (GO:0061383)	6/13	0.0109314	DLL4;NOTCH1;HEY1;NRG1;RBPJ;RHOA
cell adhesion mediated by integrin (GO:0033627)	6/11	0.00394049	ITGB1;ITGA2;ITGA11;ADAM9;ITGA5;L1CAM
regulation of spindle checkpoint (GO:0090231)	6/15	0.0238727	GEN1;DYNC1LI1;GSG2;HSF1;MAD2L1;AURKA
protein localization to cytoskeleton (GO:0044380)	6/17	0.0443171	C2CD3;HTR2A;MAPRE1;MID1;MID2;AURKA
protein localization to kinetochore (GO:0034501)	6/9	0.00096155	MTBP;RCC2;CDK1;BUB1B;CASC5;AURKB
negative regulation of peptidyl-serine phosphorylation (GO:0033137)	6/17	0.0443171	CAV1;DDIT4;BAX;BAK1;DKK1;SMAD7
cellular response to glucose starvation (GO:0042149)	6/17	0.0443171	PRKAA1;NUAK2;MYBBP1A;SLC2A1;PMAIP1;UPP1
negative regulation of platelet activation (GO:0010544)	6/15	0.0238727	UBASH3B;SERPINE2;NOS3;PRKCD;PDGFB;PDGFA
positive regulation of protein depolymerization (GO:1901881)	6/15	0.0238727	SYNJ1;CFL2;CFL1;PDXP;KATNB1;NES
endocytic recycling (GO:0032456)	6/16	0.0330842	ARL4C;EHD2;EHD3;EHD4;MICALL1;MICALL2
regulation of ARF protein signal transduction (GO:0032012)	6/17	0.0443171	ARFGEF2;CYTH2;IQSEC1;PSD3;GBF1;CYTH1
cell migration involved in sprouting angiogenesis (GO:0002042)	6/15	0.0238727	ITGB1;GREM1;NRP1;SRF;EPHB4;ROBO1
activation of protein kinase A activity (GO:0034199)	6/17	0.0443171	PRKAR2A;ADCY4;ADCY1;PRKACA;ADCY7;PRKACB
negative regulation of histone methylation (GO:0031061)	6/13	0.0109314	DNMT1;KDM1A;DNMT3B;BRCA1;BCOR;JARID2
negative regulation of bone mineralization (GO:0030502)	6/16	0.0330842	GREM1;SRGN;ECM1;BCOR;SOX9;HIF1A
female gonad development (GO:0008585)	6/16	0.0330842	TOX2;FST;FANCA;ARID5B;BRCA2;PITX2
regulation of telomerase activity (GO:0051972)	6/12	0.00680882	GREM1;PIF1;ACD;PINX1;PML;WRAP53
natural killer cell mediated cytotoxicity (GO:0042267)	6/15	0.0238727	CEBPG;SLAMF7;RNF19B;TUBB4B;ULBP1;ULBP3
natural killer cell mediated immunity (GO:0002228)	6/15	0.0238727	CEBPG;RNF19B;SLAMF7;TUBB4B;ULBP1;ULBP3
vascular endothelial growth factor signaling pathway (GO:0038084)	6/13	0.0109314	PDGFRB;NRP1;NRP2;FLT1;FLT4;PRKD2
myoblast fusion (GO:0007520)	6/17	0.0443171	CAV3;ADAM12;MYH9;PITX2;CACNA1H;KCNH1
DNA unwinding involved in DNA replication (GO:0006268)	6/10	0.00207441	TOP2A;RAD51;MCM7;HMGA1;MCM4;MCM6
attachment of spindle microtubules to kinetochore (GO:0008608)	6/11	0.00394049	SGOL1;CASC5;BUB3;AURKC;AURKB;NDC80
regulation of attachment of spindle microtubules to kinetochore (GO:0051988)	6/11	0.00394049	CCNB1;RACGAP1;SPAG5;RCC2;NEK2;ECT2
amino acid import (GO:0043090)	6/12	0.00680882	KCNJ10;SLC1A1;SLC1A3;SLC3A2;SLC6A1;CLN8
replication fork processing (GO:0031297)	6/13	0.0109314	SMARCAL1;MMS22L;WRN;BLM;FANCM;ALYREF
long-chain fatty-acyl-CoA biosynthetic process (GO:0035338)	6/17	0.0443171	SLC25A1;ACLY;ELOVL4;ELOVL5;FASN;ACSL4
chondrocyte development (GO:0002063)	6/15	0.0238727	ACAN;CHST11;COL11A1;SHOX2;SERPINH1;RUNX2
lymphoid progenitor cell differentiation (GO:0002320)	5/12	0.0323122	SPI1;XRCC4;PRKDC;GATA3;BATF
negative regulation of glucose import (GO:0046325)	5/12	0.0323122	GSK3A;PRKAA1;PEA15;ENPP1;PRKCA
negative regulation of monooxygenase activity (GO:0032769)	5/12	0.0323122	CYP27B1;CAV3;CAV1;NOSIP;ENG
heart trabecula morphogenesis (GO:0061384)	5/11	0.0216858	DLL4;NOTCH1;HEY1;NRG1;RBPJ
establishment of tissue polarity (GO:0007164)	5/13	0.0456753	PTK7;FZD6;WNT5A;CELSR1;CTHRC1
establishment of planar polarity (GO:0001736)	5/13	0.0456753	PTK7;FZD6;WNT5A;CELSR1;CTHRC1
positive regulation of cellular amine metabolic process (GO:0033240)	5/12	0.0323122	PRKCD;ACSL3;HPRT1;GATA3;COMT
negative regulation of JAK-STAT cascade (GO:0046426)	5/13	0.0456753	SOCS1;HGS;PPP2R1A;CAV1;HMGA2
mRNA transcription from RNA polymerase II promoter (GO:0042789)	5/13	0.0456753	SOX18;SRF;C5AR1;FLNA;HIF1A
hematopoietic stem cell proliferation (GO:0071425)	5/13	0.0456753	MECOM;WNT5A;ARIH2;NKAP;RUNX1
hematopoietic stem cell differentiation (GO:0060218)	5/12	0.0323122	ACE;CDK6;SRF;ERCC2;BATF
generation of neurons (GO:0048699)	5/11	0.0216858	TCF7L1;CDK6;SIX1;DBN1;CIT
positive regulation of transcription regulatory region DNA binding (GO:2000679)	5/9	0.00784708	TGFB1;TRAF6;TWIST1;HMGA2;GATA3
planar cell polarity pathway involved in neural tube closure (GO:0090179)	5/13	0.0456753	FZD2;PTK7;WNT5A;DVL2;CELSR1
eyelid development in camera-type eye (GO:0061029)	5/11	0.0216858	HDAC2;HDAC1;SRF;TWIST1;INHBA
inner cell mass cell proliferation (GO:0001833)	5/13	0.0456753	GINS1;NCAPG2;BRCA2;NDEL1;BRD4
neurotransmitter uptake (GO:0001504)	5/13	0.0456753	SLC22A3;SLC38A1;KCNJ10;SLC1A3;CLN8
regulation of Rac protein signal transduction (GO:0035020)	5/13	0.0456753	NRAS;ALS2;ARAP3;CRK;ARF6
regulation of transcription from RNA polymerase II promoter involved in heart development (GO:1901213)	5/13	0.0456753	GREM1;NOTCH1;SRF;RBPJ;TBX2
epithelial to mesenchymal transition involved in endocardial cushion formation (GO:0003198)	5/9	0.00784708	HEYL;NOTCH1;HEY1;SNAI2;RBPJ
DNA ligation (GO:0006266)	5/10	0.0136198	TOP2A;XRCC6;XRCC4;LIG1;HMGB2
chaperone mediated protein folding requiring cofactor (GO:0051085)	5/11	0.0216858	TOR2A;HSPH1;TOR1A;TOR1B;ERO1L
translesion synthesis (GO:0019985)	5/13	0.0456753	POLA1;PCNA;KIAA0101;POLD1;DTL
positive regulation of chromosome segregation (GO:0051984)	5/12	0.0323122	CCNB1;ESPL1;RCC2;PLK1;DLGAP5
regulation of receptor binding (GO:1900120)	5/12	0.0323122	NRP1;RUVBL2;NOG;MMP9;NKX3-1
response to UV-C (GO:0010225)	5/11	0.0216858	WRN;BAK1;BRCA2;MAP3K4;HMGN1
dichotomous subdivision of an epithelial terminal unit (GO:0060600)	5/11	0.0216858	NRP1;FOXD1;PLXND1;PLXNA1;CELSR1
response to interleukin-15 (GO:0070672)	5/13	0.0456753	STAT5B;IL2RA;IL21R;ACSL4;JAK3
ventricular trabecula myocardium morphogenesis (GO:0003222)	5/9	0.00784708	DLL4;NOTCH1;HEY1;NRG1;RBPJ
pyrimidine nucleoside monophosphate biosynthetic process (GO:0009130)	5/13	0.0456753	UCK2;CMPK1;UPP1;TYMS;UCKL1
DNA synthesis involved in DNA repair (GO:0000731)	5/13	0.0456753	POLA1;WRN;RFC3;POLD1;POLE
regulation of double-strand break repair via homologous recombination (GO:0010569)	5/13	0.0456753	RAD51AP1;PARPBP;PPP4C;RAD51;CHEK1
spindle assembly involved in mitosis (GO:0090307)	5/11	0.0216858	FLNA;MYBL2;NEK2;KIF11;RHOA
DNA replication checkpoint (GO:0000076)	5/11	0.0216858	CDT1;TIPIN;CDC45;DNA2;CLSPN
regulation of plasminogen activation (GO:0010755)	5/10	0.0136198	CLEC3B;PLGRKT;SERPINE2;SERPINE1;THBS1
histone-serine phosphorylation (GO:0035404)	5/9	0.00784708	PRKAA1;HMGA2;VRK1;AURKB;AURKA
DNA replication-dependent nucleosome assembly (GO:0006335)	5/10	0.0136198	HIST1H4A;CHAF1B;CHAF1A;NASP;ASF1B
protein complex localization (GO:0031503)	5/13	0.0456753	RCC2;DNMT3B;BIRC5;FKBP4;SMAD7
developmental pigmentation (GO:0048066)	5/13	0.0456753	ZEB2;ZIC2;GNA11;BLOC1S3;ATP6AP2
DNA replication-dependent nucleosome organization (GO:0034723)	5/10	0.0136198	HIST1H4A;CHAF1B;CHAF1A;NASP;ASF1B
regulation of regulatory T cell differentiation (GO:0045589)	5/10	0.0136198	TNFSF4;CTLA4;LILRB2;GIMAP5;FOXP3
venous blood vessel morphogenesis (GO:0048845)	5/9	0.00784708	CCBE1;NOTCH1;CCM2;PITX2;ENG
pyrimidine-containing compound salvage (GO:0008655)	5/10	0.0136198	CDA;UCK2;UPP1;TK1;UCKL1
pyrimidine nucleoside salvage (GO:0043097)	5/10	0.0136198	CDA;UCK2;UPP1;TK1;UCKL1
lymphangiogenesis (GO:0001946)	5/10	0.0136198	ACVRL1;CCBE1;FOXC2;SOX18;FLT4
regulation of integrin activation (GO:0033623)	5/9	0.00784708	FARP2;FBLIM1;KIF14;PIEZO1;CXCL13
2'-deoxyribonucleotide biosynthetic process (GO:0009265)	5/9	0.00784708	DTYMK;CMPK1;ADK;TBPL1;TYMS
deoxyribose phosphate biosynthetic process (GO:0046385)	5/9	0.00784708	DTYMK;CMPK1;ADK;TBPL1;TYMS
microtubule depolymerization (GO:0007019)	5/8	0.00402179	KIF18A;KIF18B;KIF2A;STMN1;KIF2C
skin morphogenesis (GO:0043589)	5/8	0.00402179	COL1A1;COL1A2;CDSN;SRF;ITGA2
proteasome assembly (GO:0043248)	5/8	0.00402179	PSMD9;PSMD11;POMP;ADRM1;PSMG1
DNA strand renaturation (GO:0000733)	5/8	0.00402179	RECQL4;SMARCAL1;BLM;RECQL;RAD54L
heterochromatin organization (GO:0070828)	5/8	0.00402179	HELLS;WDHD1;HMGA1;HMGA2;BAZ2A
regulation of chronic inflammatory response (GO:0002676)	4/9	0.043553	ADORA2B;TNFAIP3;FOXP3;IDO1
Notch signaling involved in heart development (GO:0061314)	4/9	0.043553	DLL4;NOTCH1;HEY1;RBPJ
interferon-gamma production (GO:0032609)	4/9	0.043553	LILRB1;RUNX3;TLR4;IL12RB2
negative regulation of macrophage differentiation (GO:0045650)	4/8	0.0276837	INHBA;GATA2;THOC5;C1QC
regulation of centriole replication (GO:0046599)	4/9	0.043553	PLK4;CENPJ;PLK2;BRCA1
negative regulation of glial cell proliferation (GO:0060253)	4/9	0.043553	SKI;NOTCH1;DICER1;ASCL2
kidney mesenchyme development (GO:0072074)	4/9	0.043553	PDGFRB;FOXD1;BASP1;SIX1
production of molecular mediator involved in inflammatory response (GO:0002532)	4/8	0.0276837	IL4R;ALOX5;TLR4;IDO1
serine transport (GO:0032329)	4/9	0.043553	SLC1A4;SLC1A5;NFKBIE;SERINC2
regulation of gonadotropin secretion (GO:0032276)	4/9	0.043553	KISS1;UCN2;INHBB;INHBA
negative regulation of cardiac muscle hypertrophy (GO:0010614)	4/9	0.043553	GSK3A;P2RX4;CAV3;GLRX3
regulation of T-helper 1 cell differentiation (GO:0045625)	4/9	0.043553	IL4R;CD80;TNFSF4;JAK3
positive regulation of T cell cytokine production (GO:0002726)	4/9	0.043553	TRAF6;TNFSF4;TRAF2;MALT1
negative regulation of homotypic cell-cell adhesion (GO:0034111)	4/9	0.043553	MAP2K1;UBASH3B;SERPINE2;PRKCD
purine nucleotide salvage (GO:0032261)	4/8	0.0276837	ADK;AMPD2;HPRT1;ADA
urinary tract smooth muscle contraction (GO:0014848)	4/8	0.0276837	TSHZ3;KCNMA1;CACNA1C;HTR2A
chondrocyte proliferation (GO:0035988)	4/8	0.0276837	MMP14;HMGA2;STC1;CTGF
DNA double-strand break processing (GO:0000729)	4/9	0.043553	BLM;SLX4;UBE2N;DNA2
regulation of low-density lipoprotein particle receptor biosynthetic process (GO:0045714)	4/8	0.0276837	SEC24A;ITGB3;ITGAV;FGF21
RNA localization (GO:0006403)	4/9	0.043553	STAU1;CASC3;MEX3D;BICD1
regulation of mitotic spindle organization (GO:0060236)	4/8	0.0276837	TPX2;CCNB1;PSRC1;BORA
negative regulation of thymocyte apoptotic process (GO:0070244)	4/8	0.0276837	BLM;HIF1A;JAK3;ADA
regulation of skeletal muscle contraction (GO:0014819)	4/8	0.0276837	DMPK;CAV3;GSTO1;KCNJ2
negative regulation of nitric-oxide synthase activity (GO:0051001)	4/8	0.0276837	CAV3;CAV1;NOSIP;ENG
negative regulation of endoplasmic reticulum calcium ion concentration (GO:0032471)	4/8	0.0276837	RAP1GDS1;BAX;BAK1;TGM2
type B pancreatic cell proliferation (GO:0044342)	4/8	0.0276837	IGFBP4;IGFBP3;ADK;BTBD10
hypotonic response (GO:0006971)	4/8	0.0276837	ITGA2;STK39;OXSR1;MYLK
protein K6-linked ubiquitination (GO:0085020)	4/8	0.0276837	BARD1;UBE2S;UBE2T;BRCA1
arginine catabolic process (GO:0006527)	4/8	0.0276837	NOS2;DDAH1;NOS3;ASL
L-amino acid import (GO:0043092)	4/9	0.043553	KCNJ10;SLC1A1;SLC1A3;CLN8
positive regulation of mitochondrial calcium ion concentration (GO:0051561)	4/9	0.043553	RAP1GDS1;MICU1;MCU;TGM2
ether lipid metabolic process (GO:0046485)	4/8	0.0276837	TMEM86B;AGPS;FAR1;FAR2
fibroblast migration (GO:0010761)	4/8	0.0276837	TMEM201;ARID5B;ILK;TNS1

## Sheet: Data 3.B_REACTOME
Supplementary Data 3.B_REACTOME. Pathways associated to S-score using REACTOME database
Term	Overlap	P.value	Genes
M Phase_Homo sapiens_R-HSA-68886	105/268	8.29894e-20	ERCC6L;NUP188;ZWILCH;BUB1B;CASC5;CDC20;PSMD8;GOLGA2;PSMD9;PSMD6;PTTG1;PPP2R1A;PSMD2;CDC27;HIST1H2AD;KNTC1;FBXO5;TMPO;HIST1H2AB;HIST1H2AJ;UBE2E1;PRKCA;VRK1;NUP93;CTDNEP1;PSME4;KIF20A;HIST1H2BB;PSMD11;CDCA5;NCAPG;CDCA8;NCAPH;SKA1;CCNB2;DSN1;CCNB1;UBE2C;RCC2;NEK6;PLK1;ZWINT;NDC80;HIST1H4A;KIF18A;CDK1;SETD8;NCAPG2;LMNB1;SGOL2;SGOL1;NUF2;EMD;NDEL1;SEC13;H2AFZ;H2AFX;PPP2R5B;KIF23;PPP2R5D;MASTL;SMC1A;RA…
RHO GTPase Effectors_Homo sapiens_R-HSA-195258	102/255	4.73165e-20	ERCC6L;KDM1A;ZWILCH;NCF2;WIPF1;BUB1B;CASC5;MYLK;ACTG1;CDC20;PPP2R1A;KIF5B;HIST1H2AD;KNTC1;HIST1H2AB;HIST1H2AJ;CDC25C;PFN1;HIST1H2BB;MYL9;CDCA8;IQGAP3;LIN7B;SKA1;DSN1;KLC2;DVL2;MYH10;RCC2;PLK1;ZWINT;NDC80;HIST1H4A;KIF18A;ARPC2;ARPC3;DLG4;GRB2;CALM1;ITGB1;YWHAB;KIF14;SGOL2;SGOL1;NUF2;NDEL1;ACTR3;ACTR2;SEC13;PPP1R12A;H2AFZ;H2AFX;RHOG;PPP2R5B;PPP2R5D;RHOC;RANGAP1;CKAP5;RHOA;CIT;KIF2A;INCENP;BIRC5;MYH…
Mitotic Metaphase and Anaphase_Homo sapiens_R-HSA-2555396	72/174	1.76595e-15	ERCC6L;ZWILCH;BUB1B;CASC5;LMNB1;CDC20;PSMD8;PSMD9;PSMD6;SGOL2;SGOL1;PTTG1;PPP2R1A;PSMD2;CDC27;NUF2;KNTC1;FBXO5;EMD;TMPO;NDEL1;SEC13;PPP2R5B;UBE2E1;VRK1;PPP2R5D;SMC1A;RANGAP1;CKAP5;PSMA6;KIF2A;ESPL1;INCENP;PSME4;BIRC5;KIF2C;MAPRE1;PAFAH1B1;PSMD11;CDCA5;CDCA8;CENPA;AURKB;SKA1;PSMA7;PSMB6;PSMB7;DSN1;BUB3;BUB1;CLASP1;UBE2C;RCC2;NDE1;PLK1;NDC80;ZWINT;CENPE;KIF18A;CENPF;PSMC3;PSMC4;CENPI;PSMC1;CENPK;CE…
Mitotic Prometaphase_Homo sapiens_R-HSA-68877	55/107	3.61856e-17	ERCC6L;ZWILCH;BUB1B;CASC5;CDC20;SGOL2;SGOL1;PPP2R1A;NUF2;KNTC1;NDEL1;SEC13;PPP2R5B;PPP2R5D;SMC1A;RANGAP1;CKAP5;KIF2A;INCENP;BIRC5;KIF2C;MAPRE1;PAFAH1B1;CDCA5;NCAPG;CDCA8;CENPA;NCAPH;AURKB;SKA1;CCNB2;CCNB1;DSN1;BUB3;BUB1;CLASP1;RCC2;NDE1;PLK1;NDC80;ZWINT;CENPE;KIF18A;CENPF;CENPI;CENPK;CENPL;CDK1;CENPM;CENPN;NCAPD2;CENPO;SPC24;MAD2L1;SPC25
Resolution of Sister Chromatid Cohesion_Homo sapiens_R-HSA-2500257	52/99	7.81861e-17	ERCC6L;ZWILCH;BUB1B;CASC5;CDC20;SGOL2;SGOL1;PPP2R1A;NUF2;KNTC1;NDEL1;SEC13;PPP2R5B;PPP2R5D;SMC1A;RANGAP1;CKAP5;KIF2A;INCENP;BIRC5;KIF2C;MAPRE1;PAFAH1B1;CDCA5;CDCA8;CENPA;AURKB;SKA1;CCNB2;CCNB1;DSN1;BUB3;BUB1;CLASP1;RCC2;NDE1;PLK1;NDC80;ZWINT;CENPE;KIF18A;CENPF;CENPI;CENPK;CENPL;CDK1;CENPM;CENPN;CENPO;SPC24;MAD2L1;SPC25
Mitotic Anaphase_Homo sapiens_R-HSA-68882	71/173	4.60065e-15	ERCC6L;ZWILCH;BUB1B;CASC5;LMNB1;CDC20;PSMD8;PSMD9;PSMD6;SGOL2;SGOL1;PTTG1;PPP2R1A;PSMD2;CDC27;NUF2;KNTC1;EMD;TMPO;NDEL1;SEC13;PPP2R5B;UBE2E1;VRK1;PPP2R5D;SMC1A;RANGAP1;CKAP5;PSMA6;KIF2A;ESPL1;INCENP;PSME4;BIRC5;KIF2C;MAPRE1;PAFAH1B1;PSMD11;CDCA5;CDCA8;CENPA;AURKB;SKA1;PSMA7;PSMB6;PSMB7;DSN1;BUB3;BUB1;CLASP1;UBE2C;RCC2;NDE1;PLK1;NDC80;ZWINT;CENPE;KIF18A;CENPF;PSMC3;PSMC4;CENPI;PSMC1;CENPK;CENPL;CE…
RHO GTPases Activate Formins_Homo sapiens_R-HSA-5663220	57/114	5.06945e-17	ITGB1;ERCC6L;ZWILCH;BUB1B;CASC5;ACTG1;CDC20;SGOL2;SGOL1;PPP2R1A;NUF2;KNTC1;NDEL1;SEC13;PPP2R5B;PPP2R5D;RHOC;RANGAP1;CKAP5;RHOA;KIF2A;INCENP;BIRC5;KIF2C;PFN1;MAPRE1;PAFAH1B1;SRF;CDCA8;CENPA;AURKB;SKA1;DSN1;DVL2;BUB3;BUB1;CLASP1;RCC2;NDE1;PLK1;NDC80;ZWINT;FMNL3;CENPE;KIF18A;CENPF;FMNL1;FMNL2;CENPI;CENPK;CENPL;CENPM;CENPN;CENPO;SPC24;MAD2L1;SPC25
Cell Cycle Checkpoints_Homo sapiens_R-HSA-69620	72/182	2.81798e-14	MCM7;YWHAB;MCM8;BUB1B;MCM10;BRCA1;CDC20;PSMD8;PSMD9;PSMD6;EXO1;PSMD2;CHEK1;CDC27;NBN;WHSC1;GTSE1;PIAS4;RFC3;RMI2;RFC2;RMI1;TOP3A;H2AFX;UBE2E1;CDC25C;CDC25A;CCNA2;PSMA6;CCNE2;CCNE1;PSME4;MCM3;MCM4;MCM5;DNA2;MCM6;HIST1H2BB;HIST1H2BM;BLM;PSMD11;HIST1H2BO;HIST1H2BJ;HIST1H2BL;PKMYT1;PSMA7;PSMB6;CCNB2;PSMB7;BRIP1;CCNB1;WRN;ORC6;CDC45;ORC1;PCBP4;CLSPN;BUB3;ATRIP;BARD1;UBE2C;RPA1;CDC7;HIST1H4A;WEE1;PSMC3…
Separation of Sister Chromatids_Homo sapiens_R-HSA-2467813	67/162	1.71902e-14	ERCC6L;ZWILCH;BUB1B;CASC5;CDC20;PSMD8;PSMD9;PSMD6;SGOL2;SGOL1;PTTG1;PPP2R1A;PSMD2;CDC27;NUF2;KNTC1;NDEL1;SEC13;PPP2R5B;UBE2E1;PPP2R5D;SMC1A;RANGAP1;CKAP5;PSMA6;KIF2A;ESPL1;INCENP;PSME4;BIRC5;KIF2C;MAPRE1;PAFAH1B1;PSMD11;CDCA5;CDCA8;CENPA;AURKB;SKA1;PSMA7;PSMB6;PSMB7;DSN1;BUB3;BUB1;CLASP1;UBE2C;RCC2;NDE1;PLK1;NDC80;ZWINT;CENPE;KIF18A;CENPF;PSMC3;PSMC4;CENPI;PSMC1;CENPK;CENPL;CENPM;CENPN;CENPO;SPC2…
G2/M Checkpoints_Homo sapiens_R-HSA-69481	61/150	6.17817e-13	MCM7;YWHAB;MCM8;MCM10;BRCA1;PSMD8;PSMD9;PSMD6;EXO1;PSMD2;CHEK1;NBN;WHSC1;GTSE1;PIAS4;RFC3;RMI2;RFC2;RMI1;TOP3A;H2AFX;CDC25C;CDC25A;PSMA6;PSME4;MCM3;MCM4;MCM5;DNA2;MCM6;HIST1H2BB;HIST1H2BM;BLM;PSMD11;HIST1H2BO;HIST1H2BJ;HIST1H2BL;PKMYT1;PSMA7;PSMB6;CCNB2;PSMB7;BRIP1;CCNB1;WRN;ORC6;CDC45;ORC1;CLSPN;ATRIP;BARD1;RPA1;CDC7;HIST1H4A;WEE1;PSMC3;PSMC4;PSMC1;UBE2N;CDK1;RAD1
DNA Replication_Homo sapiens_R-HSA-69306	48/105	1.06434e-12	PRIM2;FEN1;PCNA;PSMD11;MCM7;MCM8;PRIM1;GMNN;MCM10;PSMA7;PSMD8;PSMB6;PSMD9;PSMB7;FZR1;PSMD6;ORC6;CDC45;ORC1;PSMD2;POLD1;E2F1;E2F2;E2F3;POLE;GINS1;GINS2;CDT1;RFC3;LIG1;RFC2;GINS3;GINS4;RPA1;CDC7;CCNA2;POLA1;PSMA6;PSMC3;PSMC4;POLE2;PSMC1;PSME4;MCM3;MCM4;MCM5;DNA2;MCM6
Mitotic G2-G2/M phases_Homo sapiens_R-HSA-453274	65/175	1.39332e-11	FOXM1;PSMD8;PSMD9;PSMD6;ACTR1A;TUBA1A;PPP2R1A;PSMD2;CEP250;NEK2;MYBL2;PRKACA;GTSE1;LIN52;BORA;PPP1R12A;FKBPL;CSNK1E;HAUS5;CDC25C;TUBG1;CKAP5;CDC25A;HAUS2;HAUS1;CCNA2;PSMA6;PSME4;MAPRE1;OPTN;PAFAH1B1;PSMD11;LIN37;DCTN1;HMMR;PKMYT1;PSMA7;AURKA;PSMB6;CCNB2;PSMB7;CCNB1;HAUS8;E2F1;E2F3;PCNT;CLASP1;CEP78;PLK4;DYNC1H1;ODF2;NDE1;CEP152;PLK1;TUBB4B;TPX2;NEDD1;CENPF;WEE1;PSMC3;PSMC4;PSMC1;CENPJ;ALMS1;CDK1
Mitotic G1-G1/S phases_Homo sapiens_R-HSA-453279	55/136	1.08409e-11	TOP2A;MCM7;MCM8;MCM10;PSMD8;PSMD9;PSMD6;CCND1;PPP2R1A;PSMD2;MYBL2;FBXO5;POLE;LIN52;CDC25A;CCNA2;PSMA6;RBL1;CCNE2;CCNE1;MCM3;MCM4;MCM5;MCM6;PRIM2;PCNA;PSMD11;LIN37;HDAC1;PRIM1;TYMS;PKMYT1;PSMA7;PSMB6;PSMB7;CCNB1;ORC6;CDC45;ORC1;E2F1;E2F2;E2F3;CDT1;RRM2;RPA1;CDC7;PPP2R3B;POLA1;WEE1;CDK6;PSMC3;PSMC4;POLE2;PSMC1;CDK1
DNA Double-Strand Break Repair_Homo sapiens_R-HSA-5693532	57/145	1.79791e-11	FEN1;RIF1;BRCA1;BRCA2;EME1;EXO1;CHEK1;NBN;WHSC1;KPNA2;POLE;GEN1;PIAS4;TIPIN;RFC3;RMI2;RFC2;RMI1;TOP3A;H2AFX;CCNA2;TIMELESS;DNA2;HIST1H2BB;HIST1H2BM;BLM;PCNA;HIST1H2BO;HIST1H2BJ;PRKDC;HIST1H2BL;RAD51AP1;BRIP1;WRN;MAPK8;SLX4;PPP4C;POLD1;CLSPN;ATRIP;NHEJ1;BARD1;POLQ;XRCC6;KDM4B;XRCC4;EYA4;RPA1;XRCC1;HIST1H4A;PPP5C;RAD51;POLE2;TDP1;ERCC1;UBE2N;RAD1
G2/M Transition_Homo sapiens_R-HSA-69275	63/173	7.54199e-11	FOXM1;PSMD8;PSMD9;PSMD6;ACTR1A;TUBA1A;PPP2R1A;PSMD2;CEP250;NEK2;MYBL2;PRKACA;GTSE1;LIN52;BORA;PPP1R12A;FKBPL;CSNK1E;HAUS5;CDC25C;TUBG1;CKAP5;CDC25A;HAUS2;HAUS1;CCNA2;PSMA6;PSME4;MAPRE1;OPTN;PAFAH1B1;PSMD11;LIN37;DCTN1;HMMR;PKMYT1;PSMA7;AURKA;PSMB6;CCNB2;PSMB7;CCNB1;HAUS8;PCNT;CLASP1;CEP78;PLK4;DYNC1H1;ODF2;NDE1;CEP152;PLK1;TUBB4B;TPX2;NEDD1;CENPF;WEE1;PSMC3;PSMC4;PSMC1;CENPJ;ALMS1;CDK1
S Phase_Homo sapiens_R-HSA-69242	50/124	1.0504e-10	FEN1;MCM7;MCM8;PSMD8;PSMD9;PSMD6;CCND1;PSMD2;POLE;RFC3;LIG1;RFC2;ESCO2;SMC1A;CDC25A;CCNA2;PSMA6;CCNE2;CCNE1;PSME4;MCM3;MCM4;MCM5;DNA2;MCM6;PRIM2;PCNA;PSMD11;CDCA5;PRIM1;PSMA7;PSMB6;PSMB7;FZR1;ORC6;CDC45;ORC1;POLD1;GINS1;GINS2;CDT1;GINS3;GINS4;RPA1;POLA1;WEE1;PSMC3;PSMC4;POLE2;PSMC1
Synthesis of DNA_Homo sapiens_R-HSA-69239	42/97	2.28925e-10	PRIM2;FEN1;PCNA;PSMD11;MCM7;MCM8;PRIM1;PSMA7;PSMD8;PSMB6;PSMD9;PSMB7;FZR1;PSMD6;ORC6;CDC45;ORC1;PSMD2;POLD1;POLE;GINS1;GINS2;CDT1;RFC3;LIG1;RFC2;GINS3;GINS4;RPA1;CCNA2;POLA1;PSMA6;PSMC3;PSMC4;POLE2;PSMC1;PSME4;MCM3;MCM4;MCM5;DNA2;MCM6
DNA strand elongation_Homo sapiens_R-HSA-69190	22/32	4.53447e-11	GINS1;GINS2;PRIM2;RFC3;FEN1;PCNA;LIG1;MCM7;RFC2;MCM8;GINS3;PRIM1;GINS4;RPA1;POLA1;CDC45;POLD1;MCM3;MCM4;MCM5;DNA2;MCM6
G1/S Transition_Homo sapiens_R-HSA-69206	46/112	2.79666e-10	PRIM2;PCNA;PSMD11;MCM7;MCM8;PRIM1;MCM10;TYMS;PKMYT1;PSMA7;PSMD8;PSMB6;PSMD9;PSMB7;PSMD6;CCNB1;ORC6;CDC45;CCND1;ORC1;PPP2R1A;PSMD2;E2F1;FBXO5;POLE;CDT1;RRM2;RPA1;CDC7;PPP2R3B;CDC25A;CCNA2;POLA1;PSMA6;WEE1;PSMC3;CCNE2;PSMC4;CCNE1;POLE2;PSMC1;CDK1;MCM3;MCM4;MCM5;MCM6
Chromosome Maintenance_Homo sapiens_R-HSA-73886	39/86	1.86252e-10	HIST1H2BM;PRIM2;FEN1;PCNA;HIST1H2BO;HIST1H2BJ;HIST1H2BL;PRIM1;HJURP;CASC5;CENPA;RUVBL2;POLD1;HIST1H2AD;OIP5;POLE;HIST1H2AB;ACD;RFC3;CENPW;LIG1;RFC2;H2AFZ;HIST1H2AJ;H2AFX;RPA1;POLA1;HIST1H4A;DKC1;CENPI;POLE2;CENPK;CENPL;CENPM;CENPN;DNA2;CENPO;HIST1H2BB;WRAP53
DNA Repair_Homo sapiens_R-HSA-73894	86/285	2.1939e-09	DCLRE1B;UFD1L;FEN1;RIF1;BRCA1;BRCA2;EME1;EXO1;CHEK1;NBN;WHSC1;KPNA2;POLE;HMGN1;GEN1;PIAS4;PIAS3;TIPIN;RMI2;RFC3;LIG1;RMI1;RFC2;TOP3A;USP45;H2AFX;CHD1L;CCNA2;FANCD2;TIMELESS;DNA2;HIST1H2BB;DTL;HIST1H2BM;BLM;PCNA;HIST1H2BO;HIST1H2BJ;PRKDC;USP10;HIST1H2BL;RAD51AP1;TFPT;BRIP1;WRN;MAPK8;PPP4C;SLX4;POLR2A;NTHL1;POLD1;POLR2D;ASCC3;CLSPN;ATRIP;NHEJ1;BARD1;FANCI;POLQ;XRCC6;KDM4B;XRCC4;FANCM;EYA4;RPA1;FANC…
Homology Directed Repair_Homo sapiens_R-HSA-5693538	46/118	2.13521e-09	HIST1H2BM;BLM;FEN1;PCNA;HIST1H2BO;HIST1H2BJ;HIST1H2BL;BRCA1;BRCA2;RAD51AP1;BRIP1;WRN;SLX4;PPP4C;EME1;EXO1;POLD1;CHEK1;NBN;WHSC1;CLSPN;ATRIP;POLE;GEN1;PIAS4;BARD1;POLQ;TIPIN;RFC3;RMI2;RFC2;RMI1;TOP3A;H2AFX;RPA1;XRCC1;CCNA2;HIST1H4A;RAD51;POLE2;ERCC1;UBE2N;TIMELESS;RAD1;DNA2;HIST1H2BB
DNA Replication Pre-Initiation_Homo sapiens_R-HSA-69002	35/82	1.11813e-08	PRIM2;PSMD11;MCM7;MCM8;PRIM1;GMNN;MCM10;PSMA7;PSMD8;PSMB6;PSMD9;PSMB7;PSMD6;ORC6;CDC45;ORC1;PSMD2;E2F1;E2F2;E2F3;POLE;CDT1;RPA1;CDC7;POLA1;PSMA6;PSMC3;PSMC4;POLE2;PSMC1;PSME4;MCM3;MCM4;MCM5;MCM6
M/G1 Transition_Homo sapiens_R-HSA-68874	35/82	1.11813e-08	PRIM2;PSMD11;MCM7;MCM8;PRIM1;GMNN;MCM10;PSMA7;PSMD8;PSMB6;PSMD9;PSMB7;PSMD6;ORC6;CDC45;ORC1;PSMD2;E2F1;E2F2;E2F3;POLE;CDT1;RPA1;CDC7;POLA1;PSMA6;PSMC3;PSMC4;POLE2;PSMC1;PSME4;MCM3;MCM4;MCM5;MCM6
HDR through Homologous Recombination (HR) or Single Strand Annealing (SSA)_Homo sapiens_R-HSA-5693567	43/112	1.21006e-08	HIST1H2BM;BLM;PCNA;HIST1H2BO;HIST1H2BJ;HIST1H2BL;BRCA1;BRCA2;RAD51AP1;BRIP1;WRN;SLX4;PPP4C;EME1;EXO1;POLD1;CHEK1;NBN;WHSC1;CLSPN;ATRIP;POLE;GEN1;PIAS4;BARD1;TIPIN;RFC3;RMI2;RFC2;RMI1;TOP3A;H2AFX;RPA1;CCNA2;HIST1H4A;RAD51;POLE2;ERCC1;UBE2N;TIMELESS;RAD1;DNA2;HIST1H2BB
AURKA Activation by TPX2_Homo sapiens_R-HSA-8854518	33/72	3.28693e-09	DCTN1;HMMR;AURKA;ACTR1A;TUBA1A;HAUS8;PPP2R1A;CEP250;NEK2;PCNT;PRKACA;CLASP1;CEP78;PLK4;DYNC1H1;ODF2;NDE1;CEP152;PLK1;HAUS5;CSNK1E;TUBG1;TUBB4B;CKAP5;HAUS2;HAUS1;TPX2;NEDD1;CENPJ;ALMS1;CDK1;MAPRE1;PAFAH1B1
Assembly of collagen fibrils and other multimeric structures_Homo sapiens_R-HSA-2022090	27/54	8.39854e-09	COL15A1;COL11A1;LOXL1;LOXL2;CTSB;COL27A1;DST;MMP9;COL1A1;COL3A1;COL1A2;MMP13;BMP1;COL5A1;LOX;COL4A2;COL4A1;COL7A1;COL5A3;COL6A2;COL5A2;COL6A1;COL8A2;COL8A1;COL6A3;TLL2;PLEC
Telomere Maintenance_Homo sapiens_R-HSA-157579	28/59	1.95039e-08	HIST1H2BM;PRIM2;FEN1;PCNA;HIST1H2BO;HIST1H2BJ;HIST1H2BL;PRIM1;RUVBL2;POLD1;HIST1H2AD;POLE;HIST1H2AB;ACD;RFC3;LIG1;RFC2;H2AFZ;HIST1H2AJ;H2AFX;RPA1;POLA1;HIST1H4A;DKC1;POLE2;DNA2;HIST1H2BB;WRAP53
G2/M DNA damage checkpoint_Homo sapiens_R-HSA-69473	32/78	1.44038e-07	HIST1H2BM;BLM;HIST1H2BO;HIST1H2BJ;YWHAB;HIST1H2BL;BRCA1;BRIP1;WRN;CCNB1;EXO1;CHEK1;NBN;WHSC1;ATRIP;PIAS4;BARD1;RFC3;RMI2;RFC2;RMI1;H2AFX;TOP3A;RPA1;CDC25C;HIST1H4A;WEE1;CDK1;UBE2N;RAD1;DNA2;HIST1H2BB
Regulation of PLK1 Activity at G2/M Transition_Homo sapiens_R-HSA-2565942	36/87	1.86501e-08	DCTN1;AURKA;CCNB2;ACTR1A;CCNB1;TUBA1A;HAUS8;PPP2R1A;CEP250;NEK2;PCNT;PRKACA;CLASP1;CEP78;PLK4;DYNC1H1;PPP1R12A;BORA;ODF2;NDE1;CEP152;PLK1;HAUS5;CSNK1E;TUBG1;TUBB4B;CKAP5;HAUS2;HAUS1;NEDD1;CENPJ;ALMS1;CDK1;MAPRE1;OPTN;PAFAH1B1
Regulation of TP53 Activity through Phosphorylation_Homo sapiens_R-HSA-6804756	36/89	3.78493e-08	PRKAA1;BLM;DYRK2;TP53RK;BRCA1;AURKB;AURKA;NUAK1;BRIP1;WRN;EXO1;CHEK1;NBN;ATRIP;BARD1;RFC3;RMI2;PRKAB2;TBP;RFC2;RMI1;TAF13;TOP3A;RPA1;SSRP1;HIPK1;MAPK14;CCNA2;TPX2;TAF6;RAD1;DNA2;TAF5;TAF4;TAF3;TAF2
Extracellular matrix organization_Homo sapiens_R-HSA-1474244	79/283	3.72676e-07	ITGB1;SPARC;ITGB3;SERPINE1;COL12A1;ICAM2;TNC;PLOD3;PLOD1;LAMC1;LOXL1;HAPLN1;LOXL2;ADAMTS5;EFEMP2;IBSP;ADAMTS1;CAPN5;MADCAM1;ITGAV;CTSB;COL27A1;DST;MMP1;ACTN1;ITGA2;ITGA1;PRKCA;HSPG2;MMP9;MMP14;VCAN;MMP13;COL4A2;LOX;COL4A1;COL6A2;MMP17;COL6A1;COL8A2;ADAM9;COL6A3;COL8A1;ITGA5;MATN3;PLEC;FBN2;COL15A1;SDC2;COL11A1;SDC3;PDGFB;PDGFA;LTBP2;NID1;LTBP1;NID2;THBS1;ADAMTS16;ACAN;ADAMTS14;SERPINH1;TGFB1;FN1;…
E2F mediated regulation of DNA replication_Homo sapiens_R-HSA-113510	19/33	7.2162e-08	CDT1;PRIM2;RRM2;PCNA;MCM8;PRIM1;PPP2R3B;TYMS;CDC25A;POLA1;CCNB1;ORC6;CDC45;ORC1;PPP2R1A;CCNE1;CDK1;E2F1;FBXO5
Processing of DNA double-strand break ends_Homo sapiens_R-HSA-5693607	32/81	4.03407e-07	HIST1H2BM;BLM;HIST1H2BO;HIST1H2BJ;HIST1H2BL;BRCA1;BRIP1;WRN;PPP4C;EXO1;CHEK1;NBN;WHSC1;CLSPN;ATRIP;PIAS4;BARD1;RFC3;RMI2;TIPIN;RFC2;RMI1;H2AFX;TOP3A;RPA1;CCNA2;HIST1H4A;UBE2N;TIMELESS;RAD1;DNA2;HIST1H2BB
Loss of Nlp from mitotic centrosomes_Homo sapiens_R-HSA-380259	30/69	7.42546e-08	DCTN1;ACTR1A;TUBA1A;HAUS8;PPP2R1A;CEP250;NEK2;PCNT;PRKACA;CLASP1;CEP78;PLK4;DYNC1H1;ODF2;NDE1;CEP152;PLK1;HAUS5;CSNK1E;TUBG1;TUBB4B;CKAP5;HAUS2;HAUS1;NEDD1;CENPJ;ALMS1;CDK1;MAPRE1;PAFAH1B1
Loss of proteins required for interphase microtubule organization from the centrosome_Homo sapiens_R-HSA-380284	30/69	7.42546e-08	DCTN1;ACTR1A;TUBA1A;HAUS8;PPP2R1A;CEP250;NEK2;PCNT;PRKACA;CLASP1;CEP78;PLK4;DYNC1H1;ODF2;NDE1;CEP152;PLK1;HAUS5;CSNK1E;TUBG1;TUBB4B;CKAP5;HAUS2;HAUS1;NEDD1;CENPJ;ALMS1;CDK1;MAPRE1;PAFAH1B1
Activation of the pre-replicative complex_Homo sapiens_R-HSA-68962	18/30	6.62346e-08	CDT1;PRIM2;MCM7;MCM8;PRIM1;RPA1;CDC7;MCM10;POLA1;ORC6;CDC45;ORC1;POLE2;MCM3;MCM4;MCM5;MCM6;POLE
Regulation of TP53 Activity_Homo sapiens_R-HSA-5633007	49/151	5.68073e-07	DYRK2;TP53RK;SETD8;EHMT1;BRCA1;PPP2R1A;EXO1;CHEK1;AKT1;NBN;PRKAB2;RFC3;RMI2;TBP;RFC2;RMI1;TOP3A;CCNA2;DNA2;PRKAA1;BLM;HDAC2;HDAC1;MAPKAP1;AURKB;AURKA;NUAK1;BRIP1;WRN;MTA2;ATRIP;BARD1;BRPF1;TAF13;RPA1;SSRP1;HIPK1;MAPK14;POU4F1;PML;GATAD2A;TPX2;CDK1;TAF6;RAD1;TAF5;TAF4;TAF3;TAF2
Activation of ATR in response to replication stress_Homo sapiens_R-HSA-176187	20/37	1.36576e-07	RFC3;MCM7;RFC2;MCM8;RPA1;CDC7;MCM10;CDC25C;CDC25A;ORC6;CDC45;ORC1;CHEK1;MCM3;MCM4;MCM5;RAD1;MCM6;CLSPN;ATRIP
Regulation of DNA replication_Homo sapiens_R-HSA-69304	29/75	2.3349e-06	PSMD11;MCM7;MCM8;GMNN;MCM10;PSMA7;PSMD8;PSMB6;PSMD9;PSMB7;FZR1;PSMD6;ORC6;ORC1;PSMD2;E2F1;E2F2;E2F3;CDT1;CCNA2;PSMA6;PSMC3;PSMC4;PSMC1;PSME4;MCM3;MCM4;MCM5;MCM6
HDR through Homologous Recombination (HRR)_Homo sapiens_R-HSA-5685942	27/64	6.87754e-07	BLM;PCNA;BRCA1;BRCA2;RAD51AP1;BRIP1;WRN;SLX4;EME1;EXO1;POLD1;CHEK1;NBN;ATRIP;POLE;GEN1;BARD1;RFC3;RMI2;RFC2;RMI1;TOP3A;RPA1;RAD51;POLE2;RAD1;DNA2
Centrosome maturation_Homo sapiens_R-HSA-380287	31/79	7.25767e-07	DCTN1;ACTR1A;CCNB1;TUBA1A;HAUS8;PPP2R1A;CEP250;NEK2;PCNT;PRKACA;CLASP1;CEP78;PLK4;DYNC1H1;ODF2;NDE1;CEP152;PLK1;HAUS5;CSNK1E;TUBG1;TUBB4B;CKAP5;HAUS2;HAUS1;NEDD1;CENPJ;ALMS1;CDK1;MAPRE1;PAFAH1B1
Recruitment of mitotic centrosome proteins and complexes_Homo sapiens_R-HSA-380270	31/79	7.25767e-07	DCTN1;ACTR1A;CCNB1;TUBA1A;HAUS8;PPP2R1A;CEP250;NEK2;PCNT;PRKACA;CLASP1;CEP78;PLK4;DYNC1H1;ODF2;NDE1;CEP152;PLK1;HAUS5;CSNK1E;TUBG1;TUBB4B;CKAP5;HAUS2;HAUS1;NEDD1;CENPJ;ALMS1;CDK1;MAPRE1;PAFAH1B1
Collagen formation_Homo sapiens_R-HSA-1474290	32/85	1.42753e-06	COL15A1;COL11A1;COL12A1;PLOD3;PLOD1;LOXL1;LOXL2;ADAMTS14;SERPINH1;CTSB;COL27A1;DST;MMP9;COL1A1;COL3A1;COL1A2;MMP13;BMP1;COL5A1;LOX;COL4A2;COL4A1;COL7A1;COL5A3;COL6A2;COL5A2;COL6A1;COL8A2;COL8A1;COL6A3;TLL2;PLEC
Extension of Telomeres_Homo sapiens_R-HSA-180786	16/28	9.10647e-07	PRIM2;RFC3;FEN1;PCNA;LIG1;RFC2;PRIM1;RPA1;POLA1;DKC1;POLE2;POLD1;RUVBL2;DNA2;POLE;WRAP53
DNA Damage/Telomere Stress Induced Senescence_Homo sapiens_R-HSA-2559586	25/59	1.60072e-06	HIST1H2BM;HIST1H2BO;HIST1H2BJ;HIST1H2BL;LMNB1;EP400;HIST1H1D;HIST1H1E;HIST1H2AD;NBN;HIST1H1A;HIST1H1B;HIST1H2AB;HIST1H1C;ACD;H2AFZ;HIST1H2AJ;H2AFX;HMGA1;HMGA2;CCNA2;HIST1H4A;CCNE2;CCNE1;HIST1H2BB
Assembly of the pre-replicative complex_Homo sapiens_R-HSA-68867	26/67	7.10076e-06	PSMD11;MCM7;MCM8;GMNN;PSMA7;PSMD8;PSMB6;PSMD9;PSMB7;PSMD6;ORC6;ORC1;PSMD2;E2F1;E2F2;E2F3;CDT1;PSMA6;PSMC3;PSMC4;PSMC1;PSME4;MCM3;MCM4;MCM5;MCM6
Homologous DNA Pairing and Strand Exchange_Homo sapiens_R-HSA-5693579	20/42	1.93405e-06	BARD1;RFC3;RMI2;BLM;RFC2;RMI1;TOP3A;RPA1;BRCA1;BRCA2;RAD51AP1;BRIP1;WRN;RAD51;EXO1;CHEK1;RAD1;DNA2;NBN;ATRIP
Regulation of mitotic cell cycle_Homo sapiens_R-HSA-453276	30/85	1.3554e-05	PSMD11;BUB1B;AURKB;PSMA7;AURKA;CDC20;PSMD8;PSMB6;PSMD9;PSMB7;FZR1;PSMD6;CCNB1;PTTG1;PSMD2;CDC27;NEK2;FBXO5;BUB3;UBE2C;PLK1;UBE2E1;CCNA2;PSMA6;PSMC3;PSMC4;PSMC1;PSME4;CDK1;MAD2L1
APC/C-mediated degradation of cell cycle proteins_Homo sapiens_R-HSA-174143	30/85	1.3554e-05	PSMD11;BUB1B;AURKB;PSMA7;AURKA;CDC20;PSMD8;PSMB6;PSMD9;PSMB7;FZR1;PSMD6;CCNB1;PTTG1;PSMD2;CDC27;NEK2;FBXO5;BUB3;UBE2C;PLK1;UBE2E1;CCNA2;PSMA6;PSMC3;PSMC4;PSMC1;PSME4;CDK1;MAD2L1
Kinesins_Homo sapiens_R-HSA-983189	21/44	1.02377e-06	KIF23;KIF22;KIF11;KIF15;CENPE;KIF18A;KIF18B;KLC2;KIF2A;RACGAP1;KIF4B;KIFC1;KIF5C;KIF26B;KIF4A;KIF5B;KIF13B;KIF2C;KIF20A;KIF3C;KIF20B
Presynaptic phase of homologous DNA pairing and strand exchange_Homo sapiens_R-HSA-5693616	19/39	2.26236e-06	BARD1;RFC3;RMI2;BLM;RFC2;RMI1;TOP3A;RPA1;BRCA1;BRCA2;BRIP1;WRN;RAD51;EXO1;CHEK1;RAD1;DNA2;NBN;ATRIP
Anchoring of the basal body to the plasma membrane_Homo sapiens_R-HSA-5620912	34/97	4.42582e-06	C2CD3;DCTN1;TTBK2;ACTR1A;TUBA1A;HAUS8;PPP2R1A;CEP250;NEK2;PCNT;MARK4;PRKACA;CLASP1;CEP78;PLK4;DYNC1H1;ODF2;NDE1;CEP152;PLK1;CSNK1E;HAUS5;TUBG1;TUBB4B;CKAP5;SEPT2;HAUS2;HAUS1;NEDD1;CENPJ;ALMS1;CDK1;MAPRE1;PAFAH1B1
Deposition of new CENPA-containing nucleosomes at the centromere_Homo sapiens_R-HSA-606279	22/52	6.89583e-06	HIST1H2BM;CENPW;HIST1H2BO;HIST1H2BJ;H2AFZ;HIST1H2BL;HIST1H2AJ;H2AFX;HJURP;CASC5;CENPA;HIST1H4A;CENPI;CENPK;CENPL;CENPM;HIST1H2AD;CENPN;OIP5;CENPO;HIST1H2BB;HIST1H2AB
Nucleosome assembly_Homo sapiens_R-HSA-774815	22/52	6.89583e-06	HIST1H2BM;CENPW;HIST1H2BO;HIST1H2BJ;H2AFZ;HIST1H2BL;HIST1H2AJ;H2AFX;HJURP;CASC5;CENPA;HIST1H4A;CENPI;CENPK;CENPL;CENPM;HIST1H2AD;CENPN;OIP5;CENPO;HIST1H2BB;HIST1H2AB
MHC class II antigen presentation_Homo sapiens_R-HSA-2132295	35/103	7.14424e-06	SEC23A;SAR1B;DCTN1;CLTA;AP2A1;KIF11;IFI30;AP2A2;KIF15;ACTR1A;KLC2;RACGAP1;KIF5C;KIF5B;AP2S1;AP1S2;KIF3C;CTSC;CTSB;CTSA;DYNC1H1;SEC13;SEC24A;AP1B1;KIF23;KIF22;DNM1;CENPE;KIF18A;KIF2A;KIF4B;KIF4A;KIF2C;KIF20A;LGMN
Rho GTPase cycle_Homo sapiens_R-HSA-194840	40/122	4.4994e-06	ARHGAP11A;ARHGAP11B;TRIO;GDI1;RASGRF2;ARHGAP1;KALRN;FGD1;ARHGAP35;RHOBTB1;FGD2;SYDE1;RACGAP1;ARHGAP40;OPHN1;CHN1;RAC3;ECT2;STARD13;PLEKHG2;STARD8;RHOG;ARHGEF18;HMHA1;ARAP3;MYO9B;ARHGAP26;RHOC;RHOA;VAV2;TIAM2;ARHGAP10;TIAM1;ARHGAP31;DEPDC1B;DEPDC7;DLC1;RHOJ;TRIP10;ARHGEF2
Resolution of D-loop Structures through Holliday Junction Intermediates_Homo sapiens_R-HSA-5693568	17/32	1.65694e-06	GEN1;BARD1;RMI2;BLM;RMI1;TOP3A;BRCA1;BRCA2;RAD51AP1;BRIP1;WRN;RAD51;SLX4;EME1;EXO1;DNA2;NBN
Resolution of D-Loop Structures_Homo sapiens_R-HSA-5693537	17/33	2.90205e-06	GEN1;BARD1;RMI2;BLM;RMI1;TOP3A;BRCA1;BRCA2;RAD51AP1;BRIP1;WRN;RAD51;SLX4;EME1;EXO1;DNA2;NBN
Removal of licensing factors from origins_Homo sapiens_R-HSA-69300	26/72	3.16249e-05	PSMD11;MCM7;MCM8;GMNN;MCM10;PSMA7;PSMD8;PSMB6;PSMD9;PSMB7;FZR1;PSMD6;ORC6;ORC1;PSMD2;CDT1;CCNA2;PSMA6;PSMC3;PSMC4;PSMC1;PSME4;MCM3;MCM4;MCM5;MCM6
Golgi-to-ER retrograde transport_Homo sapiens_R-HSA-8856688	36/110	1.3844e-05	ARF4;KDELR1;DCTN1;COPB1;KIF11;BICD1;BICD2;KIF15;KLC2;RACGAP1;KIF5C;KIF5B;KIF13B;KIF3C;DYNC1H1;GALNT2;GALNT1;SURF4;GBF1;KIF23;KIF22;ARFGAP3;ARFGAP1;ARCN1;CENPE;KIF18A;KIF18B;KIF2A;KIF4B;KIF4A;KIF26B;KDELR2;KIF2C;KIF20A;KIF20B;PAFAH1B1
HDR through Single Strand Annealing (SSA)_Homo sapiens_R-HSA-5685938	18/37	4.28922e-06	BARD1;RFC3;RMI2;BLM;RFC2;RMI1;TOP3A;RPA1;BRCA1;BRIP1;WRN;RAD51;EXO1;ERCC1;RAD1;DNA2;NBN;ATRIP
TP53 Regulates Transcription of Cell Cycle Genes_Homo sapiens_R-HSA-6791312	21/48	5.86718e-06	PCNA;GADD45A;PRMT1;PLK2;ARID3A;CDC25C;AURKA;CCNA2;CCNB1;RBL1;CCNE2;CCNE1;PCBP4;CENPJ;CARM1;CNOT3;RQCD1;CDK1;E2F1;BAX;E2F7
Programmed Cell Death_Homo sapiens_R-HSA-5357801	47/166	5.45408e-05	PSMD11;YWHAB;HMGB2;PSMA7;LMNB1;PSMD8;PSMB6;PSMD9;PSMB7;PSMD6;MAPK8;PSMD2;E2F1;TNFSF10;HIST1H1D;AKT1;PMAIP1;HIST1H1E;CLSPN;BAK1;DNM1L;BID;PAK2;HIST1H1A;HIST1H1B;HIST1H1C;MLKL;APAF1;PRKCD;DAPK3;TNFRSF10B;TNFRSF10A;TRAF2;TICAM1;ARHGAP10;PSMA6;PSMC3;PSMC4;PSMC1;PSME4;BAX;CTNNB1;VIM;TLR4;KPNB1;BCL2L1;PLEC
COPI-dependent Golgi-to-ER retrograde traffic_Homo sapiens_R-HSA-6811434	29/81	1.36933e-05	ARF4;KDELR1;COPB1;KIF11;KIF15;KLC2;RACGAP1;KIF5C;KIF5B;KIF13B;KIF3C;GBF1;SURF4;KIF23;KIF22;ARFGAP3;ARFGAP1;ARCN1;CENPE;KIF18A;KIF18B;KIF2A;KIF4B;KIF4A;KIF26B;KDELR2;KIF2C;KIF20A;KIF20B
Unwinding of DNA_Homo sapiens_R-HSA-176974	11/12	2.0056e-08	GINS1;GINS2;CDC45;MCM7;MCM8;GINS3;GINS4;MCM3;MCM4;MCM5;MCM6
Mitotic Prophase_Homo sapiens_R-HSA-68875	34/107	4.70187e-05	HIST1H2BM;HIST1H2BO;HIST1H2BJ;SETD8;NUP188;HIST1H2BL;NCAPG2;LMNB1;GOLGA2;CCNB2;CCNB1;PPP2R1A;HIST1H2AD;RAE1;EMD;HIST1H2AB;TMPO;H2AFZ;NEK6;PLK1;HIST1H2AJ;H2AFX;VRK1;PRKCA;MASTL;NUP93;CTDNEP1;HIST1H4A;CNEP1R1;PPP2R2D;CDK1;NCAPD3;HIST1H2BB;LPIN2
Polo-like kinase mediated events_Homo sapiens_R-HSA-156711	12/16	3.0254e-07	CCNB2;WEE1;CENPF;CCNB1;LIN37;PLK1;MYBL2;PKMYT1;FOXM1;CDC25C;CDC25A;LIN52
Apoptosis_Homo sapiens_R-HSA-109581	46/163	7.098e-05	PSMD11;YWHAB;HMGB2;PSMA7;LMNB1;PSMD8;PSMB6;PSMD9;PSMB7;PSMD6;MAPK8;PSMD2;E2F1;TNFSF10;HIST1H1D;AKT1;PMAIP1;HIST1H1E;CLSPN;BAK1;DNM1L;BID;PAK2;HIST1H1A;HIST1H1B;HIST1H1C;APAF1;PRKCD;DAPK3;TNFRSF10B;TNFRSF10A;TRAF2;TICAM1;ARHGAP10;PSMA6;PSMC3;PSMC4;PSMC1;PSME4;BAX;CTNNB1;VIM;TLR4;KPNB1;BCL2L1;PLEC
Activation of APC/C and APC/C:Cdc20 mediated degradation of mitotic proteins_Homo sapiens_R-HSA-176814	26/75	7.05325e-05	PSMD11;BUB1B;PSMA7;CDC20;PSMD8;PSMB6;PSMD9;PSMB7;PSMD6;CCNB1;PTTG1;PSMD2;CDC27;NEK2;BUB3;UBE2C;PLK1;UBE2E1;CCNA2;PSMA6;PSMC3;PSMC4;PSMC1;PSME4;CDK1;MAD2L1
Intra-Golgi and retrograde Golgi-to-ER traffic_Homo sapiens_R-HSA-6811442	50/179	4.72531e-05	ARF4;KDELR1;KIF11;BICD1;RABEPK;BICD2;KIF15;GOLGA4;KIF5C;KIF5B;KIF13B;ARFIP2;COG6;KIF23;KIF22;ARFGAP3;ARFGAP1;KIF2A;PLIN3;KDELR2;KIF2C;KIF20A;KIF20B;PAFAH1B1;DCTN1;COPB1;GOSR2;RHOBTB3;CYTH2;KLC2;RACGAP1;MAN2A1;VPS53;VTI1A;KIF3C;YKT6;CYTH1;DYNC1H1;GALNT2;GALNT1;SURF4;GBF1;M6PR;ARCN1;CENPE;KIF18A;KIF18B;KIF4B;KIF4A;KIF26B
Collagen biosynthesis and modifying enzymes_Homo sapiens_R-HSA-1650814	24/63	2.27602e-05	COL15A1;COL27A1;COL11A1;COL12A1;PLOD3;PLOD1;COL1A1;COL3A1;ADAMTS14;COL1A2;BMP1;COL5A1;COL4A2;COL4A1;COL7A1;COL5A3;COL6A2;COL5A2;COL6A1;COL8A2;SERPINH1;COL8A1;COL6A3;TLL2
HDACs deacetylate histones_Homo sapiens_R-HSA-3214815	23/60	2.98113e-05	HIST1H2BM;HDAC2;HIST1H2BO;KDM1A;HIST1H2BJ;HIST1H2AH;HDAC1;HIST1H2BL;HIST1H2AJ;HIST2H2AB;GPS2;GATAD2A;SAP30;NCOR2;HIST1H4A;REST;MTA1;HIST1H2AD;TBL1X;MTA2;HIST1H2BB;RCOR1;HIST1H2AB
APC/C:Cdc20 mediated degradation of mitotic proteins_Homo sapiens_R-HSA-176409	25/74	0.000154643	PSMD11;BUB1B;PSMA7;CDC20;PSMD8;PSMB6;PSMD9;PSMB7;PSMD6;CCNB1;PTTG1;PSMD2;CDC27;NEK2;BUB3;UBE2C;UBE2E1;CCNA2;PSMA6;PSMC3;PSMC4;PSMC1;PSME4;CDK1;MAD2L1
Cellular Senescence_Homo sapiens_R-HSA-2559583	44/161	0.000223242	HIST1H2BM;HIST1H2BO;HIST1H2BJ;HIST1H2BL;EHMT1;ETS1;LMNB1;FZR1;MAPK8;CDC27;E2F1;EP400;HIST1H1D;E2F2;HIST1H2AD;HIST1H1E;E2F3;IGFBP7;NBN;HIST1H1A;HIST1H1B;HIST1H2AB;HIST1H1C;SUZ12;ACD;UBE2C;H2AFZ;MINK1;HIST1H2AJ;H2AFX;HMGA1;UBE2E1;HMGA2;MAPK14;CCNA2;HIST1H4A;CDK6;CCNE2;CCNE1;MAPKAPK2;ERF;TNIK;HIST1H2BB;EZH2
G1/S-Specific Transcription_Homo sapiens_R-HSA-69205	12/17	8.76115e-07	CDT1;POLA1;PCNA;RRM2;CDC45;ORC1;CCNE1;E2F1;CDK1;FBXO5;TYMS;CDC25A
Regulation of APC/C activators between G1/S and early anaphase_Homo sapiens_R-HSA-176408	26/79	0.000186834	PSMD11;BUB1B;PSMA7;CDC20;PSMD8;PSMB6;PSMD9;PSMB7;FZR1;PSMD6;CCNB1;PSMD2;CDC27;FBXO5;BUB3;UBE2C;PLK1;UBE2E1;CCNA2;PSMA6;PSMC3;PSMC4;PSMC1;PSME4;CDK1;MAD2L1
Orc1 removal from chromatin_Homo sapiens_R-HSA-68949	24/70	0.000160596	CDT1;PSMD11;MCM7;MCM8;PSMA7;PSMD8;CCNA2;PSMB6;PSMD9;PSMA6;PSMB7;FZR1;PSMD6;ORC6;PSMC3;ORC1;PSMC4;PSMC1;PSMD2;PSME4;MCM3;MCM4;MCM5;MCM6
Switching of origins to a post-replicative state_Homo sapiens_R-HSA-69052	24/70	0.000160596	CDT1;PSMD11;MCM7;MCM8;PSMA7;PSMD8;CCNA2;PSMB6;PSMD9;PSMA6;PSMB7;FZR1;PSMD6;ORC6;PSMC3;ORC1;PSMC4;PSMC1;PSMD2;PSME4;MCM3;MCM4;MCM5;MCM6
Chromatin organization_Homo sapiens_R-HSA-4839726	57/226	0.000305112	SMARCB1;SETD3;SETD8;KDM1A;SUV39H1;HIST2H2AB;EHMT1;IKBKAP;MECOM;CCND1;RUVBL2;HIST1H2AD;WHSC1;ATXN7L3;HIST1H2AB;PBRM1;SMARCC1;PRMT1;HIST1H2AH;H2AFZ;HIST1H2AJ;H2AFX;ARID5B;MSL3;SUPT3H;JMJD6;WDR77;SAP30;NCOR2;HIST1H2BB;SMARCD1;HIST1H2BM;HDAC2;HIST1H2BO;HIST1H2BJ;HDAC1;HIST1H2BL;DOT1L;GPS2;TAF5L;MTA1;EP400;TBL1X;SMYD3;MTA2;SUZ12;KDM4B;DR1;BRPF1;ELP4;GATAD2A;HIST1H4A;REST;YEATS2;CARM1;RCOR1;EZH2
Chromatin modifying enzymes_Homo sapiens_R-HSA-3247509	57/226	0.000305112	SMARCB1;SETD3;SETD8;KDM1A;SUV39H1;HIST2H2AB;EHMT1;IKBKAP;MECOM;CCND1;RUVBL2;HIST1H2AD;WHSC1;ATXN7L3;HIST1H2AB;PBRM1;SMARCC1;PRMT1;HIST1H2AH;H2AFZ;HIST1H2AJ;H2AFX;ARID5B;MSL3;SUPT3H;JMJD6;WDR77;SAP30;NCOR2;HIST1H2BB;SMARCD1;HIST1H2BM;HDAC2;HIST1H2BO;HIST1H2BJ;HDAC1;HIST1H2BL;DOT1L;GPS2;TAF5L;MTA1;EP400;TBL1X;SMYD3;MTA2;SUZ12;KDM4B;DR1;BRPF1;ELP4;GATAD2A;HIST1H4A;REST;YEATS2;CARM1;RCOR1;EZH2
Factors involved in megakaryocyte development and platelet production_Homo sapiens_R-HSA-983231	40/141	0.000180199	DOCK6;HDAC2;KDM1A;HDAC1;DOCK7;GATA3;KIF11;GATA2;KIF15;KLC2;RACGAP1;CAPZB;KIF5C;KIF5B;PRKAR2A;MYB;KIF13B;KIF3C;PRKACA;SH2B3;PRKACB;ITPK1;KIF23;KIF22;EHD2;CENPE;EHD3;KIF18A;WEE1;KIF18B;KIF2A;KIF4B;KIFC1;KIF4A;MAFG;KIF26B;KIF2C;KIF20A;KIF20B;RCOR1
Semaphorin interactions_Homo sapiens_R-HSA-373755	24/67	7.30222e-05	FARP2;ITGB1;NRP1;SEMA7A;CD72;PLXND1;LIMK2;ITGA1;LIMK1;RHOG;RHOC;RHOA;ARHGAP35;DPYSL3;CFL1;MYH9;PLXNA1;PIP5K1C;TLN1;PAK3;MYL9;PAK2;MYH10;PLXNA3
Platelet activation, signaling and aggregation_Homo sapiens_R-HSA-76002	62/253	0.000393858	ECM1;DGKE;SPARC;WDR1;ITGB3;SERPINE1;ABHD12;LAMP2;CFL1;HABP4;AKT1;JAK3;CAP1;SRGN;ABCC4;ACTN1;PRKCD;F2R;RHOG;PRKCA;ACTN4;GAB2;DGKZ;RHOA;VAV2;PFN1;TLN1;GAS6;CRK;DGKI;VCL;DGKH;ITIH4;PDGFB;GNAI3;PDGFA;CSF2RB;THBS1;GNAI2;PIK3R5;GNA13;CLEC3B;GNG4;TBXA2R;GNA11;GNA12;FLNA;CSK;PTPN1;TGFB1;FN1;VEGFC;PTPN11;MAPK14;IL2RA;GNB1;CALU;GNB4;GNB3;GRB2;CALM1;F2RL3
Telomere C-strand (Lagging Strand) Synthesis_Homo sapiens_R-HSA-174417	13/22	5.93087e-06	PRIM2;FEN1;RFC3;PCNA;LIG1;RFC2;PRIM1;RPA1;POLA1;POLD1;POLE2;DNA2;POLE
Assembly of the primary cilium_Homo sapiens_R-HSA-5617833	49/187	0.000304296	ARF4;C2CD3;ACTR1A;TUBA1A;PPP2R1A;CEP250;NEK2;PRKACA;CCT2;CSNK1E;HAUS5;TUBG1;CKAP5;SEPT2;HAUS2;HAUS1;RP2;TCP1;EXOC5;MAPRE1;PAFAH1B1;DCTN1;ARL3;ASAP1;MCHR1;TTBK2;HAUS8;INPP5E;PDE6D;KIF3C;PCNT;MARK4;CLASP1;CCT5;CEP78;CCT4;PLK4;DYNC1H1;ODF2;NDE1;CEP152;PLK1;GBF1;TUBB4B;IFT20;NEDD1;CENPJ;ALMS1;CDK1
PRC2 methylates histones and DNA_Homo sapiens_R-HSA-212300	17/40	7.05259e-05	SUZ12;HIST1H2BM;DNMT1;HIST1H2BO;HIST1H2BJ;H2AFZ;HIST1H2BL;HIST1H2AJ;H2AFX;HIST1H4A;DNMT3B;HIST1H2AD;HIST1H2BB;JARID2;PHF19;EZH2;HIST1H2AB
Cell-extracellular matrix interactions_Homo sapiens_R-HSA-446353	12/16	3.0254e-07	ITGB1;VASP;FBLIM1;ACTN1;PXN;TESK1;ILK;FLNA;PARVB;FLNC;RSU1;FERMT2
Meiotic recombination_Homo sapiens_R-HSA-912446	20/54	0.000168865	HIST1H2BM;BLM;HIST1H2BO;HIST1H2BJ;H2AFZ;HIST1H2BL;HIST1H2AJ;H2AFX;TOP3A;RPA1;MND1;BRCA1;BRCA2;PSMC3IP;HIST1H4A;RAD51;HIST1H2AD;NBN;HIST1H2BB;HIST1H2AB
Smooth Muscle Contraction_Homo sapiens_R-HSA-445355	16/33	1.54734e-05	CAV3;TPM4;TPM2;ITGA1;PXN;TPM1;DYSF;ACTG2;MYLK;ACTA2;CALD1;ANXA6;TLN1;CALM1;MYL9;VCL
Resolution of D-loop Structures through Synthesis-Dependent Strand Annealing (SDSA)_Homo sapiens_R-HSA-5693554	14/26	1.13382e-05	BARD1;RMI2;BLM;RMI1;TOP3A;BRCA1;BRCA2;RAD51AP1;BRIP1;WRN;RAD51;EXO1;DNA2;NBN
Metabolism of carbohydrates_Homo sapiens_R-HSA-71387	66/282	0.000981501	SLC25A1;PYGB;NUP188;SLC2A1;AKR1B1;HS6ST1;HK1;NDST2;GYS1;NDST1;PPP2R1A;HYAL2;PRKACA;PRKACB;HS3ST3B1;G6PD;MANBA;CHST7;CHPF2;CSGALNACT2;SORD;TALDO1;PPP2R5D;BPGM;HSPG2;NUP93;VCAN;PKM;CHST1;TKT;GAPDH;CHST2;CHST3;PFKFB2;PRPS2;PRPS1;PFKFB4;HS3ST3A1;SDC2;SLC35D2;SDC3;HMMR;SLC5A4;SLC9A1;ACAN;CHST11;CHSY1;PGK1;CHST14;GPC4;GPC6;RAE1;ST3GAL2;ARSB;PCK2;FGF21;GOT2;EXT1;RPIA;EXT2;PFKL;SDC1;CSPG4;CALM1;PFKP;GALK1
Condensation of Prophase Chromosomes_Homo sapiens_R-HSA-2299718	17/41	0.000102418	HIST1H2BM;HIST1H2BO;HIST1H2BJ;SETD8;H2AFZ;HIST1H2BL;HIST1H2AJ;PLK1;H2AFX;NCAPG2;HIST1H4A;CCNB1;CDK1;HIST1H2AD;NCAPD3;HIST1H2BB;HIST1H2AB
Protein folding_Homo sapiens_R-HSA-391251	30/101	0.000474417	USP11;GNAI3;DCAF7;GNAI2;TUBA3E;TUBB6;TUBA1A;GNG4;CCT7;CCT5;CCT4;NOP56;ARFGEF2;CCT2;SPHK1;TBCD;TBCB;TUBB4B;TUBB2B;CCNE2;CCNE1;GNB1;TCP1;PDCL;GNB4;GNB3;PFDN1;PFDN2;PFDN4;WRAP53
APC:Cdc20 mediated degradation of cell cycle proteins prior to satisfation of the cell cycle checkpoint_Homo sapiens_R-HSA-179419	23/72	0.000690357	PSMD11;UBE2C;UBE2E1;BUB1B;PSMA7;CDC20;PSMD8;CCNA2;PSMB6;PSMD9;PSMA6;PSMB7;PSMD6;PSMC3;PSMC4;PSMC1;PSMD2;CDC27;PSME4;CDK1;NEK2;BUB3;MAD2L1
Signalling to ERKs_Homo sapiens_R-HSA-187687	59/253	0.00192397	IRS1;YWHAB;RASGRF2;ITGB3;PSMD8;FGF5;SPRED3;PSMD9;PSMD6;DUSP10;PPP2R1A;PSMD2;PEA15;NRTN;JAK3;PDGFRB;MAP2K1;KSR1;PPP2R5B;NRG1;PPP2R5D;GFRA3;NGF;DUSP7;PSMA6;PSME4;MAPKAPK2;RASA2;RAPGEF1;TLN1;CRK;VCL;RALA;SPTBN5;PSMD11;PDGFB;PDGFA;CSF2RB;RASAL2;PSMA7;RASGRP3;PSMB6;PSMB7;NRAS;CSK;PLCG1;CAMK2G;FN1;MAPK14;PPP5C;PSMC3;GDNF;PSMC4;DLG4;PSMC1;IL2RA;GRB2;TEK;CALM1
The role of GTSE1 in G2/M progression after G2 checkpoint_Homo sapiens_R-HSA-8852276	20/59	0.000649521	PSMD11;FKBPL;PLK1;PSMA7;PSMD8;PSMB6;PSMD9;PSMA6;PSMB7;CCNB2;PSMD6;CCNB1;PSMC3;PSMC4;PSMC1;PSMD2;PSME4;CDK1;MAPRE1;GTSE1
RHO GTPases activate PKNs_Homo sapiens_R-HSA-5625740	21/60	0.000292668	HIST1H2BM;PPP1R12A;HIST1H2BO;KDM1A;HIST1H2BJ;YWHAB;H2AFZ;PKN3;HIST1H2BL;HIST1H2AJ;H2AFX;CDC25C;RHOC;RHOA;HIST1H4A;MYH9;HIST1H2AD;HIST1H2BB;MYL9;MYH10;HIST1H2AB
Nonhomologous End-Joining (NHEJ)_Homo sapiens_R-HSA-5693571	19/52	0.000298864	PIAS4;BARD1;HIST1H2BM;XRCC6;HIST1H2BO;XRCC4;HIST1H2BJ;RIF1;PRKDC;HIST1H2BL;H2AFX;BRCA1;HIST1H4A;TDP1;UBE2N;NBN;WHSC1;HIST1H2BB;NHEJ1
HIV Infection_Homo sapiens_R-HSA-162906	53/222	0.00185451	CCNK;FEN1;NUP188;AP2A1;AP2A2;PSMD8;PSMD9;PSMD6;PSMD2;AP1S2;RCC1;TBP;LIG1;NCBP1;AP1B1;RANGAP1;NUP93;PSMA6;PACS1;PSME4;SLC25A5;CHMP7;KPNB1;CTDP1;PSMD11;VPS4A;PSMA7;GTF2E2;PSMB6;PSMB7;POLR2A;POLR2D;AP2S1;PAK2;RAE1;RANBP1;XRCC6;RNGTT;XRCC4;TAF13;HMGA1;SSRP1;SUPT5H;PSMC3;PSMC4;PSMC1;ERCC2;NMT2;TAF6;TAF5;TAF4;TAF3;TAF2
PCP/CE pathway_Homo sapiens_R-HSA-4086400	27/91	0.000905098	PSMD11;CLTA;AP2A1;AP2A2;PSMA7;PSMD8;PSMB6;PSMD9;PSMB7;PSMD6;PSMD2;DVL2;AP2S1;RAC3;FZD2;SMURF2;WNT5B;WNT5A;FZD6;PRKCA;RHOA;PSMA6;PSMC3;PSMC4;PSMC1;PSME4;PFN1
NCAM signaling for neurite out-growth_Homo sapiens_R-HSA-375165	61/266	0.00247763	IRS1;YWHAB;RASGRF2;ITGB3;PSMD8;FGF5;SPRED3;PSMD9;PSMD6;DUSP10;PPP2R1A;PSMD2;PEA15;NRTN;JAK3;PDGFRB;MAP2K1;KSR1;PPP2R5B;NRG1;PPP2R5D;GFRA3;DUSP7;CACNB1;PSMA6;COL4A2;COL4A1;COL6A2;PSME4;COL6A1;RASA2;COL6A3;TLN1;VCL;SPTBN5;PSMD11;PDGFB;PDGFA;CSF2RB;RASAL2;CACNA1C;PSMA7;CACNA1H;RASGRP3;PSMB6;PSMB7;NRAS;ST8SIA4;CSK;CAMK2G;FN1;PPP5C;PSMC3;GDNF;PSMC4;DLG4;PSMC1;IL2RA;GRB2;TEK;CALM1
Interleukin-3, 5 and GM-CSF signaling_Homo sapiens_R-HSA-512988	60/261	0.00251919	IRS1;YWHAB;RASGRF2;ITGB3;INPPL1;PSMD8;FGF5;SPRED3;PSMD9;PSMD6;DUSP10;PPP2R1A;PSMD2;PEA15;NRTN;PRKACA;JAK3;PDGFRB;MAP2K1;KSR1;PPP2R5B;NRG1;PPP2R5D;GAB2;GFRA3;DUSP7;PSMA6;PSME4;RASA2;RAPGEF1;TLN1;CRK;VCL;SPTBN5;PSMD11;PDGFB;PDGFA;CSF2RB;RASAL2;CBL;PSMA7;RASGRP3;PSMB6;PSMB7;NRAS;CSK;CAMK2G;STAT5B;FN1;PTPN11;PPP5C;PSMC3;GDNF;PSMC4;DLG4;PSMC1;IL2RA;GRB2;TEK;CALM1
Chaperonin-mediated protein folding_Homo sapiens_R-HSA-390466	28/95	0.000824347	USP11;GNAI3;DCAF7;GNAI2;TUBA3E;TUBB6;TUBA1A;GNG4;CCT7;CCT5;CCT4;NOP56;ARFGEF2;CCT2;SPHK1;TUBB4B;TUBB2B;CCNE2;CCNE1;TCP1;GNB1;PDCL;GNB4;GNB3;PFDN1;PFDN2;PFDN4;WRAP53
Prolonged ERK activation events_Homo sapiens_R-HSA-169893	56/242	0.00294697	IRS1;YWHAB;RASGRF2;ITGB3;PSMD8;FGF5;SPRED3;PSMD9;PSMD6;DUSP10;PPP2R1A;PSMD2;PEA15;NRTN;JAK3;PDGFRB;MAP2K1;KSR1;PPP2R5B;NRG1;PPP2R5D;GFRA3;NGF;DUSP7;PSMA6;PSME4;RASA2;RAPGEF1;TLN1;CRK;VCL;SPTBN5;PSMD11;PDGFB;PDGFA;CSF2RB;RASAL2;PSMA7;RASGRP3;PSMB6;PSMB7;NRAS;CSK;PLCG1;CAMK2G;FN1;PPP5C;PSMC3;GDNF;PSMC4;DLG4;PSMC1;IL2RA;GRB2;TEK;CALM1
MAPK family signaling cascades_Homo sapiens_R-HSA-5683057	64/284	0.00306311	IRS1;YWHAB;RASGRF2;ITGB3;PSMD8;FGF5;SPRED3;PSMD9;PSMD6;DUSP10;PPP2R1A;PSMD2;PEA15;NRTN;PRKACA;PRKACB;JAK3;PDGFRB;MAP2K1;KSR1;NCOA3;PPP2R5B;NRG1;PPP2R5D;GFRA3;ETV4;DUSP7;PSMA6;PSME4;CDC42EP3;RASA2;TLN1;VCL;SPTBN5;PSMD11;PDGFB;PDGFA;CSF2RB;RASAL2;KALRN;PSMA7;RASGRP3;PSMB6;PSMB7;NRAS;IGF2BP1;CSK;PAK3;MAPK6;PAK2;CAMK2G;FN1;PTPN11;PPP5C;PSMC3;GDNF;PSMC4;DLG4;PSMC1;IL2RA;CDK1;GRB2;TEK;CALM1
Syndecan interactions_Homo sapiens_R-HSA-3000170	12/20	1.10326e-05	ITGB1;TGFB1;ACTN1;ITGB3;ITGA2;SDC2;SDC3;TNC;SDC1;PRKCA;ITGAV;THBS1
Epigenetic regulation of gene expression_Homo sapiens_R-HSA-212165	32/115	0.00108626	HIST1H2BM;DNMT1;HDAC2;HIST1H2BO;HIST1H2BJ;HDAC1;UHRF1;SUV39H1;HIST1H2BL;DDX21;BAZ2A;MTA1;DNMT3B;HIST1H2AD;MTA2;JARID2;HIST1H2AB;SUZ12;TBP;H2AFZ;HIST1H2AJ;H2AFX;CD3EAP;DEK;GATAD2A;SAP30;HIST1H4A;MYBBP1A;ERCC2;HIST1H2BB;EZH2;PHF19
APC/C:Cdh1 mediated degradation of Cdc20 and other APC/C:Cdh1 targeted proteins in late mitosis/early G1_Homo sapiens_R-HSA-174178	22/71	0.00140228	PSMD11;UBE2C;PLK1;UBE2E1;AURKB;PSMA7;AURKA;CDC20;PSMD8;PSMB6;PSMD9;PSMA6;PSMB7;FZR1;PSMD6;PSMC3;PTTG1;PSMC4;PSMC1;PSMD2;CDC27;PSME4
Cdc20:Phospho-APC/C mediated degradation of Cyclin A_Homo sapiens_R-HSA-174184	22/71	0.00140228	PSMD11;UBE2C;UBE2E1;BUB1B;PSMA7;CDC20;PSMD8;CCNA2;PSMB6;PSMD9;PSMA6;PSMB7;PSMD6;PSMC3;PSMC4;PSMC1;PSMD2;CDC27;PSME4;CDK1;BUB3;MAD2L1
Frs2-mediated activation_Homo sapiens_R-HSA-170968	55/240	0.00396587	IRS1;YWHAB;RASGRF2;ITGB3;PSMD8;FGF5;SPRED3;PSMD9;PSMD6;DUSP10;PPP2R1A;PSMD2;PEA15;NRTN;JAK3;PDGFRB;MAP2K1;KSR1;PPP2R5B;NRG1;PPP2R5D;GFRA3;NGF;DUSP7;PSMA6;PSME4;RASA2;RAPGEF1;TLN1;VCL;SPTBN5;PSMD11;PDGFB;PDGFA;CSF2RB;RASAL2;PSMA7;RASGRP3;PSMB6;PSMB7;NRAS;CSK;PLCG1;CAMK2G;FN1;PPP5C;PSMC3;GDNF;PSMC4;DLG4;PSMC1;IL2RA;GRB2;TEK;CALM1
Integration of energy metabolism_Homo sapiens_R-HSA-163685	30/110	0.00214738	KCNG2;ADCY4;SLC2A1;ADCY1;CACNA1C;ADCY7;ADIPOR2;GNAI2;PPP2R1A;GNG4;PRKAR2A;GNA11;MLX;PRKACA;PRKACB;PRKAB2;TALDO1;PRKCA;PPP2R5D;ACLY;MARCKS;PLCB3;FASN;GNB1;GNAS;GNB4;GNB3;TKT;SLC25A5;STX1A
Signalling to RAS_Homo sapiens_R-HSA-167044	56/246	0.00426801	IRS1;YWHAB;RASGRF2;ITGB3;PSMD8;FGF5;SPRED3;PSMD9;PSMD6;DUSP10;PPP2R1A;PSMD2;PEA15;NRTN;JAK3;PDGFRB;MAP2K1;KSR1;PPP2R5B;NRG1;PPP2R5D;GFRA3;NGF;DUSP7;PSMA6;PSME4;MAPKAPK2;RASA2;TLN1;VCL;RALA;SPTBN5;PSMD11;PDGFB;PDGFA;CSF2RB;RASAL2;PSMA7;RASGRP3;PSMB6;PSMB7;NRAS;CSK;CAMK2G;FN1;MAPK14;PPP5C;PSMC3;GDNF;PSMC4;DLG4;PSMC1;IL2RA;GRB2;TEK;CALM1
HS-GAG biosynthesis_Homo sapiens_R-HSA-2022928	14/31	0.000139227	HS3ST3B1;HS3ST3A1;SDC2;SLC35D2;SDC3;HSPG2;HS6ST1;EXT1;NDST2;EXT2;NDST1;SDC1;GPC4;GPC6
G0 and Early G1_Homo sapiens_R-HSA-1538133	13/25	3.83048e-05	TOP2A;PCNA;LIN37;HDAC1;CDC25A;CCNA2;RBL1;CCNE2;CCNE1;CDK1;E2F1;MYBL2;LIN52
VEGFR2 mediated cell proliferation_Homo sapiens_R-HSA-5218921	56/248	0.00510079	IRS1;YWHAB;RASGRF2;ITGB3;PSMD8;FGF5;SPRED3;PSMD9;PSMD6;DUSP10;PPP2R1A;PSMD2;PEA15;NRTN;JAK3;PDGFRB;MAP2K1;KSR1;SPHK1;PRKCD;PPP2R5B;PRKCA;NRG1;PPP2R5D;GFRA3;DUSP7;PSMA6;PSME4;RASA2;TLN1;VCL;SPTBN5;PSMD11;PDGFB;PDGFA;CSF2RB;RASAL2;PSMA7;RASGRP3;PSMB6;PSMB7;NRAS;CSK;PLCG1;CAMK2G;FN1;PPP5C;PSMC3;GDNF;PSMC4;DLG4;PSMC1;IL2RA;GRB2;TEK;CALM1
Signaling by Wnt_Homo sapiens_R-HSA-195721	65/295	0.00494764	CHD8;CLTA;AP2A1;AP2A2;PSMD8;PSMD9;PSMD6;PPP2R1A;PSMD2;AKT1;RAC3;HIST1H2AD;SOX9;HIST1H2AB;DACT1;TLE4;WNT5B;H2AFZ;WNT5A;HIST1H2AJ;H2AFX;PPP2R5B;PRKCA;PPP2R5D;CSNK1E;DKK1;RHOA;PSMA6;PLCB3;PSME4;PFN1;HIST1H2BB;CSNK1G2;HIST1H2BM;PSMD11;HIST1H2BO;CTBP2;HIST1H2BJ;HDAC1;HIST1H2BL;NLK;PSMA7;SNX3;PSMB6;PSMB7;PORCN;GNG4;AP2S1;LEO1;DVL2;TCF7L1;FZD2;SMURF2;CAV1;FZD6;HIST1H4A;PSMC3;PSMC4;PSMC1;GNB1;GNB4;CTNNB1…
Beta-catenin independent WNT signaling_Homo sapiens_R-HSA-3858494	36/144	0.00419611	PSMD11;CLTA;AP2A1;NLK;AP2A2;PSMA7;PSMD8;PSMB6;PSMD9;PSMB7;PSMD6;GNG4;PSMD2;AP2S1;DVL2;RAC3;TCF7L1;FZD2;WNT5B;SMURF2;WNT5A;FZD6;PRKCA;RHOA;PSMA6;PLCB3;PSMC3;PSMC4;PSMC1;GNB1;PSME4;GNB4;GNB3;CTNNB1;PFN1;CALM1
Non-integrin membrane-ECM interactions_Homo sapiens_R-HSA-3000171	16/42	0.00051466	ITGB1;TGFB1;ACTN1;ITGA2;SDC2;ITGB3;SDC3;TNC;PDGFB;PDGFA;PRKCA;LAMC1;HSPG2;THBS1;SDC1;ITGAV
DNA methylation_Homo sapiens_R-HSA-5334118	14/32	0.000210831	HIST1H2BM;DNMT1;HIST1H2BO;HIST1H2BJ;H2AFZ;UHRF1;HIST1H2BL;HIST1H2AJ;H2AFX;HIST1H4A;DNMT3B;HIST1H2AD;HIST1H2BB;HIST1H2AB
L1CAM interactions_Homo sapiens_R-HSA-373760	27/96	0.00216331	ITGB1;NRP1;SPTBN5;NRP2;ITGB3;CLTA;AP2A1;LAMC1;AP2A2;ALCAM;SCN9A;AP2S1;ITGAV;MAP2K1;ITGA2;ITGA1;MSN;L1CAM;ANK1;DNM1;VAV2;KIF4B;DLG4;ITGA10;KIF4A;ITGA5;CD24
ARMS-mediated activation_Homo sapiens_R-HSA-170984	54/239	0.00579806	IRS1;YWHAB;RASGRF2;ITGB3;PSMD8;FGF5;SPRED3;PSMD9;PSMD6;DUSP10;PPP2R1A;PSMD2;PEA15;NRTN;JAK3;PDGFRB;MAP2K1;KSR1;PPP2R5B;NRG1;PPP2R5D;GFRA3;NGF;DUSP7;PSMA6;PSME4;RASA2;TLN1;CRK;VCL;SPTBN5;PSMD11;PDGFB;PDGFA;CSF2RB;RASAL2;PSMA7;RASGRP3;PSMB6;PSMB7;NRAS;CSK;CAMK2G;FN1;PPP5C;PSMC3;GDNF;PSMC4;DLG4;PSMC1;IL2RA;GRB2;TEK;CALM1
Diseases of glycosylation_Homo sapiens_R-HSA-3781865	25/88	0.00266716	SEMA5B;NOTCH3;NOTCH1;SDC2;NOTCH4;SDC3;ADAMTS12;THBS2;THSD1;THBS1;THSD4;ADAMTS16;ADAMTSL1;ACAN;ADAMTS5;ADAMTS14;ADAMTSL5;ADAMTS1;GPC4;GPC6;ADAMTS6;HSPG2;VCAN;SDC1;CSPG4
EPH-Ephrin signaling_Homo sapiens_R-HSA-2682334	26/95	0.00388417	SDC2;CLTA;AP2A1;KALRN;AP2A2;ACTG1;CLTCL1;CFL1;AP2S1;PAK3;PAK2;MYH10;EPHB4;ACTR3;ACTR2;LIMK2;LIMK1;MMP9;RHOA;DNM1;VAV2;TIAM1;ARPC2;ARPC3;MYH9;MYL9
MAPK1/MAPK3 signaling_Homo sapiens_R-HSA-5684996	54/241	0.00690274	IRS1;YWHAB;RASGRF2;ITGB3;PSMD8;FGF5;SPRED3;PSMD9;PSMD6;DUSP10;PPP2R1A;PSMD2;PEA15;NRTN;JAK3;PDGFRB;MAP2K1;KSR1;PPP2R5B;NRG1;PPP2R5D;GFRA3;DUSP7;PSMA6;PSME4;RASA2;TLN1;VCL;SPTBN5;PSMD11;PDGFB;PDGFA;CSF2RB;RASAL2;PSMA7;RASGRP3;PSMB6;PSMB7;NRAS;CSK;CAMK2G;FN1;PTPN11;PPP5C;PSMC3;GDNF;PSMC4;DLG4;PSMC1;IL2RA;CDK1;GRB2;TEK;CALM1
FRS-mediated FGFR2 signaling_Homo sapiens_R-HSA-5654700	53/236	0.00705115	IRS1;YWHAB;RASGRF2;ITGB3;PSMD8;FGF5;SPRED3;PSMD9;PSMD6;DUSP10;PPP2R1A;PSMD2;PEA15;NRTN;JAK3;PDGFRB;MAP2K1;KSR1;PPP2R5B;NRG1;PPP2R5D;GFRA3;DUSP7;PSMA6;PSME4;RASA2;TLN1;VCL;SPTBN5;PSMD11;PDGFB;PDGFA;CSF2RB;RASAL2;PSMA7;RASGRP3;PSMB6;PSMB7;NRAS;CSK;CAMK2G;FN1;PTPN11;PPP5C;PSMC3;GDNF;PSMC4;DLG4;PSMC1;IL2RA;GRB2;TEK;CALM1
FRS-mediated FGFR4 signaling_Homo sapiens_R-HSA-5654712	53/236	0.00705115	IRS1;YWHAB;RASGRF2;ITGB3;PSMD8;FGF5;SPRED3;PSMD9;PSMD6;DUSP10;PPP2R1A;PSMD2;PEA15;NRTN;JAK3;PDGFRB;MAP2K1;KSR1;PPP2R5B;NRG1;PPP2R5D;GFRA3;DUSP7;PSMA6;PSME4;RASA2;TLN1;VCL;SPTBN5;PSMD11;PDGFB;PDGFA;CSF2RB;RASAL2;PSMA7;RASGRP3;PSMB6;PSMB7;NRAS;CSK;CAMK2G;FN1;PTPN11;PPP5C;PSMC3;GDNF;PSMC4;DLG4;PSMC1;IL2RA;GRB2;TEK;CALM1
Interleukin-2 signaling_Homo sapiens_R-HSA-451927	56/252	0.00718849	IRS1;YWHAB;RASGRF2;ITGB3;INPPL1;PSMD8;FGF5;SPRED3;PSMD9;PSMD6;DUSP10;PPP2R1A;PSMD2;PEA15;NRTN;JAK3;HAVCR2;PDGFRB;MAP2K1;KSR1;PPP2R5B;NRG1;PPP2R5D;GAB2;GFRA3;DUSP7;PSMA6;PSME4;RASA2;TLN1;VCL;SPTBN5;PSMD11;PDGFB;PDGFA;CSF2RB;RASAL2;PSMA7;RASGRP3;PSMB6;PSMB7;NRAS;CSK;CAMK2G;STAT5B;FN1;PPP5C;PSMC3;GDNF;PSMC4;DLG4;PSMC1;IL2RA;GRB2;TEK;CALM1
FRS-mediated FGFR3 signaling_Homo sapiens_R-HSA-5654706	53/236	0.00705115	IRS1;YWHAB;RASGRF2;ITGB3;PSMD8;FGF5;SPRED3;PSMD9;PSMD6;DUSP10;PPP2R1A;PSMD2;PEA15;NRTN;JAK3;PDGFRB;MAP2K1;KSR1;PPP2R5B;NRG1;PPP2R5D;GFRA3;DUSP7;PSMA6;PSME4;RASA2;TLN1;VCL;SPTBN5;PSMD11;PDGFB;PDGFA;CSF2RB;RASAL2;PSMA7;RASGRP3;PSMB6;PSMB7;NRAS;CSK;CAMK2G;FN1;PTPN11;PPP5C;PSMC3;GDNF;PSMC4;DLG4;PSMC1;IL2RA;GRB2;TEK;CALM1
Regulation of cholesterol biosynthesis by SREBP (SREBF)_Homo sapiens_R-HSA-1655829	18/55	0.00187239	IDI1;FDPS;SEC23A;SEC24A;HMGCS1;NCOA6;SAR1B;CYP51A1;HMGCR;SREBF2;SQLE;SCD;CARM1;FASN;MVD;TBL1X;KPNB1;FDFT1
FRS-mediated FGFR1 signaling_Homo sapiens_R-HSA-5654693	53/236	0.00705115	IRS1;YWHAB;RASGRF2;ITGB3;PSMD8;FGF5;SPRED3;PSMD9;PSMD6;DUSP10;PPP2R1A;PSMD2;PEA15;NRTN;JAK3;PDGFRB;MAP2K1;KSR1;PPP2R5B;NRG1;PPP2R5D;GFRA3;DUSP7;PSMA6;PSME4;RASA2;TLN1;VCL;SPTBN5;PSMD11;PDGFB;PDGFA;CSF2RB;RASAL2;PSMA7;RASGRP3;PSMB6;PSMB7;NRAS;CSK;CAMK2G;FN1;PTPN11;PPP5C;PSMC3;GDNF;PSMC4;DLG4;PSMC1;IL2RA;GRB2;TEK;CALM1
Platelet degranulation_Homo sapiens_R-HSA-114608	28/105	0.00418505	ITIH4;ECM1;SPARC;WDR1;ITGB3;SERPINE1;PDGFB;PDGFA;THBS1;CLEC3B;LAMP2;CFL1;HABP4;FLNA;SRGN;CAP1;ABCC4;TGFB1;ACTN1;FN1;VEGFC;ACTN4;CALU;PFN1;TLN1;CALM1;GAS6;VCL
TCF dependent signaling in response to WNT_Homo sapiens_R-HSA-201681	46/199	0.00669691	HIST1H2BM;PSMD11;HIST1H2BO;HIST1H2BJ;HDAC1;CHD8;HIST1H2BL;PSMA7;PSMD8;PSMB6;PSMD9;PSMB7;PSMD6;PPP2R1A;PSMD2;LEO1;DVL2;AKT1;HIST1H2AD;SOX9;HIST1H2AB;DACT1;TLE4;TCF7L1;FZD2;SMURF2;H2AFZ;CAV1;FZD6;WNT5A;HIST1H2AJ;H2AFX;PPP2R5B;PPP2R5D;CSNK1E;DKK1;PSMA6;HIST1H4A;PSMC3;PSMC4;PSMC1;PSME4;CTNNB1;HIST1H2BB;LGR4;CSNK1G2
ERCC6 (CSB) and EHMT2 (G9a) positively regulate rRNA expression_Homo sapiens_R-HSA-427389	16/43	0.000697736	HIST1H2BM;HDAC2;HIST1H2BO;HIST1H2BJ;H2AFZ;HDAC1;HIST1H2BL;HIST1H2AJ;H2AFX;GATAD2A;HIST1H4A;MTA1;HIST1H2AD;HIST1H2BB;MTA2;HIST1H2AB
RMTs methylate histone arginines_Homo sapiens_R-HSA-3214858	16/45	0.00123355	SMARCD1;SMARCC1;PBRM1;SMARCB1;H2AFZ;PRMT1;HIST1H2AH;HIST1H2AJ;H2AFX;HIST2H2AB;WDR77;HIST1H4A;CCND1;CARM1;HIST1H2AD;HIST1H2AB
Glycosaminoglycan metabolism_Homo sapiens_R-HSA-1630316	31/121	0.00513188	HS3ST3A1;SDC2;SLC35D2;SDC3;HMMR;HS6ST1;SLC9A1;NDST2;ACAN;NDST1;CHST11;CHSY1;HYAL2;GPC4;CHST14;GPC6;ST3GAL2;ARSB;HS3ST3B1;CHST7;CHPF2;CSGALNACT2;HSPG2;EXT1;EXT2;VCAN;CHST1;SDC1;CSPG4;CHST2;CHST3
Response to elevated platelet cytosolic Ca2+_Homo sapiens_R-HSA-76005	29/110	0.00430712	ITIH4;ECM1;SPARC;WDR1;ITGB3;SERPINE1;PDGFB;PDGFA;THBS1;CLEC3B;LAMP2;CFL1;HABP4;FLNA;SRGN;CAP1;ABCC4;TGFB1;ACTN1;FN1;VEGFC;PRKCA;ACTN4;CALU;PFN1;TLN1;CALM1;GAS6;VCL
G alpha (12/13) signalling events_Homo sapiens_R-HSA-416482	22/75	0.00303455	PLEKHG2;TRIO;RASGRF2;RHOG;ARHGEF18;RHOC;KALRN;RHOA;FGD1;VAV2;FGD2;TIAM2;GNA13;TIAM1;GNG4;TBXA2R;GNB1;GNA12;GNB4;GNB3;ARHGEF2;ECT2
CDT1 association with the CDC6:ORC:origin complex_Homo sapiens_R-HSA-68827	18/58	0.00360655	CDT1;PSMD11;MCM8;GMNN;PSMA7;PSMD8;PSMB6;PSMD9;PSMA6;PSMB7;PSMD6;ORC6;PSMC3;ORC1;PSMC4;PSMC1;PSMD2;PSME4
Signaling by Leptin_Homo sapiens_R-HSA-2586552	54/243	0.00818041	IRS1;YWHAB;RASGRF2;ITGB3;PSMD8;FGF5;SPRED3;PSMD9;PSMD6;DUSP10;PPP2R1A;PSMD2;PEA15;NRTN;JAK3;PDGFRB;MAP2K1;KSR1;PPP2R5B;NRG1;PPP2R5D;GFRA3;DUSP7;PSMA6;PSME4;RASA2;TLN1;VCL;SPTBN5;PSMD11;PDGFB;PDGFA;CSF2RB;RASAL2;PSMA7;RASGRP3;PSMB6;PSMB7;NRAS;CSK;CAMK2G;STAT5B;FN1;PTPN11;PPP5C;PSMC3;GDNF;PSMC4;DLG4;PSMC1;IL2RA;GRB2;TEK;CALM1
Signalling to p38 via RIT and RIN_Homo sapiens_R-HSA-187706	53/239	0.00910042	IRS1;YWHAB;RASGRF2;ITGB3;PSMD8;FGF5;SPRED3;PSMD9;PSMD6;DUSP10;PPP2R1A;PSMD2;PEA15;NRTN;JAK3;PDGFRB;MAP2K1;KSR1;PPP2R5B;NRG1;PPP2R5D;GFRA3;NGF;DUSP7;PSMA6;PSME4;RASA2;TLN1;VCL;SPTBN5;PSMD11;PDGFB;PDGFA;CSF2RB;RASAL2;PSMA7;RASGRP3;PSMB6;PSMB7;NRAS;CSK;CAMK2G;FN1;PPP5C;PSMC3;GDNF;PSMC4;DLG4;PSMC1;IL2RA;GRB2;TEK;CALM1
Interleukin receptor SHC signaling_Homo sapiens_R-HSA-912526	54/245	0.00965128	IRS1;YWHAB;RASGRF2;ITGB3;INPPL1;PSMD8;FGF5;SPRED3;PSMD9;PSMD6;DUSP10;PPP2R1A;PSMD2;PEA15;NRTN;JAK3;PDGFRB;MAP2K1;KSR1;PPP2R5B;NRG1;PPP2R5D;GAB2;GFRA3;DUSP7;PSMA6;PSME4;RASA2;TLN1;VCL;SPTBN5;PSMD11;PDGFB;PDGFA;CSF2RB;RASAL2;PSMA7;RASGRP3;PSMB6;PSMB7;NRAS;CSK;CAMK2G;FN1;PPP5C;PSMC3;GDNF;PSMC4;DLG4;PSMC1;IL2RA;GRB2;TEK;CALM1
Positive epigenetic regulation of rRNA expression_Homo sapiens_R-HSA-5250913	21/73	0.00479325	HIST1H2BM;HDAC2;TBP;HIST1H2BO;HIST1H2BJ;H2AFZ;HDAC1;HIST1H2BL;HIST1H2AJ;H2AFX;CD3EAP;DDX21;DEK;GATAD2A;HIST1H4A;MTA1;MYBBP1A;HIST1H2AD;MTA2;HIST1H2BB;HIST1H2AB
Elastic fibre formation_Homo sapiens_R-HSA-1566948	15/41	0.0012439	FBN2;ITGB1;TGFB1;ITGB3;LTBP2;LTBP1;LOXL1;LOXL2;MFAP5;EFEMP2;LOX;MFAP2;ITGAV;ITGA5;FBN1
DNA Double Strand Break Response_Homo sapiens_R-HSA-5693606	18/59	0.00441919	PIAS4;BARD1;HIST1H2BM;KDM4B;HIST1H2BO;HIST1H2BJ;HIST1H2BL;H2AFX;EYA4;BRCA1;HIST1H4A;PPP5C;MAPK8;UBE2N;NBN;WHSC1;KPNA2;HIST1H2BB
GRB2 events in EGFR signaling_Homo sapiens_R-HSA-179812	52/235	0.0101231	IRS1;YWHAB;RASGRF2;ITGB3;PSMD8;FGF5;SPRED3;PSMD9;PSMD6;DUSP10;PPP2R1A;PSMD2;PEA15;NRTN;JAK3;PDGFRB;MAP2K1;KSR1;PPP2R5B;NRG1;PPP2R5D;GFRA3;DUSP7;PSMA6;PSME4;RASA2;TLN1;VCL;SPTBN5;PSMD11;PDGFB;PDGFA;CSF2RB;RASAL2;PSMA7;RASGRP3;PSMB6;PSMB7;NRAS;CSK;CAMK2G;FN1;PPP5C;PSMC3;GDNF;PSMC4;DLG4;PSMC1;IL2RA;GRB2;TEK;CALM1
SOS-mediated signalling_Homo sapiens_R-HSA-112412	52/235	0.0101231	IRS1;YWHAB;RASGRF2;ITGB3;PSMD8;FGF5;SPRED3;PSMD9;PSMD6;DUSP10;PPP2R1A;PSMD2;PEA15;NRTN;JAK3;PDGFRB;MAP2K1;KSR1;PPP2R5B;NRG1;PPP2R5D;GFRA3;DUSP7;PSMA6;PSME4;RASA2;TLN1;VCL;SPTBN5;PSMD11;PDGFB;PDGFA;CSF2RB;RASAL2;PSMA7;RASGRP3;PSMB6;PSMB7;NRAS;CSK;CAMK2G;FN1;PPP5C;PSMC3;GDNF;PSMC4;DLG4;PSMC1;IL2RA;GRB2;TEK;CALM1
SHC1 events in EGFR signaling_Homo sapiens_R-HSA-180336	52/235	0.0101231	IRS1;YWHAB;RASGRF2;ITGB3;PSMD8;FGF5;SPRED3;PSMD9;PSMD6;DUSP10;PPP2R1A;PSMD2;PEA15;NRTN;JAK3;PDGFRB;MAP2K1;KSR1;PPP2R5B;NRG1;PPP2R5D;GFRA3;DUSP7;PSMA6;PSME4;RASA2;TLN1;VCL;SPTBN5;PSMD11;PDGFB;PDGFA;CSF2RB;RASAL2;PSMA7;RASGRP3;PSMB6;PSMB7;NRAS;CSK;CAMK2G;FN1;PPP5C;PSMC3;GDNF;PSMC4;DLG4;PSMC1;IL2RA;GRB2;TEK;CALM1
RAF/MAP kinase cascade_Homo sapiens_R-HSA-5673001	52/235	0.0101231	IRS1;YWHAB;RASGRF2;ITGB3;PSMD8;FGF5;SPRED3;PSMD9;PSMD6;DUSP10;PPP2R1A;PSMD2;PEA15;NRTN;JAK3;PDGFRB;MAP2K1;KSR1;PPP2R5B;NRG1;PPP2R5D;GFRA3;DUSP7;PSMA6;PSME4;RASA2;TLN1;VCL;SPTBN5;PSMD11;PDGFB;PDGFA;CSF2RB;RASAL2;PSMA7;RASGRP3;PSMB6;PSMB7;NRAS;CSK;CAMK2G;FN1;PPP5C;PSMC3;GDNF;PSMC4;DLG4;PSMC1;IL2RA;GRB2;TEK;CALM1
SHC1 events in ERBB4 signaling_Homo sapiens_R-HSA-1250347	52/235	0.0101231	IRS1;YWHAB;RASGRF2;ITGB3;PSMD8;FGF5;SPRED3;PSMD9;PSMD6;DUSP10;PPP2R1A;PSMD2;PEA15;NRTN;JAK3;PDGFRB;MAP2K1;KSR1;PPP2R5B;NRG1;PPP2R5D;GFRA3;DUSP7;PSMA6;PSME4;RASA2;TLN1;VCL;SPTBN5;PSMD11;PDGFB;PDGFA;CSF2RB;RASAL2;PSMA7;RASGRP3;PSMB6;PSMB7;NRAS;CSK;CAMK2G;FN1;PPP5C;PSMC3;GDNF;PSMC4;DLG4;PSMC1;IL2RA;GRB2;TEK;CALM1
G1/S DNA Damage Checkpoints_Homo sapiens_R-HSA-69615	19/65	0.00587919	PSMD11;CDC25A;PSMA7;PSMD8;CCNA2;PSMB6;PSMD9;PSMA6;PSMB7;PSMD6;PSMC3;CCNE2;PSMC4;CCNE1;PCBP4;PSMC1;PSMD2;CHEK1;PSME4
Lagging Strand Synthesis_Homo sapiens_R-HSA-69186	11/20	7.86258e-05	PRIM2;POLA1;FEN1;RFC3;PCNA;LIG1;RFC2;PRIM1;POLD1;RPA1;DNA2
Cooperation of Prefoldin and TriC/CCT in actin and tubulin folding_Homo sapiens_R-HSA-389958	13/32	0.000837424	CCT2;TUBB4B;TUBA3E;TUBB2B;TUBB6;TUBA1A;TCP1;PFDN1;PFDN2;PFDN4;CCT7;CCT5;CCT4
O-glycosylation of TSR domain-containing proteins_Homo sapiens_R-HSA-5173214	14/38	0.00165843	SEMA5B;ADAMTS12;THBS2;THSD1;THBS1;THSD4;ADAMTS16;ADAMTSL1;ADAMTS5;ADAMTS14;POFUT2;ADAMTSL5;ADAMTS1;ADAMTS6
MAPK6/MAPK4 signaling_Homo sapiens_R-HSA-5687128	24/92	0.0101351	PSMD11;NCOA3;ETV4;KALRN;PSMA7;PSMD8;PSMB6;PSMD9;PSMA6;PSMB7;PSMD6;PSMC3;PSMC4;PSMC1;PSMD2;PSME4;CDC42EP3;CDK1;IGF2BP1;PAK3;MAPK6;PRKACA;PAK2;PRKACB
RNA Polymerase I, RNA Polymerase III, and Mitochondrial Transcription_Homo sapiens_R-HSA-504046	29/116	0.00946702	HIST1H2BM;HDAC2;GTF3C4;HIST1H2BO;GTF3C5;HIST1H2BJ;GTF3C6;HDAC1;HIST1H2BL;MTA1;SNAPC1;SNAPC2;SNAPC4;HIST1H2AD;MTA2;HIST1H2AB;TBP;BRF1;H2AFZ;HIST1H2AJ;H2AFX;CD3EAP;GATAD2A;HIST1H4A;POLR3A;POLR3D;ERCC2;POLR3G;HIST1H2BB
Meiosis_Homo sapiens_R-HSA-1500620	23/85	0.00737463	HIST1H2BM;ACD;BLM;HIST1H2BO;HIST1H2BJ;H2AFZ;HIST1H2BL;HIST1H2AJ;H2AFX;TOP3A;RPA1;MND1;BRCA1;SMC1A;BRCA2;LMNB1;PSMC3IP;HIST1H4A;RAD51;HIST1H2AD;NBN;HIST1H2BB;HIST1H2AB
Nuclear Envelope Breakdown_Homo sapiens_R-HSA-2980766	16/51	0.00523932	NUP188;NEK6;PLK1;VRK1;PRKCA;LMNB1;NUP93;CTDNEP1;CCNB2;CCNB1;CNEP1R1;CDK1;LPIN2;EMD;RAE1;TMPO
Cyclin A/B1 associated events during G2/M transition_Homo sapiens_R-HSA-69273	11/22	0.000240797	CCNA2;CCNB2;WEE1;CCNB1;PPP2R1A;PLK1;CDK1;PKMYT1;FOXM1;CDC25C;CDC25A
Prefoldin mediated transfer of substrate to CCT/TriC_Homo sapiens_R-HSA-389957	12/27	0.000500042	CCT2;TUBB2B;TUBB6;TUBA1A;TCP1;PFDN1;PFDN2;TUBB4B;PFDN4;CCT7;CCT5;CCT4
C-type lectin receptors (CLRs)_Homo sapiens_R-HSA-5621481	30/123	0.012015	PSMD11;UBE2D2;ICAM2;PSMA7;MALT1;PSMD8;PSMB6;PSMD9;PSMB7;NRAS;PSMD6;PSMD2;IKBKG;PAK3;PRKACA;PAK2;PRKACB;PRKCD;PSMA6;CDC34;PSMC3;PSMC4;PSMC1;TRAF6;PSME4;UBE2N;UBE2V1;CALM1;MAP3K14;UBE2M
Fanconi Anemia Pathway_Homo sapiens_R-HSA-6783310	13/35	0.00221235	FANCI;DCLRE1B;FANCM;FANCA;RPA1;FANCB;FANCG;SLX4;EME1;FANCD2;ERCC1;UBE2T;ATRIP
Cell junction organization_Homo sapiens_R-HSA-446728	23/86	0.00856039	VASP;ITGB1;DST;FBLIM1;ACTN1;PXN;TESK1;ILK;PARD6G;PARVB;PVR;CDH6;CDH5;CDH2;CDH10;FLNA;CDH13;CTNNB1;CDH24;FLNC;RSU1;FERMT2;PLEC
Chondroitin sulfate/dermatan sulfate metabolism_Homo sapiens_R-HSA-1793185	16/50	0.00421763	CHST7;CHPF2;SDC2;CSGALNACT2;SDC3;HSPG2;VCAN;CHST11;CHSY1;SDC1;CSPG4;GPC4;CHST14;GPC6;ARSB;CHST3
mRNA Splicing - Major Pathway_Homo sapiens_R-HSA-72163	32/134	0.0132714	SF3B2;SF3B3;CSTF2;CASC3;USP39;PRPF8;EFTUD2;PTBP1;SART1;POLR2A;U2AF2;POLR2D;CSTF1;TXNL4A;CTNNBL1;SF3A3;CPSF7;SF3A2;CPSF1;GPKOW;NCBP1;ALYREF;LSM2;HNRNPL;PRPF4;LSM7;PHF5A;HNRNPUL1;RNPS1;PRPF31;SNRPA1;SNRPB
Negative epigenetic regulation of rRNA expression_Homo sapiens_R-HSA-5250941	21/76	0.00790864	HIST1H2BM;DNMT1;HDAC2;TBP;HIST1H2BO;HIST1H2BJ;H2AFZ;HDAC1;SUV39H1;HIST1H2BL;HIST1H2AJ;H2AFX;CD3EAP;BAZ2A;SAP30;HIST1H4A;ERCC2;DNMT3B;HIST1H2AD;HIST1H2BB;HIST1H2AB
RNA Polymerase II Transcription_Homo sapiens_R-HSA-73857	30/124	0.0134587	CCNK;CTDP1;CSTF2;CASC3;GTF2E2;LSM11;POLR2A;U2AF2;POLR2D;CSTF1;CPSF7;TBP;RNGTT;CPSF1;NCBP1;TAF13;ALYREF;THOC2;SSRP1;SUPT5H;THOC5;DDX39A;ERCC2;RNPS1;TAF6;TAF5;TAF4;TAF3;TAF2;SNRPB
SIRT1 negatively regulates rRNA Expression_Homo sapiens_R-HSA-427359	13/35	0.00221235	HIST1H2BM;TBP;HIST1H2BO;HIST1H2BJ;H2AFZ;SUV39H1;HIST1H2BL;HIST1H2AJ;H2AFX;HIST1H4A;HIST1H2AD;HIST1H2BB;HIST1H2AB
Antigen processing: Ubiquitination & Proteasome degradation_Homo sapiens_R-HSA-983168	55/260	0.0201001	TRIM71;UBE3D;LRR1;UBE2D2;RNF19B;UBE2L3;CDC20;PSMD8;PSMD9;TRIM9;PSMD6;RNF114;UBE2Q2;PSMD2;CDC27;ARIH2;UBE2E3;FBXO17;UBE2E1;TRAIP;PJA1;RNF144B;PSMA6;RNF126;CDC34;HECW2;PSME4;UBE2V1;PSMD11;VPRBP;PSMA7;PSMB6;PSMB7;FZR1;SOCS1;VHL;HACE1;SMURF2;UBE2C;SIAH2;UBE2G1;UBE2A;MEX3C;UBAC1;PSMC3;PSMC4;UBE2S;PSMC1;NEDD4;ASB6;UBE2N;TRIM36;BLMH;TRIM32;UBE2M
IRS-mediated signalling_Homo sapiens_R-HSA-112399	59/284	0.0234344	IRS1;YWHAB;RASGRF2;ITGB3;PSMD8;FGF5;SPRED3;PSMD9;PSMD6;DUSP10;PPP2R1A;PSMD2;PEA15;AKT1;NRTN;JAK3;PDGFRB;PRKAB2;MAP2K1;KSR1;PPP2R5B;NRG1;PPP2R5D;GFRA3;DUSP7;PSMA6;RRAGA;RRAGD;PSME4;RASA2;TLN1;VCL;PRKAA1;SPTBN5;PSMD11;PDGFB;PDGFA;CSF2RB;RASAL2;PSMA7;RASGRP3;PSMB6;PSMB7;NRAS;EIF4EBP1;CSK;CAMK2G;FN1;PTPN11;PPP5C;PSMC3;GDNF;PSMC4;DLG4;PSMC1;IL2RA;GRB2;TEK;CALM1
Cyclin E associated events during G1/S transition_Homo sapiens_R-HSA-69202	19/68	0.00987729	PSMD11;PKMYT1;CDC25A;PSMA7;PSMD8;CCNA2;PSMB6;PSMD9;PSMA6;PSMB7;PSMD6;WEE1;PSMC3;CCND1;CCNE2;PSMC4;CCNE1;PSMC1;PSMD2
Insulin receptor signalling cascade_Homo sapiens_R-HSA-74751	59/287	0.0284431	IRS1;YWHAB;RASGRF2;ITGB3;PSMD8;FGF5;SPRED3;PSMD9;PSMD6;DUSP10;PPP2R1A;PSMD2;PEA15;AKT1;NRTN;JAK3;PDGFRB;PRKAB2;MAP2K1;KSR1;PPP2R5B;NRG1;PPP2R5D;GFRA3;DUSP7;PSMA6;RRAGA;RRAGD;PSME4;RASA2;TLN1;VCL;PRKAA1;SPTBN5;PSMD11;PDGFB;PDGFA;CSF2RB;RASAL2;PSMA7;RASGRP3;PSMB6;PSMB7;NRAS;EIF4EBP1;CSK;CAMK2G;FN1;PTPN11;PPP5C;PSMC3;GDNF;PSMC4;DLG4;PSMC1;IL2RA;GRB2;TEK;CALM1
Activation of HOX genes during differentiation_Homo sapiens_R-HSA-5619507	23/89	0.0130739	SUZ12;HIST1H2BM;HIST1H2BO;HIST1H2BJ;NCOA6;H2AFZ;NCOA3;HIST1H2BL;HIST1H2AJ;H2AFX;PAX6;HIST1H4A;MAFB;POLR2A;POLR2D;RQCD1;HIST1H2AD;HOXB1;HOXD3;HIST1H2BB;ZNF335;HIST1H2AB;EZH2
Activation of anterior HOX genes in hindbrain development during early embryogenesis_Homo sapiens_R-HSA-5617472	23/89	0.0130739	SUZ12;HIST1H2BM;HIST1H2BO;HIST1H2BJ;NCOA6;H2AFZ;NCOA3;HIST1H2BL;HIST1H2AJ;H2AFX;PAX6;HIST1H4A;MAFB;POLR2A;POLR2D;RQCD1;HIST1H2AD;HOXB1;HOXD3;HIST1H2BB;ZNF335;HIST1H2AB;EZH2
IGF1R signaling cascade_Homo sapiens_R-HSA-2428924	59/288	0.0302889	IRS1;YWHAB;RASGRF2;ITGB3;PSMD8;FGF5;SPRED3;PSMD9;PSMD6;DUSP10;PPP2R1A;PSMD2;PEA15;AKT1;NRTN;JAK3;PDGFRB;PRKAB2;MAP2K1;KSR1;PPP2R5B;NRG1;PPP2R5D;GFRA3;DUSP7;PSMA6;RRAGA;RRAGD;PSME4;RASA2;TLN1;VCL;PRKAA1;SPTBN5;PSMD11;PDGFB;PDGFA;CSF2RB;RASAL2;PSMA7;RASGRP3;PSMB6;PSMB7;NRAS;EIF4EBP1;CSK;CAMK2G;FN1;PTPN11;PPP5C;PSMC3;GDNF;PSMC4;DLG4;PSMC1;IL2RA;GRB2;TEK;CALM1
IRS-related events triggered by IGF1R_Homo sapiens_R-HSA-2428928	59/288	0.0302889	IRS1;YWHAB;RASGRF2;ITGB3;PSMD8;FGF5;SPRED3;PSMD9;PSMD6;DUSP10;PPP2R1A;PSMD2;PEA15;AKT1;NRTN;JAK3;PDGFRB;PRKAB2;MAP2K1;KSR1;PPP2R5B;NRG1;PPP2R5D;GFRA3;DUSP7;PSMA6;RRAGA;RRAGD;PSME4;RASA2;TLN1;VCL;PRKAA1;SPTBN5;PSMD11;PDGFB;PDGFA;CSF2RB;RASAL2;PSMA7;RASGRP3;PSMB6;PSMB7;NRAS;EIF4EBP1;CSK;CAMK2G;FN1;PTPN11;PPP5C;PSMC3;GDNF;PSMC4;DLG4;PSMC1;IL2RA;GRB2;TEK;CALM1
Signaling by Type 1 Insulin-like Growth Factor 1 Receptor (IGF1R)_Homo sapiens_R-HSA-2404192	59/288	0.0302889	IRS1;YWHAB;RASGRF2;ITGB3;PSMD8;FGF5;SPRED3;PSMD9;PSMD6;DUSP10;PPP2R1A;PSMD2;PEA15;AKT1;NRTN;JAK3;PDGFRB;PRKAB2;MAP2K1;KSR1;PPP2R5B;NRG1;PPP2R5D;GFRA3;DUSP7;PSMA6;RRAGA;RRAGD;PSME4;RASA2;TLN1;VCL;PRKAA1;SPTBN5;PSMD11;PDGFB;PDGFA;CSF2RB;RASAL2;PSMA7;RASGRP3;PSMB6;PSMB7;NRAS;EIF4EBP1;CSK;CAMK2G;FN1;PTPN11;PPP5C;PSMC3;GDNF;PSMC4;DLG4;PSMC1;IL2RA;GRB2;TEK;CALM1
SUMOylation_Homo sapiens_R-HSA-2990846	25/101	0.0171736	TOP2A;BLM;PCNA;NUP188;CDCA8;SMC6;BRCA1;AURKB;AURKA;WRN;MTA1;SENP5;RAE1;PIAS4;PIAS3;XRCC4;RPA1;SMC1A;RANGAP1;PML;NUP93;INCENP;BIRC5;UBA2;SAE1
TCR signaling_Homo sapiens_R-HSA-202403	28/118	0.0212106	PSMD11;UBE2D2;PTPRJ;PSMA7;MALT1;PSMD8;PSMB6;PSMD9;PSMB7;PSMD6;PSMD2;CSK;PLCG1;IKBKG;PAK3;PAK2;PAG1;VASP;ENAH;PSMA6;CDC34;PSMC3;PSMC4;PSMC1;TRAF6;PSME4;UBE2N;UBE2V1
Cyclin A:Cdk2-associated events at S phase entry_Homo sapiens_R-HSA-69656	19/69	0.0116121	PSMD11;CDC25A;PSMA7;PSMD8;CCNA2;PSMB6;PSMD9;PSMA6;PSMB7;FZR1;PSMD6;WEE1;PSMC3;CCND1;CCNE2;PSMC4;CCNE1;PSMC1;PSMD2
Regulation of mRNA stability by proteins that bind AU-rich elements_Homo sapiens_R-HSA-450531	22/86	0.01684	PSMD11;YWHAB;PRKCD;PRKCA;MAPK14;PSMA7;EXOSC7;PSMD8;PSMB6;PSMD9;PSMA6;PSMB7;PSMD6;PSMC3;PSMC4;PSMC1;KHSRP;PSMD2;MAPKAPK2;EXOSC8;PSME4;AKT1
Recruitment and ATM-mediated phosphorylation of repair and signaling proteins at DNA double strand breaks_Homo sapiens_R-HSA-5693565	17/58	0.00864095	PIAS4;BARD1;HIST1H2BM;KDM4B;HIST1H2BO;HIST1H2BJ;HIST1H2BL;H2AFX;EYA4;BRCA1;HIST1H4A;PPP5C;MAPK8;UBE2N;NBN;WHSC1;HIST1H2BB
NoRC negatively regulates rRNA expression_Homo sapiens_R-HSA-427413	20/73	0.0103666	HIST1H2BM;DNMT1;HDAC2;TBP;HIST1H2BO;HIST1H2BJ;H2AFZ;HDAC1;HIST1H2BL;HIST1H2AJ;H2AFX;CD3EAP;BAZ2A;SAP30;HIST1H4A;ERCC2;DNMT3B;HIST1H2AD;HIST1H2BB;HIST1H2AB
Degradation of beta-catenin by the destruction complex_Homo sapiens_R-HSA-195253	21/82	0.0189898	TLE4;TCF7L1;PSMD11;CTBP2;HDAC1;PPP2R5B;PPP2R5D;PSMA7;PSMD8;PSMB6;PSMD9;PSMA6;PSMB7;PSMD6;PSMC3;PPP2R1A;PSMC4;PSMC1;PSMD2;PSME4;CTNNB1
CLEC7A (Dectin-1) signaling_Homo sapiens_R-HSA-5607764	24/99	0.0245104	PSMD11;UBE2D2;PRKCD;PSMA7;MALT1;PSMD8;PSMB6;PSMD9;PSMA6;PSMB7;PSMD6;CDC34;PSMC3;PSMC4;PSMC1;PSMD2;TRAF6;PSME4;UBE2N;UBE2V1;IKBKG;CALM1;MAP3K14;UBE2M
Activation of gene expression by SREBF (SREBP)_Homo sapiens_R-HSA-2426168	14/42	0.00480582	FDPS;IDI1;HMGCS1;NCOA6;CYP51A1;HMGCR;SREBF2;SQLE;SCD;FASN;CARM1;MVD;TBL1X;FDFT1
TP53 Regulates Transcription of Genes Involved in G2 Cell Cycle Arrest_Homo sapiens_R-HSA-6804114	10/18	0.00015052	CCNB1;PCNA;RBL1;GADD45A;PRMT1;CARM1;CDK1;BAX;CDC25C;AURKA
Defective B3GALTL causes Peters-plus syndrome (PpS)_Homo sapiens_R-HSA-5083635	13/37	0.00389293	SEMA5B;ADAMTS12;THBS2;THSD1;THBS1;THSD4;ADAMTS16;ADAMTSL1;ADAMTS5;ADAMTS14;ADAMTSL5;ADAMTS1;ADAMTS6
SCF-beta-TrCP mediated degradation of Emi1_Homo sapiens_R-HSA-174113	16/54	0.00955666	PSMD11;PSMA7;CDC20;PSMD8;PSMB6;PSMD9;PSMA6;PSMB7;FZR1;PSMD6;PSMC3;PSMC4;PSMC1;PSMD2;PSME4;FBXO5
APC/C:Cdc20 mediated degradation of Securin_Homo sapiens_R-HSA-174154	18/66	0.015247	PSMD11;UBE2C;UBE2E1;PSMA7;CDC20;PSMD8;PSMB6;PSMD9;PSMA6;PSMB7;PSMD6;PSMC3;PTTG1;PSMC4;PSMC1;PSMD2;CDC27;PSME4
TNFR2 non-canonical NF-kB pathway_Homo sapiens_R-HSA-5668541	23/95	0.0276553	TNFSF18;PSMD11;TNFRSF6B;TNFRSF12A;CD70;TRAF2;PSMA7;PSMD8;PSMB6;PSMD9;PSMA6;PSMB7;PSMD6;PSMC3;PSMC4;TRAF3;TNFSF4;PSMC1;PSMD2;PSME4;CD27;MAP3K14;UBE2M
Packaging Of Telomere Ends_Homo sapiens_R-HSA-171306	12/31	0.00215954	HIST1H2BM;ACD;HIST1H4A;HIST1H2BO;HIST1H2BJ;H2AFZ;HIST1H2BL;HIST1H2AJ;H2AFX;HIST1H2AD;HIST1H2BB;HIST1H2AB
mRNA Splicing_Homo sapiens_R-HSA-72172	32/144	0.0351432	SF3B2;SF3B3;CSTF2;CASC3;USP39;PRPF8;EFTUD2;PTBP1;SART1;POLR2A;U2AF2;POLR2D;CSTF1;TXNL4A;CTNNBL1;SF3A3;CPSF7;SF3A2;CPSF1;GPKOW;NCBP1;ALYREF;LSM2;HNRNPL;PRPF4;LSM7;PHF5A;HNRNPUL1;RNPS1;PRPF31;SNRPA1;SNRPB
Transport of inorganic cations/anions and amino acids/oligopeptides_Homo sapiens_R-HSA-425393	24/99	0.0245104	SLC12A2;SLC36A1;SLC38A1;SLC20A2;SLC20A1;SLC1A1;SLC1A3;SLC1A4;SLC16A10;SLC3A2;SLC1A5;SLC7A11;SLC7A1;SLC9A1;SLC4A7;SLC6A6;SLC7A5;SLC9A5;SLC9A6;SLC9A7;CALM1;SLC15A4;SLC38A5;SLC26A6
Host Interactions of HIV factors_Homo sapiens_R-HSA-162909	29/129	0.0377603	PSMD11;NUP188;AP2A1;AP2A2;PSMA7;PSMD8;PSMB6;PSMD9;PSMB7;PSMD6;PSMD2;AP2S1;AP1S2;RCC1;PAK2;RAE1;RANBP1;AP1B1;HMGA1;RANGAP1;NUP93;PSMA6;PSMC3;PSMC4;PACS1;PSMC1;PSME4;SLC25A5;KPNB1
Oxidative Stress Induced Senescence_Homo sapiens_R-HSA-2559580	22/91	0.0312247	SUZ12;HIST1H2BM;HIST1H2BO;HIST1H2BJ;H2AFZ;HIST1H2BL;HIST1H2AJ;H2AFX;MINK1;MAPK14;HIST1H4A;MAPK8;CDK6;MAPKAPK2;E2F1;E2F2;HIST1H2AD;E2F3;TNIK;HIST1H2BB;HIST1H2AB;EZH2
HIV Life Cycle_Homo sapiens_R-HSA-162587	31/141	0.0428493	CCNK;FEN1;CTDP1;NUP188;VPS4A;GTF2E2;POLR2A;POLR2D;RCC1;RAE1;RANBP1;XRCC6;TBP;RNGTT;LIG1;XRCC4;NCBP1;TAF13;HMGA1;SSRP1;SUPT5H;RANGAP1;NUP93;ERCC2;NMT2;TAF6;TAF5;TAF4;CHMP7;TAF3;TAF2
ER to Golgi Anterograde Transport_Homo sapiens_R-HSA-199977	29/131	0.0451602	ARF4;SPTBN5;SEC23A;KDELR1;SAR1B;DCTN1;COPB1;GOSR2;CTSZ;GOLGA2;PPP6R1;YKT6;CTSC;ANKRD28;DYNC1H1;SEC13;SEC24A;TRAPPC1;COG6;SEC16A;GBF1;ARFGAP3;ANK1;ARFGAP1;ARCN1;TBC1D20;COL7A1;KDELR2;SEC22C
Cell-Cell communication_Homo sapiens_R-HSA-1500931	29/131	0.0451602	ITGB1;FBLIM1;PXN;TESK1;PARD6G;ILK;PVR;CDH6;CDH5;MAPK8;CDH2;FLNA;CDH24;FLNC;RSU1;KIRREL3;VASP;DST;ACTN1;PTPN11;ACTN4;PARVB;MAPK14;CDH10;CDH13;CTNNB1;GRB2;FERMT2;PLEC
Heparan sulfate/heparin (HS-GAG) metabolism_Homo sapiens_R-HSA-1638091	16/54	0.00955666	HS3ST3B1;HS3ST3A1;SDC2;SDC3;SLC35D2;HS6ST1;HSPG2;EXT1;NDST2;EXT2;NDST1;VCAN;SDC1;CSPG4;GPC4;GPC6
Asymmetric localization of PCP proteins_Homo sapiens_R-HSA-4608870	17/63	0.0200083	PSMD11;FZD2;SMURF2;WNT5A;PSMA7;PSMD8;PSMB6;PSMD9;PSMA6;PSMB7;PSMD6;PSMC3;PSMC4;PSMC1;PSMD2;PSME4;DVL2
PLC beta mediated events_Homo sapiens_R-HSA-112043	14/44	0.00761974	PDE1C;PRKCD;ADCY4;GNAI3;PRKCA;ADCY1;ADCY7;GNAI2;PLCB3;PLCB4;PRKAR2A;CALM1;PRKACA;PRKACB
Cholesterol biosynthesis_Homo sapiens_R-HSA-191273	11/23	0.000394258	FDPS;IDI1;SQLE;NSDHL;EBP;HMGCS1;CYP51A1;MVD;HMGCR;LBR;FDFT1
Regulation of Apoptosis_Homo sapiens_R-HSA-169911	15/50	0.0105457	PSMD11;PSMA7;PSMD8;PSMB6;PSMD9;PSMA6;ARHGAP10;PSMB7;PSMD6;PSMC3;PSMC4;PSMC1;PSMD2;PSME4;PAK2
p53-Dependent G1/S DNA damage checkpoint_Homo sapiens_R-HSA-69580	17/63	0.0200083	PSMD11;PSMA7;PSMD8;CCNA2;PSMB6;PSMD9;PSMA6;PSMB7;PSMD6;PSMC3;CCNE2;PSMC4;CCNE1;PCBP4;PSMC1;PSMD2;PSME4
p53-Dependent G1 DNA Damage Response_Homo sapiens_R-HSA-69563	17/63	0.0200083	PSMD11;PSMA7;PSMD8;CCNA2;PSMB6;PSMD9;PSMA6;PSMB7;PSMD6;PSMC3;CCNE2;PSMC4;CCNE1;PCBP4;PSMC1;PSMD2;PSME4
Opioid Signalling_Homo sapiens_R-HSA-111885	20/81	0.0314729	PDE1C;PRKCD;ADCY4;GNAI3;PPP2R5D;PRKCA;ADCY1;ADCY7;GNAI2;PLCB3;PLCB4;PPP2R1A;GNG4;PRKAR2A;GNB1;GNB4;GNB3;CALM1;PRKACA;PRKACB
Metabolism of nucleotides_Homo sapiens_R-HSA-15869	21/87	0.0352804	CDA;DTYMK;ADSL;RRM1;RRM2;ADK;AMPD2;GLRX;CTPS1;TYMS;NT5C2;PFAS;NT5E;UCK2;IMPDH1;CMPK1;TK1;HPRT1;UPP1;NUDT15;ADA
G-protein mediated events_Homo sapiens_R-HSA-112040	14/45	0.00944785	PDE1C;PRKCD;ADCY4;GNAI3;PRKCA;ADCY1;ADCY7;GNAI2;PLCB3;PLCB4;PRKAR2A;CALM1;PRKACA;PRKACB
Activated PKN1 stimulates transcription of AR (androgen receptor) regulated genes KLK2 and KLK3_Homo sapiens_R-HSA-5625886	12/34	0.00524136	HIST1H2BM;HIST1H4A;HIST1H2BO;KDM1A;HIST1H2BJ;H2AFZ;HIST1H2BL;HIST1H2AJ;H2AFX;HIST1H2AD;HIST1H2BB;HIST1H2AB
Platelet homeostasis_Homo sapiens_R-HSA-418346	21/87	0.0352804	GUCY1B3;NOS2;NOS3;PPP2R5B;PTPN11;PPP2R5D;MAPK14;LRP8;PDE10A;P2RX4;STIM1;PPP2R1A;GNG4;KCNMB1;GNB1;KCNMA1;GNAS;GNB4;ORAI1;GNB3;CALM1
Activation of NF-kappaB in B cells_Homo sapiens_R-HSA-1169091	17/66	0.0309225	PSMD11;PSMA7;MALT1;PSMD8;PSMB6;PSMD9;PSMA6;PSMB7;PSMD6;PSMC3;PSMC4;PSMC1;PSMD2;PSME4;IKBKG;NFKBIE;NFKBIB
Integrin cell surface interactions_Homo sapiens_R-HSA-216083	18/67	0.0177783	ITGB1;ITGA2;ITGB3;ITGA1;FN1;TNC;ICAM2;HSPG2;THBS1;COL4A2;IBSP;COL4A1;ITGA10;ITGA11;MADCAM1;ITGAV;ITGA5;FBN1
RNA Polymerase I Promoter Clearance_Homo sapiens_R-HSA-73854	19/76	0.031435	HIST1H2BM;HDAC2;TBP;HIST1H2BO;HIST1H2BJ;H2AFZ;HDAC1;HIST1H2BL;HIST1H2AJ;H2AFX;CD3EAP;GATAD2A;HIST1H4A;MTA1;ERCC2;HIST1H2AD;MTA2;HIST1H2BB;HIST1H2AB
p53-Independent G1/S DNA damage checkpoint_Homo sapiens_R-HSA-69613	15/52	0.0153123	PSMD11;CDC25A;PSMA7;PSMD8;PSMB6;PSMD9;PSMA6;PSMB7;PSMD6;PSMC3;PSMC4;PSMC1;PSMD2;CHEK1;PSME4
Global Genome Nucleotide Excision Repair (GG-NER)_Homo sapiens_R-HSA-5696399	20/82	0.0354997	PIAS3;RFC3;PCNA;LIG1;RFC2;USP45;RPA1;XRCC1;CHD1L;COPS3;TFPT;COPS6;POLE2;ERCC1;POLD1;ERCC2;UBE2N;COPS8;POLE;CUL4B
Association of TriC/CCT with target proteins during biosynthesis_Homo sapiens_R-HSA-390471	13/39	0.00647891	NOP56;ARFGEF2;CCT2;SPHK1;USP11;DCAF7;CCNE2;CCNE1;TCP1;CCT7;CCT5;CCT4;WRAP53
p53-Independent DNA Damage Response_Homo sapiens_R-HSA-69610	15/52	0.0153123	PSMD11;CDC25A;PSMA7;PSMD8;PSMB6;PSMD9;PSMA6;PSMB7;PSMD6;PSMC3;PSMC4;PSMC1;PSMD2;CHEK1;PSME4
Ubiquitin Mediated Degradation of Phosphorylated Cdc25A_Homo sapiens_R-HSA-69601	15/52	0.0153123	PSMD11;CDC25A;PSMA7;PSMD8;PSMB6;PSMD9;PSMA6;PSMB7;PSMD6;PSMC3;PSMC4;PSMC1;PSMD2;CHEK1;PSME4
DNA Damage Bypass_Homo sapiens_R-HSA-73893	14/46	0.0116036	UFD1L;RFC3;PCNA;RFC2;USP10;RPA1;MAD2L2;KIAA0101;POLE2;POLD1;DTL;POLE;RAD18;CUL4B
SCF(Skp2)-mediated degradation of p27/p21_Homo sapiens_R-HSA-187577	16/59	0.0225259	PSMD11;PSMA7;PSMD8;CCNA2;PSMB6;PSMD9;PSMA6;PSMB7;PSMD6;PSMC3;CCND1;CCNE2;PSMC4;CCNE1;PSMC1;PSMD2
RHO GTPases activate PAKs_Homo sapiens_R-HSA-5627123	10/21	0.000759173	PPP1R12A;LIMK1;FLNA;MYH9;PAK3;CALM1;PAK2;MYH10;MYL9;MYLK
Senescence-Associated Secretory Phenotype (SASP)_Homo sapiens_R-HSA-2559582	19/77	0.0356077	HIST1H2BM;HIST1H2BO;HIST1H2BJ;UBE2C;H2AFZ;HIST1H2BL;HIST1H2AJ;H2AFX;UBE2E1;EHMT1;CCNA2;HIST1H4A;FZR1;CDK6;CDC27;HIST1H2AD;IGFBP7;HIST1H2BB;HIST1H2AB
B-WICH complex positively regulates rRNA expression_Homo sapiens_R-HSA-5250924	16/58	0.0192239	HIST1H2BM;TBP;HIST1H2BO;HIST1H2BJ;H2AFZ;HIST1H2BL;HIST1H2AJ;H2AFX;CD3EAP;DDX21;DEK;HIST1H4A;MYBBP1A;HIST1H2AD;HIST1H2BB;HIST1H2AB
Regulation of RAS by GAPs_Homo sapiens_R-HSA-5658442	17/67	0.0353915	PSMD11;RASAL2;PSMA7;PSMD8;SPRED3;PSMB6;PSMD9;PSMA6;PSMB7;NRAS;PSMD6;PSMC3;PSMC4;PSMC1;PSMD2;RASA2;PSME4
PLC-gamma1 signalling_Homo sapiens_R-HSA-167021	12/34	0.00524136	PDE1C;PRKAR2A;PRKCD;ADCY4;PRKCA;ADCY1;PLCG1;NGF;CALM1;PRKACA;ADCY7;PRKACB
Formation of the beta-catenin:TCF transactivating complex_Homo sapiens_R-HSA-201722	16/58	0.0192239	TLE4;HIST1H2BM;TCF7L1;HIST1H2BO;HIST1H2BJ;H2AFZ;HDAC1;HIST1H2BL;HIST1H2AJ;H2AFX;HIST1H4A;LEO1;HIST1H2AD;CTNNB1;HIST1H2BB;HIST1H2AB
G alpha (z) signalling events_Homo sapiens_R-HSA-418597	14/46	0.0116036	RGS19;PRKCD;ADCY4;GNAI3;PRKCA;ADCY1;ADCY7;GNAI2;RGS4;GNG4;GNB1;GNAS;GNB4;GNB3
RNA Polymerase I Transcription_Homo sapiens_R-HSA-73864	19/79	0.0451519	HIST1H2BM;HDAC2;TBP;HIST1H2BO;HIST1H2BJ;H2AFZ;HDAC1;HIST1H2BL;HIST1H2AJ;H2AFX;CD3EAP;GATAD2A;HIST1H4A;MTA1;ERCC2;HIST1H2AD;MTA2;HIST1H2BB;HIST1H2AB
Autodegradation of Cdh1 by Cdh1:APC/C_Homo sapiens_R-HSA-174084	16/62	0.035005	PSMD11;UBE2C;UBE2E1;PSMA7;PSMD8;PSMB6;PSMD9;PSMA6;PSMB7;FZR1;PSMD6;PSMC3;PSMC4;PSMC1;PSMD2;CDC27
NRAGE signals death through JNK_Homo sapiens_R-HSA-193648	14/45	0.00944785	PLEKHG2;TRIO;RASGRF2;ARHGEF18;NGF;KALRN;FGD1;VAV2;FGD2;TIAM2;TIAM1;MAPK8;ARHGEF2;ECT2
Signaling by PTK6_Homo sapiens_R-HSA-8848021	17/67	0.0353915	PTPN1;PXN;NRG1;RASAL2;CBL;HIF1A;RHOA;ARHGAP35;SPRED3;NRAS;CCND1;CCNE1;RASA2;ELMO2;AKT1;CRK;PELP1
Glucose metabolism_Homo sapiens_R-HSA-70326	19/79	0.0451519	SLC25A1;PFKFB2;PYGB;PFKFB4;GOT2;PPP2R5D;BPGM;HK1;GYS1;PFKL;PKM;PPP2R1A;PGK1;CALM1;PRKACA;GAPDH;PRKACB;PFKP;PCK2
Degradation of DVL_Homo sapiens_R-HSA-4641258	15/56	0.0296235	PSMD11;PSMA7;PSMD8;PSMB6;PSMD9;PSMA6;PSMB7;PSMD6;PSMC3;PSMC4;PSMC1;PSMD2;PSME4;DVL2;DACT1
Transcription of the HIV genome_Homo sapiens_R-HSA-167172	17/67	0.0353915	CCNK;TBP;RNGTT;CTDP1;NCBP1;TAF13;SSRP1;SUPT5H;GTF2E2;POLR2A;ERCC2;POLR2D;TAF6;TAF5;TAF4;TAF3;TAF2
rRNA modification in the nucleus_Homo sapiens_R-HSA-6790901	16/58	0.0192239	NOP56;DIMT1;NOP2;IMP4;NOC4L;PWP2;WDR46;NOL6;RRP9;RCL1;TBL3;DKC1;DHX37;RRP36;UTP20;UTP14A
Diseases associated with O-glycosylation of proteins_Homo sapiens_R-HSA-3906995	16/62	0.035005	SEMA5B;NOTCH3;NOTCH1;NOTCH4;ADAMTS12;THBS2;THSD1;THBS1;THSD4;ADAMTS16;ADAMTSL1;ADAMTS5;ADAMTS14;ADAMTSL5;ADAMTS1;ADAMTS6
Regulation of activated PAK-2p34 by proteasome mediated degradation_Homo sapiens_R-HSA-211733	14/49	0.0204026	PSMD11;PSMA7;PSMD8;PSMB6;PSMD9;PSMA6;PSMB7;PSMD6;PSMC3;PSMC4;PSMC1;PSMD2;PSME4;PAK2
Apoptotic execution phase_Homo sapiens_R-HSA-75153	15/51	0.0127567	PRKCD;HMGB2;LMNB1;HIST1H1D;HIST1H1E;CTNNB1;VIM;CLSPN;DNM1L;PAK2;HIST1H1A;HIST1H1B;KPNB1;PLEC;HIST1H1C
NIK-->noncanonical NF-kB signaling_Homo sapiens_R-HSA-5676590	15/58	0.0396674	PSMD11;PSMA7;PSMD8;PSMB6;PSMD9;PSMA6;PSMB7;PSMD6;PSMC3;PSMC4;PSMC1;PSMD2;PSME4;MAP3K14;UBE2M
Ubiquitin-dependent degradation of Cyclin D_Homo sapiens_R-HSA-75815	14/50	0.0242358	PSMD11;PSMA7;PSMD8;PSMB6;PSMD9;PSMA6;PSMB7;PSMD6;PSMC3;CCND1;PSMC4;PSMC1;PSMD2;PSME4
Ubiquitin-dependent degradation of Cyclin D1_Homo sapiens_R-HSA-69229	14/50	0.0242358	PSMD11;PSMA7;PSMD8;PSMB6;PSMD9;PSMA6;PSMB7;PSMD6;PSMC3;CCND1;PSMC4;PSMC1;PSMD2;PSME4
Depolymerisation of the Nuclear Lamina_Homo sapiens_R-HSA-4419969	9/15	0.000147575	CTDNEP1;CCNB1;CNEP1R1;CDK1;PRKCA;EMD;LPIN2;LMNB1;TMPO
Degradation of GLI2 by the proteasome_Homo sapiens_R-HSA-5610783	15/59	0.0455111	PSMD11;PSMA7;PSMD8;PSMB6;PSMD9;PSMA6;PSMB7;PSMD6;PSMC3;PSMC4;PSMC1;PSMD2;PSME4;PRKACA;PRKACB
GLI3 is processed to GLI3R by the proteasome_Homo sapiens_R-HSA-5610785	15/59	0.0455111	PSMD11;PSMA7;PSMD8;PSMB6;PSMD9;PSMA6;PSMB7;PSMD6;PSMC3;PSMC4;PSMC1;PSMD2;PSME4;PRKACA;PRKACB
Degradation of GLI1 by the proteasome_Homo sapiens_R-HSA-5610780	15/59	0.0455111	PSMD11;PSMA7;PSMD8;PSMB6;PSMD9;PSMA6;PSMB7;PSMD6;PSMC3;PSMC4;PSMC1;PSMD2;PSME4;PRKACA;PRKACB
RNA Polymerase II Pre-transcription Events_Homo sapiens_R-HSA-674695	16/64	0.0457287	CCNK;TBP;CTDP1;NCBP1;TAF13;SSRP1;SUPT5H;GTF2E2;POLR2A;ERCC2;POLR2D;TAF6;TAF5;TAF4;TAF3;TAF2
Meiotic synapsis_Homo sapiens_R-HSA-1221632	15/57	0.0343803	HIST1H2BM;ACD;HIST1H2BO;HIST1H2BJ;H2AFZ;HIST1H2BL;HIST1H2AJ;H2AFX;BRCA1;SMC1A;LMNB1;HIST1H4A;HIST1H2AD;HIST1H2BB;HIST1H2AB
Regulation of ornithine decarboxylase (ODC)_Homo sapiens_R-HSA-350562	14/50	0.0242358	PSMD11;AZIN1;PSMA7;PSMD8;PSMB6;PSMD9;PSMA6;PSMB7;PSMD6;PSMC3;PSMC4;PSMC1;PSMD2;PSME4
EPHB-mediated forward signaling_Homo sapiens_R-HSA-3928662	13/42	0.0127193	ACTR3;ACTR2;LIMK2;SDC2;LIMK1;KALRN;RHOA;ACTG1;TIAM1;ARPC2;ARPC3;CFL1;EPHB4
RNA Polymerase I Promoter Opening_Homo sapiens_R-HSA-73728	11/30	0.00532849	HIST1H2BM;HIST1H4A;HIST1H2BO;HIST1H2BJ;H2AFZ;HIST1H2BL;HIST1H2AJ;H2AFX;HIST1H2AD;HIST1H2BB;HIST1H2AB
Degradation of AXIN_Homo sapiens_R-HSA-4641257	14/54	0.0450025	PSMD11;SMURF2;PSMA7;PSMD8;PSMB6;PSMD9;PSMA6;PSMB7;PSMD6;PSMC3;PSMC4;PSMC1;PSMD2;PSME4
Amino acid and oligopeptide SLC transporters_Homo sapiens_R-HSA-425374	14/49	0.0204026	SLC36A1;SLC38A1;SLC1A1;SLC1A3;SLC1A4;SLC3A2;SLC16A10;SLC1A5;SLC7A11;SLC7A1;SLC7A5;SLC6A6;SLC15A4;SLC38A5
SUMOylation of DNA replication proteins_Homo sapiens_R-HSA-4615885	13/44	0.018939	PIAS4;TOP2A;PIAS3;PCNA;NUP188;CDCA8;RANGAP1;AURKB;AURKA;NUP93;INCENP;BIRC5;RAE1
RHO GTPases activate CIT_Homo sapiens_R-HSA-5625900	9/16	0.000288834	PRC1;DLG4;KIF14;MYH9;RHOC;MYH10;MYL9;RHOA;CIT
Metabolism of fat-soluble vitamins_Homo sapiens_R-HSA-6806667	14/51	0.0285793	VKORC1;CUBN;SDC2;SDC3;LRP8;HSPG2;CYP27B1;RDH11;SDC1;GPC4;GPC6;LDLR;LRP12;LGMN
Cross-presentation of soluble exogenous antigens (endosomes)_Homo sapiens_R-HSA-1236978	13/49	0.044131	PSMD11;PSMA7;PSMD8;PSMB6;PSMD9;PSMA6;PSMB7;PSMD6;PSMC3;PSMC4;PSMC1;PSMD2;PSME4
Amino acid transport across the plasma membrane_Homo sapiens_R-HSA-352230	11/31	0.00707141	SLC36A1;SLC7A5;SLC6A6;SLC38A1;SLC16A10;SLC1A4;SLC3A2;SLC1A5;SLC7A11;SLC7A1;SLC38A5
Formation of tubulin folding intermediates by CCT/TriC_Homo sapiens_R-HSA-389960	10/25	0.00378149	CCT2;TUBA3E;TUBB2B;TUBB6;TUBA1A;TCP1;TUBB4B;CCT7;CCT5;CCT4
Translesion synthesis by Y family DNA polymerases bypasses lesions on DNA template_Homo sapiens_R-HSA-110313	11/37	0.0283231	MAD2L2;UFD1L;RFC3;PCNA;KIAA0101;RFC2;USP10;POLE2;POLD1;RPA1;POLE
Inositol phosphate metabolism_Homo sapiens_R-HSA-1483249	12/44	0.0428055	INPP4A;IPPK;INPP4B;PLCB3;PLCB4;SYNJ1;IPMK;ITPK1;INPPL1;PLCG1;CALM1;IP6K1
Processive synthesis on the lagging strand_Homo sapiens_R-HSA-69183	9/15	0.000147575	PRIM2;POLA1;FEN1;PCNA;LIG1;PRIM1;POLD1;RPA1;DNA2
Phospholipase C-mediated cascade; FGFR3_Homo sapiens_R-HSA-5654227	12/44	0.0428055	FGF5;PDE1C;PRKAR2A;PRKCD;ADCY4;PRKCA;ADCY1;PLCG1;CALM1;PRKACA;ADCY7;PRKACB
Cooperation of PDCL (PhLP1) and TRiC/CCT in G-protein beta folding_Homo sapiens_R-HSA-6814122	12/42	0.0305192	CCT2;GNG4;TCP1;GNB1;PDCL;GNB4;GNAI3;GNB3;CCT7;CCT5;CCT4;GNAI2
Recognition of DNA damage by PCNA-containing replication complex_Homo sapiens_R-HSA-110314	10/28	0.0095632	RFC3;PCNA;RFC2;POLE2;POLD1;RPA1;DTL;POLE;RAD18;CUL4B
DAG and IP3 signaling_Homo sapiens_R-HSA-1489509	11/32	0.00922878	PDE1C;PRKAR2A;PRKCD;ADCY4;PRKCA;ADCY1;PLCG1;CALM1;PRKACA;ADCY7;PRKACB
Calmodulin induced events_Homo sapiens_R-HSA-111933	10/26	0.00526577	PDE1C;PRKAR2A;PRKCD;ADCY4;PRKCA;ADCY1;CALM1;PRKACA;ADCY7;PRKACB
CaM pathway_Homo sapiens_R-HSA-111997	10/26	0.00526577	PDE1C;PRKAR2A;PRKCD;ADCY4;PRKCA;ADCY1;CALM1;PRKACA;ADCY7;PRKACB
VEGFR2 mediated vascular permeability_Homo sapiens_R-HSA-5218920	10/27	0.00716921	CDH5;NOS3;CAV1;MAPKAP1;CTNNB1;AKT1;CALM1;PAK3;PAK2;VAV2
PCNA-Dependent Long Patch Base Excision Repair_Homo sapiens_R-HSA-5651801	9/19	0.00146725	FEN1;RFC3;PCNA;LIG1;RFC2;POLD1;POLE2;RPA1;POLE
Dual Incision in GG-NER_Homo sapiens_R-HSA-5696400	11/39	0.0409099	RFC3;PCNA;RFC2;ERCC1;POLE2;POLD1;ERCC2;RPA1;CHD1L;POLE;CUL4B
Gap-filling DNA repair synthesis and ligation in GG-NER_Homo sapiens_R-HSA-5696397	9/23	0.00703171	RFC3;PCNA;LIG1;RFC2;POLD1;POLE2;RPA1;XRCC1;POLE
Synthesis of PIPs at the plasma membrane_Homo sapiens_R-HSA-1660499	11/34	0.0150254	INPP4A;INPP4B;SYNJ1;MTMR14;INPPL1;PIP4K2A;SYNJ2;PIP5K1C;PI4K2A;MTMR6;PIK3R5
Fatty Acyl-CoA Biosynthesis_Homo sapiens_R-HSA-75105	12/42	0.0305192	SLC25A1;ACOT9;ACLY;ACOT8;ACOT7;ELOVL4;AGK;ELOVL5;SCD;FASN;ACSL4;ACSL3
Base Excision Repair_Homo sapiens_R-HSA-73884	11/35	0.0187854	RFC3;FEN1;PCNA;LIG1;RFC2;NTHL1;POLE2;POLD1;RPA1;XRCC1;POLE
Resolution of Abasic Sites (AP sites)_Homo sapiens_R-HSA-73933	11/35	0.0187854	RFC3;FEN1;PCNA;LIG1;RFC2;NTHL1;POLE2;POLD1;RPA1;XRCC1;POLE
Glucagon signaling in metabolic regulation_Homo sapiens_R-HSA-163359	11/33	0.01186	GNG4;PRKAR2A;GNB1;GNAS;GNB4;ADCY4;GNB3;ADCY1;PRKACA;ADCY7;PRKACB
RNA Polymerase III Transcription Initiation_Homo sapiens_R-HSA-76046	11/36	0.0231991	TBP;POLR3A;GTF3C4;BRF1;GTF3C5;SNAPC1;GTF3C6;SNAPC2;POLR3D;SNAPC4;POLR3G
EGFR interacts with phospholipase C-gamma_Homo sapiens_R-HSA-212718	11/34	0.0150254	PDE1C;PRKAR2A;PRKCD;ADCY4;PRKCA;ADCY1;PLCG1;CALM1;PRKACA;ADCY7;PRKACB
NCAM1 interactions_Homo sapiens_R-HSA-419037	11/37	0.0283231	CACNB1;GDNF;COL4A2;COL4A1;COL6A2;COL6A1;ST8SIA4;COL6A3;NRTN;CACNA1C;CACNA1H
Formation of Senescence-Associated Heterochromatin Foci (SAHF)_Homo sapiens_R-HSA-2559584	9/17	0.000525731	HMGA1;EP400;HIST1H1D;HMGA2;HIST1H1E;HIST1H1A;HIST1H1B;LMNB1;HIST1H1C
PKMTs methylate histone lysines_Homo sapiens_R-HSA-3214841	11/40	0.0484636	SUZ12;HIST1H4A;SETD3;SETD8;MECOM;SUV39H1;DOT1L;EHMT1;WHSC1;SMYD3;EZH2
Resolution of AP sites via the multiple-nucleotide patch replacement pathway_Homo sapiens_R-HSA-110373	9/22	0.00498614	FEN1;RFC3;PCNA;LIG1;RFC2;POLD1;POLE2;RPA1;POLE
Ca-dependent events_Homo sapiens_R-HSA-111996	10/28	0.0095632	PDE1C;PRKAR2A;PRKCD;ADCY4;PRKCA;ADCY1;CALM1;PRKACA;ADCY7;PRKACB
RHO GTPases Activate ROCKs_Homo sapiens_R-HSA-5627117	8/17	0.00284848	PPP1R12A;LIMK2;LIMK1;MYH9;RHOC;MYH10;MYL9;RHOA
Lipoprotein metabolism_Homo sapiens_R-HSA-174824	10/34	0.0382964	CUBN;BMP1;SAR1B;SDC1;ZDHHC8;PRKACA;HSPG2;PLTP;PRKACB;LDLR
Signal amplification_Homo sapiens_R-HSA-392518	10/32	0.025515	GNA13;GNG4;TBXA2R;GNA11;GNB1;GNB4;GNAI3;GNB3;MAPK14;GNAI2
Termination of translesion DNA synthesis_Homo sapiens_R-HSA-5656169	9/30	0.0427761	RFC3;PCNA;KIAA0101;RFC2;USP10;POLE2;POLD1;RPA1;POLE
Glycolysis_Homo sapiens_R-HSA-70171	10/32	0.025515	PFKFB2;PFKL;PFKFB4;PKM;PPP2R1A;PGK1;PPP2R5D;GAPDH;PFKP;HK1
Molecules associated with elastic fibres_Homo sapiens_R-HSA-2129379	9/30	0.0427761	MFAP5;ITGB1;EFEMP2;TGFB1;ITGB3;MFAP2;LTBP2;ITGAV;LTBP1
PTK6 Regulates RHO GTPases, RAS GTPase and MAP kinases_Homo sapiens_R-HSA-8849471	9/26	0.0170474	SPRED3;NRAS;RASA2;PXN;ELMO2;RASAL2;CRK;RHOA;ARHGAP35
APC-Cdc20 mediated degradation of Nek2A_Homo sapiens_R-HSA-179409	8/25	0.0382055	CDC20;UBE2C;CDC27;UBE2E1;BUB1B;NEK2;BUB3;MAD2L1
Recycling pathway of L1_Homo sapiens_R-HSA-437239	9/26	0.0170474	KIF4B;KIF4A;AP2S1;MSN;CLTA;AP2A1;L1CAM;AP2A2;DNM1
Sema4D in semaphorin signaling_Homo sapiens_R-HSA-400685	9/27	0.0219865	LIMK2;LIMK1;RHOG;MYH9;RHOC;MYL9;MYH10;RHOA;ARHGAP35
CTLA4 inhibitory signaling_Homo sapiens_R-HSA-389513	8/22	0.0176461	CD86;PPP2R1A;CD80;PPP2R5B;AKT1;CTLA4;PTPN11;PPP2R5D
Diseases associated with glycosaminoglycan metabolism_Homo sapiens_R-HSA-3560782	9/26	0.0170474	ACAN;VCAN;SDC2;SDC3;SDC1;CSPG4;GPC4;HSPG2;GPC6
Signal transduction by L1_Homo sapiens_R-HSA-445144	8/21	0.0130425	ITGB1;NRP1;MAP2K1;ITGB3;ITGAV;ITGA5;L1CAM;VAV2
TP53 Regulates Transcription of Genes Involved in G1 Cell Cycle Arrest_Homo sapiens_R-HSA-6804116	7/13	0.00199919	CCNA2;CCNE2;PCBP4;CCNE1;E2F1;ARID3A;E2F7
Defective B3GAT3 causes JDSSDHD_Homo sapiens_R-HSA-3560801	8/19	0.00654416	VCAN;SDC2;SDC3;SDC1;CSPG4;GPC4;HSPG2;GPC6
Defective B4GALT7 causes EDS, progeroid type_Homo sapiens_R-HSA-3560783	8/19	0.00654416	VCAN;SDC2;SDC3;SDC1;CSPG4;GPC4;HSPG2;GPC6
Defective B3GALT6 causes EDSP2 and SEMDJL1_Homo sapiens_R-HSA-4420332	8/19	0.00654416	VCAN;SDC2;SDC3;SDC1;CSPG4;GPC4;HSPG2;GPC6
Sema4D induced cell migration and growth-cone collapse_Homo sapiens_R-HSA-416572	8/24	0.0301299	LIMK2;LIMK1;RHOG;MYH9;RHOC;MYH10;MYL9;RHOA
Cytosolic tRNA aminoacylation_Homo sapiens_R-HSA-379716	8/24	0.0301299	YARS;CARS;WARS;MARS;SARS;GARS;HARS;AARS
Basigin interactions_Homo sapiens_R-HSA-210991	8/25	0.0382055	ITGB1;SLC7A5;MMP1;CAV1;SLC3A2;SLC7A11;L1CAM;SLC16A3
Mitotic Spindle Checkpoint_Homo sapiens_R-HSA-69618	7/21	0.0415267	CDC20;UBE2C;CDC27;UBE2E1;BUB1B;BUB3;MAD2L1
A tetrasaccharide linker sequence is required for GAG synthesis_Homo sapiens_R-HSA-1971475	8/26	0.0476091	VCAN;SDC2;SDC3;SDC1;CSPG4;GPC4;HSPG2;GPC6
Inactivation of APC/C via direct inhibition of the APC/C complex_Homo sapiens_R-HSA-141430	7/20	0.032032	CDC20;UBE2C;CDC27;UBE2E1;BUB1B;BUB3;MAD2L1
Laminin interactions_Homo sapiens_R-HSA-3000157	8/23	0.0233071	ITGB1;ITGA2;ITGA1;ITGAV;LAMC1;NID1;NID2;HSPG2
Inhibition of the proteolytic activity of APC/C required for the onset of anaphase by mitotic spindle checkpoint components_Homo sapiens_R-HSA-141405	7/20	0.032032	CDC20;UBE2C;CDC27;UBE2E1;BUB1B;BUB3;MAD2L1
WNT5A-dependent internalization of FZD4_Homo sapiens_R-HSA-5099900	7/15	0.00556065	WNT5A;DVL2;AP2S1;CLTA;PRKCA;AP2A1;AP2A2
Removal of the Flap Intermediate_Homo sapiens_R-HSA-69166	8/14	0.0005557	PRIM2;POLA1;FEN1;PCNA;PRIM1;POLD1;RPA1;DNA2
eNOS activation and regulation_Homo sapiens_R-HSA-203765	7/20	0.032032	GCH1;DDAH1;NOS3;CAV1;NOSIP;AKT1;CALM1
Metabolism of nitric oxide_Homo sapiens_R-HSA-202131	7/20	0.032032	GCH1;DDAH1;NOS3;CAV1;NOSIP;AKT1;CALM1
Chondroitin sulfate biosynthesis_Homo sapiens_R-HSA-2022870	8/20	0.00938197	VCAN;CHST7;CHST11;CHSY1;CHPF2;CSGALNACT2;CSPG4;CHST3
Polymerase switching on the C-strand of the telomere_Homo sapiens_R-HSA-174411	7/14	0.00344267	PRIM2;POLA1;RFC3;PCNA;RFC2;PRIM1;POLD1
Polymerase switching_Homo sapiens_R-HSA-69091	7/14	0.00344267	PRIM2;POLA1;RFC3;PCNA;RFC2;PRIM1;POLD1
Leading Strand Synthesis_Homo sapiens_R-HSA-69109	7/14	0.00344267	PRIM2;POLA1;RFC3;PCNA;RFC2;PRIM1;POLD1
Apoptosis induced DNA fragmentation_Homo sapiens_R-HSA-140342	7/13	0.00199919	HMGB2;HIST1H1D;HIST1H1E;HIST1H1A;KPNB1;HIST1H1B;HIST1H1C
Sema3A PAK dependent Axon repulsion_Homo sapiens_R-HSA-399954	7/16	0.00852027	NRP1;LIMK1;CFL1;PLXNA1;PAK3;PAK2;PLXNA3
Activation of DNA fragmentation factor_Homo sapiens_R-HSA-211227	7/13	0.00199919	HMGB2;HIST1H1D;HIST1H1E;HIST1H1A;KPNB1;HIST1H1B;HIST1H1C
Association of licensing factors with the pre-replicative complex_Homo sapiens_R-HSA-69298	6/15	0.0238727	CDT1;ORC1;GMNN;E2F1;E2F2;E2F3
Condensation of Prometaphase Chromosomes_Homo sapiens_R-HSA-2514853	6/11	0.00394049	CCNB2;CCNB1;CDK1;NCAPG;NCAPD2;NCAPH
Ligand-dependent caspase activation_Homo sapiens_R-HSA-140534	6/17	0.0443171	TNFSF10;TNFRSF10B;TNFRSF10A;TRAF2;TICAM1;TLR4
Phosphorylation of Emi1_Homo sapiens_R-HSA-176417	6/6	1.78724e-05	CDC20;CCNB1;FZR1;PLK1;CDK1;FBXO5
PKA activation in glucagon signalling_Homo sapiens_R-HSA-164378	7/17	0.0124905	PRKAR2A;ADCY4;GNAS;ADCY1;PRKACA;ADCY7;PRKACB
Platelet sensitization by LDL_Homo sapiens_R-HSA-432142	6/17	0.0443171	PPP2R1A;PPP2R5B;PTPN11;PPP2R5D;MAPK14;LRP8
Processive synthesis on the C-strand of the telomere_Homo sapiens_R-HSA-174414	6/11	0.00394049	FEN1;PCNA;LIG1;POLD1;RPA1;DNA2
PKA-mediated phosphorylation of CREB_Homo sapiens_R-HSA-111931	6/17	0.0443171	PRKAR2A;ADCY4;ADCY1;PRKACA;ADCY7;PRKACB
Chk1/Chk2(Cds1) mediated inactivation of Cyclin B:Cdk1 complex_Homo sapiens_R-HSA-75035	6/12	0.00680882	WEE1;CCNB1;YWHAB;CHEK1;CDK1;CDC25C
SEMA3A-Plexin repulsion signaling by inhibiting Integrin adhesion_Homo sapiens_R-HSA-399955	6/14	0.0165479	FARP2;NRP1;PLXNA1;PIP5K1C;TLN1;PLXNA3
PKA activation_Homo sapiens_R-HSA-163615	6/16	0.0330842	PRKAR2A;ADCY4;ADCY1;PRKACA;ADCY7;PRKACB
WNT5A-dependent internalization of FZD2, FZD5 and ROR2_Homo sapiens_R-HSA-5140745	6/13	0.0109314	FZD2;WNT5A;AP2S1;CLTA;AP2A1;AP2A2
Defective EXT1 causes exostoses 1, TRPS2 and CHDS_Homo sapiens_R-HSA-3656253	6/12	0.00680882	SDC2;SDC3;SDC1;GPC4;HSPG2;GPC6
G2/M DNA replication checkpoint_Homo sapiens_R-HSA-69478	5/5	0.000110603	CCNB2;WEE1;CCNB1;CDK1;PKMYT1
Defective EXT2 causes exostoses 2_Homo sapiens_R-HSA-3656237	6/12	0.00680882	SDC2;SDC3;SDC1;GPC4;HSPG2;GPC6
Retrograde neurotrophin signalling_Homo sapiens_R-HSA-177504	6/13	0.0109314	AP2S1;CLTA;AP2A1;NGF;AP2A2;DNM1
CDC6 association with the ORC:origin complex_Homo sapiens_R-HSA-68689	6/11	0.00394049	ORC6;ORC1;MCM8;E2F1;E2F2;E2F3
Inhibition of replication initiation of damaged DNA by RB1/E2F1_Homo sapiens_R-HSA-113501	6/12	0.00680882	POLA1;PRIM2;PPP2R1A;PRIM1;E2F1;PPP2R3B
Vitamin B5 (pantothenate) metabolism_Homo sapiens_R-HSA-199220	5/12	0.0323122	SLC5A6;PANK3;PANK1;PDZD11;FASN
E2F-enabled inhibition of pre-replication complex formation_Homo sapiens_R-HSA-113507	6/10	0.00207441	CCNB1;ORC6;ORC1;MCM8;CDK1;CDC25A
CD28 dependent Vav1 pathway_Homo sapiens_R-HSA-389359	5/12	0.0323122	CD86;CD80;GRB2;PAK3;PAK2
Sodium/Proton exchangers_Homo sapiens_R-HSA-425986	4/9	0.043553	SLC9A5;SLC9A6;SLC9A7;SLC9A1
CHL1 interactions_Homo sapiens_R-HSA-447041	6/9	0.00096155	ITGB1;NRP1;ITGA10;ITGA2;ITGA1;ANK1
Cytosolic iron-sulfur cluster assembly_Homo sapiens_R-HSA-2564830	5/13	0.0456753	BRIP1;NDOR1;POLD1;ERCC2;FAM96B
Folding of actin by CCT/TriC_Homo sapiens_R-HSA-390450	5/10	0.0136198	CCT2;TCP1;CCT7;CCT5;CCT4
Notch-HLH transcription pathway_Homo sapiens_R-HSA-350054	5/13	0.0456753	NOTCH3;NOTCH1;NOTCH4;RBPJ;MAMLD1
NICD traffics to nucleus_Homo sapiens_R-HSA-157052	5/13	0.0456753	NOTCH3;NOTCH1;NOTCH4;RBPJ;MAMLD1
Activation of NIMA Kinases NEK9, NEK6, NEK7_Homo sapiens_R-HSA-2980767	5/7	0.00174044	CCNB2;CCNB1;NEK6;PLK1;CDK1
Initiation of Nuclear Envelope Reformation_Homo sapiens_R-HSA-2995383	5/13	0.0456753	PPP2R1A;VRK1;EMD;LMNB1;TMPO
Nuclear Envelope Reassembly_Homo sapiens_R-HSA-2995410	5/13	0.0456753	PPP2R1A;VRK1;EMD;LMNB1;TMPO
Dissolution of Fibrin Clot_Homo sapiens_R-HSA-75205	5/13	0.0456753	SERPINE2;PLAU;SERPINE1;PLAUR;PLAT
MASTL Facilitates Mitotic Progression_Homo sapiens_R-HSA-2465910	5/10	0.0136198	CCNB1;PPP2R1A;PPP2R2D;CDK1;MASTL
eNOS activation_Homo sapiens_R-HSA-203615	5/10	0.0136198	DDAH1;NOS3;CAV1;AKT1;CALM1
Regulation of cytoskeletal remodeling and cell spreading by IPP complex components_Homo sapiens_R-HSA-446388	5/8	0.00402179	ACTN1;PXN;TESK1;RSU1;PARVB
Ca2+ activated K+ channels_Homo sapiens_R-HSA-1296052	4/9	0.043553	KCNMB1;KCNMA1;KCNN3;KCNN4
G2 Phase_Homo sapiens_R-HSA-68911	3/5	0.0327244	CCNA2;E2F1;E2F3
Removal of the Flap Intermediate from the C-strand_Homo sapiens_R-HSA-174437	5/10	0.0136198	FEN1;PCNA;POLD1;RPA1;DNA2
Crosslinking of collagen fibrils_Homo sapiens_R-HSA-2243919	5/9	0.00784708	BMP1;LOX;TLL2;LOXL1;LOXL2
Pentose phosphate pathway (hexose monophosphate shunt)_Homo sapiens_R-HSA-71336	4/9	0.043553	RPIA;G6PD;TALDO1;TKT
Pyrimidine salvage reactions_Homo sapiens_R-HSA-73614	4/9	0.043553	CDA;UCK2;TK1;UPP1
Synthesis of Dolichyl-phosphate_Homo sapiens_R-HSA-446199	4/6	0.00778857	NUS1;DOLPP1;DOLK;MVD
Cyclin B2 mediated events_Homo sapiens_R-HSA-157881	4/5	0.00297903	CCNB2;CDK1;CDC25C;CDC25A
Telomere C-strand synthesis initiation_Homo sapiens_R-HSA-174430	5/6	0.000574256	POLA1;PRIM2;POLE2;PRIM1;POLE
DNA replication initiation_Homo sapiens_R-HSA-68952	5/6	0.000574256	POLA1;PRIM2;POLE2;PRIM1;POLE
Pre-NOTCH Processing in the Endoplasmic Reticulum_Homo sapiens_R-HSA-1912399	4/6	0.00778857	NOTCH3;NOTCH1;POFUT1;NOTCH4
