# Supplementary material for: Dissecting heterogeneity in malignant pleural mesothelioma through histo-molecular gradients for clinical applications
Source: Nat Commun. 2019 Mar 22;10:1333. doi: 10.1038/s41467-019-09307-6 (PMC6430832; doi:10.1038/s41467-019-09307-6)
Supplement: Supplementary file 7 — Supplementary Data 4 [file 41467_2019_9307_MOESM7_ESM.xlsx]

## Sheet: Data 4
Supplementary Data 4. CpG whose DNA methylation level is correlated to E-score and/or S-score
cpg.ID	cpg.location	meth.cor.E-score	adjpval.E-score	meth.cor.S-score	adjpval.S-score	Gene	cor.Meth.Expr	Pval.cor.Meth.Expr	Christensen.MPMvsNorm	Christensen.MMEvsMMS	known.oncoTSG	pathways.oncoTSG	EMT.marker	Review.McLoughlin
cg01798157	3'UTR	-0.729107	1.12064e-07	0.658755	2.94065e-06	BTG2	-0.24469	0.189421	0	0	0	0	0	0
cg12628061		-0.711506	2.92536e-07	0.629128	1.24939e-05	NA	NA	NA	0	0	0	0	0	0
cg21188400		-0.704593	4.10215e-07	0.649174	4.89817e-06	NA	NA	NA	0	0	0	0	0	0
cg17805199	Body	-0.697733	6.0615e-07	0.715038	1.28002e-07	H6PD	-0.719928	1.39216e-07	0	0	0	0	0	0
cg18361975	Body	-0.691349	7.90147e-07	0.6397	7.68179e-06	EFNA5	-0.685194	9.0677e-07	0	0	0	0	0	0
cg00954996	Body	-0.690065	8.39975e-07	0.64062	7.38203e-06	SKI	0.204622	0.296766	0	0	0	0	0	0
cg04009429	Body	-0.685794	1.06983e-06	0.646092	5.70096e-06	FIS1	-0.691271	6.61674e-07	0	0	0	0	0	0
cg21157873	5'UTR	-0.680652	1.38524e-06	0.665104	2.10103e-06	CGN	-0.797978	1.4582e-10	0	0	0	0	0	0
cg06746774	Body	-0.677098	1.6229e-06	0.589569	6.79151e-05	KIAA1522	-0.493635	0.00129766	0	0	0	0	0	0
cg13048147	TSS1500	-0.674219	1.80828e-06	0.597897	4.7683e-05	ATP5H	-0.322321	0.0621851	0	0	0	0	0	0
cg26393977	3'UTR	-0.673596	1.83732e-06	0.61713	2.13054e-05	ERLIN2	-0.388809	0.0179327	0	0	0	0	0	0
cg09636525	Body	-0.672903	1.90573e-06	0.657128	3.20036e-06	TADA2B	0.133467	0.54269	0	0	0	0	0	0
cg23371436	Body	-0.671308	2.08942e-06	0.621932	1.71231e-05	NAV2	0.326109	0.058261	0	0	0	0	0	0
cg09283223	5'UTR	-0.671073	2.12004e-06	0.602625	3.90613e-05	ALDOA	-0.260297	0.155028	0	0	0	0	0	0
cg05631737		-0.667779	2.45486e-06	0.600207	4.32498e-05	NA	NA	NA	0	0	0	0	0	0
cg27616751	3'UTR	-0.666643	2.60627e-06	0.648143	5.15941e-06	FIS1	-0.619861	1.43239e-05	0	0	0	0	0	0
cg06048910	Body	-0.665125	2.76531e-06	0.639471	7.78055e-06	SLC22A18	-0.286733	0.107698	1	1	0	0	0	0
cg16172329	Body	-0.664295	2.86538e-06	0.605491	3.48126e-05	DPP4	-0.390907	0.0171927	0	0	0	0	0	0
cg02546690	Body	-0.661179	3.33136e-06	0.581195	9.41146e-05	SERGEF	-0.237428	0.207355	0	0	0	0	0	0
cg20029140	5'UTR	-0.660473	3.46508e-06	0.610582	2.81494e-05	NUDT5	-0.527898	0.000456469	0	0	0	0	0	0
cg22245858	TSS200	-0.658792	3.76661e-06	0.628219	1.29374e-05	SCNN1A	-0.696311	5.06469e-07	0	0	0	0	0	0
cg17202724	Body	-0.656778	4.15545e-06	0.699982	3.33242e-07	SMARCD2	-0.285135	0.110175	0	0	0	0	0	0
cg02857726	Body	-0.656265	4.24192e-06	0.623161	1.61034e-05	TM4SF1	-0.624482	1.19324e-05	0	0	0	0	0	0
cg07114422	Body	-0.65559	4.38193e-06	0.644072	6.30485e-06	SKI	0.183399	0.364493	0	0	0	0	0	0
cg13243168	Body	-0.653548	4.77682e-06	0.679187	1.04258e-06	SMARCD2	-0.246399	0.185263	0	0	0	0	0	0
cg22838399	Body	-0.652337	5.09033e-06	0.595972	5.17506e-05	EFNA5	-0.652262	4.20875e-06	0	0	0	0	0	0
cg24398933	Body	-0.651212	5.36852e-06	0.644843	6.09707e-06	CGN	-0.64078	6.37459e-06	0	0	0	0	0	0
cg25240363	Body	-0.651095	5.37028e-06	0.587088	7.49176e-05	SSH2	0.115687	0.610272	0	0	0	0	0	0
cg23072711	Body	-0.648918	5.94745e-06	0.561278	0.000200278	ODZ2	0.411559	0.0109166	0	0	0	0	0	0
cg01297180		-0.648788	5.99065e-06	0.584054	8.46623e-05	NA	NA	NA	0	0	0	0	0	0
cg26538335		-0.648571	6.05963e-06	0.612525	2.59186e-05	NA	NA	NA	0	0	0	0	0	0
cg06495763	Body	-0.647825	6.25922e-06	0.605928	3.43195e-05	SLC22A18	-0.259226	0.157073	1	1	0	0	0	0
cg19716542	TSS200	-0.647574	6.34992e-06	0.564601	0.000177688	MIR761	NA	NA	0	0	0	0	0	0
cg11526413	TSS1500	-0.646772	6.58204e-06	0.636227	8.98414e-06	PLIN1	0.161291	0.439013	0	0	0	0	0	0
cg19752143	Body	-0.645989	6.80025e-06	0.597329	4.8905e-05	PREPL	-0.56889	0.000116301	0	0	0	0	0	0
cg20954977	TSS1500	-0.645931	6.80157e-06	0.60132	4.12925e-05	B3GNT7	-0.538985	0.000314521	0	0	0	0	0	0
cg01721544	Body	-0.644845	7.13752e-06	0.597644	4.82998e-05	MEIS1	-0.0251747	0.927581	0	0	0	0	0	0
cg14607755	Body	-0.644125	7.30989e-06	0.675573	1.20645e-06	C9orf140	NA	NA	0	0	0	0	0	0
cg05255351	Body	-0.643469	7.50074e-06	0.570596	0.000141795	LPCAT1	0.037399	0.888857	0	0	0	0	0	0
cg03684977	TSS1500	-0.643429	7.50074e-06	0.655612	3.47053e-06	GRB7	-0.706009	3.08084e-07	0	0	0	0	0	0
cg27417578	TSS1500	-0.641458	8.18141e-06	0.575297	0.000118481	AQP9	-0.22315	0.244943	0	0	0	0	0	0
cg00808403	TSS1500	-0.640766	8.43564e-06	0.581971	9.15858e-05	LOC100129354	NA	NA	0	0	0	0	0	0
cg02213663	Body	-0.639115	9.10642e-06	0.63347	1.01896e-05	DLG5	-0.444705	0.00501656	0	0	0	0	0	0
cg00952822	Body	-0.637937	9.67533e-06	0.597449	4.86771e-05	ZC3H3	-0.263197	0.149313	0	0	0	0	0	0
cg07575204	Body	-0.6363	1.04349e-05	0.632156	1.07666e-05	EFNA5	-0.728976	9.44867e-08	0	0	0	0	0	0
cg19480965		-0.635384	1.09833e-05	0.612233	2.62219e-05	NA	NA	NA	0	0	0	0	0	0
cg23706782	Body	-0.634503	1.14862e-05	0.688435	6.34833e-07	THSD4	0.0508296	0.845482	0	0	0	0	0	0
cg17107017	TSS1500	-0.633541	1.20599e-05	0.63236	1.06798e-05	ATP1A1	-0.481666	0.00185417	0	0	0	0	0	0
cg09396676	Body	-0.633521	1.206e-05	0.566635	0.000164352	LOC154822	-0.130751	0.552287	0	0	0	0	0	0
cg22451632		-0.633241	1.22051e-05	0.61258	2.58855e-05	NA	NA	NA	0	0	0	0	0	0
cg23696550	5'UTR	-0.632124	1.28278e-05	0.61051	2.81529e-05	TGM1	-0.680617	1.12155e-06	0	0	0	0	0	0
cg20309677	TSS1500	-0.631562	1.3065e-05	0.647794	5.21936e-06	ATP1A1	-0.497151	0.00118652	0	0	0	0	0	0
cg13534999	Body	-0.631549	1.3065e-05	0.570131	0.000144317	HCCA2	NA	NA	0	0	0	0	0	0
cg03076440	Body	-0.631441	1.31413e-05	0.600905	4.19585e-05	TMEM63B	-0.0563562	0.826666	0	0	0	0	0	0
cg05495611	Body	-0.630915	1.34501e-05	0.568424	0.000153429	EXT2	0.269147	0.138004	0	0	0	0	0	0
cg03573788		-0.63036	1.38244e-05	0.572158	0.000133837	NA	NA	NA	0	0	0	0	0	0
cg14051662	Body	-0.629159	1.45317e-05	0.636625	8.83521e-06	RXRA	-0.0728726	0.766745	0	0	0	0	0	0
cg15424989	Body	-0.627352	1.56775e-05	0.598399	4.6748e-05	GATA6	-0.637736	7.22969e-06	0	0	0	0	0	0
cg08146111	3'UTR	-0.62687	1.59859e-05	0.555811	0.000244434	RNASEH2B	0.215393	0.266388	0	0	0	0	0	0
cg05788176	Body	-0.626164	1.65915e-05	0.547566	0.000330108	DOCK1	-0.177777	0.382527	0	0	0	0	0	0
cg25468058	TSS1500	-0.626147	1.65915e-05	0.605383	3.49881e-05	ANXA9	-0.643433	5.873e-06	0	0	0	0	0	0
cg21128398	Body	-0.626025	1.67022e-05	0.55692	0.000234662	FRMPD4	-0.213262	0.272026	0	0	0	0	0	0
cg07302959	Body	-0.625977	1.6717e-05	0.581921	9.16736e-05	FAM133B	-0.113806	0.617089	0	0	0	0	0	0
cg12393668	TSS1500	-0.625807	1.68256e-05	0.563777	0.000183212	CCDC43	-0.065756	0.792706	0	0	0	0	0	0
cg26581504	TSS200	-0.625433	1.70999e-05	0.558104	0.000225214	BCO2	-0.648276	4.70756e-06	0	0	0	0	0	0
cg07665929	Body	-0.625041	1.73691e-05	0.569133	0.000149809	STK10	0.516749	0.000648817	0	0	0	0	0	0
cg04193037		-0.624211	1.80305e-05	0.581185	9.41235e-05	NA	NA	NA	0	0	0	0	0	0
cg03407567	TSS1500	-0.623998	1.81426e-05	0.488145	0.0021334	MYL6B	-0.0248343	0.928432	0	0	0	0	0	0
cg14460715	Body	-0.623899	1.81488e-05	0.574996	0.000119626	TBCD	0.364146	0.0292003	0	0	0	0	0	0
cg10438560		-0.623823	1.81939e-05	0.588629	7.0475e-05	NA	NA	NA	0	0	0	0	0	0
cg09863630	Body	-0.623763	1.82409e-05	0.477334	0.00289167	MEIS2	-0.451923	0.00415937	0	0	0	0	0	0
cg19051042	Body	-0.622293	1.95655e-05	0.58272	8.92179e-05	KRT19	-0.634304	8.06413e-06	0	0	0	0	0	0
cg01899937	Body	-0.6217	2.00047e-05	0.578754	0.000103981	ACSL1	0.307619	0.0784606	0	0	0	0	0	0
cg14195216	TSS1500	-0.621556	2.01265e-05	0.518034	0.000870333	ANKS1B	-0.468153	0.002673	0	0	0	0	0	0
cg24769846		-0.621341	2.02787e-05	0.528239	0.000625991	NA	NA	NA	0	0	0	0	0	0
cg17324339		-0.620046	2.13972e-05	0.614586	2.38724e-05	NA	NA	NA	0	0	0	0	0	0
cg04948284	Body	-0.620032	2.13972e-05	0.562045	0.000194285	LTBP3	0.157373	0.452869	0	0	0	0	epithelial	0
cg09789697		-0.619978	2.14249e-05	0.592341	6.03115e-05	NA	NA	NA	0	0	0	0	0	0
cg05543520	Body	-0.61964	2.16942e-05	0.6501	4.6835e-06	LRIG1	0.288749	0.104694	0	0	0	0	0	0
cg19196826	5'UTR	-0.619576	2.17402e-05	0.608001	3.14741e-05	CARD11	0.166811	0.419943	0	0	Oncogene	Cell	0	0
cg20941894	Body	-0.618741	2.23893e-05	0.590874	6.43572e-05	LOC285696	-0.138553	0.523787	0	0	0	0	0	0
cg17001464	Body	-0.618565	2.25522e-05	0.581514	9.30327e-05	FLJ43663	-0.147551	0.489197	0	0	0	0	0	0
cg07772781		-0.618382	2.27245e-05	0.555572	0.000246469	NA	NA	NA	0	0	0	0	0	0
cg12892054	Body	-0.617172	2.38945e-05	0.578669	0.00010432	PHF3	-0.429662	0.00714364	0	0	0	0	0	0
cg00994323	TSS1500	-0.616877	2.41753e-05	0.568875	0.000151224	PPP1R16A	-0.374909	0.0237451	0	0	0	0	0	0
cg04646674	Body	-0.616582	2.44931e-05	0.581728	9.21931e-05	NFIX	-0.592121	4.58973e-05	0	0	0	0	0	0
cg00329040	Body	-0.616142	2.48894e-05	0.563168	0.000186983	FRMPD4	-0.271649	0.133565	0	0	0	0	0	0
cg03960390	3'UTR	-0.615883	2.50812e-05	0.57757	0.000108459	RER1	-0.098823	0.673075	0	0	0	0	0	0
cg06817736	Body	-0.615794	2.5172e-05	0.536778	0.000473982	TBC1D1	0.00276853	0.993023	0	0	0	0	0	0
cg00147849		-0.615569	2.53922e-05	0.585452	8.03755e-05	NA	NA	NA	0	0	0	0	0	0
cg09394128	Body	-0.615319	2.56286e-05	0.586267	7.7608e-05	NFIX	-0.564117	0.000134561	0	0	0	0	0	0
cg06257378	Body	-0.615139	2.57743e-05	0.548148	0.000323324	TBCD	0.363595	0.029539	0	0	0	0	0	0
cg06590662	Body	-0.615028	2.5847e-05	0.65372	3.85002e-06	TMCO7	0.340145	0.0457468	0	0	0	0	0	0
cg00904548	3'UTR	-0.613296	2.79387e-05	0.544156	0.000371669	APEH	-0.479826	0.00194835	0	0	0	0	0	0
cg13682096	1stExon	-0.610074	3.23577e-05	0.569067	0.000150095	EPB42	-0.250646	0.175985	0	0	0	0	0	0
cg15068180		-0.609924	3.25737e-05	0.580635	9.64226e-05	NA	NA	NA	0	0	0	0	0	0
cg19394293	Body	-0.609764	3.28285e-05	0.529966	0.000593075	GPR125	-0.584086	6.47679e-05	0	0	0	0	0	0
cg06289802	Body	-0.609755	3.28285e-05	0.542059	0.000397992	SLC9A3R1	-0.671942	1.65165e-06	0	0	0	0	0	0
cg20208394	Body	-0.609259	3.33237e-05	0.568654	0.000152444	TADA2B	0.177546	0.383137	0	0	0	0	0	0
cg20095851	TSS200	-0.609115	3.34184e-05	0.599639	4.42802e-05	SCNN1A	-0.678561	1.24695e-06	0	0	0	0	0	0
cg20910746	TSS200	-0.608914	3.37075e-05	0.528955	0.000611315	BBOX1	-0.220674	0.25181	0	0	0	0	0	0
cg21071097	Body	-0.607626	3.56621e-05	0.446433	0.00645427	CHRNE	0.236967	0.208383	0	0	0	0	0	0
cg12005026	Body	-0.607279	3.61631e-05	0.560025	0.000209327	PTEN	-0.200882	0.308689	0	0	TSG	PI3K	0	0
cg20287790	3'UTR	-0.605851	3.88097e-05	0.545991	0.000349574	ZYG11A	0.132078	0.547693	0	0	0	0	0	0
cg08749443	TSS1500	-0.605158	3.98516e-05	0.585047	8.16479e-05	PLIN1	0.0739943	0.762389	0	0	0	0	0	0
cg01435442	Body	-0.604951	4.01866e-05	0.591307	6.32651e-05	CHSY1	0.377712	0.0224253	0	0	0	0	0	0
cg08811259	Body	-0.60405	4.16847e-05	0.521109	0.000788847	BEND6	0.198419	0.31634	0	0	0	0	0	0
cg05000339	Body	-0.603579	4.24937e-05	0.570848	0.000140511	RAB11FIP4	-0.586277	5.83239e-05	0	0	0	0	0	0
cg17399362	5'UTR	-0.603313	4.29125e-05	0.566847	0.000162992	EPHX3	0.0425359	0.872968	0	0	0	0	0	0
cg16316042	Body	-0.602716	4.36871e-05	0.605995	3.42313e-05	C1R	-0.439903	0.0055945	0	0	0	0	0	0
cg08850243	5'UTR	-0.602589	4.38893e-05	0.591107	6.37476e-05	TRIM26	-0.116309	0.608251	0	0	0	0	0	0
cg03509898	Body	-0.602213	4.45608e-05	0.627058	1.35551e-05	ZFYVE21	-0.449999	0.00437632	0	0	0	0	0	0
cg08678256	5'UTR	-0.601985	4.4851e-05	0.453949	0.00534198	CORO1A	0.227756	0.232716	0	0	0	0	epithelial	0
cg14465376	Body	-0.601807	4.52317e-05	0.555339	0.000248609	GBE1	0.0836379	0.729754	0	0	0	0	0	0
cg20600205	Body	-0.601535	4.5709e-05	0.552331	0.000277586	TGM1	-0.525315	0.00049742	0	0	0	0	0	0
cg00027114		-0.601342	4.60796e-05	0.64307	6.59754e-06	NA	NA	NA	0	0	0	0	0	0
cg09588492	Body	-0.601083	4.66157e-05	0.540385	0.00042156	ZKSCAN2	-0.33694	0.0484058	0	0	0	0	0	0
cg02457085	Body	-0.600116	4.84679e-05	0.549325	0.000309701	CSF1	-0.0352154	0.895858	1	0	0	0	0	0
cg17517613	Body	-0.599296	4.99902e-05	0.573029	0.000129516	TSPAN9	0.198496	0.316187	0	0	0	0	0	0
cg23520688	5'UTR	-0.598903	5.07958e-05	0.613873	2.45584e-05	TRAF3	0.414535	0.0102108	0	0	0	0	0	0
cg10415509	Body	-0.597873	5.27243e-05	0.489225	0.00207008	COL18A1	-0.0544564	0.832881	0	0	0	0	0	0
cg12411917	3'UTR	-0.597839	5.2793e-05	0.560126	0.000208864	MUTED	0.0158267	0.955639	0	0	0	0	0	0
cg05308436	Body	-0.597523	5.35582e-05	0.530366	0.000586137	TGM1	-0.635049	7.88149e-06	0	0	0	0	0	0
cg11759172	Body	-0.59745	5.37506e-05	0.608949	3.01069e-05	COBL	-0.565923	0.000128224	0	0	0	0	0	0
cg03989270		-0.597101	5.44728e-05	0.582078	9.13402e-05	NA	NA	NA	0	0	0	0	0	0
cg13099139	Body	-0.597023	5.45415e-05	0.607898	3.16031e-05	KIAA0467	NA	NA	0	0	0	0	0	0
cg00820637	TSS1500	-0.596223	5.60663e-05	0.531943	0.000555164	FRMD6	0.284838	0.110711	0	0	0	0	0	0
cg13654836	Body	-0.59532	5.78582e-05	0.556936	0.000234544	MSI2	-0.514305	0.000698561	0	0	0	0	0	0
cg05940984	Body	-0.594917	5.8755e-05	0.623551	1.58521e-05	WT1	-0.43577	0.00617454	0	0	TSG	Chromatin	0	0
cg10123662	TSS1500	-0.593655	6.17775e-05	0.536847	0.000473334	ARHGEF10L	-0.204203	0.298033	0	0	0	0	0	0
cg07687554	TSS200	-0.593587	6.18541e-05	0.627722	1.32021e-05	EPS8L1	-0.43864	0.00575652	0	0	0	0	0	0
cg19507725	Body	-0.593052	6.32937e-05	0.582041	9.13614e-05	HIP1	-0.31365	0.0713042	0	0	0	0	0	0
cg06373584		-0.592973	6.35307e-05	0.613193	2.53062e-05	NA	NA	NA	0	0	0	0	0	0
cg07136715		-0.592332	6.50762e-05	0.612152	2.62834e-05	NA	NA	NA	0	0	0	0	0	0
cg19634573	5'UTR	-0.592057	6.57422e-05	0.611436	2.71792e-05	FAM53B	0.0783364	0.748713	0	0	0	0	0	0
cg13610138	Body	-0.591908	6.61335e-05	0.536733	0.000474761	LRIG3	-0.347574	0.0400416	0	0	0	0	0	0
cg25385322	Body	-0.591846	6.61605e-05	0.496201	0.00168913	FIS1	-0.68672	8.57242e-07	0	0	0	0	0	0
cg16262392	3'UTR	-0.591684	6.65436e-05	0.58142	9.32959e-05	SLC39A1	-0.0303875	0.910243	0	0	0	0	0	0
cg07915730	Body	-0.591625	6.66918e-05	0.562305	0.000192778	TSPAN9	0.218417	0.258129	0	0	0	0	0	0
cg24709285	Body	-0.591521	6.69162e-05	0.548317	0.000321635	TADA2B	0.100932	0.665271	0	0	0	0	0	0
cg25050723	Body	-0.591509	6.69162e-05	0.570298	0.000143704	HCCA2	NA	NA	0	0	0	0	0	0
cg14774511	Body	-0.591289	6.73298e-05	0.58311	8.787e-05	TSPAN9	0.198843	0.315057	0	0	0	0	0	0
cg18577864		-0.591056	6.78467e-05	0.559251	0.000215683	NA	NA	NA	0	0	0	0	0	0
cg14031054	Body	-0.590679	6.87007e-05	0.63937	7.80484e-06	PBX1	-0.660795	2.71555e-06	0	0	0	0	0	0
cg27428633		-0.588588	7.45934e-05	0.541579	0.000404603	NA	NA	NA	0	0	0	0	0	0
cg05804846		-0.588425	7.51577e-05	0.523653	0.000727449	NA	NA	NA	0	0	0	0	0	0
cg19257274	TSS1500	-0.588235	7.55037e-05	0.599566	4.44417e-05	LOC148696	-0.149964	0.479766	0	0	0	0	0	0
cg08740088	Body	-0.587779	7.67289e-05	0.56473	0.00017674	BICC1	-0.539775	0.000309563	0	0	0	0	0	0
cg10983208	5'UTR	-0.587351	7.79559e-05	0.523105	0.000740365	SPOCK2	-0.538455	0.00032156	0	0	0	0	0	0
cg15046877	Body	-0.58685	7.92767e-05	0.605999	3.42313e-05	OPCML	0.0802858	0.741277	0	0	0	0	0	0
cg03612357	Body	-0.585955	8.19582e-05	0.589358	6.84121e-05	CABC1	NA	NA	0	0	0	0	0	0
cg12679230		-0.585803	8.25227e-05	0.502976	0.00137986	NA	NA	NA	0	0	0	0	0	0
cg10616121	TSS200	-0.585642	8.30956e-05	0.542981	0.00038599	DLAT	0.103162	0.657355	0	0	0	0	0	0
cg02283735	Body	-0.585413	8.39036e-05	0.598941	4.55971e-05	PTPRF	-0.38457	0.0196213	0	0	0	0	0	0
cg17329534	5'UTR	-0.584419	8.72424e-05	0.484468	0.00236917	ZBTB7B	-0.403754	0.0130204	0	0	0	0	0	0
cg10407113	TSS1500	-0.584304	8.77108e-05	0.517239	0.000893088	AP1G1	-0.0907626	0.703811	0	0	0	0	0	0
cg23069057		-0.584249	8.78476e-05	0.559002	0.000217921	NA	NA	NA	0	0	0	0	0	0
cg06931515	Body	-0.583523	9.04776e-05	0.558167	0.000224906	SGIP1	0.221651	0.249067	0	0	0	0	0	0
cg19256731	TSS1500	-0.583245	9.14837e-05	0.460903	0.00448352	SIRPA	-0.136756	0.530232	0	0	0	0	0	0
cg09078527		-0.582417	9.4502e-05	0.524096	0.000717144	NA	NA	NA	0	0	0	0	0	0
cg05470523	5'UTR	-0.582295	9.48625e-05	0.611386	2.71868e-05	VWC2	-0.0550839	0.831015	0	0	0	0	0	0
cg01196158	TSS1500	-0.582259	9.49139e-05	0.576429	0.000113543	FNBP1L	-0.148461	0.485931	0	0	0	0	0	0
cg20246851	5'UTR	-0.582033	9.59114e-05	0.524723	0.000702299	SEMA4B	-0.212016	0.275893	0	0	0	0	0	0
cg19376461	Body	-0.581644	9.72836e-05	0.473595	0.00320613	IMMP2L	-0.546456	0.000246176	0	0	0	0	0	0
cg21502048	TSS1500	-0.581267	9.88346e-05	0.563818	0.000182896	PTGER2	0.053947	0.834639	0	0	0	0	mesenchymal	0
cg13126638	TSS1500	-0.581037	9.94268e-05	0.59034	6.58746e-05	SCNN1A	-0.706349	3.08084e-07	0	0	0	0	0	0
cg03601886		-0.580979	9.95872e-05	0.577975	0.000106837	NA	NA	NA	0	0	0	0	0	0
cg04193015	Body	-0.580751	0.000100622	0.517577	0.000883074	ACACA	-0.385819	0.0191012	0	0	0	0	0	0
cg21645630	3'UTR	-0.580435	0.000102215	0.546697	0.000340749	RAB35	0.0377332	0.888077	0	0	0	0	0	0
cg25510090	5'UTR	-0.580261	0.000102622	0.588658	7.04105e-05	ZNF787	-0.0888891	0.711217	0	0	0	0	0	0
cg08457898	5'UTR	-0.579908	0.000103989	0.528605	0.000618838	EPHX3	-0.239639	0.202006	0	0	0	0	0	0
cg02230017	TSS200	-0.579779	0.000104272	0.625407	1.46398e-05	A2BP1	NA	NA	0	0	0	0	0	0
cg13885243	Body	-0.579696	0.000104618	0.588969	6.95663e-05	STXBP1	-0.294166	0.0964796	0	0	0	0	0	0
cg13993274	TSS1500	-0.579623	0.000104706	0.594546	5.49239e-05	AK3	-0.239171	0.203134	0	0	0	0	0	0
cg05352972		-0.579408	0.000105127	0.603792	3.72754e-05	NA	NA	NA	0	0	0	0	0	0
cg04087571	Body	-0.579392	0.000105175	0.487515	0.00217113	SIK3	0.0281906	0.917852	0	0	0	0	0	0
cg03650282	Body	-0.579317	0.000105458	0.567008	0.0001619	PRKCA	0.132884	0.545099	0	0	0	0	0	0
cg09607566	Body	-0.579309	0.000105458	0.606164	3.40438e-05	ANKRD11	0.0339536	0.899518	0	0	0	0	0	0
cg14388049	Body	-0.57919	0.000105904	0.624874	1.49924e-05	TSPAN15	-0.34186	0.0443664	0	0	0	0	0	0
cg25148025	Body	-0.579182	0.000105904	0.573814	0.000125593	PBX1	-0.633221	8.41391e-06	0	0	0	0	0	0
cg13893427		-0.579107	0.00010626	0.586847	7.56696e-05	NA	NA	NA	0	0	0	0	0	0
cg27271532	Body	-0.57895	0.00010662	0.534909	0.000502021	IRF7	0.0942626	0.690501	1	0	0	0	0	0
cg04349839	Body	-0.578152	0.000109106	0.540339	0.000422136	SEL1L3	0.263064	0.149564	0	0	0	0	0	0
cg16297435	5'UTR	-0.577891	0.000110114	0.577306	0.000109596	KLC4	-0.255971	0.164098	0	0	0	0	0	0
cg14722290	Body	-0.57762	0.000111348	0.543367	0.000381061	OSBPL5	0.170205	0.408366	0	0	0	0	0	0
cg25769566		-0.577419	0.00011213	0.584038	8.46688e-05	NA	NA	NA	0	0	0	0	0	0
cg19455306	Body	-0.577176	0.000112876	0.529546	0.000600638	CDCP1	-0.0961335	0.683151	0	0	0	0	0	0
cg00361495	1stExon	-0.576439	0.000115508	0.505355	0.00128839	TRIL	-0.0718768	0.770367	0	0	0	0	0	0
cg04602755	3'UTR	-0.576425	0.000115538	0.55857	0.000221312	SHC1	0.190478	0.341408	0	0	0	0	0	0
cg19354656	TSS1500	-0.57524	0.000120777	0.491371	0.00194234	IGSF9	-0.598304	3.56123e-05	0	0	0	0	0	0
cg25850629	Body	-0.574903	0.000122539	0.572805	0.000130498	KIAA1522	-0.446951	0.00473396	0	0	0	0	0	0
cg25824127	5'UTR	-0.574141	0.000126084	0.557444	0.000230923	C10orf118	-0.467475	0.00271635	0	0	0	0	0	0
cg12781568	Body	-0.574047	0.000126533	0.576176	0.000114669	WT1	-0.722466	1.21408e-07	0	0	TSG	Chromatin	0	0
cg26218110	Body	-0.573037	0.000131471	0.604881	3.57414e-05	BAHCC1	-0.425674	0.00784145	0	0	0	0	0	0
cg19368031	Body	-0.573026	0.000131471	0.579875	9.94743e-05	MYST4	NA	NA	0	0	0	0	0	0
cg24258886	Body	-0.571362	0.000140465	0.497624	0.0016192	USP2	-0.453248	0.00402503	0	0	0	0	0	0
cg00151709		-0.571111	0.000141943	0.530482	0.000583905	NA	NA	NA	0	0	0	0	0	0
cg03674282	5'UTR	-0.570999	0.000142454	0.547838	0.00032688	FHL2	-0.139948	0.518301	0	0	0	0	0	0
cg03236397	Body	-0.570939	0.000142684	0.510121	0.00111433	HPSE2	0.0359942	0.893368	0	0	0	0	0	0
cg03422911	TSS1500	-0.570916	0.000142798	0.636602	8.83521e-06	RYR2	-0.231024	0.22377	0	0	0	0	0	0
cg26090775		-0.570587	0.000144492	0.532188	0.000551185	NA	NA	NA	0	0	0	0	0	0
cg24669741	1stExon	-0.570582	0.000144492	0.526603	0.000660829	PRG4	-0.472171	0.00239027	0	0	0	0	0	0
cg18128495	3'UTR	-0.570445	0.000144994	0.576369	0.000113769	RAB24	-0.048608	0.853947	0	0	0	0	0	0
cg04142750	Body	-0.570357	0.000145432	0.545968	0.000349778	TDRD10	-0.564113	0.000134561	0	0	0	0	0	0
cg06413794	Body	-0.570217	0.000146108	0.558677	0.000220752	AACS	-0.504948	0.000935903	0	0	0	0	0	0
cg11827925	1stExon	-0.569711	0.000148847	0.55753	0.00023007	AQP1	-0.538273	0.000322945	0	0	0	0	0	0
cg03048187	Body	-0.568952	0.00015298	0.528323	0.000624385	FIS1	-0.451549	0.0042072	0	0	0	0	0	0
cg13255398	Body	-0.568726	0.000154485	0.545305	0.000357267	PLEKHA7	0.0724887	0.768152	0	0	0	0	0	0
cg08065657	Body	-0.568561	0.000155135	0.53184	0.000556955	HAS1	-0.403127	0.0131987	0	0	0	0	0	0
cg21575634	Body	-0.568468	0.00015548	0.504877	0.00130647	STX2	-0.498865	0.00112983	0	0	0	0	0	0
cg17296447	Body	-0.56796	0.000158413	0.554424	0.000256929	MRGPRF	-0.385792	0.019111	0	0	0	0	0	0
cg01329153	Body	-0.567211	0.000162503	0.533076	0.000535222	RERE	-0.282505	0.114601	0	0	0	0	0	0
cg11926444	3'UTR	-0.566867	0.000164479	0.596266	5.10845e-05	CDGAP	NA	NA	0	0	0	0	0	0
cg19812432		-0.566298	0.000167715	0.533885	0.000520223	NA	NA	NA	0	0	0	0	0	0
cg19758142	5'UTR	-0.565985	0.000169478	0.534023	0.000518001	NCEH1	0.218979	0.256736	0	0	0	0	0	0
cg01502653	Body	-0.565915	0.000169795	0.545483	0.000354844	LRRN4	-0.607836	2.39891e-05	0	0	0	0	0	0
cg07384961	5'UTR	-0.565775	0.000170552	0.538269	0.000451387	CLDN6	0.125968	0.570398	0	0	0	0	0	0
cg15826897	5'UTR	-0.565368	0.000173552	0.508863	0.00115975	EPHX3	0.0128541	0.963842	0	0	0	0	0	0
cg07636225	Body	-0.565278	0.000174178	0.606461	3.36487e-05	RTN3	-0.500158	0.00108918	0	0	0	0	0	0
cg04258189	5'UTR	-0.565163	0.00017491	0.562366	0.00019272	PKNOX2	-0.041439	0.876287	0	0	0	0	0	0
cg26545918	Body	-0.564397	0.000179492	0.523488	0.000731298	LBXCOR1	NA	NA	0	0	0	0	0	0
cg14997413	TSS1500	-0.563635	0.000185241	0.509043	0.0011525	COBL	-0.433957	0.00645955	0	0	0	0	0	0
cg04689178	Body	-0.56336	0.0001866	0.552053	0.000280582	TIMP2	-0.0135289	0.961933	1	0	0	0	0	0
cg03915932		-0.563121	0.000188119	0.529477	0.000601896	NA	NA	NA	0	0	0	0	0	0
cg06844526	Body	-0.562909	0.000189588	0.517446	0.000887097	MYO1B	0.3752	0.0236431	0	0	0	0	0	0
cg08341924	Body	-0.562296	0.0001938	0.499994	0.00150374	TGM1	-0.607083	2.44466e-05	0	0	0	0	0	0
cg24745495	TSS1500	-0.562155	0.000194874	0.52488	0.000698688	EPHX3	-0.315488	0.0691795	0	0	0	0	0	0
cg10491122	Body	-0.56197	0.000196063	0.516804	0.000905276	SPATA17	-0.318265	0.0662445	0	0	0	0	0	0
cg11263296	Body	-0.561708	0.000198012	0.519913	0.000819684	CCDC64	-0.532743	0.000390781	0	0	0	0	0	0
cg16924010		-0.561493	0.000199488	0.459152	0.0046933	NA	NA	NA	0	0	0	0	0	0
cg11843735	TSS200	-0.561301	0.000200918	0.49948	0.0015292	CDH3	-0.385314	0.019318	1	0	0	0	epithelial	0
cg20000847	Body	-0.561153	0.000202198	0.50842	0.00117661	C3orf21	NA	NA	0	0	0	0	0	0
cg18715793	TSS1500	-0.560955	0.000203541	0.505402	0.00128703	PLIN4	0.0799253	0.742842	0	0	0	0	0	0
cg08196553	Body	-0.560516	0.0002061	0.505278	0.0012906	SOX2OT	NA	NA	0	0	0	0	0	0
cg19519964	Body	-0.560334	0.000207416	0.523301	0.000735931	SGPP2	-0.517383	0.000633598	0	0	0	0	0	0
cg10450897	Body	-0.559942	0.000210077	0.540402	0.00042136	ZFPM2	-0.356888	0.0335281	0	0	0	0	0	0
cg02657611	Body	-0.559688	0.000212092	0.609566	2.93522e-05	TESK2	0.306018	0.0805284	1	0	0	0	0	0
cg01444574		-0.559671	0.000212092	0.507221	0.00122115	NA	NA	NA	0	0	0	0	0	0
cg14856606	TSS200	-0.55942	0.000213781	0.522076	0.000765078	C4BPA	-0.533295	0.000383923	0	0	0	0	0	0
cg07357279	Body	-0.559321	0.000214606	0.599387	4.47985e-05	FMNL1	0.690426	6.83028e-07	0	0	0	0	0	0
cg11784626	5'UTR	-0.559275	0.000214871	0.49045	0.00199523	CTBP2	-0.182909	0.36604	0	0	0	0	0	0
cg25986727	Body	-0.558914	0.000217851	0.527611	0.000638872	NUMA1	-0.509818	0.00080659	0	0	0	0	0	0
cg27158867	5'UTR	-0.557227	0.000229809	0.522606	0.000751927	LRRC56	-0.211998	0.275951	0	0	0	0	0	0
cg16857771	5'UTR	-0.55705	0.000231296	0.554834	0.000253179	PHKG1	-0.0268393	0.922348	0	0	0	0	0	0
cg25719851	TSS1500	-0.556949	0.000232198	0.502031	0.0014175	PTPN6	0.0323933	0.904272	0	1	0	0	0	0
cg09439204		-0.556231	0.000237957	0.509616	0.00113292	NA	NA	NA	0	0	0	0	0	0
cg25484990	TSS1500	-0.556033	0.000239735	0.573101	0.000129071	FOXA2	0.0139736	0.960472	0	0	0	0	0	0
cg12182580		-0.556027	0.000239735	0.559752	0.000211366	NA	NA	NA	0	0	0	0	0	0
cg12005811	Body	-0.555702	0.000242038	0.501083	0.00145759	GPR125	-0.57913	7.91301e-05	0	0	0	0	0	0
cg25008444	Body	-0.555594	0.000243198	0.556649	0.000237365	PIK3R1	-0.159935	0.443903	0	0	TSG	PI3K	0	0
cg25107522	Body	-0.55557	0.00024331	0.578753	0.000103981	DGKD	-0.319381	0.0650636	0	0	0	0	0	0
cg25959472	Body	-0.555113	0.00024682	0.514001	0.00099265	FBXW11	-0.527416	0.000463775	0	0	0	0	0	0
cg02976539	Body	-0.555051	0.000247212	0.608435	3.08794e-05	SLC9A3R1	-0.432513	0.00669144	0	0	0	0	0	0
cg27009448	Body	-0.554929	0.000248203	0.471062	0.00343747	C10orf46	NA	NA	0	0	0	0	0	0
cg11164649	Body	-0.554682	0.000250202	0.438444	0.00784346	ABI3	-0.149382	0.481972	0	0	0	0	0	0
cg27206321	5'UTR	-0.554481	0.000251578	0.479051	0.00276412	ANKRD11	-0.195997	0.323583	0	0	0	0	0	0
cg18080604	1stExon	-0.55447	0.000251641	0.543638	0.000377757	AQP1	-0.564682	0.000133661	0	0	0	0	0	0
cg11957481	3'UTR	-0.553551	0.00026027	0.517218	0.000893471	FBL	-0.00932018	0.9742	0	0	0	0	0	0
cg02879081	Body	-0.553403	0.000261725	0.504683	0.00131335	DYNC1H1	0.0267847	0.922478	0	0	0	0	0	0
cg13979887	Body	-0.553083	0.000264864	0.536018	0.000484714	ERMP1	-0.518422	0.000616992	0	0	0	0	epithelial	0
cg05145573	Body	-0.552607	0.000269108	0.537121	0.000468944	LPCAT1	0.120436	0.591485	0	0	0	0	0	0
cg27513684		-0.552528	0.000269841	0.570688	0.000141346	NA	NA	NA	0	0	0	0	0	0
cg27317046	Body	-0.552526	0.000269841	0.628624	1.27037e-05	LTBP2	0.193293	0.332156	0	0	0	0	mesenchymal	0
cg16184495	5'UTR	-0.551883	0.000275709	0.478013	0.00284474	EPHX3	-0.0455288	0.863861	0	0	0	0	0	0
cg12107072	Body	-0.551814	0.000276417	0.536145	0.000483218	PPIL1	-0.380717	0.0211501	0	0	0	0	0	0
cg23224619	Body	-0.551798	0.000276541	0.553925	0.000261746	DGKD	-0.269969	0.136522	0	0	0	0	0	0
cg20435535		-0.551597	0.000278845	0.560641	0.000204608	NA	NA	NA	0	0	0	0	0	0
cg19223129	Body	-0.551349	0.000281127	0.507654	0.00120549	TADA2B	0.120331	0.591767	0	0	0	0	0	0
cg14123942	5'UTR	-0.551281	0.000281732	0.586869	7.56473e-05	GRIN3A	0.0471833	0.859046	0	0	0	0	0	0
cg06033721	Body	-0.551166	0.000282756	0.541117	0.000411992	SLC44A3	-0.187396	0.351162	0	0	0	0	0	0
cg10959198	TSS1500	-0.550996	0.000284182	0.525814	0.000678017	RGMA	-0.127645	0.563953	0	0	0	0	0	0
cg12865252	Body	-0.550864	0.000285392	0.577452	0.000109013	TARS	-0.0999629	0.66896	0	0	0	0	0	0
cg09470010	Body	-0.550855	0.000285419	0.555015	0.000251586	GBF1	0.102159	0.6607	0	0	0	0	0	0
cg20395789		-0.550691	0.000286718	0.469431	0.0035952	NA	NA	NA	0	0	0	0	0	0
cg14080888	5'UTR	-0.550395	0.000290025	0.572997	0.000129686	FAM102A	-0.307794	0.0781804	0	0	0	0	0	0
cg11690666	TSS1500	-0.549838	0.00029526	0.517032	0.000899171	NARF	-0.0892651	0.709621	0	0	0	0	0	0
cg00861010		-0.549548	0.000298286	0.55777	0.000228171	NA	NA	NA	0	0	0	0	0	0
cg24829483	5'UTR	-0.548886	0.000305035	0.55233	0.000277586	C1QTNF7	-0.110986	0.627101	0	0	0	0	0	0
cg06220449	Body	-0.548497	0.000309049	0.529168	0.00060703	PAX7	0.139516	0.520027	0	0	0	0	0	0
cg15722533	Body	-0.548458	0.000309389	0.576537	0.000113125	TEAD1	-0.224792	0.240514	0	0	0	0	0	0
cg11791770	3'UTR	-0.548422	0.000309506	0.541	0.00041328	PHRF1	-0.015477	0.956469	0	0	0	0	0	0
cg22567585		-0.548204	0.00031112	0.483341	0.00244834	NA	NA	NA	0	0	0	0	0	0
cg08860190	Body	-0.547596	0.000317643	0.53224	0.000550108	C3	-0.464458	0.00296007	0	0	0	0	0	0
cg08700707	TSS1500	-0.54739	0.00031959	0.578496	0.000104892	MSLN	-0.550035	0.000215824	0	0	0	0	0	0
cg13301003	Body	-0.547343	0.000319869	0.58712	7.48865e-05	WT1	-0.652022	4.21965e-06	0	0	TSG	Chromatin	0	0
cg19931529	Body	-0.547101	0.000322497	0.518691	0.000851911	UGP2	-0.451872	0.00416276	0	0	0	0	0	0
cg11098259	TSS200	-0.546878	0.000324544	0.478947	0.00277076	AQP9	-0.399875	0.0141782	0	0	0	0	0	0
cg26923410	TSS200	-0.546758	0.000325367	0.545607	0.00035338	AQP1	-0.477164	0.00210015	0	0	0	0	0	0
cg14494812	1stExon	-0.546709	0.000325733	0.525459	0.00068583	TOB1	-0.46674	0.00277304	0	0	0	0	0	0
cg16767867	5'UTR	-0.546469	0.000328342	0.545222	0.000358396	SORBS2	-0.366576	0.0279241	0	0	0	0	0	0
cg18759960	1stExon	-0.546283	0.000330461	0.563024	0.000188043	PTF1A	-0.0675485	0.786831	0	0	0	0	0	0
cg07913294	1stExon	-0.546046	0.000332919	0.578661	0.00010432	AGBL4	-0.24575	0.186712	0	0	0	0	0	0
cg00926267	5'UTR	-0.545702	0.000337455	0.54816	0.000323222	MKL1	-0.275034	0.127729	0	0	0	0	0	0
cg23126166	Body	-0.545696	0.000337468	0.549481	0.000308038	RNLS	-0.215447	0.266269	0	0	0	0	0	0
cg01610605	5'UTR	-0.545658	0.000337905	0.549979	0.000302562	A2BP1	NA	NA	0	0	0	0	0	0
cg06598836		-0.545056	0.000344005	0.581513	9.30327e-05	NA	NA	NA	0	0	0	0	0	0
cg15964018	Body	-0.544854	0.000345652	0.521684	0.00077497	UBR4	-0.206438	0.291374	0	0	0	0	0	0
cg06554744	Body	-0.544177	0.000353892	0.537018	0.000470657	FLII	0.0416032	0.876021	0	0	0	0	0	0
cg17422774		-0.543791	0.000358738	0.543456	0.000379928	NA	NA	NA	0	0	0	0	0	0
cg21999471		-0.543544	0.000361331	0.420539	0.0118081	NA	NA	NA	0	0	0	0	0	0
cg09152866	3'UTR	-0.543208	0.000364856	0.503254	0.00136936	C6orf105	NA	NA	0	0	0	0	0	0
cg00331508	5'UTR	-0.543203	0.00036486	0.51938	0.000833336	GEFT	NA	NA	0	0	0	0	0	0
cg27598107		-0.543127	0.000365474	0.544852	0.000363114	NA	NA	NA	0	0	0	0	0	0
cg01637125		-0.542958	0.000367197	0.480025	0.00269053	NA	NA	NA	0	0	0	0	0	0
cg25180248		-0.542356	0.000374563	0.524548	0.000706859	NA	NA	NA	0	0	0	0	0	0
cg02104456	Body	-0.541795	0.000381604	0.517899	0.000874311	BTBD1	-0.276091	0.125832	0	0	0	0	0	0
cg02598430		-0.540633	0.00039632	0.489294	0.00206618	NA	NA	NA	0	0	0	0	0	0
cg05208056	Body	-0.540422	0.00039863	0.501823	0.00142759	NCK2	0.151324	0.47426	0	0	0	0	0	0
cg07143083	1stExon	-0.54021	0.000401444	0.556098	0.000241894	WBSCR17	-0.16152	0.438142	0	0	0	0	0	0
cg03109827	TSS1500	-0.54003	0.000403505	0.569285	0.000148921	TCERG1L	-0.440164	0.00556649	0	0	0	0	0	0
cg23839136	TSS200	-0.539761	0.000407633	0.591008	6.40094e-05	WBSCR17	-0.206385	0.291491	0	0	0	0	0	0
cg04075024	Body	-0.539618	0.000409718	0.530698	0.000579372	PPP1CA	0.201045	0.308184	0	0	0	0	0	0
cg23329061	Body	-0.539493	0.000411296	0.532798	0.000540002	TRIM71	0.216515	0.263627	0	0	0	0	0	0
cg15690696	Body	-0.539463	0.000411584	0.588024	7.23476e-05	ARHGEF12	-0.56464	0.000133661	0	0	0	0	0	0
cg16204205	Body	-0.539412	0.000412293	0.551443	0.000287237	GATA6	-0.632485	8.70267e-06	0	0	0	0	0	0
cg18515587	Body	-0.539142	0.000415888	0.546519	0.000343239	SELENBP1	-0.635023	7.88149e-06	0	0	0	0	0	0
cg11854981	Body	-0.538455	0.000425012	0.568666	0.000152444	TRERF1	-0.0965631	0.681444	0	0	0	0	0	0
cg00076653	Body	-0.538134	0.000429362	0.515737	0.000937506	C1QTNF7	-0.0549488	0.83147	0	0	0	0	0	0
cg08185808	TSS1500	-0.53801	0.000431189	0.541023	0.000413144	MSLN	-0.54309	0.000275923	0	0	0	0	0	0
cg15317068		-0.537757	0.000434702	0.517475	0.000886263	NA	NA	NA	0	0	0	0	0	0
cg02299940	TSS200	-0.537421	0.000439064	0.551623	0.000285334	CHP2	-0.166926	0.419483	0	0	0	0	0	0
cg17453767	Body	-0.537327	0.000440153	0.521057	0.000790102	GAB1	-0.551431	0.00020794	0	0	0	0	0	0
cg14482741	Body	-0.536888	0.000446602	0.378876	0.0276165	CHRNE	0.138287	0.524726	0	0	0	0	0	0
cg22549408	TSS1500	-0.53669	0.000449488	0.558615	0.000221022	PMAIP1	0.268054	0.140093	0	0	0	0	0	0
cg26672159	5'UTR	-0.536352	0.000455259	0.524375	0.000710847	PPP1R10	0.0598422	0.813953	0	0	0	0	0	0
cg03730533	Body	-0.536072	0.000459548	0.53392	0.000519946	SKAP2	0.0207589	0.941053	0	0	0	0	0	0
cg06221449		-0.535874	0.000462616	0.451473	0.00570037	NA	NA	NA	0	0	0	0	0	0
cg13098855	TSS200	-0.535845	0.00046301	0.535796	0.000488551	S100A14	-0.236965	0.208383	0	0	0	0	epithelial	0
cg19479744		-0.535843	0.00046301	0.491432	0.00193942	NA	NA	NA	0	0	0	0	0	0
cg16764274	Body	-0.535682	0.000465472	0.501085	0.00145759	SGPP2	-0.515268	0.000680754	0	0	0	0	0	0
cg01693350	Body	-0.535597	0.00046637	0.533869	0.000520492	WT1	-0.603221	2.87046e-05	0	0	TSG	Chromatin	0	0
cg06745030	TSS200	-0.535116	0.000473141	0.517755	0.000878393	B3GNT7	-0.415537	0.00997724	0	0	0	0	0	0
cg08929002	Body	-0.534584	0.000481182	0.510447	0.00110273	NR2E1	-0.13773	0.526548	0	0	0	0	0	0
cg12784386	Body	-0.534582	0.000481182	0.594335	5.54074e-05	BAIAP2	-0.348709	0.0391586	0	0	0	0	0	0
cg21201401	TSS200	-0.534491	0.000482095	0.442572	0.00709123	LIME1	-0.296566	0.0930347	0	0	0	0	0	0
cg08993878		-0.534421	0.000482562	0.442338	0.007135	NA	NA	NA	0	0	0	0	0	0
cg19744936	5'UTR	-0.534395	0.000482727	0.468231	0.00371726	EPHX3	-0.0394294	0.882593	0	0	0	0	0	0
cg23979832	Body	-0.534229	0.00048543	0.562179	0.000193604	BAIAP2	-0.358572	0.0324668	0	0	0	0	0	0
cg16735986	TSS200	-0.533739	0.000493467	0.5298	0.000596193	CHP2	-0.196763	0.321438	0	0	0	0	0	0
cg00549561	3'UTR	-0.532831	0.000508471	0.560195	0.00020821	EEF2K	-0.556118	0.000175512	0	0	0	0	0	0
cg07698336		-0.531938	0.000523698	0.501431	0.00144502	NA	NA	NA	0	0	0	0	0	0
cg04386400		-0.531872	0.000524545	0.542884	0.000386904	NA	NA	NA	0	0	0	0	0	0
cg05592114	Body	-0.531769	0.000525967	0.509253	0.00114624	C1R	-0.529617	0.000434225	0	0	0	0	0	0
cg09692449	Body	-0.531539	0.000529509	0.562383	0.000192658	KRT19	-0.548462	0.000229954	0	0	0	0	0	0
cg06290096	TSS1500	-0.531061	0.000538884	0.492017	0.00190561	PHLDB1	-0.305361	0.0814393	0	0	0	0	0	0
cg09440788	TSS1500	-0.53097	0.000540656	0.524327	0.000711689	RAB11FIP1	-0.260543	0.15456	0	0	0	0	0	0
cg15417287		-0.530372	0.000551865	0.481126	0.0026075	NA	NA	NA	0	0	0	0	0	0
cg00446123	TSS200	-0.529845	0.000560092	0.450156	0.00588963	LIME1	-0.280226	0.118477	0	0	0	0	0	0
cg09758273	Body	-0.529583	0.000564877	0.495265	0.00173555	CTBP1	-0.108384	0.637515	0	0	0	0	0	0
cg24543939		-0.528928	0.000577188	0.543283	0.000382014	NA	NA	NA	0	0	0	0	0	0
cg14711997	5'UTR	-0.528654	0.000582426	0.473588	0.00320658	KCNH2	-0.219064	0.256508	0	0	0	0	0	0
cg19006008	TSS200	-0.528572	0.000583685	0.458357	0.00478672	F2RL3	0.311125	0.0741899	0	0	0	0	0	0
cg08413157	TSS200	-0.528433	0.000586126	0.562736	0.000190092	PTPRT	-0.0819277	0.735248	0	0	0	0	0	0
cg00618183	Body	-0.52811	0.000592618	0.531386	0.000566245	SEC14L1	-0.0705315	0.775369	0	0	0	0	0	0
cg06188229	Body	-0.528039	0.000594211	0.577482	0.00010888	MIXL1	0.0579407	0.820266	0	0	0	0	0	0
cg20931033	1stExon	-0.527977	0.000595308	0.545663	0.000352613	AGBL4	-0.193583	0.331279	0	0	0	0	0	0
cg25237396	Body	-0.527711	0.000600213	0.574418	0.000122768	PTBP1	0.152575	0.469487	0	0	0	0	0	0
cg24202221		-0.527659	0.000601174	0.507399	0.00121506	NA	NA	NA	0	0	0	0	0	0
cg11953088		-0.527477	0.000604418	0.460693	0.00450761	NA	NA	NA	0	0	0	0	0	0
cg22620221	TSS200	-0.527296	0.00060824	0.525828	0.000677722	DPP6	-0.321486	0.0630908	0	0	0	0	0	0
cg06008571	Body	-0.527111	0.000611727	0.451172	0.00574087	CUL5	-0.242669	0.194386	0	0	0	0	0	0
cg02446106	TSS1500	-0.526815	0.000618018	0.58194	9.16736e-05	ZNF805	0.097626	0.677279	0	0	0	0	0	0
cg15612947	Body	-0.526693	0.000620004	0.436338	0.00825068	TRIO	0.21868	0.257565	0	0	0	0	0	0
cg08463280	Body	-0.526162	0.000630872	0.515644	0.000940134	ODZ2	0.30243	0.0852009	0	0	0	0	0	0
cg05781649	Body	-0.52607	0.00063246	0.497471	0.0016265	MYO1D	-0.165551	0.424682	0	0	0	0	epithelial	0
cg23445003	Body	-0.526034	0.000633016	0.438449	0.00784346	CUX1	-0.460718	0.00328644	0	0	0	0	0	0
cg18255813	Body	-0.525983	0.000634072	0.531849	0.000556836	RREB1	-0.103268	0.657059	0	0	0	0	0	0
cg04209595	Body	-0.52569	0.000639199	0.509742	0.00112771	SCFD2	-0.0166933	0.953276	0	0	0	0	0	0
cg17516247		-0.525517	0.000642887	0.442889	0.00703559	NA	NA	NA	0	0	0	0	0	0
cg20378628	5'UTR	-0.525455	0.000644457	0.472407	0.00331072	C1S	-0.503115	0.000992293	0	0	0	0	0	0
cg01802485	Body	-0.525073	0.0006521	0.440069	0.00754623	EPB41L4A	-0.486339	0.00161247	0	0	0	0	0	0
cg11691298	Body	-0.525007	0.000653101	0.506423	0.00125139	FAM59B	0.166131	0.422322	0	0	0	0	0	0
cg10995297	Body	-0.524995	0.000653311	0.465457	0.00398695	TGM1	-0.503875	0.000968788	0	0	0	0	0	0
cg06459921	Body	-0.524927	0.000654261	0.527343	0.000644863	ZNF598	-0.213432	0.271621	0	0	0	0	0	0
cg25784308	TSS1500	-0.524901	0.000654866	0.571752	0.000135841	FAM123C	0.00487664	0.986542	0	0	0	0	0	0
cg06962275	Body	-0.52488	0.000655118	0.483701	0.00241962	NCRNA00171	NA	NA	0	0	0	0	0	0
cg13214504	Body	-0.524565	0.000661804	0.511975	0.00105195	HDAC4	-0.371989	0.0251912	0	0	0	0	0	0
cg26532627	Body	-0.524529	0.000662443	0.517979	0.000872141	LOC100133991	-0.149897	0.480024	0	0	0	0	0	0
cg04284192	Body	-0.52449	0.000663047	0.459298	0.00467423	KCNH2	-0.0374544	0.888764	0	0	0	0	0	0
cg22721472	3'UTR	-0.52425	0.000667786	0.447801	0.00624654	TSHZ3	0.201527	0.306778	0	0	0	0	0	0
cg22240472	TSS200	-0.523131	0.000691201	0.540302	0.000422363	ABCC8	-0.0707541	0.774502	0	0	0	0	0	0
cg03755158	Body	-0.522878	0.000696414	0.484741	0.00234965	IRF7	0.150163	0.47909	1	0	0	0	0	0
cg17218045	TSS1500	-0.522681	0.000700933	0.574897	0.000120116	DHDDS	0.246984	0.184028	0	0	0	0	0	0
cg11223933	Body	-0.522455	0.000705426	0.561012	0.000201972	FMNL1	0.642802	5.96338e-06	0	0	0	0	0	0
cg20408776	Body	-0.522204	0.000711089	0.561034	0.000201813	FMNL1	0.62347	1.22267e-05	0	0	0	0	0	0
cg26987699	Body	-0.522111	0.000713078	0.535184	0.000498471	GATA6	-0.580766	7.4656e-05	0	0	0	0	0	0
cg03538436	5'UTR	-0.521982	0.000715737	0.534861	0.000502848	NOS1	0.200979	0.308373	0	0	0	0	0	0
cg00781208	Body	-0.521719	0.000721865	0.564279	0.000179843	SRGAP1	-0.0728113	0.766931	0	0	0	0	0	0
cg11828163	Body	-0.521362	0.000729092	0.532137	0.000551473	FBXL18	-0.164346	0.428917	0	0	0	0	0	0
cg06814616	3'UTR	-0.521213	0.000731806	0.518581	0.000855238	GALNTL6	-0.00605134	0.983497	0	0	0	0	0	0
cg07903472	Body	-0.520991	0.000736946	0.481937	0.00254813	STK39	0.178809	0.379342	0	0	0	0	0	0
cg06304097	1stExon	-0.520454	0.000749243	0.514125	0.000989038	TCERG1L	-0.369212	0.0265504	0	0	0	0	0	0
cg16034517	5'UTR	-0.520358	0.000750924	0.488909	0.0020886	FMO1	-0.24078	0.199409	0	0	0	0	0	0
cg15143037	Body	-0.520357	0.000750924	0.488538	0.00211092	STYXL1	-0.262437	0.150667	0	0	0	0	0	0
cg05919685	TSS1500	-0.520298	0.000751858	0.445049	0.0066767	APCS	-0.114857	0.613175	0	0	0	0	0	0
cg17371081	TSS200	-0.520253	0.000752711	0.555487	0.000247142	NELL1	-0.189713	0.343779	0	0	0	0	epithelial	0
cg16754788	Body	-0.519902	0.000761365	0.480273	0.0026712	PGCP	0.00636734	0.982602	0	0	0	0	0	0
cg14345676	5'UTR	-0.519815	0.000763268	0.474069	0.00316159	HRH2	0.0871996	0.717192	0	0	0	0	0	0
cg25444386	Body	-0.519743	0.000764899	0.463062	0.00424336	KDR	-0.269326	0.137648	0	0	0	0	0	0
cg14731458	TSS1500	-0.519707	0.000765863	0.456861	0.00496972	RBP2	-0.352382	0.0365946	0	0	0	0	0	0
cg14361969	Body	-0.519657	0.00076666	0.463664	0.00417299	FIS1	-0.363196	0.0297803	0	0	0	0	0	0
cg01801603	5'UTR	-0.519169	0.000778178	0.547989	0.000325119	ZHX2	-0.317724	0.0668786	0	0	0	0	0	0
cg09243909	Body	-0.518835	0.000785764	0.504818	0.0013081	FTO	-0.130421	0.553681	0	0	0	0	0	0
cg20513976	TSS200	-0.517928	0.000808551	0.434702	0.00856563	LIME1	-0.269219	0.137864	0	0	0	0	0	0
cg12334871	5'UTR	-0.517836	0.00081077	0.435717	0.00836564	SYNPO	-0.111739	0.62436	0	0	0	0	0	0
cg23317501	Body	-0.517675	0.000815176	0.52549	0.000685211	UGT3A1	-0.0465229	0.860806	0	0	0	0	0	0
cg22861340		-0.51764	0.000816145	0.468276	0.00371309	NA	NA	NA	0	0	0	0	0	0
cg14397820	Body	-0.517142	0.000828444	0.540723	0.000416891	TSPYL2	-0.475446	0.00219998	0	0	0	0	0	0
cg10383568	Body	-0.516883	0.000835009	0.483018	0.00246816	DNHD1	-0.157216	0.453341	0	0	0	0	0	0
cg00286717	TSS1500	-0.516808	0.00083695	0.439464	0.00765752	C11orf42	-0.00983618	0.973088	0	0	0	0	0	0
cg17210004		-0.516467	0.000845207	0.531436	0.000565584	NA	NA	NA	0	0	0	0	0	0
cg21544415		-0.515868	0.000862216	0.49662	0.00166877	NA	NA	NA	0	0	0	0	0	0
cg25230363	TSS200	-0.515803	0.000863662	0.49629	0.00168438	AQP1	-0.472446	0.00237782	0	0	0	0	0	0
cg07514618		-0.515798	0.000863662	0.531752	0.000558742	NA	NA	NA	0	0	0	0	0	0
cg18863595	1stExon	-0.514785	0.000891262	0.521842	0.000770979	GRM7	-0.149537	0.481381	0	0	0	0	0	0
cg08994923	Body	-0.514722	0.000893128	0.467428	0.00379442	AGAP1	-0.467028	0.00274953	0	0	0	0	0	0
cg23702046	Body	-0.514663	0.000894995	0.488675	0.00210229	TSPAN9	0.152122	0.471198	0	0	0	0	0	0
cg00481644	TSS200	-0.514412	0.000902397	0.502143	0.00141299	LOC254559	-0.0750817	0.759668	0	0	0	0	0	0
cg04482760	TSS1500	-0.514385	0.000903049	0.432852	0.00894778	SECISBP2L	-0.371202	0.0256126	0	0	0	0	0	0
cg22789900	1stExon	-0.514109	0.000910204	0.578318	0.000105502	MIXL1	-0.00586156	0.984199	0	0	0	0	0	0
cg02169713		-0.513801	0.000918193	0.502327	0.00140542	NA	NA	NA	0	0	0	0	0	0
cg07148038	Body	-0.513704	0.000920917	0.591745	6.20128e-05	TNXB	-0.472207	0.00239027	0	0	0	0	0	0
cg01824466	5'UTR	-0.513682	0.00092096	0.476345	0.00296975	TP53INP1	-0.356509	0.0337595	0	0	0	0	0	0
cg26858144	Body	-0.5135	0.000925232	0.501469	0.00144362	CACNG8	0.0162138	0.954783	0	0	0	0	0	0
cg04244170	Body	-0.513434	0.000927499	0.470208	0.00352035	TOMM70A	-0.309879	0.0756568	0	0	0	0	0	0
cg21617353	Body	-0.513304	0.000930738	0.556758	0.000236426	FMNL1	0.646906	4.90611e-06	0	0	0	0	0	0
cg17222164	Body	-0.513095	0.000936114	0.553039	0.000270686	LOC100133991	-0.169571	0.410346	0	0	0	0	0	0
cg08855395		-0.513074	0.000936431	0.468242	0.00371679	NA	NA	NA	0	0	0	0	0	0
cg10451116	Body	-0.512673	0.000947601	0.427285	0.0101708	MEIS2	-0.468225	0.0026686	0	0	0	0	0	0
cg03845941		-0.512332	0.000956091	0.611952	2.64796e-05	NA	NA	NA	0	0	0	0	0	0
cg01466348		-0.512172	0.000961368	0.470308	0.00351102	NA	NA	NA	0	0	0	0	0	0
cg22771548	Body	-0.512117	0.000962326	0.503571	0.00135488	RGNEF	-0.130536	0.553164	0	0	0	0	0	0
cg13609089	Body	-0.512065	0.000963578	0.505266	0.00129085	GCNT2	-0.175292	0.391289	0	0	0	0	0	0
cg08247376	Body	-0.512033	0.000964177	0.55706	0.000233863	C17orf46	NA	NA	0	0	0	0	0	0
cg17178761	Body	-0.511497	0.000978629	0.543588	0.000378306	MSI2	-0.379122	0.0218055	0	0	0	0	0	0
cg13001868	Body	-0.511493	0.000978636	0.595608	5.25241e-05	C17orf46	NA	NA	0	0	0	0	0	0
cg01465824	Body	-0.511263	0.00098404	0.471104	0.00343305	GMDS	0.122445	0.583223	0	0	0	0	0	0
cg06159352	5'UTR	-0.511204	0.000985565	0.5828	8.90861e-05	ELMO1	0.0201544	0.942581	0	0	0	0	0	0
cg08124910	Body	-0.510781	0.000999323	0.557048	0.000233879	LOC100133991	-0.134307	0.539745	0	0	0	0	0	0
cg12000995	TSS200	-0.510604	0.00100512	0.499349	0.00153461	KRTCAP3	-0.50704	0.000883728	0	0	0	0	0	0
cg13044675	Body	-0.510563	0.00100589	0.478532	0.00280456	LTBP3	-0.0498738	0.848685	0	0	0	0	epithelial	0
cg27278843		-0.510382	0.00101181	0.490897	0.00197089	NA	NA	NA	0	0	0	0	0	0
cg14651249	3'UTR	-0.509934	0.00102511	0.438451	0.00784346	BARHL1	0.0534886	0.836197	0	0	0	0	0	0
cg12044685	Body	-0.509673	0.00103382	0.472888	0.00326673	CYP26B1	-0.073923	0.762777	0	0	0	0	0	0
cg10387543		-0.509461	0.0010399	0.495022	0.00174714	NA	NA	NA	0	0	0	0	0	0
cg26293546	5'UTR	-0.509098	0.00105241	0.570537	0.000142126	PROX1	0.0204319	0.942061	0	0	0	0	0	0
cg07034255	Body	-0.508817	0.00106317	0.531832	0.000557049	MTMR12	-0.408062	0.0118022	0	0	0	0	0	0
cg01793449	1stExon	-0.508718	0.00106654	0.569252	0.000149103	KIAA0495	NA	NA	0	0	0	0	0	0
cg06934572	Body	-0.508689	0.00106739	0.513265	0.00101496	ASAP2	-0.109434	0.633157	0	0	0	0	0	0
cg04475027	Body	-0.507475	0.00110563	0.489505	0.00205416	TMEM132C	0.0291147	0.91457	0	0	0	0	0	0
cg00660452	TSS1500	-0.506992	0.00111984	0.430419	0.00947035	CHAF1B	0.0507101	0.845795	0	0	0	0	0	0
cg03058444	Body	-0.506986	0.00111992	0.474195	0.00315071	GMDS	0.0871131	0.717471	0	0	0	0	0	0
cg22763136	Body	-0.506958	0.00112053	0.474311	0.00314139	CDH23	-0.0454816	0.863961	0	0	0	0	0	0
cg19470379	5'UTR	-0.506863	0.00112357	0.441386	0.00730775	ISLR2	0.148454	0.485951	0	0	0	0	0	0
cg18823007		-0.506658	0.00112981	0.453444	0.00541514	NA	NA	NA	0	0	0	0	0	0
cg15317129		-0.506446	0.00113644	0.509542	0.0011358	NA	NA	NA	0	0	0	0	0	0
cg11400953	Body	-0.506355	0.0011394	0.502141	0.00141299	HPSE2	-1.2443e-05	0.999923	0	0	0	0	0	0
cg07052568	Body	-0.506304	0.00114121	0.510711	0.00109418	NFIX	-0.640855	6.37459e-06	0	0	0	0	0	0
cg03457984		-0.505894	0.00115501	0.474252	0.00314564	NA	NA	NA	0	0	0	0	0	0
cg15975802	TSS1500	-0.505879	0.00115542	0.418857	0.0122641	PTPN6	0.0554822	0.829785	0	1	0	0	0	0
cg26580413	Body	-0.505276	0.00117684	0.486691	0.00222236	FTO	-0.18041	0.374296	0	0	0	0	0	0
cg04131468	Body	-0.505222	0.00117841	0.513013	0.00102208	RICH2	NA	NA	0	0	0	0	0	0
cg07799299	Body	-0.505221	0.00117841	0.516512	0.000913257	ASAP1	0.4032	0.0131873	0	0	0	0	0	0
cg12463600	TSS1500	-0.504824	0.00119351	0.562276	0.000192857	NR2E1	-0.119984	0.592846	0	0	0	0	0	0
cg14490428		-0.504608	0.0012018	0.476799	0.00293275	NA	NA	NA	0	0	0	0	0	0
cg25099065	5'UTR	-0.504317	0.00121204	0.487925	0.00214729	ANXA4	-0.457698	0.00357012	0	0	0	0	0	0
cg19764418	TSS1500	-0.504256	0.00121357	0.560379	0.000206804	RYR2	-0.29046	0.102132	0	0	0	0	0	0
cg26735980	Body	-0.504255	0.00121357	0.49894	0.00155326	CDH13	0.391037	0.0171464	0	0	0	0	0	0
cg25388451	Body	-0.504227	0.00121418	0.527636	0.000638549	DOCK4	-0.215422	0.266338	0	0	0	0	0	0
cg11524039	Body	-0.503852	0.00122977	0.428541	0.00989944	TBCD	0.460612	0.00329423	0	0	0	0	0	0
cg24912415	Body	-0.503759	0.00123314	0.52659	0.000660834	MYH7B	0.15254	0.469605	0	0	0	0	0	0
cg03344332	Body	-0.503706	0.00123501	0.475274	0.00305714	TRPS1	0.231694	0.222205	0	0	0	0	0	0
cg02222728	Body	-0.503056	0.00125745	0.492983	0.00185455	SOX17	0.0895016	0.708636	0	0	0	0	0	0
cg25117941		-0.503024	0.00125862	0.562201	0.000193451	NA	NA	NA	0	0	0	0	0	0
cg13612317	TSS1500	-0.502789	0.0012666	0.437947	0.00794843	KIF5B	-0.138134	0.525208	0	0	0	0	0	0
cg09829382	Body	-0.502293	0.00128329	0.537002	0.000470785	BRUNOL5	NA	NA	0	0	0	0	0	0
cg23643814		-0.501969	0.00129509	0.51762	0.000882216	NA	NA	NA	0	0	0	0	0	0
cg05119686		-0.501837	0.00130015	0.496633	0.00166836	NA	NA	NA	0	0	0	0	0	0
cg24315421		-0.501529	0.00131101	0.475013	0.00307903	NA	NA	NA	0	0	0	0	0	0
cg09234616	Body	-0.501485	0.00131255	0.435536	0.00839742	WT1	-0.49788	0.00116309	0	0	TSG	Chromatin	0	0
cg26127479		-0.501191	0.00132396	0.460259	0.00455388	NA	NA	NA	0	0	0	0	0	0
cg09036188	Body	-0.500731	0.00134168	0.292256	0.108882	CHRNE	0.213845	0.270665	0	0	0	0	0	0
cg07168142	TSS200	-0.500499	0.00135169	0.521353	0.000782527	HSPB9	0.141449	0.512692	0	0	0	0	0	0
cg15087376		-0.500447	0.00135376	0.503101	0.001376	NA	NA	NA	0	0	0	0	0	0
cg14880184	Body	-0.500395	0.00135589	0.483892	0.00240699	GATA6	-0.531727	0.000405839	0	0	0	0	0	0
cg11851456	TSS1500	-0.500304	0.00135949	0.547793	0.000327326	NGDN	0.219334	0.255779	0	0	0	0	0	0
cg09680149	TSS1500	-0.500278	0.00136042	0.495064	0.00174512	SCNN1A	-0.63796	7.18411e-06	0	0	0	0	0	0
cg20737909	Body	-0.499905	0.00137652	0.478161	0.00283387	HCCA2	NA	NA	0	0	0	0	0	0
cg18514949	TSS1500	-0.499827	0.00137971	0.471708	0.00337864	PPP2CA	-0.0519014	0.841988	0	0	0	0	0	0
cg14989988	Body	-0.499812	0.0013802	0.447003	0.00636461	ATXN7L1	0.107047	0.642061	0	0	0	0	0	0
cg02094273		-0.499746	0.00138275	0.550431	0.000298454	NA	NA	NA	0	0	0	0	0	0
cg01139016	Body	-0.499525	0.00139149	0.451842	0.00564733	AGAP1	-0.440876	0.00547741	0	0	0	0	0	0
cg25771013	TSS200	-0.499275	0.00140091	0.499798	0.00151297	MIR148A	-0.0836562	0.729693	0	0	0	0	0	0
cg05335893	Body	-0.499185	0.00140472	0.592881	5.88754e-05	THADA	-0.108955	0.634979	0	0	0	0	0	0
cg25001764		-0.499156	0.00140508	0.45744	0.00489964	NA	NA	NA	0	0	0	0	0	0
cg17807479	1stExon	-0.499146	0.00140508	0.499259	0.00153807	SHISA6	0.0226163	0.935073	0	0	0	0	0	0
cg00719165	TSS1500	-0.49879	0.00141762	0.527639	0.000638549	ZNF513	0.0139919	0.960472	0	0	0	0	0	0
cg07075026	Body	-0.498594	0.00142515	0.460917	0.00448203	IGF2BP1	0.328768	0.0558268	0	0	0	0	0	0
cg03527086	5'UTR	-0.498518	0.00142747	0.466001	0.00393335	ESRRA	0.00315993	0.991758	0	0	0	0	0	0
cg02466246	Body	-0.498253	0.00143985	0.401287	0.0177876	SARM1	-0.311971	0.073327	0	0	0	0	0	0
cg01651250	Body	-0.498189	0.00144183	0.592879	5.88754e-05	TNXB	-0.428246	0.00738497	0	0	0	0	0	0
cg00522231	Body	-0.498066	0.00144708	0.473228	0.00323878	ITGB1BP1	-0.075469	0.758542	0	0	0	0	0	0
cg08522676		-0.498063	0.00144708	0.497757	0.00161299	NA	NA	NA	0	0	0	0	0	0
cg08591668	3'UTR	-0.497924	0.00145104	0.513363	0.00101204	MRE11A	-0.088257	0.713705	0	0	0	0	0	0
cg23793500	TSS1500	-0.497609	0.00146493	0.483797	0.00241241	GPT	-0.121043	0.589216	0	0	0	0	0	0
cg16171484	Body	-0.497101	0.00148454	0.433228	0.0088629	SGPP2	-0.538427	0.00032156	0	0	0	0	0	0
cg07656922	Body	-0.4966	0.00150255	0.500654	0.00147609	SLC38A10	-0.0172581	0.951843	0	0	0	0	0	0
cg15427040	TSS1500	-0.496332	0.00151398	0.476013	0.00299473	SYCN	-0.0984045	0.674473	0	0	0	0	0	0
cg24924577	5'UTR	-0.496289	0.00151565	0.464405	0.00409258	SEMA4B	-0.331804	0.052928	0	0	0	0	0	0
cg18520777	Body	-0.496224	0.00151856	0.450538	0.00583565	VPS13B	-0.373055	0.0247082	0	0	0	0	0	0
cg12648201	TSS200	-0.495749	0.00153707	0.497301	0.00163567	KRTCAP3	-0.505313	0.000925776	0	0	0	0	0	0
cg14361409		-0.495626	0.00154299	0.478994	0.00276685	NA	NA	NA	0	0	0	0	0	0
cg08404028	1stExon	-0.494458	0.00159334	0.557533	0.00023007	CHP2	-0.0465433	0.860806	0	0	0	0	0	0
cg05637536	5'UTR	-0.494352	0.00159833	0.426464	0.0103594	TDRD10	-0.370495	0.0259079	0	0	0	0	0	0
cg20814095	Body	-0.49424	0.00160396	0.37327	0.0307134	CHRNE	0.0645442	0.797041	0	0	0	0	0	0
cg01995743	Body	-0.493948	0.00161752	0.520787	0.000796807	SLC35F1	0.0461065	0.862346	0	0	0	0	0	0
cg07184013	TSS200	-0.493873	0.00162117	0.476631	0.00294713	MIR148A	-0.116602	0.607167	0	0	0	0	0	0
cg11687330	Body	-0.493852	0.0016218	0.542833	0.000387649	OPCML	0.178993	0.378627	0	0	0	0	0	0
cg23251170	TSS1500	-0.493829	0.00162269	0.48199	0.00254515	GPD1	-0.133649	0.542118	0	0	0	0	0	0
cg24735671	TSS1500	-0.493683	0.00163025	0.430778	0.00939331	TLR7	0.218679	0.257565	0	0	0	0	0	0
cg24048517	TSS1500	-0.493595	0.00163376	0.581766	9.21931e-05	ZNF652	-0.179224	0.378008	0	0	0	0	0	0
cg03171211	Body	-0.493437	0.00164106	0.43329	0.00885171	GOLGA4	-0.0320884	0.905068	0	0	0	0	0	0
cg11640773	Body	-0.493329	0.00164506	0.359586	0.0392364	NDRG4	0.224382	0.241625	0	0	0	0	0	0
cg19503826	TSS200	-0.492758	0.00167344	0.501059	0.0014583	EPN1	0.190836	0.340228	0	0	0	0	0	0
cg03739378	Body	-0.492744	0.00167379	0.422957	0.0112085	ATXN7L1	0.0344219	0.898011	0	0	0	0	0	0
cg16652651	TSS200	-0.492735	0.00167379	0.54947	0.000308094	AMPD3	0.0549554	0.831452	0	0	0	0	0	0
cg24375399	Body	-0.492407	0.0016891	0.371739	0.0315948	PLEKHH3	-0.110104	0.630528	0	0	0	0	0	0
cg01821022	Body	-0.492159	0.00170119	0.434644	0.00857145	PPHLN1	-0.335597	0.0496077	0	0	0	0	0	0
cg14836555		-0.49195	0.00171061	0.396963	0.0194323	NA	NA	NA	0	0	0	0	0	0
cg14615336	1stExon	-0.491437	0.00173339	0.535953	0.000485859	AGBL4	-0.219	0.256704	0	0	0	0	0	0
cg25911551	Body	-0.491097	0.00175176	0.571577	0.000136763	GAB1	-0.59171	4.60934e-05	0	0	0	0	0	0
cg07341690	TSS1500	-0.490809	0.00176657	0.512646	0.00103261	EDN3	0.187898	0.349552	0	0	0	0	0	0
cg02321112		-0.490568	0.00177915	0.416931	0.0127919	NA	NA	NA	0	0	0	0	0	0
cg14394692		-0.49012	0.00180131	0.53963	0.000432421	NA	NA	NA	0	0	0	0	0	0
cg01488770		-0.490064	0.0018037	0.504196	0.0013315	NA	NA	NA	0	0	0	0	0	0
cg17146570	TSS200	-0.489713	0.00181917	0.550083	0.000301619	EDN3	-0.0822154	0.734286	0	0	0	0	0	0
cg14118850	5'UTR	-0.489642	0.00182251	0.495894	0.0017052	HPCAL1	-0.250072	0.177242	0	0	0	0	0	0
cg19738283		-0.489402	0.00183486	0.471479	0.00340227	NA	NA	NA	0	0	0	0	0	0
cg11092487	Body	-0.48928	0.00184197	0.485714	0.00228761	MYH7B	0.142773	0.507389	0	0	0	0	0	0
cg07175255		-0.489193	0.00184704	0.456721	0.00498915	NA	NA	NA	0	0	0	0	0	0
cg01433297	5'UTR	-0.488838	0.00186375	0.444077	0.0068284	SMOX	0.0313465	0.907211	0	0	0	0	0	0
cg13361779	TSS1500	-0.488264	0.00189425	0.526895	0.000654932	ZNF570	-0.480014	0.00194081	0	0	0	0	0	0
cg07288447	TSS200	-0.487935	0.00191124	0.483298	0.00245095	TCF23	-0.0158879	0.955422	0	0	0	0	0	0
cg24946597	5'UTR	-0.48793	0.00191124	0.501581	0.00143875	NRG1	0.519908	0.000591072	0	0	0	0	0	0
cg11028052	5'UTR	-0.487921	0.00191159	0.479619	0.00271914	KIAA1199	0.371145	0.0256247	0	0	0	0	0	0
cg02651357		-0.487888	0.00191327	0.428526	0.00990177	NA	NA	NA	0	0	0	0	0	0
cg23934404		-0.487885	0.00191332	0.472908	0.00326633	NA	NA	NA	0	0	0	0	0	0
cg09681167	TSS1500	-0.487817	0.00191656	0.503629	0.0013528	GBX2	0.178487	0.380351	0	0	0	0	0	0
cg10951975	Body	-0.487804	0.00191739	0.505615	0.0012808	TRPM4	0.178203	0.381137	0	0	0	0	0	0
cg13063344	TSS1500	-0.487662	0.00192557	0.521733	0.000773761	GALNT9	-0.344709	0.0421489	0	0	0	0	0	0
cg27102864	Body	-0.487341	0.00194096	0.350305	0.0460029	NDRG4	0.186019	0.355742	0	0	0	0	0	0
cg24370698	TSS1500	-0.48714	0.00195233	0.438487	0.00783806	PGM1	-0.570213	0.000109807	0	0	0	0	0	0
cg07714276	5'UTR	-0.487029	0.00195886	0.479075	0.002762	RREB1	-0.262403	0.150736	0	0	0	0	0	0
cg02392248	Body	-0.486872	0.00196578	0.439303	0.00768578	CUX1	-0.405587	0.0124567	0	0	0	0	0	0
cg01382864	TSS200	-0.486532	0.00198334	0.497441	0.00162804	PTPRN	-0.0814981	0.736855	0	0	0	0	0	0
cg27361227	Body	-0.486364	0.00199121	0.465759	0.00395561	ARSB	0.49296	0.00132873	0	0	0	0	0	0
cg18445088	Body	-0.486011	0.0020133	0.442523	0.00710122	CACNA1I	0.0240525	0.930777	0	0	0	0	0	0
cg24542751	Body	-0.48598	0.00201481	0.541732	0.000402629	LOC100133991	-0.157036	0.453839	0	0	0	0	0	0
cg17073273		-0.485797	0.00202555	0.525896	0.000676481	NA	NA	NA	0	0	0	0	0	0
cg03598754	Body	-0.485658	0.00203314	0.391465	0.0216858	SARM1	-0.362737	0.0300768	0	0	0	0	0	0
cg18591945	Body	-0.485613	0.00203508	0.487963	0.00214626	C14orf80	-0.0698833	0.777316	0	0	0	0	0	0
cg13755270		-0.485478	0.00204192	0.433263	0.00885657	NA	NA	NA	0	0	0	0	0	0
cg12318400	TSS200	-0.485466	0.00204242	0.542887	0.000386904	AMPD3	-0.0225445	0.935335	0	0	0	0	0	0
cg06963233	5'UTR	-0.485397	0.00204651	0.509785	0.001126	ANPEP	-0.095975	0.683951	0	0	0	0	0	0
cg11520439	TSS200	-0.484872	0.00207579	0.477031	0.00291347	LOC286367	0.243656	0.192015	0	0	0	0	0	0
cg01627847	Body	-0.484866	0.00207584	0.540048	0.000426059	LOC100133991	-0.197957	0.317953	0	0	0	0	0	0
cg20215007	5'UTR	-0.484769	0.00208186	0.522623	0.000751825	ZNF467	-0.204161	0.298112	0	0	0	0	0	0
cg07931411	Body	-0.484467	0.00210026	0.499474	0.0015294	PGLYRP2	-0.184187	0.361848	0	0	0	0	0	0
cg20887442	Body	-0.484342	0.002108	0.434894	0.00852601	NUMA1	-0.584052	6.47679e-05	0	0	0	0	0	0
cg08021945		-0.484233	0.00211399	0.496478	0.00167462	NA	NA	NA	0	0	0	0	0	0
cg03994942	5'UTR	-0.484162	0.00211884	0.540186	0.000424204	GYLTL1B	-0.0129753	0.96355	0	0	0	0	0	0
cg13277939	TSS1500	-0.483986	0.00212776	0.430105	0.00954561	CTAGE5	-0.291037	0.101265	0	0	0	0	0	0
cg06550462	TSS1500	-0.483798	0.00213727	0.526109	0.000671709	EPB41L3	0.0955765	0.685354	0	0	0	0	0	0
cg21944443	TSS1500	-0.483639	0.00214898	0.517517	0.000884789	ECSIT	-0.163644	0.431228	0	0	0	0	0	0
cg13470341	Body	-0.483472	0.00215822	0.48952	0.00205346	DMRT3	0.178248	0.381024	0	0	0	0	0	0
cg17656608		-0.48345	0.00215941	0.463982	0.00413851	NA	NA	NA	0	0	0	0	0	0
cg17783509	TSS200	-0.483348	0.00216592	0.46295	0.00425583	PHOX2B	0.170653	0.407039	0	0	0	0	0	0
cg05803810	Body	-0.483266	0.00216908	0.432552	0.00901345	GTF3C1	-0.364381	0.0290586	0	0	0	0	0	0
cg19451845	TSS1500	-0.483112	0.0021779	0.503661	0.00135162	CDK5R2	0.0288828	0.915541	0	0	0	0	0	0
cg05511872	Body	-0.482621	0.00221044	0.515776	0.000936914	SHANK2	0.110648	0.628399	0	0	0	0	0	0
cg18747090	TSS1500	-0.482383	0.00222619	0.544458	0.000367937	PNPLA4	-0.288033	0.105774	0	0	0	0	0	0
cg20416874	Body	-0.482182	0.00223645	0.529723	0.000597553	RERE	-0.221141	0.250662	0	0	0	0	0	0
cg03048083	Body	-0.481903	0.0022534	0.550819	0.000294329	LOC100133991	-0.189719	0.343779	0	0	0	0	0	0
cg23100152	TSS200	-0.481774	0.00226112	0.541837	0.000401327	AMPD3	-0.0146155	0.958831	0	0	0	0	0	0
cg20285745	5'UTR	-0.480769	0.00232422	0.533457	0.000527597	NOS1	0.124726	0.574569	0	0	0	0	0	0
cg13391244	5'UTR	-0.480746	0.00232603	0.404682	0.0165768	C7orf58	NA	NA	0	0	0	0	0	0
cg26916966	TSS1500	-0.480729	0.00232688	0.486484	0.00223389	KAT2A	-0.259142	0.157215	0	0	0	0	0	0
cg11828932	Body	-0.480448	0.00234652	0.457863	0.00484405	PRKD1	0.154603	0.462215	0	0	0	0	0	0
cg10683251		-0.480289	0.00235754	0.487173	0.00219149	NA	NA	NA	0	0	0	0	0	0
cg08185095	Body	-0.480156	0.00236633	0.425303	0.0106285	STAU2	-0.383641	0.0199516	0	0	0	0	0	0
cg03520938	3'UTR	-0.480007	0.00237651	0.41931	0.0121328	FAM160B2	0.101219	0.664257	0	0	0	0	0	0
cg19719133		-0.479696	0.00239752	0.49106	0.00196045	NA	NA	NA	0	0	0	0	0	0
cg25396728	Body	-0.479516	0.00240853	0.497902	0.00160588	IQSEC3	-0.275735	0.126411	0	0	0	0	0	0
cg00745606		-0.478827	0.00245493	0.489854	0.00203111	NA	NA	NA	0	0	0	0	0	0
cg07529754	Body	-0.47881	0.00245605	0.55925	0.000215683	NRXN1	-0.00717359	0.980446	0	0	0	0	0	0
cg26742995	Body	-0.478731	0.00246143	0.534127	0.000516583	LOC100133991	-0.105209	0.649087	0	0	0	0	0	0
cg03082589	Body	-0.478624	0.00246855	0.467862	0.00375234	GSG1L	-0.0259564	0.925122	0	0	0	0	0	0
cg25417675		-0.478537	0.00247223	0.453261	0.00544173	NA	NA	NA	0	0	0	0	0	0
cg14866863		-0.478517	0.0024739	0.46888	0.00365006	NA	NA	NA	0	0	0	0	0	0
cg22160769	Body	-0.478235	0.00249157	0.453355	0.0054299	WDR91	0.00528645	0.985482	0	0	0	0	0	0
cg07708622		-0.477788	0.00252116	0.457859	0.00484432	NA	NA	NA	0	0	0	0	0	0
cg06599594	Body	-0.47757	0.002537	0.471551	0.00339474	ZDHHC23	-0.34171	0.0444615	0	0	0	0	0	0
cg23674169	TSS200	-0.477564	0.00253711	0.472278	0.00332221	MUM1	-0.338329	0.0472046	0	0	0	0	0	0
cg22001496		-0.477398	0.00254718	0.515346	0.000949001	NA	NA	NA	0	0	0	0	0	0
cg16001722	Body	-0.477264	0.00255506	0.487259	0.00218557	C6orf174	NA	NA	0	0	0	0	0	0
cg02383154	Body	-0.477082	0.00256966	0.470157	0.00352542	HLF	-0.184014	0.362494	0	1	0	0	0	0
cg08169394	TSS1500	-0.47698	0.00257728	0.523284	0.000736287	SHISA6	-0.071091	0.773494	0	0	0	0	0	0
cg20449659	Body	-0.476822	0.00258566	0.480629	0.00264453	WT1	-0.216447	0.263848	0	0	TSG	Chromatin	0	0
cg21248554	TSS200	-0.476391	0.00261722	0.444366	0.00678349	KRTCAP3	-0.502856	0.00100138	0	0	0	0	0	0
cg03479694	3'UTR	-0.476064	0.00263784	0.464867	0.0040472	DLX1	0.395046	0.0157108	0	0	0	0	0	0
cg20921890	Body	-0.475796	0.00265597	0.498133	0.00159322	GATA6	-0.618968	1.47204e-05	0	0	0	0	0	0
cg07270153	TSS1500	-0.475639	0.00266783	0.453283	0.00544029	FERD3L	0.130964	0.551453	0	0	0	0	0	0
cg03707599	3'UTR	-0.475172	0.00270151	0.482792	0.00248482	YWHAG	0.00214342	0.99491	0	0	0	0	0	0
cg24127874	TSS1500	-0.475127	0.00270333	0.492699	0.00186885	HES6	-0.0673934	0.787375	0	0	0	0	0	0
cg04402803	TSS200	-0.474491	0.0027473	0.45815	0.0048159	BLOC1S1	NA	NA	0	0	0	0	0	0
cg04640920		-0.473728	0.0028025	0.400694	0.0180029	NA	NA	NA	0	0	0	0	0	0
cg27172557	Body	-0.473083	0.00285196	0.480076	0.00268633	TTC7B	0.14528	0.498232	0	0	0	0	0	0
cg01131038		-0.472985	0.00285918	0.392462	0.0212499	NA	NA	NA	0	0	0	0	0	0
cg18250028	Body	-0.472487	0.00289789	0.512151	0.00104786	CARTPT	0.177217	0.384373	0	0	0	0	0	0
cg01093138	Body	-0.472032	0.00293709	0.380039	0.0270285	CDH13	0.366478	0.0279641	0	0	0	0	0	0
cg03110167	Body	-0.472001	0.00294003	0.421026	0.0116872	DAPK3	0.0414291	0.876287	0	0	0	0	0	wellknown
cg03341413	Body	-0.471498	0.00298121	0.465946	0.00393815	LBXCOR1	NA	NA	0	0	0	0	0	0
cg15224741	3'UTR	-0.471263	0.00300312	0.506615	0.00124479	TMEM41A	-0.301836	0.0859272	0	0	0	0	0	0
cg08449049	Body	-0.471036	0.00302182	0.557032	0.000233928	CDH15	0.0391659	0.88358	0	0	0	0	epithelial	0
cg26767059	Body	-0.470819	0.0030369	0.452708	0.00552051	KLHL29	0.0200925	0.942816	0	0	0	0	0	0
cg10527010	TSS200	-0.470746	0.00304289	0.527292	0.000645785	SLC6A11	0.0713702	0.772679	0	0	0	0	0	0
cg07572341	5'UTR	-0.470575	0.00305754	0.53352	0.000526157	FOXA2	0.0405978	0.879012	0	0	0	0	0	0
cg20738500	TSS200	-0.470363	0.00307354	0.487932	0.00214729	LOC254559	-0.0136077	0.961539	0	0	0	0	0	0
cg16498194	1stExon	-0.470167	0.00308907	0.476299	0.00297416	FZD10	-0.0694282	0.77909	0	0	0	0	0	0
cg24768116	TSS200	-0.470133	0.00309064	0.45007	0.0059024	KRTCAP3	-0.489877	0.00145567	0	0	0	0	0	0
cg00548633	Body	-0.469977	0.00310296	0.419939	0.0119629	GPR4	0.246833	0.184318	0	0	0	0	0	0
cg01808739	TSS1500	-0.469827	0.00311374	0.406781	0.0158745	FNBP1L	-0.0691878	0.780154	0	0	0	0	0	0
cg09231171		-0.469814	0.00311411	0.464066	0.00412968	NA	NA	NA	0	0	0	0	0	0
cg16664523	Body	-0.469787	0.00311595	0.487699	0.00216249	PIK3R1	-0.212127	0.275559	0	0	TSG	PI3K	0	0
cg19505136	5'UTR	-0.469684	0.00312426	0.50581	0.00127405	CHL1	-0.264204	0.147357	0	0	0	0	0	0
cg08318212	TSS200	-0.469642	0.0031283	0.527622	0.000638693	EDN3	-0.104523	0.651679	0	0	0	0	0	0
cg23054426	TSS1500	-0.469638	0.0031283	0.447187	0.0063367	FERD3L	0.0746173	0.760855	0	0	0	0	0	0
cg12318501	TSS1500	-0.469433	0.00314453	0.461939	0.00436155	ADM2	0.30411	0.0829459	0	0	0	0	0	0
cg21019043		-0.469119	0.00316872	0.491134	0.00195641	NA	NA	NA	0	0	0	0	0	0
cg09310891	Body	-0.468949	0.00318369	0.439045	0.00772938	CLEC4GP1	0.10534	0.64872	0	0	0	0	0	0
cg02554345		-0.468742	0.00320222	0.44395	0.00684956	NA	NA	NA	0	0	0	0	0	0
cg14923157	TSS1500	-0.468637	0.00321014	0.507328	0.0012172	CPAMD8	0.00119529	0.997035	0	0	0	0	0	0
cg12598235	TSS200	-0.468524	0.00321908	0.483894	0.00240699	LOC254559	-0.0292427	0.914113	0	0	0	0	0	0
cg24182831	5'UTR	-0.468022	0.00325911	0.511697	0.00106123	TSNARE1	-0.00168143	0.99585	0	0	0	0	0	0
cg24267699	TSS1500	-0.467887	0.00327064	0.388257	0.0231052	ABO	-0.236941	0.208437	1	1	0	0	0	0
cg11677857	Body	-0.467871	0.00327168	0.493	0.00185423	MMEL1	-0.111903	0.623794	0	0	0	0	0	0
cg10824063	TSS200	-0.467839	0.0032734	0.530326	0.000586829	NELL1	-0.23636	0.209624	0	0	0	0	epithelial	0
cg01258751	TSS1500	-0.467838	0.0032734	0.490743	0.00197889	SIM1	-0.0620332	0.806494	0	0	0	0	0	0
cg11440915	Body	-0.467776	0.00327862	0.500058	0.00150166	LMO7	-0.407361	0.0119857	0	0	0	0	0	0
cg21523251	TSS200	-0.467691	0.00328565	0.503019	0.00137843	GPR78	0.354998	0.0347992	0	0	0	0	0	0
cg11073773		-0.467181	0.00332827	0.45571	0.0051234	NA	NA	NA	0	0	0	0	0	0
cg04991214	TSS1500	-0.466994	0.00334484	0.411695	0.014327	PFDN2	-0.0719632	0.770101	0	0	0	0	0	0
cg16566627	TSS1500	-0.466819	0.00335959	0.484177	0.00238949	LRAT	-0.328695	0.0558863	0	0	0	0	0	0
cg00344445	Body	-0.466644	0.00337425	0.500315	0.00149147	FLI1	0.554023	0.000189078	1	0	0	0	0	0
cg09819206		-0.466439	0.00339209	0.537978	0.000455211	NA	NA	NA	0	0	0	0	0	0
cg25996119	TSS1500	-0.466417	0.00339409	0.454681	0.0052584	NKX2-1	0.0317165	0.906263	0	0	0	0	0	0
cg18194734	5'UTR	-0.465177	0.00350312	0.480649	0.00264345	FAM123C	0.00140558	0.996607	0	0	0	0	0	0
cg13584882	5'UTR	-0.464778	0.0035388	0.455321	0.00517875	P4HA1	-0.334261	0.0507993	0	0	0	0	0	0
cg21782593	Body	-0.464609	0.00355422	0.420859	0.0117217	LPPR5	0.249554	0.178336	0	0	0	0	0	0
cg05398967		-0.464462	0.00356809	0.449401	0.00600176	NA	NA	NA	0	0	0	0	0	0
cg20956278	Body	-0.464307	0.00358389	0.427542	0.0101084	SLC16A8	0.0441901	0.868229	0	0	0	0	0	0
cg02172150	TSS200	-0.46426	0.00358771	0.459982	0.00458925	WBSCR17	-0.0763208	0.755731	0	0	0	0	0	0
cg08171206	Body	-0.464022	0.00360901	0.468312	0.00370882	PAX7	0.147072	0.491109	0	0	0	0	0	0
cg27089200		-0.4634	0.00366919	0.465463	0.00398649	NA	NA	NA	0	0	0	0	0	0
cg03564793	3'UTR	-0.463312	0.0036771	0.440359	0.00749387	COL12A1	0.347917	0.039811	0	0	0	0	0	0
cg07926895	Body	-0.463271	0.00368177	0.417907	0.0125184	NR5A2	0.0206816	0.941282	0	0	0	0	0	0
cg17530231		-0.463241	0.00368406	0.458883	0.00472628	NA	NA	NA	0	0	0	0	0	0
cg09725195	TSS1500	-0.463181	0.00368887	0.477321	0.00289247	INSM1	0.0451421	0.864969	0	0	0	0	0	0
cg18109320		-0.462941	0.00371149	0.512062	0.00104949	NA	NA	NA	0	0	0	0	0	0
cg04495336		-0.462801	0.00372345	0.452198	0.00559302	NA	NA	NA	0	0	0	0	0	0
cg07417683		-0.462781	0.00372506	0.4777	0.00286737	NA	NA	NA	0	0	0	0	0	0
cg10831607		-0.462761	0.00372632	0.428079	0.00999787	NA	NA	NA	0	0	0	0	0	0
cg08017928	1stExon	-0.462705	0.00373099	0.443102	0.00699763	MNX1	-0.0919695	0.699294	0	0	0	0	0	0
cg18254819	5'UTR	-0.462225	0.0037714	0.514042	0.000991417	SPIB	0.141302	0.513239	0	0	0	0	0	0
cg14801518		-0.462122	0.00378135	0.4397	0.00761285	NA	NA	NA	0	0	0	0	0	0
cg24180006	Body	-0.461917	0.00380228	0.484263	0.00238484	SETD3	-0.0224953	0.935489	0	0	0	0	0	0
cg21580846	Body	-0.461561	0.0038343	0.407868	0.0155327	PLCXD3	-0.175217	0.3915	0	0	0	0	0	0
cg08091192	Body	-0.461396	0.00384942	0.478056	0.00284257	ZIC4	0.133813	0.54146	0	0	0	0	0	0
cg02363010	Body	-0.461324	0.00385483	0.452363	0.00556773	DCI	NA	NA	0	0	0	0	0	0
cg11842367	Body	-0.461313	0.00385591	0.447761	0.00625343	MGC27382	NA	NA	0	0	0	0	0	0
cg11437784		-0.461242	0.00386262	0.507142	0.00122402	NA	NA	NA	0	0	0	0	0	0
cg10295552	Body	-0.461211	0.0038657	0.455135	0.00520206	ACACA	-0.24176	0.196885	0	0	0	0	0	0
cg26337816	Body	-0.461016	0.00388403	0.396192	0.0197494	OPCML	0.102421	0.659893	0	0	0	0	0	0
cg04327181	1stExon	-0.460641	0.00392177	0.419783	0.012002	CST6	-0.289834	0.103034	0	0	0	0	epithelial	0
cg21805791	3'UTR	-0.460492	0.0039355	0.452646	0.00552869	MAFK	-0.421278	0.00874243	0	0	0	0	0	0
cg27175288	TSS200	-0.46049	0.0039355	0.501599	0.00143834	VWCE	-0.152355	0.470241	0	0	0	0	0	0
cg08376828		-0.460113	0.00397254	0.486994	0.00220123	NA	NA	NA	0	0	0	0	0	0
cg18151410		-0.460073	0.0039774	0.480614	0.00264578	NA	NA	NA	0	0	0	0	0	0
cg04510788	Body	-0.459848	0.00400078	0.439136	0.00771256	GRIK3	0.19058	0.341067	0	0	0	0	0	0
cg23926649	Body	-0.459809	0.00400459	0.480877	0.00262614	CPNE9	0.194744	0.327379	0	0	0	0	0	0
cg10869531	5'UTR	-0.459762	0.00400961	0.451675	0.00567261	SH3BP2	0.125473	0.57202	0	0	0	0	0	0
cg23877720	Body	-0.459557	0.00403325	0.42679	0.0102755	VWC2	0.0472786	0.858703	0	0	0	0	0	0
cg09706122	TSS1500	-0.459391	0.00405122	0.353524	0.0435948	ATP5G2	-0.219758	0.254612	0	0	0	0	0	0
cg16642284	TSS200	-0.45938	0.00405213	0.415009	0.0133501	FOXI2	-0.057489	0.822219	0	0	0	0	0	0
cg05759718	1stExon	-0.459267	0.00406586	0.497341	0.00163317	AGBL4	-0.156082	0.45718	0	0	0	0	0	0
cg09792881	Body	-0.459175	0.00407279	0.420177	0.0119008	DMRTA2	0.0740841	0.762153	0	0	0	0	0	0
cg24766650	TSS1500	-0.45897	0.00409234	0.419844	0.0119851	HOXB7	0.359688	0.0318784	0	0	0	0	0	0
cg21402921	1stExon	-0.458784	0.00411164	0.433907	0.00871971	GABRA5	0.341087	0.045005	1	0	0	0	0	0
cg14689623	5'UTR	-0.45866	0.00412372	0.492908	0.00185798	NELL1	-0.126777	0.567333	0	0	0	0	epithelial	0
cg12757155		-0.458534	0.0041383	0.509246	0.00114628	NA	NA	NA	0	0	0	0	0	0
cg09022422	TSS200	-0.458519	0.0041402	0.517204	0.000893529	SLC6A11	0.0700969	0.776569	0	0	0	0	0	0
cg18946602	Body	-0.458011	0.00419372	0.511671	0.0010617	NFIA	-0.641174	6.32006e-06	0	0	0	0	0	0
cg15326452	TSS200	-0.457655	0.00422799	0.434205	0.00865753	TCF23	-0.0596768	0.814338	0	0	0	0	0	0
cg01973695		-0.457277	0.0042673	0.510529	0.00110044	NA	NA	NA	0	0	0	0	0	0
cg25140444	Body	-0.457258	0.00426904	0.461093	0.00446365	PKN2	-0.33201	0.0527225	0	0	0	0	0	0
cg02328332	TSS200	-0.456826	0.00431166	0.465006	0.0040307	LHX5	0.241111	0.19854	0	0	0	0	0	0
cg22761670		-0.456819	0.00431239	0.43084	0.0093804	NA	NA	NA	0	0	0	0	0	0
cg11068289		-0.456581	0.00433644	0.44394	0.00685095	NA	NA	NA	0	0	0	0	0	0
cg07733260	Body	-0.456521	0.00434242	0.459082	0.00470251	SETMAR	-0.361011	0.031127	0	0	0	0	0	0
cg01302136	Body	-0.456185	0.004375	0.510519	0.00110055	PTK7	-0.161104	0.439772	0	0	0	0	0	0
cg00518527		-0.455964	0.0043961	0.451427	0.00570547	NA	NA	NA	0	0	0	0	0	0
cg02806156		-0.455709	0.00442276	0.477878	0.00285388	NA	NA	NA	0	0	0	0	0	0
cg00891541	5'UTR	-0.455686	0.00442523	0.451726	0.00566412	SMPD3	-0.263093	0.14951	0	0	0	0	0	0
cg02346713	Body	-0.455608	0.00443579	0.411994	0.0142394	TNFAIP8L3	-0.020494	0.941886	0	0	0	0	0	0
cg16957824	Body	-0.455479	0.00444869	0.414428	0.0135283	RYK	-0.543774	0.000268952	0	0	0	0	0	0
cg13646785	Body	-0.455441	0.00445209	0.475386	0.00304844	BARHL1	0.0390356	0.883964	0	0	0	0	0	0
cg15871371	5'UTR	-0.45529	0.0044706	0.506903	0.00123331	FOXP1	-0.0555282	0.829691	0	0	0	0	0	0
cg10836101	Body	-0.455068	0.00449325	0.484972	0.00233568	VSTM2B	0.0811324	0.738093	0	0	0	0	0	0
cg26023051	Body	-0.454967	0.00450576	0.448836	0.00609667	RNF220	0.105156	0.649178	0	0	0	0	0	0
cg15778437	TSS200	-0.454925	0.00450968	0.414286	0.0135628	PAX6	0.384253	0.0197189	0	0	0	0	0	0
cg14938431	Body	-0.454924	0.00450968	0.462161	0.00433794	FLJ44817	NA	NA	0	0	0	0	0	0
cg24891539	TSS200	-0.454585	0.00454604	0.42488	0.0107337	SOX17	0.0571817	0.823422	0	0	0	0	0	0
cg17478997	Body	-0.45442	0.00456174	0.442062	0.00718625	EXOC4	-0.111008	0.627101	0	0	0	0	0	0
cg04578774	TSS1500	-0.453921	0.00461766	0.443687	0.00689248	ALX4	0.369843	0.0262403	0	0	0	0	0	0
cg19335954	TSS200	-0.45392	0.00461766	0.479739	0.0027113	C7orf13	-0.150397	0.478286	0	0	0	0	0	0
cg27109912		-0.453837	0.0046233	0.459575	0.0046386	NA	NA	NA	0	0	0	0	0	0
cg06392574	5'UTR	-0.453825	0.00462398	0.445068	0.00667401	TMEM217	-0.122642	0.582534	0	0	0	0	0	0
cg00661970		-0.453456	0.00466176	0.36341	0.0366486	NA	NA	NA	0	0	0	0	0	0
cg02318535	TSS1500	-0.453409	0.00466564	0.440242	0.00751493	PPM1E	-0.146221	0.494518	0	0	0	0	0	0
cg17695462	TSS1500	-0.453376	0.00466904	0.477017	0.00291377	DPYSL4	0.190634	0.340902	0	0	0	0	0	0
cg27421117		-0.453225	0.00468767	0.423329	0.011111	NA	NA	NA	0	0	0	0	0	0
cg11273947	Body	-0.4531	0.00470272	0.424798	0.0107534	LBXCOR1	NA	NA	0	0	0	0	0	0
cg02934509	Body	-0.452869	0.00473328	0.403822	0.0168695	SLC35E2	-0.243152	0.19317	0	0	0	0	0	0
cg06691343		-0.452868	0.00473328	0.384232	0.0249781	NA	NA	NA	0	0	0	0	0	0
cg26171871		-0.452759	0.00474434	0.461376	0.0044281	NA	NA	NA	0	0	0	0	0	0
cg25927215		-0.452703	0.00475003	0.480018	0.00269088	NA	NA	NA	0	0	0	0	0	0
cg15444947	1stExon	-0.452688	0.00475168	0.457791	0.00485375	TRIL	-0.147842	0.488054	0	0	0	0	0	0
cg22489321		-0.452375	0.00478905	0.456873	0.00496899	NA	NA	NA	0	0	0	0	0	0
cg19579167	5'UTR	-0.45188	0.00484925	0.485351	0.00231081	EPB41L3	0.105456	0.648092	0	0	0	0	0	0
cg03926815	TSS200	-0.451799	0.00485668	0.396274	0.0197154	IQSEC1	0.39005	0.0175135	0	0	0	0	0	0
cg17124387	Body	-0.451306	0.0049209	0.475655	0.00302656	CBX4	-0.29275	0.0986181	0	0	0	0	0	0
cg09921719	Body	-0.450988	0.00495333	0.398262	0.0189022	HEXDC	0.0441582	0.868246	0	0	0	0	0	0
cg16437728	TSS200	-0.450895	0.00496451	0.501656	0.00143553	SYT9	0.15871	0.448545	0	0	0	0	0	0
cg14447606	Body	-0.45087	0.00496522	0.46392	0.00414408	CYP26B1	-0.00552841	0.984925	0	0	0	0	0	0
cg13655674	5'UTR	-0.450833	0.00496903	0.461824	0.00437277	TBX15	0.358869	0.0323095	0	0	0	0	0	0
cg09527118		-0.450827	0.00496908	0.403594	0.0169495	NA	NA	NA	0	0	0	0	0	0
cg19449594		-0.450623	0.00498956	0.39618	0.0197549	NA	NA	NA	0	0	0	0	0	0
cg11452043	Body	-0.450262	0.00503224	0.443913	0.0068552	FAM168B	-0.426872	0.00764211	0	0	0	0	0	0
cg06204711	5'UTR	-0.450215	0.00503743	0.45539	0.00517256	TBX15	0.5983	3.56123e-05	0	0	0	0	0	0
cg14384158	Body	-0.449869	0.00508201	0.47073	0.00347006	NELF	-0.185574	0.356924	0	0	0	0	0	0
cg13193840		-0.449676	0.00510785	0.437275	0.00807774	NA	NA	NA	0	0	0	0	0	0
cg07803375	Body	-0.449605	0.00511547	0.4872	0.00219001	HEATR2	-0.0904581	0.704635	0	0	0	0	0	0
cg07143532	Body	-0.449228	0.00516085	0.431829	0.00917058	COL24A1	0.114105	0.616166	0	0	0	0	0	0
cg02380531		-0.448767	0.00522149	0.474352	0.00313776	NA	NA	NA	0	0	0	0	0	0
cg13372458		-0.448648	0.00523721	0.478778	0.00278562	NA	NA	NA	0	0	0	0	0	0
cg26843324	Body	-0.44849	0.0052554	0.464131	0.00412338	LHX5	-0.125563	0.571637	0	0	0	0	0	0
cg25592526		-0.448115	0.00530578	0.413248	0.0138674	NA	NA	NA	0	0	0	0	0	0
cg11708690		-0.447464	0.0053858	0.435114	0.00848253	NA	NA	NA	0	0	0	0	0	0
cg09346546		-0.447254	0.00541416	0.460607	0.00451616	NA	NA	NA	0	0	0	0	0	0
cg06282446	Body	-0.447012	0.00544726	0.467807	0.00375822	PCDHA1	-0.197209	0.320347	0	0	0	0	0	0
cg04313565	Body	-0.446811	0.00547297	0.495469	0.00172481	XYLT1	0.21624	0.264298	0	0	0	0	mesenchymal	0
cg11147155	3'UTR	-0.446664	0.0054889	0.455327	0.00517805	ENSA	0.0168751	0.952868	0	0	0	0	0	0
cg22899100		-0.446641	0.00549134	0.479617	0.00271914	NA	NA	NA	0	0	0	0	0	0
cg06873316	TSS1500	-0.446578	0.00549946	0.479883	0.00270118	NELL1	-0.148357	0.486351	0	0	0	0	epithelial	0
cg25483003	TSS1500	-0.446496	0.00551035	0.339197	0.0552463	ENTPD2	-0.181923	0.368813	0	0	0	0	0	0
cg20122518	Body	-0.446462	0.00551579	0.491082	0.00195943	HEATR2	-0.116254	0.608431	0	0	0	0	0	0
cg04048259	TSS200	-0.446284	0.00553903	0.46626	0.00390782	EDN3	-0.0376988	0.888102	0	0	0	0	0	0
cg08983011	Body	-0.4461	0.0055662	0.408184	0.0154366	BCL9L	-0.0208557	0.940747	0	0	0	0	0	0
cg06534752	Body	-0.445982	0.00557998	0.475367	0.00304967	C20orf117	NA	NA	0	0	0	0	0	0
cg18627235		-0.445888	0.00559323	0.546914	0.000338042	NA	NA	NA	0	0	0	0	0	0
cg24403804		-0.445771	0.00560533	0.401924	0.0175525	NA	NA	NA	0	0	0	0	0	0
cg26484108		-0.445717	0.00561233	0.432101	0.00910981	NA	NA	NA	0	0	0	0	0	0
cg19275261		-0.445684	0.00561364	0.448611	0.00612877	NA	NA	NA	0	0	0	0	0	0
cg18846889	Body	-0.445306	0.00566251	0.431407	0.00926393	CCDC85C	-0.31396	0.0708994	0	0	0	0	0	0
cg18425434	TSS200	-0.445031	0.005702	0.42698	0.0102376	C10orf82	-0.0726295	0.76762	0	0	0	0	0	0
cg03676636	Body	-0.444948	0.00571465	0.487032	0.00219878	C4orf37	-0.462624	0.00311746	0	0	0	0	0	0
cg20727142	5'UTR	-0.444662	0.00575223	0.491752	0.00192116	CNGA3	-0.00579066	0.984369	0	0	0	0	0	0
cg12621203	Body	-0.444185	0.00582411	0.42633	0.0103873	TCEA3	-0.584997	6.20358e-05	0	0	0	0	0	0
cg10581012		-0.44399	0.00585052	0.404477	0.016639	NA	NA	NA	0	0	0	0	0	0
cg06651311	TSS1500	-0.443632	0.00589966	0.435854	0.00834112	KIAA1239	-0.231287	0.22325	0	0	0	0	0	0
cg27200446	5'UTR	-0.44309	0.00597611	0.379704	0.0271992	MDFI	0.105105	0.649368	0	0	0	0	0	0
cg09339818		-0.442997	0.00598958	0.451233	0.00573275	NA	NA	NA	0	0	0	0	0	0
cg24486037	TSS200	-0.442924	0.00599839	0.508308	0.00118038	SELENBP1	-0.59462	4.17261e-05	0	0	0	0	0	0
cg17303756		-0.442819	0.00601449	0.492551	0.00187565	NA	NA	NA	0	0	0	0	0	0
cg26598451		-0.442784	0.00601928	0.455974	0.00509031	NA	NA	NA	0	0	0	0	0	0
cg05083414	TSS200	-0.442467	0.00606031	0.460548	0.00452317	FAM193A	0.0951355	0.686944	0	0	0	0	0	0
cg18475128	Body	-0.442189	0.00609968	0.446677	0.00641605	ATP11A	-0.431081	0.0069337	0	0	0	0	0	0
cg09027601	Body	-0.442168	0.00610216	0.349417	0.0466912	FAM171A1	0.240044	0.201248	0	0	0	0	0	0
cg25906442	TSS200	-0.44215	0.00610456	0.376723	0.0287707	C20orf85	-0.000831718	0.99762	0	0	0	0	0	0
cg18900649	Body	-0.442077	0.0061159	0.527668	0.000638003	PRDM13	0.14641	0.493832	0	0	0	0	0	0
cg07834955	TSS200	-0.442053	0.00611889	0.488521	0.00211182	SFRP5	-0.20195	0.30537	0	0	0	0	0	0
cg08092105	Body	-0.441827	0.00615044	0.294754	0.105371	NDRG4	0.231992	0.221463	0	0	0	0	0	0
cg03561745	5'UTR	-0.441604	0.00617897	0.439322	0.00768333	PRDM10	-0.383157	0.0201596	0	0	0	0	0	0
cg19439043		-0.441268	0.0062311	0.411779	0.0143039	NA	NA	NA	0	0	0	0	0	0
cg03226737	TSS200	-0.44103	0.00626532	0.487699	0.00216249	SYT9	0.152639	0.469386	0	0	0	0	0	0
cg25729826	5'UTR	-0.440952	0.00627521	0.434762	0.00855424	CASR	0.179536	0.377113	0	0	0	0	0	0
cg05149213	TSS1500	-0.440696	0.00631048	0.483093	0.00246506	SLC25A28	0.189556	0.344172	0	0	0	0	0	0
cg07117596	Body	-0.439719	0.00644866	0.396157	0.0197652	KIAA1804	-0.479977	0.00194081	0	0	0	0	0	0
cg05398903		-0.439004	0.00656031	0.369809	0.0327354	NA	NA	NA	0	0	0	0	0	0
cg24035682	Body	-0.438785	0.00659096	0.444883	0.00669991	KDM2B	0.00281713	0.992889	0	0	0	0	0	0
cg23263937		-0.438603	0.00661972	0.450054	0.00590493	NA	NA	NA	0	0	0	0	0	0
cg26565021	TSS200	-0.438506	0.00663718	0.49671	0.0016649	CHST8	0.137285	0.528463	0	0	0	0	0	0
cg26446928		-0.438463	0.00664497	0.472286	0.0033222	NA	NA	NA	0	0	0	0	0	0
cg04056343	Body	-0.438274	0.0066711	0.470476	0.00349444	A2BP1	NA	NA	0	0	0	0	0	0
cg03756778	Body	-0.437781	0.00675233	0.447282	0.006322	SLCO3A1	-0.445517	0.00490305	0	0	0	0	0	0
cg23172911		-0.43759	0.00678102	0.460464	0.00453166	NA	NA	NA	0	0	0	0	0	0
cg23474501	5'UTR	-0.437449	0.00679827	0.430624	0.00942868	GPR123	0.161201	0.439381	0	0	0	0	0	0
cg12566756		-0.437414	0.00680478	0.454331	0.00530427	NA	NA	NA	0	0	0	0	0	0
cg09835239	TSS1500	-0.437275	0.00682869	0.43504	0.00849907	NPAS4	0.106264	0.644896	0	0	0	0	0	0
cg19686001	TSS1500	-0.437076	0.00685931	0.425738	0.0105234	SLC6A15	-0.00511922	0.985892	0	0	0	0	0	0
cg15049968	TSS1500	-0.436971	0.00687538	0.499923	0.00150684	ST8SIA5	0.288672	0.104805	0	0	0	0	0	0
cg26932054	Body	-0.43686	0.00689372	0.39593	0.0198526	LOC728661	NA	NA	0	0	0	0	0	0
cg15700197	TSS1500	-0.436667	0.00692705	0.364772	0.0357883	OR10J1	-0.126323	0.568923	0	0	0	0	0	0
cg17881208	TSS1500	-0.436607	0.0069354	0.320576	0.0734767	KIAA0748	NA	NA	0	0	0	0	0	0
cg26303165	Body	-0.436519	0.00694898	0.418094	0.0124697	OBSCN	-0.355905	0.0341508	0	0	0	0	0	0
cg12420104	1stExon	-0.436391	0.00696966	0.463666	0.00417299	DMRT3	-0.0132139	0.962857	0	0	0	0	0	0
cg26530758	1stExon	-0.436323	0.00698019	0.430665	0.00941886	ANK1	0.354746	0.0349454	0	0	0	0	0	0
cg05935800	Body	-0.436209	0.00699728	0.486166	0.00225525	EPHX1	-0.521196	0.000568064	1	0	0	0	0	0
cg17815933	5'UTR	-0.436133	0.00700928	0.474371	0.00313618	FOXJ2	-0.0533168	0.836676	0	0	0	0	0	0
cg17662774		-0.436018	0.00702815	0.417674	0.0125786	NA	NA	NA	0	0	0	0	0	0
cg26963367		-0.43579	0.00706677	0.423382	0.0110982	NA	NA	NA	0	0	0	0	0	0
cg11526848	3'UTR	-0.435701	0.00707915	0.421488	0.0115686	COL12A1	0.346637	0.0407411	0	0	0	0	0	0
cg26841013	3'UTR	-0.435312	0.00713981	0.427415	0.010141	WNT3A	-0.0788024	0.747237	0	0	0	0	0	0
cg23861668	5'UTR	-0.435249	0.00714965	0.467224	0.00381247	NELL1	-0.119161	0.596153	0	0	0	0	epithelial	0
cg22991320	TSS200	-0.435194	0.00715714	0.386855	0.0237407	C20orf85	0.0434882	0.869927	0	0	0	0	0	0
cg08787622		-0.434444	0.00728026	0.435779	0.00835424	NA	NA	NA	0	0	0	0	0	0
cg00371453	Body	-0.434396	0.00728732	0.343673	0.051359	CLEC4GP1	0.0315893	0.906431	0	0	0	0	0	0
cg08497487	Body	-0.434323	0.00730148	0.470199	0.00352086	RNF39	-0.261355	0.152944	0	0	0	0	0	0
cg17653824	TSS200	-0.434184	0.00732519	0.479678	0.00271477	KCNA5	-0.139342	0.520811	0	0	0	0	0	0
cg18026588	1stExon	-0.434124	0.00733427	0.453886	0.00534943	GABRB3	-0.278571	0.12146	1	0	0	0	0	0
cg05713954		-0.434093	0.00733833	0.427869	0.0100404	NA	NA	NA	0	0	0	0	0	0
cg00268840	TSS1500	-0.433566	0.00743523	0.405014	0.0164653	ALX4	0.376304	0.0230776	0	0	0	0	0	0
cg23182840	TSS1500	-0.433234	0.00749806	0.334466	0.0594839	SETMAR	-0.306037	0.0805083	0	0	0	0	0	0
cg04418091	TSS1500	-0.433225	0.00749858	0.332236	0.0615617	ATP5G2	-0.215136	0.267056	0	0	0	0	0	0
cg12810096	TSS1500	-0.433202	0.00749895	0.502961	0.00138015	ACCN1	NA	NA	0	0	0	0	0	0
cg27303733	TSS1500	-0.433175	0.00750339	0.45802	0.00482802	EIF3F	-0.0839775	0.728758	0	0	0	0	0	0
cg06512885	TSS200	-0.433174	0.00750339	0.487424	0.00217505	SPIB	0.0886441	0.712136	0	0	0	0	0	0
cg00065215	Body	-0.433045	0.00752571	0.438655	0.00780634	PAX7	-0.0221484	0.936751	0	0	0	0	0	0
cg02119348	5'UTR	-0.433001	0.00753225	0.466685	0.00386804	A2BP1	NA	NA	0	0	0	0	0	0
cg16057262	Body	-0.432637	0.00759127	0.446295	0.00647458	ITGA4	-0.108262	0.637919	0	0	0	0	0	0
cg13390630	Body	-0.432521	0.00760922	0.471885	0.00336043	CDH22	0.2471	0.183788	0	0	0	0	0	0
cg27324426	TSS1500	-0.432364	0.00763833	0.463328	0.00421195	ZNF154	-0.612602	1.92106e-05	0	0	0	0	0	0
cg02030008	Body	-0.431936	0.00771692	0.455222	0.00519056	PTPRN2	0.268159	0.139964	0	0	0	0	0	0
cg23847381	TSS200	-0.431519	0.00778814	0.489173	0.00207278	EPB41L3	0.0822844	0.734085	0	0	0	0	0	0
cg16240368	TSS1500	-0.431516	0.00778814	0.442939	0.00702632	SPAG17	-0.259391	0.156845	0	0	0	0	0	0
cg21291134	3'UTR	-0.431431	0.00780313	0.376346	0.0289753	APCS	-0.173039	0.398723	0	0	0	0	0	0
cg03902729	TSS200	-0.431368	0.00781352	0.430311	0.00949823	NAGS	0.150964	0.475897	0	0	0	0	0	0
cg09326362	Body	-0.431192	0.00784259	0.487162	0.00219191	PCOLCE	0.237304	0.207639	0	0	0	0	mesenchymal	0
cg05845592	5'UTR	-0.431128	0.00785425	0.36241	0.0373137	SULT1A1	-0.0299857	0.911568	0	0	0	0	0	0
cg07687548	Body	-0.431098	0.00785828	0.441959	0.00720275	DLX2	0.216329	0.264144	0	0	0	0	0	0
cg10383447	Body	-0.431022	0.00787351	0.320691	0.0733471	NDRG4	0.257572	0.160601	0	0	0	0	0	0
cg14182974	TSS1500	-0.430658	0.00793555	0.449155	0.00604339	RCL1	0.14336	0.505562	0	0	0	0	0	0
cg11603463	TSS1500	-0.430385	0.00798104	0.412977	0.0139395	SOX7	0.224564	0.241186	0	0	0	0	0	0
cg12071328	TSS200	-0.430362	0.00798578	0.473194	0.00324229	NELL1	-0.263565	0.148645	0	0	0	0	epithelial	0
cg08221272	Body	-0.430119	0.00802969	0.392239	0.0213451	STK24	-0.219997	0.253869	0	0	0	0	0	0
cg10380362	Body	-0.429868	0.00807764	0.457421	0.00490253	KIAA1949	NA	NA	0	0	0	0	0	0
cg12276123	1stExon	-0.429852	0.0080806	0.452705	0.00552077	KCNJ3	0.0720492	0.769704	0	0	0	0	0	0
cg23166590		-0.42982	0.00808751	0.418186	0.0124456	NA	NA	NA	0	0	0	0	0	0
cg26289436	Body	-0.429586	0.00812659	0.438993	0.00774162	CD37	0.403981	0.0129496	0	0	0	0	0	0
cg06546806		-0.429047	0.00821988	0.428337	0.00994124	NA	NA	NA	0	0	0	0	0	0
cg02372889	Body	-0.42862	0.00829501	0.488914	0.00208839	HSPB6	-0.275769	0.126366	0	0	0	0	0	0
cg19725903	TSS1500	-0.428521	0.008314	0.464659	0.00406744	PLBD1	-0.113583	0.617732	0	0	0	0	0	0
cg06029700	Body	-0.428478	0.00832125	0.427119	0.0102112	SCNN1A	-0.450165	0.00435473	0	0	0	0	0	0
cg15241920	TSS200	-0.428063	0.00840084	0.473861	0.00317991	TTYH1	-0.0986155	0.67363	0	0	0	0	0	0
cg02899206	TSS200	-0.428046	0.00840322	0.521619	0.000776526	ADARB2	-0.0812272	0.737652	0	0	0	0	0	0
cg12258042	5'UTR	-0.427629	0.00848489	0.484024	0.00239655	CSMD1	-0.113331	0.618843	0	0	0	0	0	0
cg15309006	1stExon	-0.42757	0.00849493	0.466535	0.00388259	CHP2	-0.0536436	0.835576	0	0	0	0	0	0
cg03532926	Body	-0.427567	0.00849523	0.463373	0.00420651	DPP6	-0.431305	0.00690423	0	0	0	0	0	0
cg11976911		-0.427391	0.00852478	0.45024	0.00587829	NA	NA	NA	0	0	0	0	0	0
cg08263647	TSS1500	-0.427096	0.00857521	0.414566	0.0134898	LXN	-0.106007	0.645987	0	0	0	0	0	0
cg18794577	TSS200	-0.426931	0.00860415	0.447303	0.00631961	GRIN3A	0.0411269	0.877366	0	0	0	0	0	0
cg10512089	Body	-0.426844	0.00862414	0.424263	0.0108804	MIR130A	-0.015929	0.955381	0	0	0	0	0	0
cg19709585	TSS200	-0.42655	0.00868506	0.41432	0.0135509	LAMB3	-0.557875	0.000165643	0	0	0	0	0	0
cg15373239	Body	-0.426467	0.0087013	0.425684	0.0105356	EMX2OS	-0.162768	0.433994	0	0	0	0	0	0
cg17737967	Body	-0.426357	0.00872456	0.462713	0.00428016	MAN2B1	0.0485784	0.854039	0	0	0	0	0	0
cg19809499	1stExon	-0.426289	0.00873846	0.394675	0.0203454	FOXE3	-0.161931	0.436759	0	0	0	0	0	0
cg10128806	TSS1500	-0.426268	0.00874243	0.439302	0.00768578	FRAS1	-0.442215	0.00529024	0	0	0	0	0	0
cg23129478	TSS1500	-0.426233	0.00874836	0.464255	0.00410921	ST8SIA5	0.187531	0.350806	0	0	0	0	0	0
cg14751552	Body	-0.426121	0.00877073	0.38833	0.0230728	RDH10	-0.694066	5.6943e-07	0	0	0	0	0	0
cg18467168	TSS200	-0.425533	0.00888248	0.424686	0.0107759	IQSEC1	0.182949	0.366034	0	0	0	0	0	0
cg13401014		-0.425314	0.0089201	0.422426	0.011338	NA	NA	NA	0	0	0	0	0	0
cg23085343	1stExon	-0.424821	0.00901829	0.44934	0.006013	NFATC2	0.0412493	0.877014	0	0	0	0	0	0
cg14633398		-0.42472	0.00903838	0.49505	0.00174566	NA	NA	NA	0	0	0	0	0	0
cg02430692	Body	-0.424382	0.00910571	0.469275	0.0036128	PEX5L	-0.36058	0.0313416	0	0	0	0	0	0
cg02758612		-0.424155	0.00915256	0.475322	0.00305251	NA	NA	NA	0	0	0	0	0	0
cg01729717	1stExon	-0.423918	0.00919786	0.451395	0.00570946	SLITRK1	-0.104777	0.650543	0	0	0	0	0	0
cg20931042	TSS200	-0.423857	0.00921182	0.478748	0.00278795	DRD4	0.0729066	0.766592	0	0	0	0	0	0
cg09786269		-0.423572	0.0092693	0.439946	0.0075692	NA	NA	NA	0	0	0	0	0	0
cg10305311	TSS200	-0.423519	0.00928014	0.479074	0.002762	CLDN10	-0.0499414	0.848539	0	0	0	0	0	0
cg25020286	TSS1500	-0.423506	0.00928097	0.4454	0.00662036	PAX7	0.107533	0.640191	0	0	0	0	0	0
cg00044107	3'UTR	-0.423493	0.00928263	0.399858	0.0183161	COL12A1	0.307809	0.0781642	0	0	0	0	0	0
cg12068346		-0.423267	0.00932424	0.438981	0.00774378	NA	NA	NA	0	0	0	0	0	0
cg10741422		-0.423257	0.00932582	0.462184	0.00433555	NA	NA	NA	0	0	0	0	0	0
cg06700146	1stExon	-0.423122	0.00935241	0.424093	0.0109202	BCL6B	0.118796	0.597731	0	0	0	0	0	0
cg22978620	5'UTR	-0.423095	0.00935742	0.402576	0.0173026	GATA2	0.53671	0.000338586	0	0	Oncogene	NOTCH, TGF-b	0	0
cg19868691	TSS1500	-0.422936	0.00938905	0.454493	0.00528231	WNT10A	-0.264484	0.146829	0	0	0	0	0	0
cg00741954	Body	-0.422782	0.00941918	0.398928	0.0186596	GMDS	-0.0014134	0.996607	0	0	0	0	0	0
cg20254718	Body	-0.422772	0.00942088	0.444804	0.00671309	FKBP1A	0.00230439	0.99445	0	0	0	0	0	0
cg21282549		-0.422721	0.00943459	0.50824	0.00118304	NA	NA	NA	0	0	0	0	0	0
cg21910355		-0.422325	0.00951806	0.477275	0.00289508	NA	NA	NA	0	0	0	0	0	0
cg15461888	TSS200	-0.42226	0.00953186	0.481023	0.00261567	AMPD3	-0.0698882	0.777316	0	0	0	0	0	0
cg15920791		-0.422184	0.00954896	0.43053	0.00944915	NA	NA	NA	0	0	0	0	0	0
cg00786952		-0.421785	0.00963951	0.435659	0.00837323	NA	NA	NA	0	0	0	0	0	0
cg04211581	1stExon	-0.421431	0.00971592	0.327135	0.0665938	ESR1	0.17848	0.380363	1	0	0	0	0	wellknown
cg06636427	Body	-0.421217	0.0097546	0.43531	0.00844356	UNCX	-0.0510945	0.844675	0	0	0	0	0	0
cg03196720	Body	-0.421151	0.00977249	0.427714	0.0100736	SCNN1A	-0.45581	0.00375735	0	0	0	0	0	0
cg26827373	Body	-0.420648	0.00988377	0.372618	0.031082	ZNF844	-0.45403	0.00393931	0	0	0	0	0	0
cg09186006	1stExon	-0.420517	0.009914	0.437665	0.00800356	SLC16A12	0.0348429	0.896757	0	0	0	0	0	0
cg18419175	3'UTR	-0.42031	0.00996047	0.493795	0.00181381	USP42	0.180789	0.37293	0	0	0	0	0	0
cg24804172		-0.420287	0.0099662	0.43189	0.00915594	NA	NA	NA	0	0	0	0	0	0
cg10603275	5'UTR	-0.420284	0.00996689	0.436585	0.00820906	CHL1	-0.174225	0.3944	0	0	0	0	0	0
cg21697198	Body	-0.420018	0.0100246	0.455742	0.00511912	BARX2	-0.437561	0.00589941	0	0	0	0	0	0
cg23657179	Body	-0.419939	0.0100428	0.446577	0.00643428	C10orf41	NA	NA	0	0	0	0	0	0
cg06149302	Body	-0.419675	0.0100997	0.449146	0.00604494	GLB1L3	-0.0231619	0.933366	0	0	0	0	0	0
cg01843946		-0.419628	0.0101095	0.35107	0.045424	NA	NA	NA	0	0	0	0	0	0
cg17933583		-0.419502	0.0101407	0.49735	0.00163284	NA	NA	NA	0	0	0	0	0	0
cg12462499	Body	-0.419485	0.0101445	0.417394	0.0126573	FNDC3B	-0.158293	0.449817	0	0	0	0	0	0
cg00067884	Body	-0.419187	0.0102138	0.501949	0.00142132	HERC1	0.136602	0.530795	0	0	0	0	0	0
cg06643298	TSS200	-0.419084	0.0102344	0.491602	0.00193064	GPR78	0.23161	0.222439	0	0	0	0	0	0
cg12170314	Body	-0.418818	0.0102936	0.415106	0.0133237	INSC	0.153885	0.464708	0	0	0	0	0	0
cg05221057		-0.418419	0.0103856	0.464712	0.00406259	NA	NA	NA	0	0	0	0	0	0
cg10655021		-0.418238	0.0104203	0.46799	0.00373714	NA	NA	NA	0	0	0	0	0	0
cg00970396		-0.418114	0.010448	0.396459	0.019646	NA	NA	NA	0	0	0	0	0	0
cg15135047		-0.418062	0.0104611	0.382889	0.0256379	NA	NA	NA	0	0	0	0	0	0
cg14780632	5'UTR	-0.417927	0.0104931	0.450222	0.00587959	GAL3ST3	0.101966	0.66159	0	0	0	0	0	0
cg25014318	Body	-0.417855	0.0105123	0.386171	0.0240651	GLP1R	-0.168212	0.414916	0	0	0	0	0	0
cg20014049	TSS200	-0.417758	0.0105307	0.473629	0.00320223	PTF1A	0.0358465	0.894028	0	0	0	0	0	0
cg02893180	TSS1500	-0.417749	0.0105326	0.429489	0.00968818	ADM2	0.25099	0.175032	0	0	0	0	0	0
cg02079377	TSS200	-0.417684	0.0105462	0.460621	0.00451459	SLC16A12	0.0245238	0.929289	0	0	0	0	0	0
cg05261559		-0.417326	0.0106266	0.395163	0.0201586	NA	NA	NA	0	0	0	0	0	0
cg18612627		-0.417238	0.0106491	0.449591	0.00597136	NA	NA	NA	0	0	0	0	0	0
cg15552843	TSS200	-0.416917	0.0107186	0.30723	0.088923	C22orf45	-0.132338	0.546981	0	0	0	0	0	0
cg04552418		-0.41665	0.0107719	0.40783	0.0155443	NA	NA	NA	0	0	0	0	0	0
cg02584459	TSS200	-0.416639	0.0107741	0.464517	0.00408231	SLC16A12	-0.012144	0.965929	0	0	0	0	0	0
cg17770886	5'UTR	-0.416597	0.0107812	0.351956	0.0447576	TUBGCP2	-0.157319	0.453005	0	0	0	0	0	0
cg19674669	Body	-0.416514	0.0108006	0.433412	0.00882707	GLB1L3	0.0332697	0.901643	0	0	0	0	0	0
cg09323727		-0.416454	0.0108113	0.357408	0.040742	NA	NA	NA	0	0	0	0	0	0
cg04718428	Body	-0.41633	0.0108344	0.380076	0.0270091	HCK	0.0653212	0.794155	0	0	0	0	0	0
cg27275352	Body	-0.416161	0.010871	0.35618	0.0416168	CILP2	0.0730711	0.765866	0	0	0	0	0	0
cg18428193	TSS1500	-0.416027	0.010902	0.401959	0.0175392	KRTCAP3	-0.645686	5.17227e-06	0	0	0	0	0	0
cg08767938		-0.415884	0.0109348	0.418675	0.0123127	NA	NA	NA	0	0	0	0	0	0
cg23679492		-0.415821	0.0109486	0.378477	0.0278335	NA	NA	NA	0	0	0	0	0	0
cg10574376		-0.41581	0.0109502	0.447233	0.00632975	NA	NA	NA	0	0	0	0	0	0
cg18129621	TSS200	-0.415591	0.010997	0.400534	0.0180592	NEFH	0.0342968	0.898399	0	0	0	0	0	0
cg08448589		-0.41541	0.0110403	0.398996	0.018632	NA	NA	NA	0	0	0	0	0	0
cg22304255	Body	-0.415405	0.0110403	0.375365	0.0295248	HLA-J	0.0541815	0.833712	0	0	0	0	0	0
cg03520683		-0.415357	0.0110502	0.464996	0.00403133	NA	NA	NA	0	0	0	0	0	0
cg27638196	3'UTR	-0.41531	0.01106	0.457963	0.00483501	CDK5R2	0.120319	0.591784	0	0	0	0	0	0
cg02062480	5'UTR	-0.415102	0.0111079	0.377554	0.0283036	NR2E1	-0.0645095	0.797115	0	0	0	0	0	0
cg10210594		-0.415036	0.0111217	0.204382	0.291123	NA	NA	NA	0	0	0	0	0	0
cg00812438		-0.414762	0.0111901	0.454679	0.0052584	NA	NA	NA	0	0	0	0	0	0
cg04560225		-0.414724	0.0111999	0.476296	0.00297417	NA	NA	NA	0	0	0	0	0	0
cg02440177	Body	-0.414568	0.0112352	0.492294	0.00189066	ZNF702P	-0.374727	0.023833	0	0	0	0	0	0
cg16647844		-0.414174	0.0113374	0.434975	0.00851026	NA	NA	NA	0	0	0	0	0	0
cg03821443	Body	-0.414165	0.0113392	0.459339	0.00466937	TOLLIP	0.200536	0.309798	0	0	0	0	0	0
cg26163578		-0.414024	0.0113728	0.416346	0.0129578	NA	NA	NA	0	0	0	0	0	0
cg03387135	TSS200	-0.413415	0.011529	0.42948	0.00968965	MIR124-3	-0.0876041	0.716082	0	0	0	0	0	0
cg23834919		-0.413375	0.0115371	0.440885	0.00739513	NA	NA	NA	0	0	0	0	0	0
cg02792168		-0.413367	0.011539	0.461421	0.00442289	NA	NA	NA	0	0	0	0	0	0
cg10226546	1stExon	-0.413286	0.0115608	0.381335	0.0263844	NFATC2	0.00766039	0.979288	0	0	0	0	0	0
cg21045464		-0.4129	0.0116545	0.362288	0.0373911	NA	NA	NA	0	0	0	0	0	0
cg19596110	Body	-0.41284	0.0116665	0.416059	0.0130413	PCDHA6	NA	NA	0	0	0	0	0	0
cg13830203	1stExon	-0.41266	0.01171	0.46493	0.00403922	EOMES	0.0585681	0.818227	0	0	0	0	0	0
cg02741521	1stExon	-0.412491	0.0117503	0.436813	0.00816836	CPNE9	0.0210904	0.940174	0	0	0	0	0	0
cg07673466	TSS1500	-0.412349	0.0117838	0.426953	0.0102434	NLGN3	-0.0962098	0.682843	0	0	0	0	0	0
cg12848808	Body	-0.412107	0.0118449	0.39334	0.0209035	LBXCOR1	NA	NA	0	0	0	0	0	0
cg05308495	Body	-0.412076	0.0118543	0.455042	0.00521277	CACNG6	0.261741	0.152049	0	0	0	0	0	0
cg16355785	TSS1500	-0.411903	0.011896	0.414184	0.0135904	GABRA1	-0.0584243	0.818574	0	0	0	0	0	0
cg00970558	Body	-0.411859	0.0119051	0.320611	0.0734286	CLEC4GP1	0.0765795	0.754562	0	0	0	0	0	0
cg24766816	3'UTR	-0.411595	0.011974	0.479944	0.00269626	PPP1R10	0.208013	0.287167	0	0	0	0	0	0
cg18605987	Body	-0.411352	0.0120388	0.466546	0.00388183	ZCCHC24	-0.476666	0.00212572	0	0	0	0	0	0
cg10624395		-0.411292	0.0120545	0.34988	0.0463246	NA	NA	NA	0	0	0	0	0	0
cg23930313	Body	-0.411247	0.012065	0.435007	0.0085046	BCAT1	0.297267	0.0919771	0	0	0	0	0	0
cg11966450	TSS1500	-0.411165	0.0120864	0.408172	0.0154398	TNFRSF11A	-0.129349	0.557678	0	0	0	0	0	0
cg09999109	TSS200	-0.411086	0.0121038	0.466862	0.00384958	OPRK1	-0.0140125	0.960374	0	0	0	0	0	0
cg08158952	Body	-0.411003	0.0121256	0.451012	0.00576495	ZNF835	-0.46073	0.00328644	0	0	0	0	0	0
cg12749132	Body	-0.410962	0.0121365	0.3153	0.0793573	LOC100132111	NA	NA	0	0	0	0	0	0
cg17066349	Body	-0.410906	0.0121512	0.469885	0.00355217	CIT	0.299303	0.0892502	0	0	0	0	0	0
cg03364108	TSS200	-0.410848	0.0121668	0.275201	0.135562	C22orf45	-0.122247	0.583942	0	0	0	0	0	0
cg26001902	TSS200	-0.410836	0.0121701	0.470517	0.00349074	SLC5A7	-0.151879	0.472078	0	0	0	0	0	0
cg24341611	1stExon	-0.410704	0.0121993	0.468245	0.00371662	CA10	0.0146592	0.958791	0	0	0	0	0	0
cg01450705	5'UTR	-0.410679	0.0122063	0.442769	0.00705447	CPLX2	0.0588063	0.817387	0	0	0	0	0	0
cg03970036	TSS200	-0.410381	0.0122847	0.401819	0.0175837	PTPRN	-0.0386863	0.884917	0	0	0	0	0	0
cg24228040		-0.410241	0.0123222	0.36681	0.0345345	NA	NA	NA	0	0	0	0	0	0
cg16264705	TSS1500	-0.410156	0.0123499	0.316856	0.0775933	ATP5G2	-0.14549	0.497468	0	0	0	0	0	0
cg21908235		-0.410082	0.012369	0.412368	0.0141229	NA	NA	NA	0	0	0	0	0	0
cg07922007		-0.409983	0.0123942	0.470775	0.00346626	NA	NA	NA	0	0	0	0	0	0
cg07206208	Body	-0.409885	0.0124211	0.446929	0.00637368	LOC100128811	NA	NA	0	0	0	0	0	0
cg03403065	1stExon	-0.409791	0.0124442	0.459446	0.00465507	PTPRT	-0.0321693	0.90484	0	0	0	0	0	0
cg01520867	TSS200	-0.409684	0.0124636	0.439337	0.00768037	MIR203	0.167519	0.41733	0	0	0	0	0	0
cg19468504	1stExon	-0.409548	0.0124988	0.433376	0.00883408	EPDR1	-0.110415	0.629374	0	0	0	0	0	0
cg16307705		-0.409513	0.0125063	0.446231	0.00648522	NA	NA	NA	0	0	0	0	0	0
cg09290941	TSS200	-0.409426	0.0125275	0.432862	0.00894603	COCH	-0.0128902	0.963795	0	0	0	0	0	0
cg07103093	Body	-0.40922	0.0125762	0.419803	0.011997	LHX1	0.199397	0.313296	0	0	0	0	0	0
cg07754999	Body	-0.408947	0.0126496	0.450087	0.00589978	PITX3	0.0149264	0.95804	0	0	0	0	epithelial	0
cg22674699	1stExon	-0.408357	0.0127936	0.388289	0.0230928	HOXD9	-0.0264723	0.923321	0	0	0	0	0	0
cg06585566		-0.408297	0.0128104	0.46882	0.00365507	NA	NA	NA	0	0	0	0	0	0
cg08086720		-0.407998	0.0128877	0.369849	0.0327121	NA	NA	NA	0	0	0	0	0	0
cg15409097	TSS1500	-0.407782	0.0129466	0.39961	0.0184007	GEFT	NA	NA	0	0	0	0	0	0
cg24932457	5'UTR	-0.407621	0.0129858	0.317246	0.0771642	TNR	0.117515	0.603188	0	0	0	0	0	0
cg22128328	Body	-0.407557	0.0130044	0.347858	0.0479202	PTPRN2	0.500217	0.00108744	0	0	0	0	0	0
cg24604013	TSS1500	-0.407389	0.013047	0.460657	0.00451032	SOX1	0.0357384	0.894336	0	0	0	0	0	0
cg10712551	Body	-0.407081	0.0131286	0.421799	0.0114938	KCNK17	-0.0334082	0.901275	0	0	0	0	0	0
cg12140144	Body	-0.407074	0.0131311	0.431421	0.0092623	FLJ42875	-0.106308	0.644784	0	0	0	0	0	0
cg06546677	Body	-0.406898	0.0131688	0.481064	0.00261239	HSF1	-0.0279992	0.918286	0	0	0	0	0	0
cg17276590	Body	-0.406876	0.013175	0.438508	0.00783296	EMX2OS	-0.14921	0.482526	0	0	0	0	0	0
cg18410685		-0.406854	0.013179	0.40418	0.0167407	NA	NA	NA	0	0	0	0	0	0
cg05857999		-0.406755	0.0132063	0.418542	0.0123458	NA	NA	NA	0	0	0	0	0	0
cg01137955	Body	-0.406659	0.013233	0.462515	0.00430071	CASKIN1	0.113832	0.617088	0	0	0	0	0	0
cg03625109	TSS1500	-0.406595	0.0132532	0.449117	0.00604956	DBC1	-0.180554	0.373795	1	0	0	0	0	0
cg10394832	Body	-0.406453	0.0132928	0.412994	0.0139359	C1orf88	-0.403898	0.0129704	0	0	0	0	0	0
cg23283495	TSS1500	-0.406151	0.013377	0.434683	0.00856858	IRF6	-0.267047	0.142045	0	0	0	0	epithelial	0
cg23757446	1stExon	-0.40614	0.0133796	0.440786	0.00741376	ONECUT2	0.262691	0.150236	0	0	0	0	0	0
cg24748191		-0.406066	0.0133999	0.381931	0.0261075	NA	NA	NA	0	0	0	0	0	0
cg07837260		-0.40593	0.0134383	0.40269	0.0172614	NA	NA	NA	0	0	0	0	0	0
cg14933485	1stExon	-0.405582	0.0135403	0.467721	0.00376544	PGR	0.200645	0.309443	0	0	0	0	0	0
cg05557291	Body	-0.405525	0.0135531	0.411326	0.0144443	KDM2B	0.00108298	0.997203	0	0	0	0	0	0
cg16530177	5'UTR	-0.405485	0.0135628	0.311885	0.0833352	F13A1	0.054425	0.832942	0	0	0	0	0	0
cg26436136	Body	-0.405472	0.0135651	0.393966	0.020631	MCF2L2	0.145826	0.496226	0	0	0	0	0	0
cg25790133	TSS200	-0.405431	0.013575	0.402119	0.0174725	FAM193A	0.0483348	0.854779	0	0	0	0	0	0
cg14875171	Body	-0.405275	0.0136197	0.473012	0.0032571	NRXN1	0.0645964	0.79676	0	0	0	0	0	0
cg16752592	Body	-0.404789	0.013756	0.508685	0.00116562	HSF1	0.323381	0.0610641	0	0	0	0	0	0
cg08507975		-0.404699	0.0137812	0.348317	0.0475418	NA	NA	NA	0	0	0	0	0	0
cg01699217	TSS200	-0.404227	0.0139088	0.437539	0.0080312	BHLHE23	0.0933014	0.694113	0	0	0	0	0	0
cg07526042	1stExon	-0.404166	0.0139228	0.438974	0.00774436	PLXNC1	0.0911769	0.702426	0	0	0	0	0	0
cg22861369	3'UTR	-0.404063	0.0139555	0.431051	0.00933931	PDLIM4	0.119646	0.594186	0	0	0	0	0	0
cg07995570		-0.404043	0.0139601	0.396632	0.0195734	NA	NA	NA	0	0	0	0	0	0
cg25531497	1stExon	-0.403999	0.0139712	0.460736	0.0045042	GPR158	0.0199014	0.943611	0	0	0	0	0	0
cg20655792	Body	-0.403695	0.0140602	0.436441	0.00823609	CD97	0.269152	0.138004	0	0	0	0	0	0
cg04890406	TSS1500	-0.403552	0.0140994	0.489598	0.00204782	UQCRC1	0.0816288	0.736447	0	0	0	0	0	0
cg26402660		-0.403354	0.0141492	0.434918	0.00852352	NA	NA	NA	0	0	0	0	0	0
cg24908814	5'UTR	-0.4033	0.0141622	0.444716	0.00672859	FSTL4	0.0703731	0.775669	0	0	0	0	0	0
cg16206460	Body	-0.403298	0.0141625	0.417945	0.0125086	PGLYRP2	-0.123992	0.577495	0	0	0	0	0	0
cg09295573	TSS1500	-0.403249	0.0141775	0.413567	0.0137668	KIAA1239	-0.196178	0.323108	0	0	0	0	0	0
cg12421755	Body	-0.403149	0.0142086	0.468845	0.00365321	ONECUT1	0.035439	0.895419	0	0	0	0	0	0
cg15825065	Body	-0.402991	0.0142515	0.434033	0.0086927	LRRC6	-0.48496	0.00168519	0	0	0	0	0	0
cg00582971	TSS200	-0.402953	0.0142624	0.403144	0.0171133	GRM6	0.142302	0.50914	0	0	0	0	0	0
cg14311597	TSS1500	-0.402873	0.0142843	0.469406	0.00359814	MIR1253	0.172899	0.399139	0	0	0	0	0	0
cg09735465		-0.402827	0.0142941	0.421716	0.0115167	NA	NA	NA	0	0	0	0	0	0
cg15717183	Body	-0.4027	0.014327	0.35386	0.0433409	SOX2OT	NA	NA	0	0	0	0	0	0
cg02391906	5'UTR	-0.402634	0.0143469	0.455409	0.00516982	LPPR1	-0.279056	0.120571	0	0	0	0	0	0
cg25373998	TSS1500	-0.402603	0.0143554	0.411412	0.0144138	NLGN3	-0.0495802	0.849504	0	0	0	0	0	0
cg12728578	Body	-0.402577	0.0143617	0.406908	0.0158407	ZNF204P	-0.212272	0.275181	0	0	0	0	0	0
cg10604476	Body	-0.402429	0.0144025	0.426454	0.0103613	ICAM5	-0.0248573	0.928422	0	0	0	0	0	0
cg15555932	5'UTR	-0.402146	0.0144875	0.381973	0.0260819	AP1M2	-0.110967	0.627128	0	0	0	0	epithelial	0
cg04495670	TSS200	-0.401542	0.0146553	0.402924	0.01718	FGF3	0.125685	0.571287	0	0	0	0	0	0
cg21269934	TSS1500	-0.401475	0.0146759	0.401007	0.0178857	NAT8L	0.0589762	0.81677	0	0	0	0	0	0
cg21002957	Body	-0.401149	0.0147687	0.449464	0.0059908	RASAL3	0.320938	0.063558	0	0	0	0	0	0
cg00458965	Body	-0.401118	0.014778	0.403682	0.0169194	LHX1	0.196857	0.321234	0	0	0	0	0	0
cg24871798		-0.400846	0.0148653	0.413189	0.0138847	NA	NA	NA	0	0	0	0	0	0
cg17677030	Body	-0.40083	0.0148673	0.458093	0.00482168	NRXN1	0.0369063	0.890553	0	0	0	0	0	0
cg09297514	Body	-0.400785	0.0148728	0.331454	0.062333	CAMKK2	0.10603	0.645901	0	0	0	0	0	0
cg13899678		-0.400649	0.0149126	0.415766	0.0131328	NA	NA	NA	0	0	0	0	0	0
cg23685759	Body	-0.40058	0.0149313	0.428434	0.00991876	SLIT1	0.182525	0.367018	0	0	0	0	0	0
cg07233097	TSS200	-0.400361	0.0149847	0.442904	0.00703335	SOX7	0.0772662	0.751964	0	0	0	0	0	0
cg07113642	5'UTR	-0.400346	0.014988	0.371419	0.0317668	CPXM1	-0.247075	0.183839	0	0	0	0	0	0
cg14430542		-0.400269	0.0150084	0.413338	0.013836	NA	NA	NA	0	0	0	0	0	0
cg16059957		-0.400251	0.0150125	0.435552	0.00839471	NA	NA	NA	0	0	0	0	0	0
cg07568194	1stExon	-0.400142	0.0150443	0.455123	0.00520296	ADAMTS18	-0.111546	0.625053	0	0	0	0	0	0
cg05859777	Body	-0.400094	0.0150611	0.408913	0.0152068	INS-IGF2	0.144132	0.502577	0	0	0	0	0	0
cg00862376		-0.400073	0.0150652	0.402557	0.0173092	NA	NA	NA	0	0	0	0	0	0
cg13420845	Body	-0.400061	0.0150688	0.41071	0.0146354	FAM189B	0.272288	0.13242	0	0	0	0	0	0
cg00504705	Body	-0.399813	0.0151455	0.406893	0.0158465	PCDHA6	NA	NA	0	0	0	0	0	0
cg08075452	5'UTR	-0.399755	0.0151614	0.403331	0.0170371	FAM131A	0.0755901	0.758186	0	0	0	0	0	0
cg24227728	Body	-0.399668	0.0151832	0.39616	0.0197641	ELAVL3	-0.0427341	0.872124	0	0	0	0	0	0
cg04402007	Body	-0.399307	0.0152869	0.480273	0.0026712	UNC5D	-0.250051	0.177242	0	0	0	0	0	0
cg06327727		-0.399181	0.0153279	0.421584	0.0115424	NA	NA	NA	0	0	0	0	0	0
cg10200388		-0.399106	0.0153524	0.456007	0.00508602	NA	NA	NA	0	0	0	0	0	0
cg04874129	1stExon	-0.399039	0.0153731	0.364852	0.0357347	SLC6A2	0.123878	0.577937	0	0	0	0	0	0
cg06856687		-0.398955	0.0153937	0.409431	0.0150458	NA	NA	NA	0	0	0	0	0	0
cg00418183	Body	-0.39895	0.0153948	0.394715	0.0203298	NFATC2	0.345901	0.0412182	0	0	0	0	0	0
cg27403406	Body	-0.398827	0.0154376	0.478048	0.00284263	B4GALT5	-0.136577	0.530804	0	0	0	0	0	0
cg10108372		-0.398487	0.0155422	0.414444	0.0135262	NA	NA	NA	0	0	0	0	0	0
cg24746106	Body	-0.398431	0.0155597	0.323087	0.070829	MCF2L	0.156203	0.456808	0	0	0	0	0	0
cg08049640	TSS200	-0.398399	0.015566	0.485088	0.002328	SLC13A5	0.148269	0.486609	0	0	0	0	0	0
cg08253651	TSS1500	-0.398289	0.0155986	0.336318	0.0577846	SNRPF	0.0476861	0.857168	0	0	0	0	0	0
cg18004701	Body	-0.397602	0.0158121	0.412302	0.0141435	PTPRN2	0.42614	0.00777228	0	0	0	0	0	0
cg20489026	Body	-0.397587	0.0158182	0.362317	0.0373733	KCNJ9	-0.01769	0.950752	0	0	0	0	0	0
cg00553200	TSS200	-0.397545	0.0158287	0.403347	0.017033	RENBP	0.107765	0.639431	0	0	0	0	0	0
cg23697410		-0.397298	0.0159077	0.36424	0.0361229	NA	NA	NA	0	0	0	0	0	0
cg05433911	TSS1500	-0.397232	0.0159317	0.406619	0.0159276	RNF208	-0.162707	0.434253	0	0	0	0	0	0
cg14192291	3'UTR	-0.397203	0.0159418	0.356549	0.0413502	BARHL1	-0.0952936	0.686363	0	0	0	0	0	0
cg12131414	Body	-0.397158	0.015954	0.427699	0.0100767	BTBD17	-0.00933699	0.974159	0	0	0	0	0	0
cg01670677	TSS200	-0.397019	0.0159915	0.436399	0.00824152	PHOX2A	0.0767195	0.753975	0	0	0	0	0	0
cg27123859		-0.396962	0.0160067	0.399588	0.0184078	NA	NA	NA	0	0	0	0	0	0
cg07892785	5'UTR	-0.39681	0.0160586	0.407915	0.0155224	MYRIP	0.0231781	0.933333	0	0	0	0	0	0
cg25732462	TSS200	-0.396747	0.0160804	0.40289	0.0171922	LYPD5	-0.016855	0.952882	0	0	0	0	0	0
cg11250773	TSS200	-0.396695	0.0160968	0.371941	0.0314825	PNPLA5	-0.0187304	0.947297	0	0	0	0	0	0
cg05581701	TSS1500	-0.396287	0.0162274	0.388373	0.0230554	MT1M	-0.391091	0.0171301	0	0	0	0	0	0
cg05951084		-0.396246	0.0162388	0.421699	0.0115204	NA	NA	NA	0	0	0	0	0	0
cg23965689	Body	-0.396191	0.0162605	0.403516	0.0169753	RUNDC3A	-0.00737124	0.980013	0	0	0	0	0	0
cg22130262	1stExon	-0.396015	0.0163191	0.391245	0.0217785	MOS	-0.0174444	0.951378	1	0	0	0	0	0
cg10172783	1stExon	-0.395914	0.0163536	0.365416	0.0353809	NAGS	0.383897	0.0198774	0	0	0	0	0	0
cg16943529	Body	-0.395688	0.0164246	0.485833	0.00227983	EOMES	0.148057	0.487577	0	0	0	0	0	0
cg00829961		-0.395581	0.0164601	0.417895	0.0125226	NA	NA	NA	0	0	0	0	0	0
cg08004425	Body	-0.395478	0.0164889	0.472878	0.00326739	GRIK3	0.115456	0.611127	0	0	0	0	0	0
cg18554485	5'UTR	-0.395384	0.016513	0.426343	0.0103836	GNPNAT1	-0.440379	0.00553313	0	0	0	0	0	0
cg23854488	Body	-0.395381	0.016513	0.374811	0.0298483	FGF4	0.180679	0.373263	0	0	0	0	0	0
cg04603730	TSS200	-0.395281	0.0165447	0.457849	0.00484581	CLDN10	-0.0378718	0.887579	0	0	0	0	0	0
cg04773818	TSS1500	-0.395233	0.0165591	0.437752	0.00798711	NRG1	0.396911	0.0151136	0	0	0	0	0	0
cg01468621	Body	-0.394895	0.0166673	0.384462	0.0248711	BRSK2	-0.0773023	0.751921	0	0	0	0	0	0
cg26866482	TSS200	-0.394489	0.0168009	0.47137	0.00341192	ASCL1	0.0414313	0.876287	0	0	0	0	0	0
cg03085712	TSS1500	-0.3943	0.0168624	0.368421	0.0335554	ATP2C2	-0.0920868	0.698928	0	0	0	0	0	0
cg06157318	TSS200	-0.394257	0.0168767	0.427417	0.0101408	APBB1IP	-0.329853	0.0547009	0	0	0	0	0	0
cg20674635	Body	-0.394226	0.0168839	0.454225	0.00531427	MMP9	0.25199	0.172955	1	0	0	0	mesenchymal	0
cg26128079		-0.393894	0.0169912	0.43992	0.00757358	NA	NA	NA	0	0	0	0	0	0
cg23495279	Body	-0.393783	0.0170278	0.415867	0.0131033	CSMD1	-0.115713	0.610215	0	0	0	0	0	0
cg01234044		-0.393775	0.0170302	0.462237	0.00432977	NA	NA	NA	0	0	0	0	0	0
cg08327532	Body	-0.393624	0.0170851	0.367344	0.0342379	CHAT	-0.168512	0.41392	0	0	0	0	0	0
cg03509412	5'UTR	-0.393442	0.017141	0.454224	0.00531427	WIF1	-0.0966854	0.680955	0	0	0	0	0	0
cg08473752	Body	-0.393302	0.0171866	0.391066	0.0218641	NLK	0.034979	0.896509	0	0	0	0	0	0
cg07547549	Body	-0.39313	0.0172441	0.436338	0.00825068	SLC12A5	0.131638	0.549434	0	0	0	0	0	0
cg01307130		-0.392924	0.0173101	0.419368	0.01212	NA	NA	NA	0	0	0	0	0	0
cg09723833		-0.392865	0.0173317	0.401152	0.0178331	NA	NA	NA	0	0	0	0	0	0
cg22879515	TSS200	-0.392823	0.0173451	0.431138	0.00932152	MIR34B	0.158651	0.448727	0	0	0	0	0	0
cg08476595	TSS200	-0.392382	0.0174994	0.458527	0.00476518	LOC169834	NA	NA	0	0	0	0	0	0
cg15802898	TSS1500	-0.392259	0.0175473	0.337392	0.0568431	FOXE1	0.224508	0.24135	0	0	0	0	0	0
cg25789277		-0.392239	0.0175527	0.379513	0.0272976	NA	NA	NA	0	0	0	0	0	0
cg15553912	5'UTR	-0.392191	0.0175667	0.360496	0.0386043	HFE2	-0.0615331	0.808224	0	0	0	0	0	0
cg14373923	TSS200	-0.391825	0.017698	0.451198	0.00573757	BHLHE23	-0.0708455	0.773943	0	0	0	0	0	0
cg01769232	TSS200	-0.391773	0.0177165	0.419265	0.0121441	GPR6	-0.094978	0.687737	0	0	0	0	0	0
cg05017199	TSS1500	-0.391536	0.0178009	0.39442	0.0204452	TMEM176B	-0.0587479	0.817543	0	0	0	0	0	0
cg05783139	TSS200	-0.391361	0.0178638	0.412604	0.0140491	BOLL	-0.0981498	0.675434	0	0	0	0	0	0
cg22728830		-0.391246	0.0179046	0.351013	0.0454659	NA	NA	NA	0	0	0	0	0	0
cg16552454	TSS200	-0.391181	0.0179291	0.361491	0.0379325	SLC17A9	0.0853041	0.724168	0	0	0	0	0	0
cg19578835		-0.391161	0.017935	0.408333	0.0153925	NA	NA	NA	0	0	0	0	0	0
cg00027083	5'UTR	-0.391156	0.0179363	0.430386	0.0094778	EPB41L3	0.123268	0.580275	0	0	0	0	0	0
cg04731544	Body	-0.390902	0.0180187	0.434562	0.00858917	LMTK3	-0.0761027	0.75652	0	0	0	0	0	0
cg15179113	Body	-0.39085	0.0180327	0.434331	0.00863062	C7orf13	-0.203958	0.298845	0	0	0	0	0	0
cg09451960		-0.390789	0.0180559	0.329452	0.0642813	NA	NA	NA	0	0	0	0	0	0
cg13689003		-0.390631	0.0181114	0.448566	0.00613552	NA	NA	NA	0	0	0	0	0	0
cg27380429		-0.390534	0.0181403	0.361963	0.037611	NA	NA	NA	0	0	0	0	0	0
cg01915791	Body	-0.390221	0.0182423	0.45566	0.00513184	HSPB6	-0.221774	0.248811	0	0	0	0	0	0
cg05060949	Body	-0.390102	0.0182841	0.272896	0.139321	MNX1	0.0518638	0.842163	0	0	0	0	0	0
cg11510839	TSS200	-0.390057	0.0182988	0.425896	0.010486	OCA2	0.0404202	0.879655	0	0	0	0	0	0
cg12773325	Body	-0.389906	0.0183521	0.433287	0.00885171	INS-IGF2	0.253509	0.16933	0	0	0	0	0	0
cg13944175	Body	-0.389849	0.0183726	0.362409	0.0373137	HAS1	-0.209922	0.282239	0	0	0	0	0	0
cg08181212		-0.389813	0.0183831	0.389456	0.0225669	NA	NA	NA	0	0	0	0	0	0
cg27109043		-0.38966	0.0184375	0.384507	0.0248487	NA	NA	NA	0	0	0	0	0	0
cg09914742		-0.389599	0.0184595	0.446734	0.00640664	NA	NA	NA	0	0	0	0	0	0
cg03234186	TSS200	-0.38957	0.0184715	0.453246	0.00544227	ZNF154	-0.625138	1.16492e-05	0	0	0	0	0	0
cg09874289	Body	-0.389495	0.0184982	0.311127	0.0842206	CPAMD8	0.394962	0.0157382	0	0	0	0	0	0
cg00688785	TSS1500	-0.389483	0.0185028	0.395365	0.0200858	HOXD9	0.341832	0.0443726	0	0	0	0	0	0
cg08861722	TSS1500	-0.389457	0.0185086	0.357579	0.0406212	ONECUT3	0.187212	0.351781	0	0	0	0	0	0
cg06195987		-0.389293	0.0185624	0.429781	0.00961824	NA	NA	NA	0	0	0	0	0	0
cg15182635	Body	-0.389293	0.0185624	0.38189	0.0261254	C10orf41	NA	NA	0	0	0	0	0	0
cg06521025	Body	-0.389255	0.0185773	0.43783	0.00797066	RASAL1	0.000623708	0.998111	0	0	0	0	0	0
cg11189384	Body	-0.389157	0.0186117	0.447701	0.00626432	LHX4	0.0917933	0.699881	0	0	0	0	0	0
cg26963797		-0.389131	0.0186158	0.470758	0.00346789	NA	NA	NA	0	0	0	0	0	0
cg05629821	Body	-0.389076	0.0186319	0.410548	0.0146903	ATP11A	-0.444596	0.00502479	0	0	0	0	0	0
cg19806642	TSS200	-0.389073	0.0186325	0.38367	0.0252388	GRM6	0.148282	0.486555	0	0	0	0	0	0
cg08640634	TSS1500	-0.389069	0.0186332	0.460831	0.00449223	NR2E1	0.0204608	0.941934	0	0	0	0	0	0
cg19416417	Body	-0.388992	0.0186646	0.285117	0.119704	SGPP2	-0.412288	0.010762	0	0	0	0	0	0
cg15078681	1stExon	-0.388694	0.0187776	0.442758	0.00705655	AMIGO3	0.26382	0.148102	0	0	0	0	0	0
cg25915307		-0.388277	0.0189378	0.367734	0.0339872	NA	NA	NA	0	0	0	0	0	0
cg12744812		-0.388072	0.0190077	0.407213	0.01574	NA	NA	NA	0	0	0	0	0	0
cg06966113		-0.387929	0.0190583	0.377248	0.0284811	NA	NA	NA	0	0	0	0	0	0
cg13186228	TSS1500	-0.387887	0.019072	0.419349	0.0121238	STX16	0.295834	0.0941984	0	0	0	0	0	0
cg16257051		-0.387876	0.0190762	0.394581	0.0203825	NA	NA	NA	0	0	0	0	0	0
cg03168582	1stExon	-0.387651	0.0191556	0.439771	0.00760098	DMRT1	0.186334	0.354872	0	0	0	0	0	0
cg16166796	TSS200	-0.387407	0.0192411	0.386039	0.0241213	PTPRN	-0.0617836	0.807539	0	0	0	0	0	0
cg13969001	5'UTR	-0.387308	0.0192787	0.409966	0.0148733	PAX7	0.047817	0.856791	0	0	0	0	0	0
cg14579864		-0.387243	0.019304	0.34907	0.0469572	NA	NA	NA	0	0	0	0	0	0
cg25244238	Body	-0.386883	0.0194291	0.404656	0.0165843	GPR108	0.223156	0.244938	0	0	0	0	0	0
cg03357798		-0.386831	0.0194428	0.379934	0.0270826	NA	NA	NA	0	0	0	0	0	0
cg26954968	Body	-0.386734	0.0194772	0.452152	0.00560002	SIM1	0.202269	0.304451	0	0	0	0	0	0
cg26203845		-0.38666	0.0195088	0.401722	0.0176197	NA	NA	NA	0	0	0	0	0	0
cg27357918	Body	-0.386382	0.0196264	0.394391	0.020454	PDE6B	-0.0865285	0.719584	0	0	0	0	0	0
cg04804717		-0.38632	0.0196498	0.407135	0.0157666	NA	NA	NA	0	0	0	0	0	0
cg22157239	Body	-0.386246	0.0196805	0.351632	0.0450034	PAX7	0.136932	0.529654	0	0	0	0	0	0
cg11144753		-0.386026	0.0197695	0.382299	0.0259193	NA	NA	NA	0	0	0	0	0	0
cg12687926		-0.385836	0.019838	0.439486	0.00765606	NA	NA	NA	0	0	0	0	0	0
cg12745203		-0.385725	0.0198781	0.275602	0.134891	NA	NA	NA	0	0	0	0	0	0
cg12440549	Body	-0.385543	0.019948	0.394025	0.0206116	CDX2	-0.199814	0.312056	0	0	0	0	0	0
cg23501406	TSS1500	-0.385381	0.0200118	0.426209	0.0104165	DRD4	0.163596	0.43134	0	0	0	0	0	0
cg01786715	1stExon	-0.385362	0.0200205	0.445374	0.00662545	HSPA2	-0.231296	0.22325	1	0	0	0	0	0
cg13634602	TSS1500	-0.385278	0.0200512	0.497146	0.00164414	SALL3	-0.0780397	0.749758	0	0	0	0	0	0
cg11405216	Body	-0.385149	0.0201005	0.356607	0.0413168	ADAMTS2	0.0214122	0.939237	0	0	0	0	0	0
cg02724271	TSS200	-0.3851	0.0201226	0.396342	0.0196892	TTC9B	0.0324574	0.904201	0	0	0	0	0	0
cg27058486	TSS200	-0.385059	0.0201386	0.434666	0.0085701	CHST8	0.122123	0.584296	0	0	0	0	0	0
cg13577505	Body	-0.384972	0.020174	0.390914	0.0219325	MAPK11	-0.0160692	0.9552	0	0	0	0	0	0
cg11521079		-0.384769	0.0202449	0.335052	0.0589728	NA	NA	NA	0	0	0	0	0	0
cg08533783	TSS200	-0.384672	0.0202813	0.388676	0.0229109	C11orf88	-0.0340802	0.899005	0	0	0	0	0	0
cg00196414	Body	-0.384665	0.0202822	0.34282	0.0520803	EVX2	-0.308965	0.0766789	0	0	0	0	0	0
cg08734600	Body	-0.384651	0.0202879	0.388718	0.0228973	NKX1-2	0.148682	0.484892	0	0	0	0	0	0
cg03714573		-0.384462	0.0203581	0.466095	0.00392393	NA	NA	NA	0	0	0	0	0	0
cg15986919	TSS1500	-0.384358	0.020402	0.36106	0.0382356	TMEM190	-0.0716151	0.771562	0	0	0	0	0	0
cg00459623		-0.38429	0.0204308	0.352696	0.0441801	NA	NA	NA	0	0	0	0	0	0
cg24157892		-0.384208	0.0204654	0.361766	0.0377255	NA	NA	NA	0	0	0	0	0	0
cg27278953	TSS200	-0.384152	0.0204805	0.378913	0.0276007	NGB	-0.00695862	0.980929	0	0	0	0	0	0
cg18749015		-0.384144	0.0204829	0.31522	0.0794573	NA	NA	NA	0	0	0	0	0	0
cg22185451	Body	-0.383889	0.0205767	0.459243	0.00468194	C7orf13	-0.255758	0.164522	0	0	0	0	0	0
cg15061530	1stExon	-0.383614	0.0206694	0.374481	0.0300208	LOC100128071	-0.0600698	0.813217	0	0	0	0	0	0
cg18918349	TSS200	-0.383289	0.0207912	0.444267	0.00679658	NR2E1	-0.200708	0.309284	0	0	0	0	0	0
cg11944110		-0.383231	0.0208163	0.372615	0.0310836	NA	NA	NA	0	0	0	0	0	0
cg08051575		-0.383219	0.0208199	0.364944	0.0356702	NA	NA	NA	0	0	0	0	0	0
cg17453780		-0.383206	0.0208239	0.39196	0.0214563	NA	NA	NA	0	0	0	0	0	0
cg04543413	Body	-0.383189	0.0208291	0.376719	0.0287707	BCAT1	0.26864	0.139021	0	0	0	0	0	0
cg25273233	TSS200	-0.383188	0.0208291	0.401262	0.0177936	PRDM13	0.216147	0.264578	0	0	0	0	0	0
cg20099104		-0.383082	0.020874	0.432484	0.00902708	NA	NA	NA	0	0	0	0	0	0
cg11453712	TSS1500	-0.382916	0.0209356	0.408012	0.0154992	PHPT1	0.113089	0.619769	0	0	0	0	0	0
cg04651781		-0.382833	0.0209648	0.40971	0.0149534	NA	NA	NA	0	0	0	0	0	0
cg09701702		-0.382826	0.0209674	0.420223	0.0118902	NA	NA	NA	0	0	0	0	0	0
cg02440668		-0.382737	0.021002	0.313324	0.0816646	NA	NA	NA	0	0	0	0	0	0
cg15861585	TSS1500	-0.382571	0.0210643	0.419819	0.011992	DRD4	0.165246	0.425791	0	0	0	0	0	0
cg14931230	TSS200	-0.382473	0.0210985	0.401782	0.0175966	LYPD5	-0.0898286	0.707504	0	0	0	0	0	0
cg19443075	Body	-0.382159	0.0212283	0.422941	0.0112106	INS-IGF2	0.349796	0.0383846	0	0	0	0	0	0
cg25524962	TSS1500	-0.382024	0.0212781	0.428561	0.0098961	GJA3	-0.0113292	0.968293	0	0	0	0	0	0
cg01951637	1stExon	-0.381734	0.0213947	0.381955	0.0260935	CBFA2T3	-0.0120311	0.966129	0	0	0	0	0	0
cg10168149	Body	-0.381638	0.0214311	0.394402	0.0204507	FLJ32063	NA	NA	0	0	0	0	0	0
cg01397679	Body	-0.381438	0.0215184	0.394616	0.0203712	NKX2-2	0.234209	0.215498	0	0	0	0	0	0
cg13726887	Body	-0.381074	0.0216669	0.389819	0.0224004	PRDM12	0.0428178	0.871922	0	0	0	0	0	0
cg04767734		-0.380992	0.0216962	0.337255	0.0569317	NA	NA	NA	0	0	0	0	0	0
cg20740157	TSS1500	-0.380984	0.0216993	0.315777	0.0788353	SCD5	-0.00358674	0.990506	0	0	0	0	0	0
cg16886987	TSS1500	-0.380927	0.0217194	0.351617	0.0450158	DSCR6	0.117153	0.604744	0	0	0	0	0	0
cg09457469	Body	-0.380789	0.021778	0.408016	0.0154981	YBX2	-0.199797	0.312069	0	0	0	0	0	0
cg01269718		-0.380702	0.0218133	0.360745	0.0384318	NA	NA	NA	0	0	0	0	0	0
cg04537567		-0.380694	0.0218158	0.369885	0.0326937	NA	NA	NA	0	0	0	0	0	0
cg02312175	5'UTR	-0.380611	0.0218386	0.277331	0.132047	OCA2	-0.187061	0.352275	0	0	0	0	0	0
cg08286181		-0.380611	0.0218386	0.292524	0.108499	NA	NA	NA	0	0	0	0	0	0
cg04264908		-0.380336	0.0219464	0.389952	0.0223521	NA	NA	NA	0	0	0	0	0	0
cg00148031		-0.380158	0.0220189	0.362352	0.0373489	NA	NA	NA	0	0	0	0	0	0
cg01263386	Body	-0.37989	0.0221244	0.407909	0.0155224	SLC8A2	-0.0653269	0.794155	0	0	0	0	0	0
cg18236421	5'UTR	-0.379735	0.0221834	0.345709	0.0496407	ALPL	0.14648	0.493523	0	0	0	0	0	0
cg08325191	TSS1500	-0.379655	0.0222151	0.343836	0.0512425	C10orf93	NA	NA	0	0	0	0	0	0
cg15753746	Body	-0.37939	0.0223186	0.421854	0.0114815	GAD1	0.375158	0.0236595	0	0	0	0	0	0
cg19897071	5'UTR	-0.379268	0.0223732	0.439087	0.00772111	UGT3A1	-0.0590781	0.816464	0	0	0	0	0	0
cg05227131	TSS200	-0.379204	0.0223993	0.458358	0.00478672	NKX2-4	-0.0525318	0.840248	0	0	0	0	0	0
cg03983476	TSS1500	-0.37916	0.0224175	0.312666	0.0824313	NOL10	-0.113938	0.616821	0	0	0	0	0	0
cg21277995	Body	-0.379133	0.0224269	0.458287	0.00479679	IRF4	0.0129654	0.96355	0	0	0	0	0	0
cg12374682	TSS200	-0.378908	0.022524	0.441249	0.00732959	GPHA2	0.0269538	0.921932	0	0	0	0	0	0
cg23367608	1stExon	-0.378899	0.0225259	0.43323	0.00886289	FAM162B	0.0338845	0.899688	0	0	0	0	0	0
cg02527047	Body	-0.37879	0.0225686	0.388657	0.0229203	KIF5C	0.318623	0.065819	0	0	0	0	0	0
cg04014105	Body	-0.378762	0.0225794	0.408039	0.0154891	SLC22A16	-0.0271347	0.921268	0	0	0	0	0	0
cg10541517	Body	-0.378527	0.0226855	0.438889	0.00776262	TMEM132C	-0.0793839	0.744623	0	0	0	0	0	0
cg14715696	Body	-0.378501	0.0226974	0.401066	0.0178617	EVX2	-0.25014	0.17712	0	0	0	0	0	0
cg18175809	3'UTR	-0.378497	0.0226989	0.379986	0.0270571	FEZF2	-0.132664	0.545927	0	0	0	0	0	0
cg09469554	TSS200	-0.378456	0.0227137	0.415412	0.0132366	CLDN10	-0.0768841	0.753356	0	0	0	0	0	0
cg15230985	Body	-0.378358	0.0227501	0.436172	0.00827886	RPTOR	-0.00424605	0.988662	0	0	0	0	0	0
cg16294013	TSS200	-0.378337	0.0227591	0.417612	0.0125966	PDE4B	-0.0605471	0.811795	0	0	0	0	0	0
cg15580417	Body	-0.378321	0.0227658	0.328934	0.0647895	KCNJ9	0.0190441	0.946339	0	0	0	0	0	0
cg14526718		-0.37808	0.0228789	0.381594	0.0262659	NA	NA	NA	0	0	0	0	0	0
cg00916884	TSS200	-0.377995	0.0229149	0.321595	0.0724259	MT1M	-0.3797	0.021561	0	0	0	0	0	0
cg17807777	Body	-0.377885	0.0229632	0.381408	0.0263606	SEMA5A	-0.320652	0.0638287	0	0	0	0	mesenchymal	0
cg14932468	Body	-0.377856	0.0229726	0.394309	0.020488	CYP26B1	-0.133032	0.544567	0	0	0	0	0	0
cg07167946	Body	-0.37732	0.0231949	0.377623	0.0282722	IRX4	0.295669	0.0944272	0	0	0	0	epithelial	0
cg24405617	1stExon	-0.377225	0.0232362	0.391059	0.0218668	KIF5A	-0.153875	0.464708	0	0	0	0	0	0
cg00297876	3'UTR	-0.376961	0.023349	0.326424	0.0673154	NAPSA	0.171784	0.403292	0	0	0	0	0	0
cg22367705	TSS200	-0.376797	0.0234143	0.433619	0.00878373	SLC9A1	0.287759	0.106112	0	0	0	0	0	0
cg23783695	Body	-0.376781	0.023421	0.40776	0.0155684	PRDM13	0.0866775	0.719043	0	0	0	0	0	0
cg26195683		-0.376546	0.0235252	0.38981	0.0224058	NA	NA	NA	0	0	0	0	0	0
cg24753662	5'UTR	-0.37645	0.0235697	0.304354	0.0924642	TBX1	0.160138	0.443089	1	0	0	0	0	0
cg16680438		-0.376301	0.0236332	0.413605	0.0137551	NA	NA	NA	0	0	0	0	0	0
cg11242791	Body	-0.376049	0.0237497	0.41294	0.0139519	ICAM5	0.0798132	0.743176	0	0	0	0	0	0
cg22155376		-0.375865	0.023827	0.313725	0.0811863	NA	NA	NA	0	0	0	0	0	0
cg16204414	TSS1500	-0.375777	0.0238623	0.395169	0.0201586	C3orf42	NA	NA	0	0	0	0	0	0
cg04845466	TSS200	-0.375653	0.0239206	0.399666	0.0183866	KRTCAP3	-0.656354	3.51133e-06	0	0	0	0	0	0
cg18920423	TSS200	-0.37546	0.0240061	0.43136	0.00927646	PTF1A	-0.081113	0.738138	0	0	0	0	0	0
cg20649017	TSS1500	-0.375418	0.0240208	0.365025	0.0356274	HOXD10	0.273466	0.130373	0	0	0	0	0	0
cg10967023		-0.375313	0.0240648	0.219362	0.252159	NA	NA	NA	0	0	0	0	0	0
cg15771432	Body	-0.375193	0.0241181	0.411159	0.0144959	PTPRN2	0.213506	0.271397	0	0	0	0	0	0
cg01052879	TSS200	-0.375176	0.0241267	0.386227	0.0240446	MIR124-3	-0.0644582	0.797359	0	0	0	0	0	0
cg06357305	Body	-0.374877	0.0242468	0.374207	0.0301774	PTGIS	-0.426236	0.00775681	0	0	0	0	0	0
cg23539933	TSS200	-0.374661	0.0243427	0.429377	0.00971071	FOXI3	0.00559035	0.984863	0	0	0	0	0	0
cg05190577	TSS200	-0.37439	0.0244711	0.441809	0.00722743	VWCE	-0.107061	0.642031	0	0	0	0	0	0
cg06912252	5'UTR	-0.374389	0.0244711	0.406082	0.0161194	C9orf125	NA	NA	0	0	0	0	0	0
cg07671603	TSS200	-0.374299	0.0245065	0.40195	0.0175422	C7orf13	-0.220086	0.253595	0	0	0	0	0	0
cg08235970	TSS1500	-0.374258	0.0245217	0.401917	0.0175547	PAX7	0.0658677	0.792362	0	0	0	0	0	0
cg26659805	Body	-0.373901	0.0246683	0.429827	0.00960655	AMH	0.329014	0.0555703	0	0	0	0	0	0
cg17888390		-0.373492	0.0248496	0.371956	0.0314739	NA	NA	NA	0	0	0	0	0	0
cg10659382		-0.373397	0.024895	0.406653	0.0159178	NA	NA	NA	0	0	0	0	0	0
cg26919149		-0.373212	0.0249825	0.343535	0.0514577	NA	NA	NA	0	0	0	0	0	0
cg15916004	5'UTR	-0.373206	0.0249844	0.372926	0.0309078	GAL3ST3	0.0155604	0.956317	0	0	0	0	0	0
cg06918474	3'UTR	-0.373187	0.0249884	0.321966	0.0720044	2018-03-03	0.155375	0.459458	0	0	0	0	0	0
cg14843922	5'UTR	-0.37313	0.0250143	0.417359	0.0126702	OLIG2	-0.0775043	0.751161	0	0	0	0	0	0
cg02332982	1stExon	-0.373055	0.0250489	0.419653	0.0120432	DBX2	-0.175568	0.390339	0	0	0	0	0	0
cg08447324	Body	-0.372969	0.0250914	0.297499	0.101569	SHANK1	0.0588585	0.817142	0	0	0	0	0	0
cg21565130	5'UTR	-0.372913	0.0251143	0.331918	0.0618685	FEZ1	0.0913471	0.70154	0	0	0	0	0	0
cg08893839		-0.372816	0.025162	0.296856	0.102445	NA	NA	NA	0	0	0	0	0	0
cg08726248	TSS1500	-0.372476	0.0253182	0.426298	0.0103966	DRD4	0.190857	0.340167	0	0	0	0	0	0
cg04543008	TSS200	-0.372384	0.0253646	0.441844	0.00722271	PHOX2A	0.0702704	0.775922	0	0	0	0	0	0
cg17238325		-0.372319	0.0253899	0.325562	0.0682289	NA	NA	NA	0	0	0	0	0	0
cg03629499	TSS200	-0.372308	0.0253948	0.430028	0.00956325	C11orf88	-0.0648026	0.796228	0	0	0	0	0	0
cg04415798	5'UTR	-0.372293	0.025399	0.378615	0.0277628	PAX9	0.191079	0.339507	0	0	0	0	0	0
cg19355186		-0.372209	0.0254348	0.401539	0.0176925	NA	NA	NA	0	0	0	0	0	0
cg10876076	Body	-0.372178	0.0254516	0.406539	0.0159549	EPDR1	-0.135287	0.535705	0	0	0	0	0	0
cg05724110	5'UTR	-0.372174	0.0254521	0.423588	0.0110479	OLIG2	-0.0665759	0.790073	0	0	0	0	0	0
cg08668790	TSS200	-0.37215	0.0254594	0.444068	0.00682918	ZNF154	-0.673844	1.54762e-06	0	0	0	0	0	0
cg19129369	1stExon	-0.372106	0.0254809	0.428448	0.00991561	LRAT	-0.240576	0.199791	0	0	0	0	0	0
cg11476211	1stExon	-0.371934	0.0255581	0.383437	0.0253411	PRKCE	-0.0743101	0.761637	0	0	0	0	0	0
cg03650429	Body	-0.371754	0.0256369	0.431688	0.00920683	FBXO17	0.254175	0.167872	0	0	0	0	0	0
cg02704158		-0.371659	0.0256857	0.420725	0.0117552	NA	NA	NA	0	0	0	0	0	0
cg13902210	1stExon	-0.371507	0.0257474	0.37317	0.0307661	KCNC4	-0.126891	0.566942	0	0	0	0	0	0
cg07557260	TSS200	-0.371311	0.0258222	0.431322	0.00928252	ADCY8	-0.0121799	0.965879	0	0	0	0	0	0
cg21495612		-0.371215	0.0258652	0.304504	0.0922622	NA	NA	NA	0	0	0	0	0	0
cg02915422		-0.371082	0.0259352	0.302394	0.0949934	NA	NA	NA	0	0	0	0	0	0
cg03663746	Body	-0.370955	0.0259999	0.418672	0.0123129	C7orf13	-0.289826	0.103034	0	0	0	0	0	0
cg25287257	Body	-0.370838	0.026058	0.27265	0.139788	MNX1	-0.0140209	0.960374	0	0	0	0	0	0
cg03182917		-0.369967	0.0264857	0.384945	0.0246472	NA	NA	NA	0	0	0	0	0	0
cg13740815	Body	-0.369873	0.0265334	0.354085	0.0431693	SHANK1	0.00312661	0.991807	0	0	0	0	0	0
cg01728554		-0.369749	0.0265918	0.441243	0.00733055	NA	NA	NA	0	0	0	0	0	0
cg11530960	Body	-0.369691	0.0266161	0.392664	0.0211734	DMRT2	-0.125452	0.572073	0	0	0	0	0	0
cg16789592	TSS1500	-0.369679	0.0266218	0.396671	0.0195594	PYY	0.0321876	0.904812	0	0	0	0	0	0
cg15056288		-0.369582	0.0266729	0.427813	0.0100533	NA	NA	NA	0	0	0	0	0	0
cg22762492		-0.36955	0.0266814	0.359641	0.0391923	NA	NA	NA	0	0	0	0	0	0
cg16348470	5'UTR	-0.369488	0.0267044	0.377896	0.0281301	C1orf94	-0.1071	0.641874	0	0	0	0	0	0
cg04954559	Body	-0.369445	0.0267231	0.361171	0.0381808	SLC17A6	-0.0920313	0.69909	0	0	0	0	0	0
cg27401562		-0.369339	0.0267719	0.33755	0.0567045	NA	NA	NA	0	0	0	0	0	0
cg15653173	1stExon	-0.369253	0.0268113	0.368336	0.033615	SOX1	-0.0249754	0.928106	0	0	0	0	0	0
cg26083180		-0.369227	0.0268177	0.393196	0.0209566	NA	NA	NA	0	0	0	0	0	0
cg19937061		-0.369212	0.0268224	0.285562	0.118992	NA	NA	NA	0	0	0	0	0	0
cg00588720		-0.369005	0.0269158	0.337384	0.0568492	NA	NA	NA	0	0	0	0	0	0
cg26241806	TSS200	-0.368798	0.0270141	0.427055	0.0102226	APBB1IP	-0.341919	0.0443451	0	0	0	0	0	0
cg20229534	TSS200	-0.368565	0.0271282	0.391735	0.0215649	GCM2	-0.202676	0.303264	0	0	0	0	0	0
cg05459517	5'UTR	-0.36835	0.0272394	0.437149	0.00810195	ZHX2	-0.323496	0.0609554	0	0	0	0	0	0
cg05415020	5'UTR	-0.368235	0.0272937	0.384086	0.025034	SLC22A16	0.144316	0.50202	0	0	0	0	0	0
cg16433156	TSS200	-0.368234	0.0272937	0.42309	0.0111742	SALL3	0.0274981	0.92007	0	0	0	0	0	0
cg07744841	TSS1500	-0.368228	0.0272979	0.424225	0.0108903	SLC6A11	-0.105806	0.646608	0	0	0	0	0	0
cg04347874	Body	-0.367971	0.027422	0.332667	0.061152	NKX2-1	0.103656	0.655148	0	0	0	0	0	0
cg19839655	TSS1500	-0.367836	0.0274924	0.364784	0.0357786	CD40	-0.212345	0.274976	0	0	0	0	0	0
cg03522063	1stExon	-0.367232	0.0277901	0.445328	0.00663147	EMX2	-0.124566	0.575177	0	0	0	0	0	0
cg15723222	Body	-0.367232	0.0277901	0.405758	0.0162235	BCAS3	-0.0248718	0.928403	0	0	0	0	0	0
cg20716515	Body	-0.367008	0.0279005	0.458384	0.00478377	PLAUR	0.0742183	0.761804	1	0	0	0	0	0
cg07018580	1stExon	-0.366863	0.0279632	0.317967	0.0763531	OR10V1	-0.0121539	0.965929	0	0	0	0	0	0
cg06917617	Body	-0.366858	0.0279652	0.382663	0.0257419	CR1L	-0.238323	0.205249	0	0	0	0	0	0
cg08050235	TSS200	-0.366825	0.0279826	0.362013	0.0375848	INA	-0.293944	0.0968311	0	0	0	0	0	0
cg16827475		-0.366751	0.02802	0.406049	0.016127	NA	NA	NA	0	0	0	0	0	0
cg24633648	5'UTR	-0.366714	0.0280376	0.387584	0.0234198	TC2N	-0.177429	0.383653	0	0	0	0	0	0
cg04534765	1stExon	-0.366701	0.0280469	0.4318	0.0091781	GALR1	0.0302435	0.910799	1	0	0	0	0	0
cg04052466	Body	-0.36668	0.0280594	0.415572	0.0131958	AMH	0.315384	0.0692949	0	0	0	0	0	0
cg13476854		-0.366604	0.0280977	0.432236	0.00908112	NA	NA	NA	0	0	0	0	0	0
cg14243778	5'UTR	-0.3666	0.0280986	0.401805	0.0175896	CNTN1	-0.090732	0.703838	0	0	0	0	0	0
cg16580499	TSS1500	-0.366305	0.0282504	0.398201	0.0189288	SALL3	0.0213559	0.939464	0	0	0	0	0	0
cg02469909	TSS200	-0.36624	0.028286	0.271063	0.14254	C22orf45	-0.110209	0.630023	0	0	0	0	0	0
cg14319893	5'UTR	-0.366037	0.0283777	0.457002	0.0049525	OXR1	-0.118142	0.600618	0	0	0	0	0	0
cg18246368	Body	-0.36583	0.0284792	0.404478	0.016639	ONECUT3	0.0316487	0.906377	0	0	0	0	0	0
cg16732616	Body	-0.365737	0.0285221	0.395653	0.0199708	DMRTA2	0.0154084	0.956678	0	0	0	0	0	0
cg17297362	Body	-0.365664	0.0285606	0.396624	0.019577	GIGYF2	-0.31027	0.0751694	0	0	0	0	0	0
cg15674193	TSS1500	-0.365382	0.0286987	0.294163	0.1062	LRRFIP1	0.202698	0.303182	0	0	0	0	0	0
cg25317664	5'UTR	-0.365355	0.0287113	0.393018	0.0210286	SLC30A10	-0.0754412	0.758542	0	0	0	0	0	0
cg19611193	Body	-0.365175	0.0288104	0.295553	0.104232	CMAH	-0.615567	1.71895e-05	0	0	0	0	0	0
cg12418535	TSS1500	-0.364872	0.0289622	0.371512	0.0317163	EN1	0.224817	0.240477	0	0	0	0	0	0
cg22762091	TSS200	-0.36484	0.0289759	0.416732	0.0128504	ADCY8	0.000442662	0.998474	0	0	0	0	0	0
cg13031251		-0.364566	0.0291102	0.405839	0.0162026	NA	NA	NA	0	0	0	0	0	0
cg08917299		-0.364553	0.0291129	0.435731	0.00836463	NA	NA	NA	0	0	0	0	0	0
cg13519035		-0.364526	0.0291276	0.351692	0.0449592	NA	NA	NA	0	0	0	0	0	0
cg27489939	TSS1500	-0.364336	0.029225	0.393478	0.0208442	CBFA2T3	-0.102795	0.658497	0	0	0	0	0	0
cg16190732	1stExon	-0.364223	0.0292871	0.389715	0.0224543	CHST8	0.0979529	0.676217	0	0	0	0	0	0
cg00903242	TSS1500	-0.364125	0.0293407	0.362226	0.0374364	CHL1	-0.114624	0.614088	0	0	0	0	0	0
cg17176573	TSS200	-0.364107	0.0293515	0.383267	0.0254388	POU2F3	-0.0897229	0.707906	0	0	0	0	0	0
cg04017555	5'UTR	-0.364069	0.0293734	0.440887	0.00739513	VWCE	-0.239021	0.203424	0	0	0	0	0	0
cg11638181	TSS1500	-0.363774	0.029523	0.428948	0.00980332	MIR129-2	0.0204652	0.941933	0	0	0	0	0	0
cg01451391	Body	-0.36359	0.0296137	0.333044	0.0607836	HLF	-0.25403	0.168208	0	1	0	0	0	0
cg11827837		-0.363572	0.0296221	0.401863	0.017572	NA	NA	NA	0	0	0	0	0	0
cg16907558	1stExon	-0.363516	0.0296492	0.362827	0.037015	FIGLA	0.0424147	0.873336	0	0	0	0	0	0
cg13356896	TSS200	-0.363371	0.0297315	0.385307	0.0244758	BOLL	-0.099574	0.670454	0	0	0	0	0	0
cg14446615	3'UTR	-0.363349	0.0297407	0.382586	0.0257759	OTP	0.142032	0.510339	0	0	0	0	0	0
cg24767148	1stExon	-0.363113	0.0298707	0.406426	0.0159978	PTF1A	-0.082731	0.732871	0	0	0	0	0	0
cg15684962		-0.363078	0.0298897	0.389712	0.0224545	NA	NA	NA	0	0	0	0	0	0
cg27189087	TSS1500	-0.363009	0.0299233	0.337604	0.0566593	RAX	-0.0673201	0.787662	0	0	0	0	0	0
cg12343182	TSS1500	-0.362808	0.0300285	0.440593	0.00745087	RIMS4	0.227505	0.233273	0	0	0	0	0	0
cg16911349	Body	-0.362541	0.0301693	0.366392	0.0347647	ICAM5	-0.00441536	0.987969	0	0	0	0	0	0
cg15712559	Body	-0.362409	0.0302301	0.352637	0.0442239	PHACTR3	0.225045	0.240021	0	0	0	0	0	0
cg00847277		-0.362289	0.030293	0.397367	0.0192671	NA	NA	NA	0	0	0	0	0	0
cg24383418		-0.362254	0.0303126	0.367466	0.0341601	NA	NA	NA	0	0	0	0	0	0
cg02345991	TSS1500	-0.362217	0.0303348	0.37319	0.0307569	SRRM4	0.0893326	0.709316	0	0	0	0	0	0
cg24864161	TSS200	-0.362103	0.0303974	0.382176	0.0259842	MOV10L1	-0.101414	0.663584	0	0	0	0	0	0
cg00309582	TSS1500	-0.36204	0.030428	0.344836	0.0503672	BMP7	0.036802	0.890969	0	0	0	0	0	0
cg25977900		-0.361771	0.0305713	0.366096	0.0349411	NA	NA	NA	0	0	0	0	0	0
cg00405688	TSS1500	-0.361759	0.030577	0.391938	0.0214649	FOXI2	-0.0232655	0.933136	0	0	0	0	0	0
cg24430140		-0.361603	0.030669	0.369193	0.0330993	NA	NA	NA	0	0	0	0	0	0
cg00822495	5'UTR	-0.36139	0.030783	0.386371	0.0239762	OTX2	0.0894222	0.708998	0	0	0	0	0	0
cg12892506	Body	-0.361159	0.0308986	0.401357	0.0177605	ZIC4	0.0459858	0.862466	0	0	0	0	0	0
cg13711457		-0.361078	0.0309366	0.292924	0.107952	NA	NA	NA	0	0	0	0	0	0
cg05945059	5'UTR	-0.361	0.0309742	0.386309	0.0240064	RAX	-0.106377	0.644507	0	0	0	0	0	0
cg17342064	Body	-0.360934	0.0310097	0.337319	0.0568873	ALOXE3	-0.0476344	0.857312	0	0	0	0	0	0
cg24144419	5'UTR	-0.360688	0.0311415	0.396285	0.0197123	PSD	-0.0471749	0.859047	0	0	0	0	0	0
cg17802949	Body	-0.360601	0.0311858	0.364144	0.0361856	CACNA1I	0.149346	0.482018	0	0	0	0	0	0
cg10067723		-0.360303	0.0313438	0.241914	0.199124	NA	NA	NA	0	0	0	0	0	0
cg23891360	TSS200	-0.360254	0.0313657	0.430025	0.00956325	TMEM132D	-0.0821042	0.734657	0	0	0	0	0	0
cg04672706	TSS200	-0.360004	0.031496	0.369838	0.032716	SOX17	0.0292748	0.914065	0	0	0	0	0	0
cg25782847	TSS200	-0.359969	0.031513	0.381286	0.0264109	C11orf88	-0.127443	0.564803	0	0	0	0	0	0
cg27064482	Body	-0.359917	0.031535	0.470523	0.00349039	MKL2	-0.122175	0.584218	0	0	0	0	0	0
cg26452868		-0.359313	0.0318706	0.422102	0.0114145	NA	NA	NA	0	0	0	0	0	0
cg14608156	Body	-0.358995	0.0320544	0.417917	0.012516	INS-IGF2	0.188891	0.346538	0	0	0	0	0	0
cg19594305	1stExon	-0.35895	0.0320814	0.370054	0.0325875	CHST8	0.149142	0.48289	0	0	0	0	0	0
cg23536473	1stExon	-0.358885	0.0321098	0.350965	0.0455009	FERD3L	0.0285735	0.916451	0	0	0	0	0	0
cg03059131	5'UTR	-0.358841	0.0321345	0.426749	0.0102854	FOXB1	-0.0629194	0.803344	0	0	0	0	0	0
cg05387519	TSS200	-0.358717	0.032198	0.398795	0.0187084	AGBL4	-0.130348	0.553918	0	0	0	0	0	0
cg14007067	TSS200	-0.358634	0.0322365	0.428213	0.00997073	SALL3	0.065504	0.793475	0	0	0	0	0	0
cg21189438	Body	-0.358581	0.0322722	0.337974	0.0563347	C9orf122	NA	NA	0	0	0	0	0	0
cg02503981		-0.358546	0.0322923	0.277553	0.131706	NA	NA	NA	0	0	0	0	0	0
cg06797533	TSS1500	-0.358111	0.0325369	0.402597	0.017294	PLIN2	-0.029286	0.91406	0	0	0	0	0	0
cg23473396		-0.357868	0.0326776	0.312406	0.0827158	NA	NA	NA	0	0	0	0	0	0
cg08608193	Body	-0.357594	0.0328327	0.377825	0.0281661	EPDR1	-0.158027	0.450734	0	0	0	0	0	0
cg05594525	Body	-0.357547	0.0328578	0.409158	0.0151291	FAM150A	0.246432	0.18522	0	0	0	0	0	0
cg25514273	1stExon	-0.357484	0.0328932	0.384121	0.0250162	KLHL1	-0.0234127	0.932789	0	0	0	0	0	0
cg11355215	TSS1500	-0.357424	0.0329262	0.362386	0.0373261	SNAP25	0.151273	0.474397	0	0	0	0	0	0
cg10491556	1stExon	-0.357354	0.0329711	0.37362	0.0305128	HMX3	0.00715692	0.980446	0	0	0	0	0	0
cg03943773	Body	-0.357297	0.0329986	0.356513	0.0413818	PITX2	0.276898	0.124528	0	0	0	0	0	0
cg22534145	TSS200	-0.35727	0.0330131	0.379579	0.0272658	SSTR4	-0.0224298	0.935778	0	0	0	0	0	0
cg09357740		-0.357142	0.0330917	0.35913	0.0395336	NA	NA	NA	0	0	0	0	0	0
cg11781306	Body	-0.356772	0.0333195	0.451424	0.00570547	PCDHA2	NA	NA	0	0	0	0	0	0
cg14239515	Body	-0.356763	0.0333237	0.418222	0.0124368	SPRED3	0.303274	0.0839987	0	0	0	0	0	0
cg05789704	TSS200	-0.356725	0.033345	0.380086	0.0270055	ADAM32	-0.0377023	0.888102	0	0	0	0	0	0
cg23806621	TSS200	-0.356542	0.0334472	0.405059	0.0164519	BHLHE23	0.0774025	0.751499	0	0	0	0	0	0
cg24370475	Body	-0.356472	0.0334919	0.282004	0.124539	FGF19	0.164386	0.428783	0	0	0	0	0	0
cg09968723	1stExon	-0.35631	0.0335867	0.337176	0.0570096	BAI1	0.0466937	0.8606	0	0	0	0	0	0
cg11558731	TSS1500	-0.356179	0.0336685	0.439386	0.0076701	MYH14	-0.0128479	0.963842	0	0	0	0	0	0
cg06367659	TSS200	-0.356108	0.0337139	0.329072	0.0646559	ADM2	-0.127097	0.566209	0	0	0	0	0	0
cg16202470		-0.356102	0.0337181	0.391661	0.0215955	NA	NA	NA	0	0	0	0	0	0
cg15179454		-0.355969	0.0337948	0.415009	0.0133501	NA	NA	NA	0	0	0	0	0	0
cg00674679		-0.355788	0.0338904	0.289951	0.112233	NA	NA	NA	0	0	0	0	0	0
cg12213811	Body	-0.355593	0.0340049	0.437817	0.00797379	SETD1B	-0.0274787	0.920126	0	0	0	0	0	0
cg26693467	Body	-0.355592	0.0340049	0.402232	0.0174332	EMX2OS	-0.0160812	0.9552	0	0	0	0	0	0
cg15531930	TSS1500	-0.355564	0.0340202	0.379104	0.0274961	NRCAM	0.284408	0.111449	0	0	0	0	0	0
cg07363697		-0.355332	0.0341436	0.378163	0.0279958	NA	NA	NA	0	0	0	0	0	0
cg08806153	TSS200	-0.355327	0.0341459	0.395918	0.0198589	HOXD11	-0.0261237	0.924552	0	0	0	0	0	0
cg01653005	TSS200	-0.355263	0.0341795	0.37546	0.0294697	PIK3R5	0.0783604	0.748679	0	0	0	0	0	0
cg14699728	5'UTR	-0.355087	0.0342654	0.423402	0.0110954	NPAS4	0.164527	0.428255	0	0	0	0	0	0
cg09727277		-0.355057	0.0342819	0.312654	0.0824353	NA	NA	NA	0	0	0	0	0	0
cg18424634	TSS200	-0.35496	0.0343289	0.377195	0.0285083	ZIC1	0.00661764	0.981803	0	0	0	0	0	0
cg24723331	5'UTR	-0.354923	0.0343509	0.340309	0.0542778	ST8SIA1	-0.0132927	0.962436	0	0	0	0	0	0
cg22372930	TSS1500	-0.354858	0.0343864	0.40102	0.0178801	PPP1R12C	0.182443	0.36719	0	0	0	0	0	0
cg11107212		-0.354562	0.0345503	0.425964	0.0104719	NA	NA	NA	0	0	0	0	0	0
cg02019774		-0.354485	0.0345946	0.377505	0.0283304	NA	NA	NA	0	0	0	0	0	0
cg00902104		-0.354393	0.0346449	0.363239	0.0367445	NA	NA	NA	0	0	0	0	0	0
cg11302943	TSS200	-0.354393	0.0346449	0.40453	0.0166243	CRTAC1	-0.142813	0.507289	0	0	0	0	0	0
cg10894483	Body	-0.354381	0.0346536	0.394257	0.0205089	SULT4A1	-0.196264	0.322883	0	0	0	0	0	0
cg04857420	TSS1500	-0.354366	0.034661	0.340038	0.0545366	TNFRSF11B	0.0098185	0.973088	0	0	0	0	0	0
cg11957400	Body	-0.354242	0.0347369	0.450803	0.00579587	CACNA2D4	0.162179	0.436035	0	0	0	0	0	0
cg08288406	TSS200	-0.354165	0.0347762	0.405683	0.0162398	PLK5P	NA	NA	0	0	0	0	0	0
cg20168230	1stExon	-0.354151	0.0347796	0.411449	0.014401	GRIK3	-0.00963979	0.97341	0	0	0	0	0	0
cg15980539	5'UTR	-0.353937	0.0349192	0.387058	0.0236451	ESR1	-0.119675	0.594094	1	0	0	0	0	wellknown
cg08843809	TSS200	-0.353897	0.0349402	0.364956	0.0356669	FBXO39	0.408196	0.0117678	0	0	0	0	0	0
cg19267861	TSS200	-0.353225	0.0353544	0.371445	0.0317576	MIR124-3	-0.0578419	0.820698	0	0	0	0	0	0
cg14097304	Body	-0.352966	0.0355152	0.353211	0.0437987	MNX1	-0.0206864	0.941282	0	0	0	0	0	0
cg16556145	1stExon	-0.352813	0.0356088	0.389318	0.0226241	CLDN10	-0.107962	0.638997	0	0	0	0	0	0
cg07147166		-0.352487	0.0358057	0.386513	0.0239065	NA	NA	NA	0	0	0	0	0	0
cg26228241	1stExon	-0.352238	0.0359656	0.384604	0.0247989	GNPNAT1	-0.380503	0.0212002	0	0	0	0	0	0
cg04541474	5'UTR	-0.352234	0.0359693	0.45553	0.00515304	RNF220	0.38899	0.0178713	0	0	0	0	0	0
cg12827262	Body	-0.352219	0.0359764	0.342115	0.0527161	TULP1	-0.102839	0.658389	0	0	0	0	0	0
cg15427234	Body	-0.352116	0.0360349	0.381252	0.0264275	SLC5A5	0.138041	0.525448	1	0	0	0	0	0
cg09053680	1stExon	-0.351982	0.0361068	0.383244	0.0254493	UTF1	0.336296	0.0490097	0	0	0	0	0	0
cg12187586		-0.351955	0.036121	0.358159	0.0402043	NA	NA	NA	0	0	0	0	0	0
cg00790395	Body	-0.351837	0.0361869	0.356735	0.0412257	CYP26C1	0.302826	0.0846102	0	0	0	0	0	0
cg11463271	TSS200	-0.351803	0.0362058	0.398548	0.0187957	DOK3	0.0670991	0.788269	0	0	0	0	0	0
cg15129307	TSS200	-0.351644	0.0362971	0.402265	0.0174213	KCNC3	-0.192433	0.335082	0	0	0	0	0	0
cg01672943	TSS1500	-0.351602	0.0363245	0.396778	0.0195159	PAX9	0.290534	0.102032	0	0	0	0	0	0
cg14250833	TSS200	-0.351484	0.0363925	0.364084	0.0362307	GCM2	-0.149493	0.481576	0	0	0	0	0	0
cg12690148	TSS1500	-0.351467	0.0364035	0.384519	0.0248431	FOXD3	0.133933	0.541064	0	0	0	0	0	0
cg21161253	5'UTR	-0.35125	0.0365304	0.406198	0.0160753	BHLHE23	0.0564779	0.826275	0	0	0	0	0	0
cg04887494	Body	-0.351151	0.0365894	0.34544	0.0498752	JSRP1	0.0145531	0.959005	0	0	0	0	0	0
cg12005098	TSS200	-0.351076	0.0366316	0.379073	0.0275134	SLC16A12	0.0131515	0.963024	0	0	0	0	0	0
cg05178576	Body	-0.351033	0.0366526	0.393409	0.0208752	ADAMTS18	-0.149403	0.481931	0	0	0	0	0	0
cg16848524	Body	-0.350963	0.0366932	0.428753	0.00985225	KIAA1688	NA	NA	0	0	0	0	0	0
cg11891393	TSS200	-0.350877	0.0367535	0.426609	0.0103226	SIM1	0.00733841	0.98005	0	0	0	0	0	0
cg16617910	TSS1500	-0.350779	0.0368079	0.380092	0.0270041	CALCR	-0.13494	0.536925	0	0	0	0	0	0
cg14707162	TSS1500	-0.350747	0.0368239	0.326487	0.0672526	PLEKHA7	-0.282131	0.115175	0	0	0	0	0	0
cg22846914		-0.350305	0.0370788	0.355814	0.0418804	NA	NA	NA	0	0	0	0	0	0
cg04642759	TSS1500	-0.350181	0.0371547	0.329032	0.0646902	SLITRK2	-0.270588	0.135504	0	0	0	0	0	0
cg18177414		-0.350135	0.0371849	0.38139	0.0263658	NA	NA	NA	0	0	0	0	0	0
cg04589674	TSS200	-0.350107	0.0372059	0.354597	0.0427949	HTRA4	-0.0908496	0.703505	0	0	0	0	0	0
cg07962338		-0.349804	0.0373894	0.395698	0.019953	NA	NA	NA	0	0	0	0	0	0
cg02946518	Body	-0.34954	0.0375798	0.416054	0.0130423	ADAMTS2	0.0888121	0.711449	0	0	0	0	0	0
cg15415452		-0.34953	0.0375819	0.354107	0.043154	NA	NA	NA	0	0	0	0	0	0
cg00584238	Body	-0.349476	0.0376129	0.317795	0.0765471	LOC153328	NA	NA	0	0	0	0	0	0
cg16501308	Body	-0.349312	0.0377222	0.348861	0.0471345	KLHL14	-0.0937405	0.692335	0	0	0	0	0	0
cg08475953	Body	-0.349275	0.0377438	0.399011	0.0186283	COL23A1	-0.17889	0.378999	0	0	0	0	0	0
cg16130802	Body	-0.34899	0.0379281	0.322922	0.0710096	BCL9L	-0.0749549	0.760076	0	0	0	0	0	0
cg16646024		-0.348977	0.0379362	0.295383	0.104511	NA	NA	NA	0	0	0	0	0	0
cg08133486	TSS200	-0.348941	0.0379527	0.397252	0.0193126	SIM1	-0.0351331	0.896036	0	0	0	0	0	0
cg00885606		-0.3489	0.0379743	0.357308	0.0408144	NA	NA	NA	0	0	0	0	0	0
cg07480647	Body	-0.34876	0.0380592	0.282545	0.123716	GPR153	0.062272	0.805518	0	0	0	0	0	0
cg05270634	1stExon	-0.348591	0.0381679	0.366131	0.0349267	RND2	-0.0238912	0.931133	0	0	0	0	0	0
cg24611446		-0.348547	0.0381931	0.421763	0.0115039	NA	NA	NA	0	0	0	0	0	0
cg11409998	TSS200	-0.348406	0.0382881	0.337694	0.0565772	SOX3	0.239071	0.203411	0	0	0	0	0	0
cg11416384	1stExon	-0.348299	0.0383487	0.348062	0.0477434	KIAA1239	-0.156774	0.454792	0	0	0	0	0	0
cg09300856	Body	-0.348215	0.0383856	0.346512	0.0489998	NAGS	0.172327	0.40105	0	0	0	0	0	0
cg25024074	1stExon	-0.348081	0.0384648	0.393385	0.0208855	ITGA4	-0.100827	0.665751	0	0	0	0	0	0
cg14037837	5'UTR	-0.347806	0.0386294	0.375699	0.0293431	PAX6	0.325443	0.0589316	0	0	0	0	0	0
cg24530250	TSS1500	-0.347595	0.0387696	0.352279	0.0445085	PHOX2A	0.111861	0.623917	0	0	0	0	0	0
cg17331296	1stExon	-0.347568	0.038787	0.426555	0.0103373	ANK1	0.201011	0.30826	0	0	0	0	0	0
cg01873311		-0.347536	0.0388065	0.360742	0.0384334	NA	NA	NA	0	0	0	0	0	0
cg08957069		-0.347322	0.0389425	0.33892	0.0554855	NA	NA	NA	0	0	0	0	0	0
cg11846956	Body	-0.347255	0.0389842	0.2857	0.11878	KLK10	0.0166866	0.953291	0	0	0	0	epithelial	0
cg01718322		-0.346859	0.0392578	0.405449	0.0163266	NA	NA	NA	0	0	0	0	0	0
cg00977827		-0.346642	0.0394	0.276676	0.133065	NA	NA	NA	0	0	0	0	0	0
cg16800111		-0.346551	0.0394548	0.353365	0.0436978	NA	NA	NA	0	0	0	0	0	0
cg01281157	TSS200	-0.34654	0.0394598	0.38983	0.0223975	GRM6	0.0875776	0.716161	0	0	0	0	0	0
cg13537915		-0.346236	0.0396654	0.43135	0.00927754	NA	NA	NA	0	0	0	0	0	0
cg24928391	TSS200	-0.346072	0.0397628	0.389659	0.0224768	SOX17	-0.134255	0.539892	0	0	0	0	0	0
cg24403845	TSS200	-0.345968	0.0398387	0.419216	0.0121583	SORCS1	0.124747	0.574548	0	0	0	0	0	0
cg23774356	TSS200	-0.345923	0.0398695	0.435301	0.00844502	GSC2	-0.0698708	0.777336	0	0	0	0	0	0
cg11229543	TSS1500	-0.345826	0.0399322	0.38102	0.026547	PRDM16	-0.0545391	0.832706	0	0	0	0	0	0
cg09725213	5'UTR	-0.345534	0.0401203	0.333271	0.060584	PABPC5	-0.164337	0.428919	0	0	0	0	0	0
cg21174055	TSS200	-0.345357	0.0402438	0.3867	0.0238229	LHX3	-0.0677315	0.785998	0	0	0	0	0	0
cg00001747		-0.345311	0.0402682	0.373542	0.030561	NA	NA	NA	0	0	0	0	0	0
cg04804618	Body	-0.345211	0.0403373	0.374073	0.0302612	EBF3	-0.0189599	0.946444	0	0	0	0	0	0
cg15856055	5'UTR	-0.345124	0.040393	0.257208	0.167688	TUBGCP2	-0.217079	0.262128	0	0	0	0	0	0
cg09500443	5'UTR	-0.344746	0.0406474	0.341611	0.0531471	SCGB3A1	0.0932919	0.694123	0	0	0	0	0	0
cg12598635	5'UTR	-0.344712	0.0406703	0.421296	0.0116168	CPLX1	0.0581881	0.819473	0	0	0	0	0	0
cg06829893	TSS200	-0.344692	0.0406766	0.358843	0.0397269	ABHD1	-0.185062	0.358744	0	0	0	0	0	0
cg27279991	Body	-0.34462	0.0407213	0.426352	0.0103825	AP3B2	-0.0698683	0.777336	0	0	0	0	0	0
cg23052568		-0.344606	0.0407291	0.34895	0.0470525	NA	NA	NA	0	0	0	0	0	0
cg13692446		-0.3445	0.0408	0.344218	0.0509045	NA	NA	NA	0	0	0	0	0	0
cg04359584		-0.344425	0.0408564	0.316992	0.0774465	NA	NA	NA	0	0	0	0	0	0
cg06923531	TSS1500	-0.344323	0.0409274	0.360267	0.0387599	PKN1	0.0796929	0.743539	0	0	0	0	0	0
cg05372730		-0.344233	0.0409814	0.350742	0.0456847	NA	NA	NA	0	0	0	0	0	0
cg15613420	TSS1500	-0.344188	0.0410089	0.387094	0.0236309	H2AFY	-0.0741455	0.761984	0	0	0	0	0	0
cg17760405		-0.343767	0.0412833	0.395589	0.0200002	NA	NA	NA	0	0	0	0	0	0
cg09626894	TSS1500	-0.343526	0.0414377	0.340936	0.0536963	CFTR	0.116405	0.607852	1	0	0	0	0	0
cg05951576	TSS1500	-0.343495	0.0414571	0.37066	0.0322162	PYY	0.0735767	0.764207	0	0	0	0	0	0
cg14509967	Body	-0.343465	0.041474	0.336901	0.0572716	LOC404266	NA	NA	0	0	0	0	0	0
cg04711162	1stExon	-0.343392	0.0415237	0.368225	0.0336813	VSTM2B	-0.0376338	0.888341	0	0	0	0	0	0
cg08722774		-0.343185	0.0416657	0.393244	0.02094	NA	NA	NA	0	0	0	0	0	0
cg08645670	1stExon	-0.343147	0.0416829	0.378941	0.0275831	FOXL1	0.296986	0.0924114	0	0	0	0	0	0
cg14147498		-0.343043	0.0417505	0.329504	0.0642403	NA	NA	NA	0	0	0	0	0	0
cg17525428	Body	-0.342806	0.0419258	0.338066	0.056269	SHANK1	0.19453	0.328068	0	0	0	0	0	0
cg00397673	1stExon	-0.342419	0.0422	0.373399	0.0306482	RAX	-0.087739	0.715643	0	0	0	0	0	0
cg18465484	TSS1500	-0.342335	0.0422615	0.381111	0.0264969	CPAMD8	-0.0809795	0.738486	0	0	0	0	0	0
cg09334277		-0.342274	0.0423091	0.347242	0.0484269	NA	NA	NA	0	0	0	0	0	0
cg23163644	5'UTR	-0.342245	0.04233	0.306016	0.0904148	TCEAL2	-0.0993329	0.671155	0	0	0	0	0	0
cg01783662	Body	-0.34222	0.0423433	0.298524	0.100193	SOX2OT	NA	NA	0	0	0	0	0	0
cg02656891	5'UTR	-0.342211	0.0423498	0.353358	0.0436979	C1orf94	0.0553032	0.83026	0	0	0	0	0	0
cg13699065		-0.342107	0.0424246	0.332425	0.0613895	NA	NA	NA	0	0	0	0	0	0
cg14073722	1stExon	-0.342059	0.0424629	0.437423	0.00805204	CA10	0.0368716	0.890753	0	0	0	0	0	0
cg20498414	TSS1500	-0.341937	0.0425559	0.373373	0.0306645	RIMS4	0.102844	0.65838	0	0	0	0	0	0
cg26817217	5'UTR	-0.341897	0.0425842	0.414512	0.0135065	TOX3	-0.216144	0.264578	0	0	0	0	0	0
cg16589830		-0.3418	0.0426525	0.392035	0.0214247	NA	NA	NA	0	0	0	0	0	0
cg23335460	TSS200	-0.341699	0.0427224	0.395734	0.0199387	CRTAC1	-0.213677	0.270992	0	0	0	0	0	0
cg06982473	Body	-0.341673	0.0427403	0.318169	0.076137	MARK2	0.118019	0.601149	0	0	0	0	0	0
cg08112724	Body	-0.341616	0.0427752	0.257193	0.167714	KCNK10	-0.247425	0.182975	0	0	0	0	0	0
cg13721881	Body	-0.341613	0.042776	0.24788	0.186446	CACNA1B	-0.0358381	0.894056	0	0	0	0	0	0
cg01859340		-0.341595	0.0427868	0.336516	0.057624	NA	NA	NA	0	0	0	0	0	0
cg25260137		-0.341554	0.0428131	0.30427	0.0925807	NA	NA	NA	0	0	0	0	0	0
cg03738247		-0.341496	0.0428538	0.298507	0.100213	NA	NA	NA	0	0	0	0	0	0
cg11023900		-0.341492	0.0428538	0.352402	0.0444068	NA	NA	NA	0	0	0	0	0	0
cg19949955		-0.341323	0.0429623	0.293953	0.106484	NA	NA	NA	0	0	0	0	0	0
cg22488256	TSS200	-0.341139	0.0430847	0.379422	0.0273322	PDE4B	-0.0193513	0.945545	0	0	0	0	0	0
cg23815582	5'UTR	-0.341006	0.0431726	0.33943	0.0550348	SLC30A10	-0.0918207	0.69978	0	0	0	0	0	0
cg18529845	TSS200	-0.340895	0.043243	0.436348	0.00825068	SRD5A2	-0.0821162	0.734619	0	0	0	0	0	0
cg04529785	5'UTR	-0.340708	0.0433894	0.403504	0.0169801	NOS1	-0.0435252	0.869838	0	0	0	0	0	0
cg15384598	Body	-0.340356	0.0436165	0.339556	0.0549329	JPH4	-0.0290921	0.914665	0	0	0	0	0	0
cg02649849		-0.340266	0.0436806	0.344375	0.0507684	NA	NA	NA	0	0	0	0	0	0
cg14338916		-0.340202	0.0437265	0.320561	0.0734848	NA	NA	NA	0	0	0	0	0	0
cg05863587	TSS200	-0.340009	0.0438633	0.356009	0.0417435	CALY	-0.102359	0.660032	0	0	0	0	0	0
cg24213567	Body	-0.33984	0.0440013	0.401112	0.0178483	ZNF702P	-0.302199	0.085483	0	0	0	0	0	0
cg17107364	TSS1500	-0.339734	0.0440707	0.39339	0.020883	BHLHE22	-0.325672	0.0586837	0	0	0	0	0	0
cg21250356		-0.33956	0.0441986	0.356281	0.0415622	NA	NA	NA	0	0	0	0	0	0
cg01820213	Body	-0.339439	0.0442906	0.339354	0.0551069	KIF26A	-0.0209671	0.940454	0	0	0	0	0	0
cg04025150	5'UTR	-0.33938	0.0443346	0.341806	0.0529813	C1orf94	-0.0429839	0.871443	0	0	0	0	0	0
cg06535993	TSS200	-0.33937	0.04434	0.380433	0.0268353	APBB1IP	-0.404651	0.0127396	0	0	0	0	0	0
cg24396691	1stExon	-0.33934	0.0443651	0.374769	0.029872	SLC30A10	-0.0242716	0.930209	0	0	0	0	0	0
cg00009292		-0.339326	0.0443737	0.370152	0.0325249	NA	NA	NA	0	0	0	0	0	0
cg05942574	TSS1500	-0.33917	0.0444864	0.359864	0.0390326	CACNA1G	-0.10586	0.646455	0	0	0	0	0	0
cg09034795	3'UTR	-0.339167	0.0444889	0.328156	0.0655743	MARK2	0.129416	0.557562	0	0	0	0	0	0
cg21460020	TSS1500	-0.339028	0.0445895	0.374696	0.0299084	NMBR	0.00120642	0.997015	0	0	0	0	0	0
cg15616310	Body	-0.339	0.0446031	0.360349	0.0387021	AMOTL1	-0.359393	0.0320368	0	0	0	0	0	0
cg03877267		-0.338989	0.0446049	0.41844	0.0123716	NA	NA	NA	0	0	0	0	0	0
cg09307564	TSS1500	-0.338545	0.0448995	0.387615	0.0234068	SFTA3	-0.0575558	0.821925	0	0	0	0	0	0
cg04287191	1stExon	-0.338415	0.0449949	0.342223	0.0526194	RENBP	0.16577	0.423828	0	0	0	0	0	0
cg13491462		-0.338362	0.0450333	0.302184	0.0952639	NA	NA	NA	0	0	0	0	0	0
cg27406975		-0.338334	0.0450541	0.36929	0.0330428	NA	NA	NA	0	0	0	0	0	0
cg13354250		-0.338119	0.0452133	0.332562	0.0612591	NA	NA	NA	0	0	0	0	0	0
cg27651243	Body	-0.338109	0.0452214	0.32622	0.0675476	MNX1	-0.0776284	0.750826	0	0	0	0	0	0
cg10741283	5'UTR	-0.338107	0.0452218	0.400546	0.0180564	KLC3	0.106725	0.643162	0	0	0	0	0	0
cg21287054	Body	-0.337999	0.0453115	0.350939	0.0455207	TTYH1	0.0284902	0.916723	0	0	0	0	0	0
cg04597433	TSS200	-0.337649	0.0455598	0.305009	0.0916631	DRD5	-0.0196327	0.944548	0	0	0	0	0	0
cg14179389	Body	-0.337628	0.045574	0.372066	0.0314054	GFI1	0.250447	0.176408	0	0	0	0	0	0
cg02948476	Body	-0.337563	0.045623	0.341489	0.0532356	GSC	0.0211719	0.940014	0	0	0	0	mesenchymal	0
cg11342452	TSS1500	-0.337536	0.0456403	0.398367	0.0188635	NKX6-2	-0.118189	0.600403	0	0	0	0	0	0
cg18782604	Body	-0.337333	0.0457881	0.414526	0.0135042	SIM1	-0.00517769	0.985738	0	0	0	0	0	0
cg00527489		-0.337328	0.0457913	0.363071	0.0368557	NA	NA	NA	0	0	0	0	0	0
cg08994384		-0.337265	0.0458349	0.334552	0.0594135	NA	NA	NA	0	0	0	0	0	0
cg13776285	Body	-0.337058	0.0459798	0.329913	0.0638858	NR2E1	-0.170852	0.406293	0	0	0	0	0	0
cg04222582	Body	-0.336772	0.0462064	0.37579	0.0292937	DUOX2	0.126891	0.566942	0	0	0	0	0	0
cg18639233	TSS200	-0.336461	0.0464493	0.377295	0.0284527	SIX6	-0.00402435	0.98915	0	0	0	0	0	0
cg16519587		-0.336329	0.0465474	0.336702	0.0574598	NA	NA	NA	0	0	0	0	0	0
cg26608174	TSS1500	-0.336297	0.0465774	0.369758	0.032753	MIR196A1	0.149564	0.481286	0	0	0	0	0	0
cg02746725	Body	-0.336258	0.0466092	0.35254	0.044297	HOXD1	-0.0654596	0.793673	0	0	0	0	0	0
cg01082843	1stExon	-0.336137	0.0466899	0.368908	0.0332632	UNC80	-0.0213083	0.939607	0	0	0	0	0	0
cg14493920		-0.336056	0.0467456	0.284577	0.120572	NA	NA	NA	0	0	0	0	0	0
cg06943420	TSS1500	-0.336013	0.0467824	0.34651	0.0490004	MMP23A	-0.188048	0.348968	0	0	0	0	0	0
cg23695707	3'UTR	-0.335949	0.04683	0.349675	0.0464954	GSC	0.00694029	0.980946	0	0	0	0	mesenchymal	0
cg24779941	TSS1500	-0.335837	0.0469237	0.386168	0.0240651	CDC42BPB	0.217679	0.260433	0	0	0	0	0	0
cg12142521	5'UTR	-0.335764	0.046984	0.305509	0.0910538	ACOXL	-0.0755224	0.758404	0	0	0	0	0	0
cg25124276	Body	-0.335699	0.0470326	0.395732	0.0199387	LOC100128811	NA	NA	0	0	0	0	0	0
cg22336004	TSS200	-0.335378	0.0472653	0.381423	0.0263518	PDE4B	-0.143235	0.505941	0	0	0	0	0	0
cg09359907	TSS200	-0.335378	0.0472653	0.388286	0.0230928	PIK3R5	0.0666037	0.790068	0	0	0	0	0	0
cg26077100	1stExon	-0.335368	0.0472714	0.373475	0.0306089	SOX7	0.0687837	0.781797	0	0	0	0	0	0
cg04883903	5'UTR	-0.335166	0.0474045	0.418028	0.0124874	NOS1	0.0306997	0.909266	0	0	0	0	0	0
cg24131748	TSS200	-0.334893	0.0476068	0.370017	0.03261	COCH	-0.0856808	0.722766	0	0	0	0	0	0
cg23688510	1stExon	-0.334883	0.0476138	0.361108	0.0382136	T	0.0255285	0.926257	0	0	0	0	0	0
cg16850173	5'UTR	-0.334758	0.0477044	0.300496	0.0975495	GRIN1	-0.0180962	0.949278	0	0	0	0	0	0
cg00991875		-0.334659	0.0477805	0.426922	0.0102497	NA	NA	NA	0	0	0	0	0	0
cg18384778		-0.334303	0.0480416	0.383299	0.0254216	NA	NA	NA	0	0	0	0	0	0
cg02119792		-0.33426	0.0480789	0.352167	0.044587	NA	NA	NA	0	0	0	0	0	0
cg21477176	3'UTR	-0.334182	0.0481402	0.364976	0.0356514	CACNG7	-0.110911	0.627368	0	0	0	0	0	0
cg17525418	Body	-0.334111	0.0481955	0.382888	0.0256381	ACTR2	0.273872	0.129661	0	0	0	0	0	0
cg12348588	Body	-0.333758	0.0484642	0.381194	0.0264578	BTBD17	0.0142765	0.959875	0	0	0	0	0	0
cg02283485	Body	-0.333663	0.0485361	0.307415	0.0887023	ZMIZ1	0.421263	0.00874336	0	0	0	0	0	0
cg12821539		-0.333451	0.0486943	0.326812	0.0669173	NA	NA	NA	0	0	0	0	0	0
cg16898239	TSS1500	-0.333089	0.0489685	0.348409	0.0474652	GALR2	0.0652619	0.79431	0	0	0	0	0	0
cg27049766	5'UTR	-0.333065	0.0489854	0.396647	0.0195676	ZNF154	-0.571359	0.000106391	0	0	0	0	0	0
cg11702639		-0.332875	0.0491228	0.30521	0.0914123	NA	NA	NA	0	0	0	0	0	0
cg13223402	1stExon	-0.332858	0.0491346	0.387206	0.0235845	KCNK12	0.195691	0.324374	0	0	0	0	0	0
cg09481404		-0.332803	0.0491787	0.350632	0.045775	NA	NA	NA	0	0	0	0	0	0
cg05376374	TSS200	-0.332782	0.0491942	0.431433	0.00926147	MIR129-2	0.0664784	0.790446	0	0	0	0	0	0
cg27639620	5'UTR	-0.33278	0.0491954	0.328003	0.0657355	TSPAN4	-0.0642081	0.798257	0	0	0	0	0	0
cg09854003		-0.332578	0.0493544	0.318271	0.0760248	NA	NA	NA	0	0	0	0	0	0
cg14260073	Body	-0.332281	0.049582	0.313345	0.081646	SLC35D3	-0.0229529	0.933984	0	0	0	0	0	0
cg01246835		-0.33212	0.0496972	0.369511	0.0329181	NA	NA	NA	0	0	0	0	0	0
cg06551997	Body	-0.332043	0.049754	0.352312	0.0444811	SLFN12L	0.237324	0.207605	0	0	0	0	0	0
cg27649239	Body	-0.331722	0.0500286	0.370876	0.0320931	LBXCOR1	NA	NA	0	0	0	0	0	0
cg09555367	Body	-0.331609	0.0501126	0.35024	0.0460553	EMX2	-0.122712	0.582355	0	0	0	0	0	0
cg10162691	1stExon	-0.331447	0.0502293	0.361309	0.0380676	RND2	-0.0984305	0.674405	0	0	0	0	0	0
cg18301891	TSS1500	-0.331205	0.0503899	0.376479	0.0288996	DIO3	-0.0874071	0.716552	1	0	0	0	0	0
cg11393847	TSS200	-0.33119	0.0504025	0.347828	0.0479416	HCK	-0.0963223	0.682309	0	0	0	0	0	0
cg04733537	TSS1500	-0.331179	0.0504097	0.388969	0.0227884	TMEM132D	-0.0629643	0.80325	0	0	0	0	0	0
cg14944647	TSS200	-0.331145	0.050433	0.37122	0.0318778	MIR129-2	-0.0988957	0.672726	0	0	0	0	0	0
cg17721710	1stExon	-0.331091	0.0504807	0.362482	0.0372687	SLC30A10	-0.0153769	0.956712	0	0	0	0	0	0
cg20084504		-0.330395	0.0510343	0.351266	0.0452757	NA	NA	NA	0	0	0	0	0	0
cg14603098	TSS1500	-0.330309	0.0511051	0.358441	0.0400074	ACCN1	NA	NA	0	0	0	0	0	0
cg17508991	TSS1500	-0.330299	0.0511136	0.366022	0.0349916	HCK	-0.140354	0.516737	0	0	0	0	0	0
cg05462543	1stExon	-0.329947	0.051377	0.38666	0.0238379	EN2	-0.0983657	0.674601	0	0	0	0	0	0
cg05238769	Body	-0.329945	0.0513776	0.414714	0.0134443	OLIG2	0.176901	0.385525	0	0	0	0	0	0
cg09593184		-0.329856	0.0514389	0.358086	0.0402545	NA	NA	NA	0	0	0	0	0	0
cg24461052		-0.329812	0.051476	0.378904	0.027602	NA	NA	NA	0	0	0	0	0	0
cg14930075	1stExon	-0.329586	0.051647	0.384733	0.024742	KCNK9	-0.111927	0.623683	0	0	0	0	0	0
cg13678973	Body	-0.329522	0.0517005	0.348254	0.0475909	ELAVL4	-0.199364	0.313379	0	0	0	0	0	0
cg05016408	TSS200	-0.329195	0.0519653	0.377373	0.0284077	LOC134466	NA	NA	0	0	0	0	0	0
cg07860673	Body	-0.32919	0.0519682	0.364427	0.0360007	PDX1	0.0670344	0.788498	0	0	0	0	0	0
cg08252579	TSS1500	-0.329186	0.0519691	0.41241	0.0141092	FEZF2	-0.183254	0.364971	0	0	0	0	0	0
cg07918545	1stExon	-0.328779	0.0523171	0.369029	0.0331998	FOXI2	-0.0795166	0.744126	0	0	0	0	0	0
cg12628145	TSS200	-0.328646	0.0524222	0.365719	0.035179	SLC9A3	0.0564112	0.826483	0	0	0	0	0	0
cg15651925		-0.328635	0.0524298	0.408174	0.0154398	NA	NA	NA	0	0	0	0	0	0
cg21962423		-0.328561	0.0524892	0.381012	0.0265508	NA	NA	NA	0	0	0	0	0	0
cg26124318	1stExon	-0.327857	0.0530751	0.386711	0.0238168	ADAM32	0.0343794	0.898169	0	0	0	0	0	0
cg12506930	TSS200	-0.327775	0.0531403	0.401014	0.0178825	ZNF154	-0.500927	0.00106586	0	0	0	0	0	0
cg23511613	TSS1500	-0.327662	0.0532257	0.379903	0.0270948	FOXI3	0.10247	0.659803	0	0	0	0	0	0
cg16172814	5'UTR	-0.327551	0.0533139	0.37826	0.0279461	OGDHL	-0.246703	0.184534	0	0	0	0	0	0
cg22049569	1stExon	-0.327504	0.0533584	0.387619	0.0234055	CACNG8	0.113044	0.619894	0	0	0	0	0	0
cg13071185	5'UTR	-0.3274	0.0534327	0.346612	0.0489163	TSPAN4	0.00735721	0.98005	0	0	0	0	0	0
cg06550340	TSS200	-0.327317	0.0535059	0.404629	0.0165935	BHLHE23	-0.0553779	0.830112	0	0	0	0	0	0
cg22346124	1stExon	-0.327253	0.0535609	0.379473	0.0273076	ASCL2	0.157038	0.453839	1	0	0	0	0	0
cg10071824	TSS200	-0.326896	0.0538488	0.395659	0.0199677	GSX1	0.0874261	0.7165	0	0	0	0	0	0
cg13480357	TSS200	-0.326677	0.0540422	0.347401	0.0483044	CCDC108	-0.0938604	0.691874	0	0	0	0	0	0
cg25861340	TSS200	-0.326373	0.0542853	0.364558	0.0359201	SLC9A3	0.0239873	0.930991	0	0	0	0	0	0
cg20145692	Body	-0.326179	0.0544541	0.347451	0.0482578	COL9A2	-0.198923	0.314818	0	0	0	0	0	0
cg26354493	Body	-0.326118	0.0545012	0.365174	0.0355439	FSD1	0.190556	0.341108	0	0	0	0	0	0
cg22108563	TSS200	-0.325998	0.0545952	0.372651	0.0310602	DOK3	0.0444468	0.867286	0	0	0	0	0	0
cg03238797	1stExon	-0.325611	0.0549131	0.405129	0.0164277	ADAMTS18	-0.0752221	0.759163	0	0	0	0	0	0
cg20457732		-0.325301	0.0551462	0.375223	0.0296071	NA	NA	NA	0	0	0	0	0	0
cg18104919	TSS200	-0.325264	0.0551764	0.376569	0.0288507	C5orf49	-0.187417	0.351074	0	0	0	0	0	0
cg09005679	TSS200	-0.324939	0.0554372	0.363186	0.0367792	EDN3	0.0885459	0.712666	0	0	0	0	0	0
cg08776832	TSS1500	-0.324925	0.0554495	0.360746	0.0384318	NRG1	0.282137	0.115175	0	0	0	0	0	0
cg11334771	TSS200	-0.324736	0.0556049	0.40287	0.0172008	PHOX2A	0.0779522	0.749966	0	0	0	0	0	0
cg04569082		-0.324697	0.0556342	0.349245	0.0468162	NA	NA	NA	0	0	0	0	0	0
cg01369750		-0.324311	0.05597	0.351194	0.0453326	NA	NA	NA	0	0	0	0	0	0
cg01546243	1stExon	-0.323563	0.0566418	0.351797	0.0448749	TMEM30B	-0.199328	0.313426	0	0	0	0	epithelial	wellknown
cg17397150		-0.323432	0.0567576	0.373629	0.0305128	NA	NA	NA	0	0	0	0	0	0
cg10188823	5'UTR	-0.323286	0.0568726	0.37728	0.0284606	NEFH	0.0723806	0.768389	0	0	0	0	0	0
cg13777844	1stExon	-0.322765	0.0573097	0.371334	0.0318097	ONECUT3	0.0586116	0.818038	0	0	0	0	0	0
cg24797840	Body	-0.322446	0.05759	0.352571	0.0442781	FLJ45983	-0.0023707	0.994206	0	0	0	0	0	0
cg22650617	1stExon	-0.322444	0.0575912	0.347269	0.0484011	FIGLA	0.0443766	0.867569	0	0	0	0	0	0
cg08876932	TSS1500	-0.32226	0.0577638	0.362282	0.0373961	PHOX2A	-0.0288331	0.91558	0	0	0	0	0	0
cg26386852	Body	-0.322192	0.0578236	0.387229	0.0235716	CELSR3	0.637955	7.18411e-06	0	0	0	0	0	0
cg25143235	Body	-0.321972	0.0580059	0.352903	0.0440188	CHD5	0.536101	0.000345756	0	0	0	0	0	0
cg04213841		-0.32164	0.0582756	0.384131	0.0250111	NA	NA	NA	0	0	0	0	0	0
cg24765748	Body	-0.321219	0.0586502	0.348978	0.0470333	GPRC5A	-0.302499	0.0850925	0	0	0	0	0	0
cg20870512	TSS200	-0.321102	0.0587459	0.37078	0.0321458	UNCX	-0.0910242	0.702838	0	0	0	0	0	0
cg02232839		-0.320886	0.0589367	0.369928	0.0326613	NA	NA	NA	0	0	0	0	0	0
cg27619163	Body	-0.320678	0.059131	0.349057	0.0469631	ALOX12B	0.353034	0.0361624	0	0	0	0	0	0
cg01562385	TSS200	-0.320573	0.0592321	0.348305	0.0475495	AP1M2	-0.173879	0.39569	0	0	0	0	epithelial	0
cg02604524	1stExon	-0.320422	0.0593704	0.353584	0.0435475	CCDC48	-0.144337	0.501936	0	0	0	0	0	0
cg01200640		-0.320407	0.0593867	0.36736	0.0342282	NA	NA	NA	0	0	0	0	0	0
cg22356339	1stExon	-0.320074	0.0596855	0.386688	0.0238268	ASCL1	-0.0406285	0.878967	0	0	0	0	0	0
cg05506986	Body	-0.319916	0.0598357	0.38425	0.0249711	CDCA7	0.0966384	0.681229	0	0	0	0	0	0
cg14492293	Body	-0.319871	0.0598634	0.366832	0.0345241	LHX3	-0.0367765	0.891007	0	0	0	0	0	0
cg16707405	TSS200	-0.319809	0.0599165	0.364683	0.0358427	CDO1	-0.110616	0.628535	0	0	0	0	0	0
cg10375078		-0.319465	0.0602056	0.36036	0.0386961	NA	NA	NA	0	0	0	0	0	0
cg10386483	TSS1500	-0.319463	0.0602069	0.388083	0.023181	GJD2	-0.290161	0.10265	0	0	0	0	0	0
cg09775582	1stExon	-0.3193	0.0603593	0.349196	0.0468625	TBX21	-0.0396236	0.882067	0	0	0	0	0	0
cg02318629	1stExon	-0.319052	0.0605902	0.394046	0.0206039	KCNK12	-0.119997	0.592846	0	0	0	0	0	0
cg26836696		-0.318715	0.0609118	0.352186	0.0445735	NA	NA	NA	0	0	0	0	0	0
cg26330510		-0.31851	0.0610859	0.372103	0.0313819	NA	NA	NA	0	0	0	0	0	0
cg24124443	TSS1500	-0.318127	0.0614237	0.399187	0.0185498	BTBD11	0.200924	0.308529	0	0	0	0	0	0
cg05997350	TSS1500	-0.317923	0.0615897	0.395332	0.0200976	SLC18A3	0.176775	0.385861	0	0	0	0	0	0
cg10662093	TSS200	-0.317307	0.0621473	0.377556	0.0283036	PPP1R14A	0.0730037	0.766171	0	0	0	0	0	0
cg02776658	Body	-0.317175	0.0622766	0.346222	0.0492289	MAG	-0.0829153	0.732236	0	0	0	0	0	0
cg16232126	1stExon	-0.316863	0.0625736	0.383085	0.0255308	SLC5A7	-0.198602	0.315683	0	0	0	0	0	0
cg02026062	Body	-0.316667	0.062758	0.362692	0.0371119	FAM162B	0.0568498	0.82491	0	0	0	0	0	0
cg12894449	Body	-0.316591	0.0628169	0.378906	0.027602	EMX2OS	0.0178077	0.950279	0	0	0	0	0	0
cg01697794	Body	-0.31656	0.0628483	0.378622	0.0277614	DLG4	0.189432	0.344655	0	0	0	0	0	0
cg20809378		-0.316052	0.0633256	0.377969	0.0280977	NA	NA	NA	0	0	0	0	0	0
cg18438944	TSS200	-0.31603	0.0633436	0.400553	0.0180551	MT1A	-0.56765	0.000121791	1	0	0	0	0	0
cg01078989	1stExon	-0.315876	0.0634857	0.347187	0.0484565	ITGA8	-0.0663913	0.790682	0	0	0	0	0	0
cg24336989		-0.315168	0.0641923	0.354372	0.042961	NA	NA	NA	0	0	0	0	0	0
cg03325664		-0.314964	0.0643774	0.36286	0.0369934	NA	NA	NA	0	0	0	0	0	0
cg24034005		-0.314857	0.0644732	0.388995	0.0227758	NA	NA	NA	0	0	0	0	0	0
cg13202845	TSS1500	-0.314789	0.0645351	0.361828	0.0376924	NMBR	0.0529261	0.838462	0	0	0	0	0	0
cg00003298	Body	-0.314425	0.0648641	0.36315	0.036807	LHX5	0.0460598	0.862378	0	0	0	0	0	0
cg13884903	TSS200	-0.31403	0.0652431	0.364614	0.0358865	C20orf56	NA	NA	0	0	0	0	0	0
cg14443519	Body	-0.313906	0.0653575	0.366803	0.0345373	HCG4	-0.289534	0.103418	0	0	0	0	0	0
cg18629535	TSS200	-0.313776	0.0654632	0.36123	0.038133	RPH3A	0.0342108	0.898581	0	0	0	0	0	0
cg24803719		-0.313753	0.0654887	0.393023	0.0210272	NA	NA	NA	0	0	0	0	0	0
cg10940462	Body	-0.312733	0.0664862	0.373465	0.0306142	NRXN2	-0.177738	0.382569	0	0	0	0	0	0
cg16729415	TSS1500	-0.312365	0.0668666	0.382476	0.0258308	GJD2	-0.22629	0.236639	0	0	0	0	0	0
cg10834205		-0.31226	0.0669676	0.359752	0.0391181	NA	NA	NA	0	0	0	0	0	0
cg16192707		-0.312201	0.0670289	0.367155	0.0343329	NA	NA	NA	0	0	0	0	0	0
cg12033288		-0.311554	0.06768	0.392635	0.0211789	NA	NA	NA	0	0	0	0	0	0
cg24625136		-0.311328	0.0679154	0.349255	0.04681	NA	NA	NA	0	0	0	0	0	0
cg16319578	1stExon	-0.311209	0.0680432	0.381734	0.026202	HSPA2	-0.285481	0.109651	1	0	0	0	0	0
cg00909646		-0.311125	0.0681311	0.389956	0.0223518	NA	NA	NA	0	0	0	0	0	0
cg04899175	5'UTR	-0.310855	0.0684082	0.350777	0.045651	NOS1	0.149774	0.480496	0	0	0	0	0	0
cg04407470	Body	-0.310727	0.0685332	0.355088	0.0424255	NR2E1	-0.07979	0.743191	0	0	0	0	0	0
cg16652741	1stExon	-0.310548	0.0686904	0.376753	0.0287581	CDK5R2	0.117074	0.605095	0	0	0	0	0	0
cg13913015	TSS1500	-0.310475	0.0687502	0.375189	0.0296271	KCNK12	-0.0724141	0.768267	0	0	0	0	0	0
cg01126080	5'UTR	-0.310119	0.0691149	0.383896	0.0251265	SORBS2	-0.115939	0.609411	0	0	0	0	0	0
cg18475643		-0.309985	0.0692528	0.350067	0.0461779	NA	NA	NA	0	0	0	0	0	0
cg10606490	TSS200	-0.308581	0.0706531	0.348443	0.0474395	C11orf88	-0.119476	0.594879	0	0	0	0	0	0
cg17757602		-0.307901	0.071322	0.353468	0.0436373	NA	NA	NA	0	0	0	0	0	0
cg07160163	TSS1500	-0.307717	0.071532	0.376178	0.0290755	SYK	-0.0699298	0.777246	0	0	0	0	epithelial	wellknown
cg21835643	5'UTR	-0.307163	0.0721005	0.376664	0.0287996	MATN4	0.0443708	0.86758	0	0	0	0	0	0
cg24843380	TSS1500	-0.307014	0.0722556	0.375262	0.0295835	ZNF454	-0.241057	0.198621	0	0	0	0	0	0
cg21901718	TSS200	-0.306873	0.07239	0.37294	0.0309014	2018-03-11	0.0674166	0.787298	0	0	0	0	0	0
cg20488617	TSS200	-0.306727	0.0725328	0.373166	0.0307687	SNAI1	0.0151591	0.957228	0	0	0	0	mesenchymal	0
cg25947544	TSS200	-0.30653	0.0727433	0.40444	0.0166487	CADPS	-0.213242	0.272074	0	0	0	0	0	0
cg13826890	5'UTR	-0.306428	0.0728554	0.366616	0.0346381	OTX2	-0.163828	0.430543	0	0	0	0	0	0
cg20581321	5'UTR	-0.306169	0.0731256	0.365373	0.0354098	CNGA3	0.17432	0.394161	0	0	0	0	0	0
cg06522681	5'UTR	-0.305599	0.0737452	0.351885	0.0448144	CCDC105	0.0087785	0.975864	0	0	0	0	0	0
cg27494087	TSS1500	-0.305561	0.0737866	0.384875	0.0246828	GALR2	0.104672	0.651136	0	0	0	0	0	0
cg05474726	TSS200	-0.304712	0.0746872	0.34794	0.047856	MIR124-2	0.0640831	0.798791	0	0	0	0	0	0
cg18249580		-0.304152	0.0752941	0.368105	0.0337588	NA	NA	NA	0	0	0	0	0	0
cg14131755		-0.304065	0.0753835	0.374618	0.0299464	NA	NA	NA	0	0	0	0	0	0
cg04879281	TSS1500	-0.304019	0.0754344	0.40451	0.0166303	C1orf103	NA	NA	0	0	0	0	0	0
cg27032184	TSS200	-0.303749	0.0757073	0.3472	0.0484505	TRMU	0.171732	0.403418	0	0	0	0	0	0
cg26959655	Body	-0.303498	0.075962	0.413077	0.013919	UBR5	-0.247084	0.183826	0	0	0	0	0	0
cg18199554	Body	-0.303428	0.0760428	0.371434	0.0317605	CCL28	-0.214856	0.267927	0	0	0	0	0	0
cg00782200		-0.303045	0.0764661	0.369294	0.0330415	NA	NA	NA	0	0	0	0	0	0
cg01072217	Body	-0.302787	0.0767823	0.349527	0.0466081	UNCX	0.081834	0.73557	0	0	0	0	0	0
cg24406668	Body	-0.302699	0.0768824	0.364739	0.0358091	MMP9	0.2847	0.110909	1	0	0	0	mesenchymal	0
cg14956197		-0.302689	0.0768915	0.358294	0.0401059	NA	NA	NA	0	0	0	0	0	0
cg16620382	TSS200	-0.302036	0.0776121	0.353564	0.0435631	TTBK1	0.0594233	0.815105	0	0	0	0	0	0
cg19223299	Body	-0.30126	0.0784753	0.392302	0.0213147	PRDM13	0.193062	0.33309	0	0	0	0	0	0
cg13495205	TSS1500	-0.30086	0.0788982	0.387066	0.0236418	AJAP1	0.250398	0.176483	0	0	0	0	0	0
cg13201808		-0.300811	0.0789661	0.3456	0.0497443	NA	NA	NA	0	0	0	0	0	0
cg03072984	Body	-0.300705	0.0790867	0.3797	0.0271999	RFX4	-0.101672	0.662714	0	0	0	0	0	0
cg05825420	Body	-0.300564	0.0792192	0.350156	0.0461282	EMX2OS	-0.16067	0.441322	0	0	0	0	0	0
cg18249634	Body	-0.300522	0.0792609	0.345593	0.0497507	TRIM71	0.242957	0.193609	0	0	0	0	0	0
cg03277049		-0.300508	0.0792748	0.360985	0.038287	NA	NA	NA	0	0	0	0	0	0
cg06094615	TSS200	-0.300017	0.0798086	0.351935	0.0447746	C10orf53	-0.0993191	0.671155	0	0	0	0	0	0
cg02306630	TSS1500	-0.299804	0.0800413	0.369934	0.0326596	NKX6-2	-0.140152	0.517587	0	0	0	0	0	0
cg18366209	TSS200	-0.299479	0.0803929	0.355283	0.0422808	CLVS2	-0.0886413	0.712136	0	0	0	0	0	0
cg16476975		-0.298216	0.0817933	0.365065	0.0356043	NA	NA	NA	0	0	0	0	0	0
cg13906811	Body	-0.29776	0.0823451	0.403463	0.0169955	NRXN1	-0.0228269	0.934426	0	0	0	0	0	0
cg17312004		-0.297356	0.0828014	0.351301	0.0452497	NA	NA	NA	0	0	0	0	0	0
cg20495183	TSS1500	-0.29716	0.0830318	0.372922	0.0309087	OPCML	0.187518	0.35085	0	0	0	0	0	0
cg15681626		-0.296132	0.0842244	0.347236	0.0484318	NA	NA	NA	0	0	0	0	0	0
cg12245770	TSS200	-0.295259	0.0851953	0.356118	0.0416602	RPSAP58	-0.255293	0.165528	0	0	0	0	0	0
cg06648277	TSS1500	-0.294893	0.0856242	0.371744	0.0315928	NKX6-2	-0.0957311	0.684781	0	0	0	0	0	0
cg02884176	TSS200	-0.294693	0.0858552	0.34814	0.0476743	FOXI3	-0.00188111	0.995401	0	0	0	0	0	0
cg01939477	TSS200	-0.293971	0.0867026	0.371671	0.0316331	MIR129-2	-0.0994287	0.670869	0	0	0	0	0	0
cg00342532	5'UTR	-0.293296	0.0875282	0.346553	0.0489634	KCNC3	-0.194764	0.327333	0	0	0	0	0	0
cg26595278		-0.293235	0.0876013	0.357317	0.0408072	NA	NA	NA	0	0	0	0	0	0
cg01268824	TSS1500	-0.293193	0.0876517	0.381167	0.0264639	ZNF154	-0.702871	3.80208e-07	0	0	0	0	0	0
cg13405783	TSS200	-0.292786	0.0881104	0.385335	0.024463	OPRK1	-0.10976	0.631859	0	0	0	0	0	0
cg13491481	TSS200	-0.292499	0.0884454	0.384686	0.0247595	CADPS	-0.186529	0.35428	0	0	0	0	0	0
cg18404308	1stExon	-0.292349	0.0886314	0.376337	0.0289793	CNGA3	0.125497	0.57194	0	0	0	0	0	0
cg01686348	Body	-0.292173	0.0888295	0.359351	0.0393996	SOX2OT	NA	NA	0	0	0	0	0	0
cg23849078		-0.291862	0.0891907	0.357643	0.0405652	NA	NA	NA	0	0	0	0	0	0
cg20718350	1stExon	-0.291859	0.0891944	0.362975	0.0369227	ASCL1	-0.0560477	0.827854	0	0	0	0	0	0
cg26831119	Body	-0.291798	0.0892572	0.36038	0.038683	PITX2	0.283666	0.112671	0	0	0	0	0	0
cg02420850	1stExon	-0.291749	0.0893217	0.381713	0.0262101	EMX2	-0.184032	0.362457	0	0	0	0	0	0
cg08613597	TSS1500	-0.291633	0.0894643	0.363427	0.036636	GNAO1	0.0701688	0.776249	0	0	0	0	0	0
cg20405017	1stExon	-0.291478	0.0896606	0.354935	0.0425358	CA10	0.00233091	0.994369	0	0	0	0	0	0
cg27032232	1stExon	-0.29136	0.0897971	0.386466	0.0239325	DPP6	-0.432792	0.00666303	0	0	0	0	0	0
cg22040627	TSS1500	-0.291219	0.0899461	0.384672	0.0247626	SLC13A5	-0.0707799	0.774348	0	0	0	0	0	0
cg08194879	TSS200	-0.291027	0.0901926	0.353376	0.0436943	CLVS2	-0.016591	0.953515	0	0	0	0	0	0
cg23848712	TSS1500	-0.290928	0.0903117	0.35573	0.041951	GNRH2	-0.0807622	0.739334	0	0	0	0	0	0
cg14568830		-0.290801	0.090475	0.350403	0.0459417	NA	NA	NA	0	0	0	0	0	0
cg13448753	Body	-0.289895	0.0915644	0.379498	0.027303	LOC100128811	NA	NA	0	0	0	0	0	0
cg05140648	Body	-0.288582	0.0931857	0.367513	0.0341265	DDN	0.00572213	0.984543	0	0	0	0	0	0
cg14121142	Body	-0.288446	0.093346	0.34676	0.0487906	DDN	-0.127468	0.56475	0	0	0	0	0	0
cg09858188		-0.287683	0.0943165	0.381563	0.0262779	NA	NA	NA	0	0	0	0	0	0
cg11381539	5'UTR	-0.286933	0.0952877	0.355486	0.0421326	CALN1	0.0788661	0.746947	0	0	0	0	0	0
cg18304472	5'UTR	-0.285768	0.0967326	0.35829	0.0401073	KLC3	0.0371271	0.889876	0	0	0	0	0	0
cg01463154	TSS1500	-0.285321	0.0972981	0.349618	0.0465428	BHLHE22	-0.219359	0.25573	0	0	0	0	0	0
cg07641160	1stExon	-0.282024	0.101613	0.357835	0.0404196	FAM162B	-0.117591	0.603032	0	0	0	0	0	0
cg26618965		-0.281529	0.102306	0.375004	0.0297355	NA	NA	NA	0	0	0	0	0	0
cg04460771		-0.281351	0.102541	0.352349	0.0444523	NA	NA	NA	0	0	0	0	0	0
cg08005660		-0.281052	0.102933	0.352141	0.0446055	NA	NA	NA	0	0	0	0	0	0
cg15699267	TSS1500	-0.281046	0.102934	0.350069	0.0461779	MIR124-3	-0.0690716	0.780559	0	0	0	0	0	0
cg22873661	Body	-0.280939	0.103076	0.360905	0.0383426	KCNK10	-0.0477997	0.856791	0	0	0	0	0	0
cg22848598	TSS200	-0.280751	0.103346	0.360031	0.038921	ADAM32	-0.0771158	0.752465	0	0	0	0	0	0
cg05719164	Body	-0.280268	0.104001	0.361723	0.0377562	LHX4	0.0890283	0.710577	0	0	0	0	0	0
cg05478631	5'UTR	-0.279193	0.105467	0.353126	0.0438471	T	-0.137138	0.529095	0	0	0	0	0	0
cg14055896	Body	-0.27841	0.106525	0.380566	0.0267679	CACNG8	0.0964236	0.681854	0	0	0	0	0	0
cg19351954		-0.277316	0.10803	0.357567	0.0406276	NA	NA	NA	0	0	0	0	0	0
cg25051341	Body	-0.276971	0.108477	0.383955	0.0250945	PRDM13	0.0848183	0.725742	0	0	0	0	0	0
cg18884037	TSS200	-0.275552	0.110511	0.353214	0.0437986	KHDRBS2	-0.201704	0.306294	0	0	0	0	0	0
cg24188415	Body	-0.273676	0.113211	0.357473	0.0406952	EMX2	-0.129088	0.558369	0	0	0	0	0	0
cg00024086		-0.272568	0.114933	0.355883	0.0418351	NA	NA	NA	0	0	0	0	0	0
cg21529323	TSS1500	-0.269866	0.118796	0.350644	0.0457645	MIR9-3	0.0114586	0.967985	0	0	0	0	0	0
cg18756179	Body	-0.269411	0.119521	0.349323	0.0467604	FLJ26850	0.183124	0.36537	0	0	0	0	0	0
cg26390889	TSS200	-0.266762	0.123548	0.361843	0.037682	RXFP3	0.0324532	0.904201	0	0	0	0	0	0
cg07970752	Body	-0.261953	0.131223	0.361228	0.038133	MSLN	-0.326569	0.0577918	0	0	0	0	0	0
cg14716990		-0.261229	0.132447	0.361897	0.0376498	NA	NA	NA	0	0	0	0	0	0
cg05666120	1stExon	-0.261094	0.132665	0.359329	0.0394178	EGR4	-0.0620348	0.806494	1	0	0	0	0	0
cg15489250		-0.259999	0.134517	0.370647	0.0322235	NA	NA	NA	0	0	0	0	0	0
cg02076785	5'UTR	-0.255619	0.141814	0.362818	0.0370189	CNGA3	0.187585	0.350566	0	0	0	0	0	0
cg24138691	Body	-0.255203	0.142547	0.381989	0.0260799	SLC38A10	0.224885	0.24035	0	0	0	0	0	0
cg04970352	Body	-0.25462	0.143554	0.345867	0.0495138	ALX4	0.0796517	0.743658	0	0	0	0	0	0
cg13347257	Body	-0.253594	0.145361	0.357541	0.0406462	LHFPL4	0.38731	0.018472	0	0	0	0	0	0
cg16407471	TSS200	-0.251756	0.148566	0.350035	0.0462074	MIR129-2	0.0766552	0.754176	0	0	0	0	0	0
cg17803868	1stExon	-0.249437	0.152742	0.356595	0.0413225	EN2	-0.0222919	0.936261	0	0	0	0	0	0
cg24415208	1stExon	-0.242304	0.166177	0.346221	0.0492289	CACNG8	0.0907619	0.703811	0	0	0	0	0	0
cg27252696	TSS1500	-0.234064	0.182706	0.394582	0.0203825	SIM1	-0.0520457	0.841822	0	0	0	0	0	0
cg07157107	TSS200	0.217366	0.219155	-0.36464	0.0358746	CHRNA6	-0.0115771	0.967593	0	0	0	0	0	0
cg27192248		0.231763	0.187434	-0.357115	0.0409468	NA	NA	NA	0	0	0	0	0	0
cg26165146	TSS1500	0.23217	0.186567	-0.351892	0.0448144	ARNTL2	-0.47055	0.0025017	0	0	0	0	0	0
cg03152880		0.239296	0.172037	-0.345513	0.0498251	NA	NA	NA	0	0	0	0	0	0
cg07945582	Body	0.241486	0.167742	-0.38241	0.0258679	NFE2L3	-0.594321	4.17384e-05	0	0	0	0	0	0
cg25581222	Body	0.249265	0.153048	-0.36977	0.0327499	CSNK1G1	-0.0305333	0.909674	0	0	0	0	0	0
cg17825294	5'UTR	0.255789	0.141537	-0.366313	0.0348195	PXT1	0.209002	0.284659	0	0	0	0	0	0
cg26449294	3'UTR	0.257765	0.138201	-0.372196	0.0313245	DLG2	0.358863	0.0323095	0	0	0	0	0	0
cg27591920	Body	0.259361	0.135544	-0.350029	0.0462103	BCL2L11	0.0442239	0.868197	0	0	0	0	0	0
cg26213458	Body	0.260023	0.134486	-0.348366	0.0475004	ANO2	-0.0241137	0.93068	0	0	0	0	0	0
cg02094500	Body	0.26353	0.128597	-0.36899	0.0332207	KHDRBS2	0.340813	0.0452186	0	0	0	0	0	0
cg07356549		0.26567	0.12518	-0.354421	0.0429313	NA	NA	NA	0	0	0	0	0	0
cg02072170	TSS1500	0.267611	0.122267	-0.349323	0.0467604	FAM43A	-0.00516699	0.985761	0	0	0	0	0	0
cg23170410		0.268979	0.120156	-0.360164	0.0388281	NA	NA	NA	0	0	0	0	0	0
cg05471169		0.271095	0.11702	-0.361151	0.0381887	NA	NA	NA	0	0	0	0	0	0
cg25916135		0.272158	0.115517	-0.361398	0.0380032	NA	NA	NA	0	0	0	0	0	0
cg27168493	Body	0.274898	0.111432	-0.378872	0.0276192	IL23R	0.0566001	0.825852	0	0	0	0	0	0
cg02187259	5'UTR	0.275873	0.110029	-0.357293	0.0408209	FAM49A	0.0317532	0.906143	0	0	0	0	0	0
cg13753946		0.277413	0.1079	-0.3794	0.02734	NA	NA	NA	0	0	0	0	0	0
cg20523466	Body	0.277635	0.107573	-0.364826	0.0357535	MATN2	-0.39959	0.0142898	0	0	0	0	0	0
cg07069660	Body	0.280314	0.103942	-0.372633	0.0310738	AKAP4	-0.192106	0.336094	0	0	0	0	0	0
cg07091529	5'UTR	0.282137	0.101449	-0.385588	0.0243368	FAM49A	0.0125361	0.964799	0	0	0	0	0	0
cg04062190	Body	0.282308	0.101223	-0.391609	0.0216188	GRM3	0.0290701	0.914727	0	0	0	0	0	0
cg27228986		0.282882	0.100524	-0.350077	0.0461779	NA	NA	NA	0	0	0	0	0	0
cg13375188		0.284356	0.0985369	-0.374547	0.0299769	NA	NA	NA	0	0	0	0	0	0
cg27247689		0.285067	0.0976268	-0.350014	0.0462181	NA	NA	NA	0	0	0	0	0	0
cg05663064	Body	0.285465	0.0971226	-0.345287	0.0499971	COL6A1	-0.551882	0.000204423	1	0	0	0	0	0
cg14631438	5'UTR	0.285521	0.0970529	-0.413267	0.0138625	KCNJ1	0.151686	0.472773	0	0	0	0	0	0
cg14981819		0.286037	0.0964045	-0.354873	0.0425809	NA	NA	NA	0	0	0	0	0	0
cg24870231		0.287186	0.0949644	-0.36057	0.0385489	NA	NA	NA	0	0	0	0	0	0
cg23507945	Body	0.287607	0.0944147	-0.418122	0.0124634	IL22RA2	0.0274678	0.920158	0	0	0	0	0	0
cg14660733		0.287786	0.0941893	-0.359337	0.0394135	NA	NA	NA	0	0	0	0	0	0
cg25539976		0.288089	0.0938128	-0.346	0.0494091	NA	NA	NA	0	0	0	0	0	0
cg26238022	Body	0.288352	0.0934556	-0.360856	0.0383641	PPP2R2D	-0.350185	0.0380687	0	0	0	0	0	0
cg04414509	Body	0.288633	0.0931161	-0.368618	0.0334395	MECOM	-0.078918	0.746781	0	0	0	0	0	0
cg07082447		0.288657	0.0930956	-0.354348	0.0429761	NA	NA	NA	0	0	0	0	0	0
cg22299097	5'UTR	0.288717	0.0930286	-0.357034	0.0410104	MINA	-0.532886	0.000389738	0	0	0	0	0	0
cg27423445	Body	0.288994	0.0926618	-0.432698	0.00898114	APOLD1	-0.0542939	0.833339	0	0	0	0	0	0
cg02808240	Body	0.289504	0.092039	-0.392504	0.021233	C6orf10	0.410233	0.0112398	0	0	0	0	0	0
cg14575790		0.290655	0.0906445	-0.359355	0.0393992	NA	NA	NA	0	0	0	0	0	0
cg03834767	3'UTR	0.290874	0.0903894	-0.371472	0.0317401	CDK14	0.126965	0.566627	0	0	0	0	0	0
cg27292977	5'UTR	0.291913	0.0891379	-0.358495	0.0399733	TC2N	0.37274	0.0248858	0	0	0	0	0	0
cg19006220		0.292646	0.0882795	-0.413649	0.0137446	NA	NA	NA	0	0	0	0	0	0
cg03887584	Body	0.29279	0.088105	-0.352208	0.0445584	TLL2	-0.372457	0.0249879	0	0	0	0	0	0
cg15876968		0.293333	0.0874896	-0.371627	0.0316515	NA	NA	NA	0	0	0	0	0	0
cg09529093	TSS1500	0.293542	0.0872163	-0.355983	0.0417631	ANGPT1	-0.216081	0.264685	0	0	0	0	0	0
cg22708944	TSS1500	0.293986	0.0866836	-0.356947	0.0410739	TBC1D21	0.180568	0.373749	0	0	0	0	0	0
cg18753341	Body	0.294548	0.086031	-0.356668	0.0412755	DNAJB6	-0.188112	0.348779	0	0	0	0	0	0
cg21242208	Body	0.295218	0.0852473	-0.351819	0.0448596	GABRB2	0.44013	0.00557022	0	0	0	0	0	0
cg18442362	Body	0.295989	0.0843674	-0.39299	0.0210373	OGDH	-0.140303	0.516934	0	0	0	0	0	0
cg27644327	5'UTR	0.296462	0.0838398	-0.405646	0.0162503	BACH2	0.129594	0.556628	0	0	0	0	0	0
cg00640314	TSS1500	0.2968	0.0834477	-0.379739	0.0271831	SNORD87	NA	NA	0	0	0	0	0	0
cg02320356		0.296826	0.0834141	-0.385149	0.0245508	NA	NA	NA	0	0	0	0	0	0
cg26022010	Body	0.296882	0.08336	-0.347354	0.0483464	LOC643763	NA	NA	0	0	0	0	0	0
cg19900821		0.298106	0.0819321	-0.355404	0.0421948	NA	NA	NA	0	0	0	0	0	0
cg26548883	TSS1500	0.299611	0.0802578	-0.39946	0.0184545	CCL14-CCL15	0.130843	0.551952	0	0	0	0	0	0
cg12427286		0.300035	0.0797979	-0.36616	0.0349104	NA	NA	NA	0	0	0	0	0	0
cg27629513		0.300667	0.0791335	-0.379919	0.0270877	NA	NA	NA	0	0	0	0	0	0
cg17124700	TSS1500	0.301704	0.0779665	-0.360305	0.0387367	RGS8	-0.0953139	0.686363	0	0	0	0	0	0
cg02933362	TSS1500	0.302332	0.077301	-0.381987	0.0260799	RFX8	-0.115992	0.609184	0	0	0	0	0	0
cg23987198		0.302461	0.0771405	-0.36329	0.0367087	NA	NA	NA	0	0	0	0	0	0
cg15074974		0.303725	0.075729	-0.350195	0.0460907	NA	NA	NA	0	0	0	0	0	0
cg15519474	Body	0.304733	0.0746558	-0.372893	0.0309271	PRKCA	-0.337264	0.0481168	0	0	0	0	0	0
cg19940312	Body	0.305616	0.0737254	-0.37562	0.0293881	SLIT2	-0.500324	0.00108354	1	0	0	0	0	0
cg16434940	Body	0.306599	0.0726695	-0.376928	0.0286576	PLEC1	NA	NA	0	0	0	0	0	0
cg04011474		0.307049	0.072211	-0.375853	0.0292614	NA	NA	NA	0	0	0	0	0	0
cg18249108	TSS200	0.307179	0.0720855	-0.351188	0.045334	ZP2	0.240718	0.199543	0	0	0	0	0	0
cg09287864		0.307311	0.0719409	-0.456638	0.00499882	NA	NA	NA	0	0	0	0	0	0
cg01203651		0.307757	0.0714931	-0.347398	0.0483044	NA	NA	NA	0	0	0	0	0	0
cg15584221	Body	0.308036	0.071212	-0.357991	0.0403174	HHAT	0.0352894	0.895694	0	0	0	0	0	0
cg04647835		0.308179	0.0710598	-0.400414	0.0181111	NA	NA	NA	0	0	0	0	0	0
cg09610332		0.308217	0.0710212	-0.349467	0.0466521	NA	NA	NA	0	0	0	0	0	0
cg01765174	Body	0.308462	0.0707708	-0.43101	0.00934556	TRIM14	-0.544925	0.000260218	0	0	0	0	0	0
cg17527177		0.308671	0.0705713	-0.431903	0.00915249	NA	NA	NA	0	0	0	0	0	0
cg09763439		0.308754	0.0704795	-0.403823	0.0168695	NA	NA	NA	0	0	0	0	0	0
cg24097814		0.308817	0.0704261	-0.375264	0.0295835	NA	NA	NA	0	0	0	0	0	0
cg08407620		0.309462	0.0697691	-0.403012	0.0171532	NA	NA	NA	0	0	0	0	0	0
cg19998150	Body	0.310115	0.069116	-0.362545	0.0372253	FRMD4A	-0.188614	0.347381	0	0	0	0	0	0
cg25132536	5'UTR	0.31038	0.0688481	-0.358178	0.0401926	EPN2	-0.150747	0.476828	0	0	0	0	0	0
cg08526209		0.311566	0.0676658	-0.356596	0.0413225	NA	NA	NA	0	0	0	0	0	0
cg04773529	Body	0.31252	0.0667131	-0.354208	0.0430859	LPP	0.0618405	0.807198	0	0	0	0	0	0
cg05483199	Body	0.312773	0.0664592	-0.366454	0.0347397	LOC100132963	NA	NA	0	0	0	0	0	0
cg25631489	TSS1500	0.313809	0.0654299	-0.350517	0.0458535	PHC3	0.106479	0.644052	0	0	0	0	0	0
cg00328720	5'UTR	0.315046	0.064316	-0.380355	0.0268782	EXTL3	0.0661702	0.791463	0	0	0	0	0	0
cg24682723		0.315166	0.0641937	-0.405157	0.0164177	NA	NA	NA	0	0	0	0	0	0
cg15909737	TSS1500	0.315267	0.064099	-0.356234	0.0415843	MITF	-0.177654	0.382775	0	0	0	0	0	0
cg23791011	TSS1500	0.315911	0.0634526	-0.445931	0.00653463	HTRA1	0.0747713	0.760626	0	0	0	0	0	0
cg04456219		0.316218	0.063163	-0.426642	0.0103143	NA	NA	NA	0	0	0	0	0	0
cg10575547	5'UTR	0.316231	0.0631496	-0.357749	0.0404856	TRERF1	-0.119179	0.596109	0	0	0	0	0	0
cg05696969	Body	0.316684	0.06274	-0.3819	0.0261221	SH3RF2	-0.0862442	0.720424	0	0	0	0	0	0
cg24069962	Body	0.316883	0.0625544	-0.375797	0.0292908	PRKCE	0.121941	0.585001	0	0	0	0	0	0
cg15531386		0.318475	0.0611062	-0.384882	0.0246792	NA	NA	NA	0	0	0	0	0	0
cg25545598		0.318714	0.0609118	-0.38647	0.0239312	NA	NA	NA	0	0	0	0	0	0
cg00872435		0.318965	0.0606785	-0.425595	0.0105573	NA	NA	NA	0	0	0	0	0	0
cg23111196		0.318998	0.0606476	-0.357093	0.0409617	NA	NA	NA	0	0	0	0	0	0
cg16408856	Body	0.319695	0.0600068	-0.378967	0.0275701	VWA3B	0.233681	0.217001	0	0	0	0	0	0
cg02775256	TSS200	0.319896	0.05985	-0.352568	0.0442809	ZC3H12B	0.188389	0.348223	0	0	0	0	0	0
cg27610921	3'UTR	0.32028	0.0595077	-0.371	0.0320248	WSCD1	0.386742	0.0187015	0	0	0	0	0	0
cg03290560		0.320337	0.0594505	-0.425204	0.0106505	NA	NA	NA	0	0	0	0	0	0
cg26283496		0.320729	0.0590806	-0.42014	0.0119092	NA	NA	NA	0	0	0	0	0	0
cg12448298	Body	0.32078	0.059033	-0.380923	0.0265951	DPP10	0.246229	0.185636	0	0	0	0	0	0
cg01466631		0.320925	0.058904	-0.349185	0.0468711	NA	NA	NA	0	0	0	0	0	0
cg20103263		0.321605	0.0583047	-0.362001	0.0375876	NA	NA	NA	0	0	0	0	0	0
cg14769121	Body	0.322049	0.0579363	-0.356233	0.0415843	SMURF1	-0.310497	0.074887	0	0	0	0	0	0
cg06354543		0.322188	0.0578236	-0.463405	0.00420383	NA	NA	NA	0	0	0	0	0	0
cg25123566	5'UTR	0.322211	0.0578095	-0.467629	0.00377308	FAM113B	NA	NA	0	0	0	0	0	0
cg11594811	Body	0.322571	0.0574716	-0.367962	0.0338519	CADM1	-0.00748646	0.979651	0	0	0	0	0	0
cg03492603		0.323412	0.056776	-0.378222	0.0279649	NA	NA	NA	0	0	0	0	0	0
cg18236464	Body	0.32411	0.0561583	-0.373086	0.0308168	PAPPA2	0.00867379	0.976049	0	0	0	0	0	0
cg00045762	Body	0.324436	0.0558724	-0.385249	0.0244984	ODZ2	-0.494465	0.00127445	0	0	0	0	0	0
cg20688651	Body	0.324498	0.0558179	-0.4116	0.014358	HMGA2	-0.195265	0.325872	0	0	0	0	mesenchymal	0
cg06996389		0.325511	0.0549947	-0.428332	0.00994233	NA	NA	NA	0	0	0	0	0	0
cg15618908		0.325827	0.054731	-0.346462	0.0490359	NA	NA	NA	0	0	0	0	0	0
cg01454349	TSS1500	0.326194	0.054446	-0.423063	0.0111817	DKFZP686I15217	0.43879	0.00573948	0	0	0	0	0	0
cg21711008	Body	0.326388	0.0542724	-0.376164	0.0290858	ANXA2	-0.56812	0.000119943	0	0	0	0	0	0
cg18074189	Body	0.326788	0.0539448	-0.431074	0.00933548	TMTC1	0.235338	0.212245	0	0	0	0	0	0
cg03480068	Body	0.327348	0.0534821	-0.415101	0.013324	ADARB2	0.015089	0.957414	0	0	0	0	0	0
cg04607334		0.327553	0.0533139	-0.400106	0.0182231	NA	NA	NA	0	0	0	0	0	0
cg04752257	TSS1500	0.327817	0.0531059	-0.387814	0.0233156	TOMM20L	0.10798	0.63898	0	0	0	0	0	0
cg16266809		0.327906	0.0530311	-0.410089	0.0148333	NA	NA	NA	0	0	0	0	0	0
cg16534867	Body	0.327973	0.052979	-0.406436	0.015996	GLI3	0.0481174	0.85561	0	0	0	0	0	0
cg10458734	Body	0.328372	0.0526333	-0.419772	0.0120048	HN1L	-0.518456	0.000616992	0	0	0	0	0	0
cg24681654	TSS1500	0.328571	0.0524789	-0.368432	0.0335511	CCDC129	0.0687317	0.781991	0	0	0	0	0	0
cg06801385		0.329199	0.0519619	-0.435807	0.00834967	NA	NA	NA	0	0	0	0	0	0
cg20012607		0.329238	0.0519372	-0.387838	0.0233019	NA	NA	NA	0	0	0	0	0	0
cg12481212		0.329397	0.0517993	-0.379892	0.027098	NA	NA	NA	0	0	0	0	0	0
cg15763899		0.329431	0.0517704	-0.391491	0.021672	NA	NA	NA	0	0	0	0	0	0
cg16713551		0.329685	0.0515728	-0.38163	0.0262495	NA	NA	NA	0	0	0	0	0	0
cg18666379		0.329699	0.0515615	-0.390632	0.0220599	NA	NA	NA	0	0	0	0	0	0
cg14684457	Body	0.329871	0.0514284	-0.376758	0.0287559	NFE2L3	-0.432737	0.0066655	0	0	0	0	0	0
cg02362246		0.330036	0.0513103	-0.41399	0.0136498	NA	NA	NA	0	0	0	0	0	0
cg16125214	5'UTR	0.330087	0.051277	-0.420111	0.0119167	PIK3CD	-0.26572	0.144476	0	0	0	0	0	0
cg23444713		0.330089	0.0512768	-0.369662	0.0328217	NA	NA	NA	0	0	0	0	0	0
cg03015585	Body	0.330633	0.0508524	-0.391909	0.0214815	BIK	-0.25401	0.168238	0	0	0	0	epithelial	0
cg04215238	5'UTR	0.330704	0.0508005	-0.372433	0.0311815	COL17A1	-0.0695703	0.778509	0	0	0	0	epithelial	0
cg13880113		0.330853	0.050685	-0.397327	0.0192836	NA	NA	NA	0	0	0	0	0	0
cg25913882	Body	0.330913	0.0506363	-0.441383	0.00730815	CUBN	0.101099	0.664456	0	0	0	0	0	0
cg14703061		0.331232	0.0503788	-0.372862	0.0309432	NA	NA	NA	0	0	0	0	0	0
cg16426215		0.331275	0.0503477	-0.402696	0.0172591	NA	NA	NA	0	0	0	0	0	0
cg16534399		0.331628	0.0500996	-0.454306	0.00530761	NA	NA	NA	0	0	0	0	0	0
cg00206063		0.331758	0.0499969	-0.439818	0.00759463	NA	NA	NA	0	0	0	0	0	0
cg13462957		0.331762	0.0499959	-0.39087	0.0219548	NA	NA	NA	0	0	0	0	0	0
cg03363142		0.332139	0.049684	-0.271319	0.142095	NA	NA	NA	0	0	0	0	0	0
cg03750034		0.332464	0.0494512	-0.400654	0.0180168	NA	NA	NA	0	0	0	0	0	0
cg19450479		0.332548	0.0493805	-0.295575	0.104194	NA	NA	NA	0	0	0	0	0	0
cg02340851	Body	0.332984	0.0490441	-0.369167	0.0331053	ANP32E	-0.245451	0.187555	0	0	0	0	0	0
cg05726002		0.333255	0.048848	-0.383752	0.0251942	NA	NA	NA	0	0	0	0	0	0
cg11855156	Body	0.333606	0.0485786	-0.426993	0.0102363	KLK5	-0.112585	0.62134	0	0	0	0	epithelial	0
cg07262519	Body	0.333773	0.0484513	-0.423772	0.0110028	SLC4A10	0.376497	0.0229851	0	0	0	0	0	0
cg03626511	Body	0.333974	0.0482905	-0.408352	0.0153886	PKN1	-0.251159	0.174729	0	0	0	0	0	0
cg20460541		0.334208	0.0481191	-0.346459	0.0490359	NA	NA	NA	0	0	0	0	0	0
cg05940821	Body	0.334446	0.047948	-0.415721	0.0131466	PTPRG	-0.487207	0.00157426	1	0	0	0	0	0
cg06581409		0.334657	0.0477809	-0.384851	0.0246887	NA	NA	NA	0	0	0	0	0	0
cg22538557		0.334818	0.0476672	-0.451717	0.00566516	NA	NA	NA	0	0	0	0	0	0
cg17939977		0.33482	0.0476654	-0.366703	0.0345944	NA	NA	NA	0	0	0	0	0	0
cg06527166	5'UTR	0.334946	0.0475669	-0.405263	0.0163773	HIVEP3	-0.102878	0.65833	0	0	0	0	0	0
cg03521812		0.335031	0.0475118	-0.354012	0.0432245	NA	NA	NA	0	0	0	0	0	0
cg16434098	Body	0.335383	0.0472636	-0.408478	0.0153429	ODZ2	-0.524904	0.000504358	0	0	0	0	0	0
cg06859463	Body	0.335699	0.0470326	-0.379144	0.0274735	CREB3L1	-0.552041	0.000203526	0	0	0	0	mesenchymal	0
cg08998657		0.335773	0.0469778	-0.401761	0.0176028	NA	NA	NA	0	0	0	0	0	0
cg01944226	5'UTR	0.336231	0.0466262	-0.384149	0.0250085	SLC16A3	-0.610341	2.15309e-05	0	0	0	0	0	0
cg24553862		0.336344	0.0465348	-0.426234	0.010413	NA	NA	NA	0	0	0	0	0	0
cg06672545		0.337142	0.0459214	-0.336679	0.0574789	NA	NA	NA	0	0	0	0	0	0
cg13204236		0.337146	0.0459198	-0.386233	0.0240432	NA	NA	NA	0	0	0	0	0	0
cg05210558	Body	0.337248	0.0458438	-0.417412	0.0126544	NTM	0.0238623	0.931268	0	0	0	0	0	0
cg04522310		0.337391	0.0457506	-0.391999	0.0214409	NA	NA	NA	0	0	0	0	0	0
cg16643706	Body	0.337443	0.0457047	-0.419783	0.012002	C5orf13	NA	NA	0	0	0	0	mesenchymal	0
cg08549335	Body	0.338261	0.045109	-0.44068	0.00743488	ZNRF2	-0.0254072	0.926713	0	0	0	0	0	0
cg01065161	Body	0.338457	0.0449633	-0.386587	0.023872	TLL2	-0.307396	0.0787601	0	0	0	0	0	0
cg03245734	5'UTR	0.338467	0.0449557	-0.376957	0.0286432	ANGPT1	-0.202989	0.302156	0	0	0	0	0	0
cg13336662		0.338779	0.0447432	-0.36971	0.0327869	NA	NA	NA	0	0	0	0	0	0
cg17415265		0.338823	0.0447196	-0.270134	0.144114	NA	NA	NA	0	0	0	0	0	0
cg02222791		0.338975	0.0446139	-0.404404	0.0166617	NA	NA	NA	0	0	0	0	0	0
cg19380793	Body	0.338991	0.044604	-0.327992	0.0657459	IMMP2L	-0.121045	0.589216	0	0	0	0	0	0
cg14302214		0.33916	0.0444949	-0.442043	0.00718767	NA	NA	NA	0	0	0	0	0	0
cg07373723	Body	0.339286	0.0444021	-0.414122	0.0136083	IMMP2L	-0.033952	0.899518	0	0	0	0	0	0
cg24390428		0.339302	0.0443896	-0.381221	0.0264446	NA	NA	NA	0	0	0	0	0	0
cg07700524		0.340564	0.0434815	-0.359747	0.0391221	NA	NA	NA	0	0	0	0	0	0
cg08442713		0.340723	0.0433764	-0.416752	0.0128446	NA	NA	NA	0	0	0	0	0	0
[truncated: 3,791 more rows]
