# Supplementary material for: Dissecting heterogeneity in malignant pleural mesothelioma through histo-molecular gradients for clinical applications
Source: Nat Commun. 2019 Mar 22;10:1333. doi: 10.1038/s41467-019-09307-6 (PMC6430832; doi:10.1038/s41467-019-09307-6)
Supplement: Supplementary file 8 — Supplementary Data 5 [file 41467_2019_9307_MOESM8_ESM.xlsx]

## Sheet: Data 5
Supplementary Data 5. miRNA whose expression is correlated to E-score and/or S-score
Couple	miRNA_ID	Target_ID	MirTarBase	Tarbase	pathways	corexprtar	pvalcorexprtar	RatioMirE/S	pvaladjcorexprtar	target.FTtranscr.cor.E-score	target.FTtranscr.cor.S-score	target.FTtranscr.pval.E-score	target.FTtranscr.pval.S-score	mir.cor.E-score	mir.cor.S-score	mir.adjpvalUQ.E-score	mir.adjpvalUQ.S-score	Direction	REF	Direction			REF	PubMedID
hsa-miR-107;NCK1	hsa-miR-107	NCK1	0	1	Cell projection	-0.399234	0.00157815	0.862981	0.0245536	0.467792	-0.427773	0.00134996	0.00447076	-0.416826	0.454202	0.0128187	0.00399551	down;DE	santi17;Micolucci16	mirDOWN_Ecomp			Cioce13	24240684
hsa-miR-107;MYO5C	hsa-miR-107	MYO5C	0	1	epithelial	-0.558625	3.51089e-06	0.862981	0.000507532	0.689327	-0.711435	4.56028e-08	1.08107e-08	-0.416826	0.454202	0.0128187	0.00399551	down;DE	santi17;Micolucci16	mirDOWN_Ecomp			Guled09	19396864
hsa-miR-107;ALDH2	hsa-miR-107	ALDH2	0	1	Metabolism	-0.481184	9.9463e-05	0.862981	0.00448446	0.64927	-0.735912	5.8548e-07	1.66118e-09	-0.416826	0.454202	0.0128187	0.00399551	down;DE	santi17;Micolucci16	mirDOWN_Ecomp			Pass10	20160038
hsa-miR-107;CLDN12	hsa-miR-107	CLDN12	0	1	Cell junctions	-0.373899	0.00325229	0.862981	0.037987	0.513629	-0.491901	0.000294586	0.000632613	-0.416826	0.454202	0.0128187	0.00399551	down;DE	santi17;Micolucci16	mirDOWN_Ecomp			Xu13	23828229
hsa-miR-107;RORA	hsa-miR-107	RORA	0	1	epithelial	-0.529209	1.37813e-05	0.862981	0.00127046	0.20395	-0.359131	0.262011	0.0231555	-0.416826	0.454202	0.0128187	0.00399551	down;DE	santi17;Micolucci16	mirDOWN_Ecomp			salazar14	25236577
hsa-miR-107;FOXC1	hsa-miR-107	FOXC1	1	0	mesenchymal	-0.384889	0.00239316	0.862981	0.0315669	0.185328	-0.157066	0.319024	0.425501	-0.416826	0.454202	0.0128187	0.00399551	down;DE	santi17;Micolucci16	mirDOWN_Ecomp			Micolucci16	27259231
hsa-miR-1228-3p;CLUAP1	hsa-miR-1228-3p	CLUAP1	1	0	Cell projection	-0.438769	0.000453476	0.186477	0.0113483	0.490467	-0.429183	0.000659242	0.0043101	-0.393516	0.432687	0.0199772	0.00654453	up in MPM vs. normal ;up in MPM vs. normal ;DE	Cioce13;Guled09;Micolucci16	mirDOWN_Ecomp			santi17	28600498
hsa-miR-1228-5p;OCLN	hsa-miR-1228-5p	OCLN	1	0	epithelial	-0.360077	0.00471424	0.498075	0.0476228	0.0391125	-0.170255	0.876047	0.378169	-0.442604	0.491493	0.00714831	0.00138465	0	0	mirDOWN_Ecomp			Truini17	28978143
hsa-miR-1260b;MYO5C	hsa-miR-1260b	MYO5C	1	0	epithelial	-0.38073	0.00269104	0.631217	0.0339011	0.689327	-0.711435	4.56028e-08	1.08107e-08	-0.444006	0.501706	0.00696099	0.00115622	down in MPM	Truini17	mirDOWN_Ecomp			Lin16	27408810
hsa-miR-1304-3p;C3	hsa-miR-1304-3p	C3	1	0	Complement pathway	-0.562669	2.87927e-06	0.618925	0.000441765	0.757159	-0.828212	2.39529e-10	1.16545e-13	-0.392041	0.539381	0.0199772	0.000394891	0	0	mirDOWN_Ecomp
hsa-miR-1305;CCND2	hsa-miR-1305	CCND2	0	1	epithelial	-0.369666	0.00365004	0.0726267	0.040624	0.235459	-0.312283	0.179264	0.0584567	-0.614209	0.744548	3.86171e-05	3.94049e-09	0	0	mirDOWN_Ecomp
hsa-miR-1305;PLA2G12A	hsa-miR-1305	PLA2G12A	1	0	Acyl-chain remodelling	-0.536141	1.01004e-05	0.0726267	0.00103256	0.742703	-0.751707	8.5897e-10	4.20283e-10	-0.614209	0.744548	3.86171e-05	3.94049e-09	0	0	mirDOWN_Ecomp
hsa-miR-130b-3p;CDS1	hsa-miR-130b-3p	CDS1	0	1	epithelial	-0.411956	0.00107393	0.873667	0.0191971	0.346227	-0.510584	0.0291589	0.00033506	-0.334219	0.495113	0.0564629	0.00137608	up in MPM vs. normal ;DE	Xu13;Micolucci16	mirDOWN_Ecomp
hsa-miR-130b-3p;CCND2	hsa-miR-130b-3p	CCND2	1	1	epithelial	-0.375578	0.00310549	0.873667	0.0369343	0.235459	-0.312283	0.179264	0.0584567	-0.334219	0.495113	0.0564629	0.00137608	up in MPM vs. normal ;DE	Xu13;Micolucci16	mirDOWN_Ecomp
hsa-miR-138-1-3p;CYBRD1	hsa-miR-138-1-3p	CYBRD1	1	0	mesenchymal	-0.36615	0.00401259	0.0525999	0.0431463	0.704163	-0.676652	1.63257e-08	1.21194e-07	-0.488903	0.482838	0.00186953	0.00174753	0	0	mirDOWN_Ecomp
hsa-miR-145-5p;MST1R	hsa-miR-145-5p	MST1R	0	1	epithelial	-0.494141	6.0059e-05	0.905291	0.00326855	0.654791	-0.54039	4.23685e-07	0.000110849	-0.392573	0.20372	0.0199772	0.255061	down in MPM vs. normal ;down in MPM vs. normal ;down;DE	Cioce13;salazar14;santi17;Micolucci16	mirDOWN_Ecomp
hsa-miR-155-3p;ERBB2	hsa-miR-155-3p	ERBB2	1	0	ERBB2 signalling	-0.416791	0.000924074	0.334379	0.0175084	0.500806	-0.364603	0.000466343	0.0206349	-0.551017	0.594015	0.000299325	3.73483e-05	0	0	mirDOWN_Ecomp
hsa-miR-155-5p;RORA	hsa-miR-155-5p	RORA	1	1	epithelial	-0.363215	0.00433928	0.770869	0.0452453	0.20395	-0.359131	0.262011	0.0231555	-0.567592	0.602026	0.000206372	2.70171e-05	up in MPM vs. normal ;DE	Xu13;Micolucci16	mirDOWN_Ecomp
hsa-miR-155-5p;MYO1D	hsa-miR-155-5p	MYO1D	1	1	epithelial	-0.423141	0.000755993	0.770869	0.0154775	0.205981	-0.329428	0.255732	0.0426244	-0.567592	0.602026	0.000206372	2.70171e-05	up in MPM vs. normal ;DE	Xu13;Micolucci16	mirDOWN_Ecomp
hsa-miR-155-5p;PRKCI	hsa-miR-155-5p	PRKCI	1	1	Cell junctions	-0.421418	0.00079862	0.770869	0.0159997	0.510759	-0.422679	0.000327689	0.00514462	-0.567592	0.602026	0.000206372	2.70171e-05	up in MPM vs. normal ;DE	Xu13;Micolucci16	mirDOWN_Ecomp
hsa-miR-155-5p;CLUAP1	hsa-miR-155-5p	CLUAP1	1	1	Cell projection	-0.457224	0.000240091	0.770869	0.00771009	0.490467	-0.429183	0.000659242	0.0043101	-0.567592	0.602026	0.000206372	2.70171e-05	up in MPM vs. normal ;DE	Xu13;Micolucci16	mirDOWN_Ecomp
hsa-miR-155-5p;DYNC2H1	hsa-miR-155-5p	DYNC2H1	1	1	Cell projection	-0.456774	0.000243951	0.770869	0.0077827	0.587489	-0.585428	1.45921e-05	1.63088e-05	-0.567592	0.602026	0.000206372	2.70171e-05	up in MPM vs. normal ;DE	Xu13;Micolucci16	mirDOWN_Ecomp
hsa-miR-155-5p;UGDH	hsa-miR-155-5p	UGDH	1	1	mesenchymal	-0.402101	0.00144892	0.770869	0.0232453	0.145505	-0.175115	0.459116	0.362649	-0.567592	0.602026	0.000206372	2.70171e-05	up in MPM vs. normal ;DE	Xu13;Micolucci16	mirDOWN_Ecomp
hsa-miR-181a-5p;PARD6B	hsa-miR-181a-5p	PARD6B	0	1	Cell junctions	-0.414284	0.000999254	0.8861	0.0183859	0.817814	-0.826233	5.10067e-13	1.47942e-13	-0.529435	0.473067	0.000510752	0.00223606	down in MPM vs. normal ;DE	salazar14;Micolucci16	mirDOWN_Ecomp
hsa-miR-181a-5p;CFI	hsa-miR-181a-5p	CFI	1	1	Complement pathway	-0.459685	0.000219966	0.8861	0.00733891	0.790318	-0.816926	8.87467e-12	5.10562e-13	-0.529435	0.473067	0.000510752	0.00223606	down in MPM vs. normal ;DE	salazar14;Micolucci16	mirDOWN_Ecomp
hsa-miR-181b-5p;EPB41L4B	hsa-miR-181b-5p	EPB41L4B	0	1	epithelial	-0.382233	0.00257977	0.854981	0.0330824	0.557488	-0.555235	5.44139e-05	6.07584e-05	-0.533547	0.581911	0.000465555	6.19895e-05	up in MPM vs. normal ;DE	Cioce13;Micolucci16	mirDOWN_Ecomp
hsa-miR-181b-5p;RORA	hsa-miR-181b-5p	RORA	0	1	epithelial	-0.392789	0.00190709	0.854981	0.027543	0.20395	-0.359131	0.262011	0.0231555	-0.533547	0.581911	0.000465555	6.19895e-05	up in MPM vs. normal ;DE	Cioce13;Micolucci16	mirDOWN_Ecomp
hsa-miR-181b-5p;PARD6B	hsa-miR-181b-5p	PARD6B	0	1	Cell junctions	-0.466253	0.000173563	0.854981	0.00627253	0.817814	-0.826233	5.10067e-13	1.47942e-13	-0.533547	0.581911	0.000465555	6.19895e-05	up in MPM vs. normal ;DE	Cioce13;Micolucci16	mirDOWN_Ecomp
hsa-miR-18a-5p;RORA	hsa-miR-18a-5p	RORA	1	1	epithelial	-0.4874	7.8282e-05	0.861794	0.00382594	0.20395	-0.359131	0.262011	0.0231555	-0.406691	0.451559	0.0157799	0.00420409	up in MPM vs. normal ;DE	salazar14;Micolucci16	mirDOWN_Ecomp
hsa-miR-18a-5p;CCND2	hsa-miR-18a-5p	CCND2	0	1	epithelial	-0.390696	0.00202642	0.861794	0.0285352	0.235459	-0.312283	0.179264	0.0584567	-0.406691	0.451559	0.0157799	0.00420409	up in MPM vs. normal ;DE	salazar14;Micolucci16	mirDOWN_Ecomp
hsa-miR-193b-3p;ALDH9A1	hsa-miR-193b-3p	ALDH9A1	0	1	Metabolism	-0.37529	0.00313018	0.821383	0.03709	0.360564	-0.325007	0.0216729	0.0463668	-0.321263	0.500052	0.0697725	0.00120005	DE	Micolucci16	mirDOWN_Ecomp
hsa-miR-193b-3p;SCP2	hsa-miR-193b-3p	SCP2	0	1	Peroxisome	-0.388704	0.00214613	0.821383	0.0294637	0.351654	-0.384243	0.0260315	0.0133764	-0.321263	0.500052	0.0697725	0.00120005	DE	Micolucci16	mirDOWN_Ecomp
hsa-miR-193b-3p;RPS6KA1	hsa-miR-193b-3p	RPS6KA1	1	0	epithelial	-0.482141	9.58911e-05	0.821383	0.00438106	0.112199	-0.239218	0.589407	0.17971	-0.321263	0.500052	0.0697725	0.00120005	DE	Micolucci16	mirDOWN_Ecomp
hsa-miR-196b-5p;CCND2	hsa-miR-196b-5p	CCND2	0	1	epithelial	-0.4405	0.000427867	0.822346	0.0109623	0.235459	-0.312283	0.179264	0.0584567	-0.233213	0.390015	0.204532	0.0181691	up in MPM vs. normal ;DE	salazar14;Micolucci16	mirDOWN_Ecomp
hsa-miR-197-3p;CLUAP1	hsa-miR-197-3p	CLUAP1	1	0	Cell projection	-0.439906	0.000436501	0.715531	0.0110756	0.490467	-0.429183	0.000659242	0.0043101	-0.342196	0.335816	0.0500882	0.0483935	down	santi17	mirDOWN_Ecomp
hsa-miR-19b-1-5p;RORA	hsa-miR-19b-1-5p	RORA	0	1	epithelial	-0.4295	0.000615867	0.27635	0.0136705	0.20395	-0.359131	0.262011	0.0231555	-0.22138	0.357931	0.238384	0.0320429	0	0	mirDOWN_Ecomp
hsa-miR-21-3p;CCND2	hsa-miR-21-3p	CCND2	0	1	epithelial	-0.425276	0.000706024	0.851119	0.0148685	0.235459	-0.312283	0.179264	0.0584567	-0.486726	0.601297	0.00197229	2.70171e-05	0	0	mirDOWN_Ecomp
hsa-miR-21-3p;ADH5	hsa-miR-21-3p	ADH5	0	1	Metabolism	-0.559449	3.37261e-06	0.851119	0.000492934	0.568744	-0.526392	3.36697e-05	0.00018983	-0.486726	0.601297	0.00197229	2.70171e-05	0	0	mirDOWN_Ecomp
hsa-miR-21-3p;PARD6B	hsa-miR-21-3p	PARD6B	0	1	Cell junctions	-0.52885	1.40026e-05	0.851119	0.00128521	0.817814	-0.826233	5.10067e-13	1.47942e-13	-0.486726	0.601297	0.00197229	2.70171e-05	0	0	mirDOWN_Ecomp
hsa-miR-21-5p;CCND2	hsa-miR-21-5p	CCND2	0	1	epithelial	-0.430895	0.000588462	0.924794	0.0133276	0.235459	-0.312283	0.179264	0.0584567	-0.312767	0.488425	0.0767212	0.00144163	up in MPM vs. normal ;DE;up in MPM	Xu13;Micolucci16;Truini17	mirDOWN_Ecomp
hsa-miR-21-5p;PPAP2B	hsa-miR-21-5p	PPAP2B	0	1	mesenchymal	-0.414244	0.0010005	0.924794	0.0183915	-0.134718	-0.0453197	0.499977	0.855562	-0.312767	0.488425	0.0767212	0.00144163	up in MPM vs. normal ;DE;up in MPM	Xu13;Micolucci16;Truini17	mirDOWN_Ecomp
hsa-miR-21-5p;PEX5L	hsa-miR-21-5p	PEX5L	0	1	Peroxisome	-0.429961	0.000606687	0.924794	0.0135382	0.70248	-0.70088	1.86397e-08	2.28347e-08	-0.312767	0.488425	0.0767212	0.00144163	up in MPM vs. normal ;DE;up in MPM	Xu13;Micolucci16;Truini17	mirDOWN_Ecomp
hsa-miR-212-3p;MYO1D	hsa-miR-212-3p	MYO1D	0	1	epithelial	-0.389762	0.00208179	0.602361	0.0289392	0.205981	-0.329428	0.255732	0.0426244	-0.485084	0.502979	0.00199268	0.00113206	up in MPM vs. normal ;down in MPM vs. normal ;DE	Xu13;salazar14;Micolucci16	mirDOWN_Ecomp
hsa-miR-221-3p;CCND2	hsa-miR-221-3p	CCND2	0	1	epithelial	-0.39315	0.0018872	0.907857	0.0273754	0.235459	-0.312283	0.179264	0.0584567	-0.277661	0.395068	0.122928	0.0167164	up in MPM vs. normal ;down;DE;Short up vs long	Xu13;santi17;Micolucci16;Lin16	mirDOWN_Ecomp
hsa-miR-221-3p;KIAA0040	hsa-miR-221-3p	KIAA0040	0	1	epithelial	-0.378527	0.00286179	0.907857	0.0351524	-0.263829	0.0726651	0.122476	0.753214	-0.277661	0.395068	0.122928	0.0167164	up in MPM vs. normal ;down;DE;Short up vs long	Xu13;santi17;Micolucci16;Lin16	mirDOWN_Ecomp
hsa-miR-221-3p;TCF4	hsa-miR-221-3p	TCF4	0	1	mesenchymal	-0.362	0.00448129	0.907857	0.0461647	-0.432366	0.306873	0.00378065	0.0643735	-0.277661	0.395068	0.122928	0.0167164	up in MPM vs. normal ;down;DE;Short up vs long	Xu13;santi17;Micolucci16;Lin16	mirDOWN_Ecomp
hsa-miR-221-5p;MYO1D	hsa-miR-221-5p	MYO1D	0	1	epithelial	-0.453869	0.000270246	0.831358	0.00827353	0.205981	-0.329428	0.255732	0.0426244	-0.404543	0.512945	0.0158802	0.00085584	0	0	mirDOWN_Ecomp
hsa-miR-222-5p;RORA	hsa-miR-222-5p	RORA	0	1	epithelial	-0.454678	0.00026267	0.54373	0.00814129	0.20395	-0.359131	0.262011	0.0231555	-0.438033	0.448383	0.00766537	0.00446991	0	0	mirDOWN_Ecomp
hsa-miR-2355-3p;ALDH2	hsa-miR-2355-3p	ALDH2	0	1	Metabolism	-0.365613	0.00407073	0.741	0.0435054	0.64927	-0.735912	5.8548e-07	1.66118e-09	-0.240081	0.382708	0.192611	0.0207743	0	0	mirDOWN_Ecomp
hsa-miR-23a-3p;MYO5C	hsa-miR-23a-3p	MYO5C	0	1	epithelial	-0.407921	0.00121535	0.889485	0.0207171	0.689327	-0.711435	4.56028e-08	1.08107e-08	-0.43114	0.396159	0.00897522	0.0165328	DE;down in MPM	Micolucci16;Truini17	mirDOWN_Ecomp
hsa-miR-23a-3p;ABLIM1	hsa-miR-23a-3p	ABLIM1	0	1	Cell projection	-0.505823	3.74432e-05	0.889485	0.00244645	0.713282	-0.75131	8.52863e-09	4.27055e-10	-0.43114	0.396159	0.00897522	0.0165328	DE;down in MPM	Micolucci16;Truini17	mirDOWN_Ecomp
hsa-miR-23a-3p;ABLIM1	hsa-miR-23a-3p	ABLIM1	0	1	epithelial	-0.505823	3.74432e-05	0.889485	0.00244645	0.713282	-0.75131	8.52863e-09	4.27055e-10	-0.43114	0.396159	0.00897522	0.0165328	DE;down in MPM	Micolucci16;Truini17	mirDOWN_Ecomp
hsa-miR-24-2-5p;RORA	hsa-miR-24-2-5p	RORA	0	1	epithelial	-0.444497	0.000373685	0.71657	0.0101178	0.20395	-0.359131	0.262011	0.0231555	-0.437581	0.476649	0.00766537	0.00199393	0	0	mirDOWN_Ecomp
hsa-miR-25-5p;C3	hsa-miR-25-5p	C3	1	0	Complement pathway	-0.413747	0.00101604	0.413633	0.0185481	0.757159	-0.828212	2.39529e-10	1.16545e-13	-0.238561	0.333859	0.194891	0.0491628	0	0	mirDOWN_Ecomp
hsa-miR-27a-3p;ADH1B	hsa-miR-27a-3p	ADH1B	0	1	Metabolism	-0.589409	7.24354e-07	0.867805	0.000173616	0.560131	-0.623069	4.8905e-05	2.62144e-06	-0.466871	0.530038	0.00356356	0.000476551	down;DE	santi17;Micolucci16	mirDOWN_Ecomp
hsa-miR-27a-3p;WWC1	hsa-miR-27a-3p	WWC1	0	1	epithelial	-0.367978	0.00382038	0.867805	0.0418189	0.677426	-0.610648	1.06107e-07	4.85025e-06	-0.466871	0.530038	0.00356356	0.000476551	down;DE	santi17;Micolucci16	mirDOWN_Ecomp
hsa-miR-27a-3p;NEBL	hsa-miR-27a-3p	NEBL	0	1	mesenchymal	-0.359111	0.00483541	0.867805	0.0483635	0.706577	-0.708119	1.37663e-08	1.37879e-08	-0.466871	0.530038	0.00356356	0.000476551	down;DE	santi17;Micolucci16	mirDOWN_Ecomp
hsa-miR-27a-3p;DYNC2LI1	hsa-miR-27a-3p	DYNC2LI1	1	1	Cell projection	-0.362408	0.00443308	0.867805	0.045886	0.610873	-0.612664	4.69112e-06	4.38258e-06	-0.466871	0.530038	0.00356356	0.000476551	down;DE	santi17;Micolucci16	mirDOWN_Ecomp
hsa-miR-296-3p;NDRG1	hsa-miR-296-3p	NDRG1	0	1	epithelial	-0.43302	0.000548841	0.613447	0.0127454	0.265086	-0.291481	0.120319	0.0829914	-0.294715	0.41003	0.100357	0.0118799	0	0	mirDOWN_Ecomp
hsa-miR-31-5p;TSPAN1	hsa-miR-31-5p	TSPAN1	1	0	epithelial	-0.357566	0.00503469	0.718855	0.0496217	0.15455	-0.128901	0.426771	0.533041	-0.237969	0.335024	0.195213	0.0487064	DE	Micolucci16	mirDOWN_Ecomp
hsa-miR-3167;RORA	hsa-miR-3167	RORA	1	0	epithelial	-0.477417	0.000114738	-0.992685	0.00490207	0.20395	-0.359131	0.262011	0.0231555	-0.502239	0.622228	0.00128743	1.19793e-05	0	0	mirDOWN_Ecomp
hsa-miR-320a;NCK1	hsa-miR-320a	NCK1	0	1	Cell projection	-0.365651	0.00406658	0.769806	0.0435051	0.467792	-0.427773	0.00134996	0.00447076	-0.355725	0.369345	0.0393679	0.0270951	0	0	mirDOWN_Ecomp
hsa-miR-320a;ABLIM1	hsa-miR-320a	ABLIM1	1	0	Cell projection	-0.363474	0.00430954	0.769806	0.0450594	0.713282	-0.75131	8.52863e-09	4.27055e-10	-0.355725	0.369345	0.0393679	0.0270951	0	0	mirDOWN_Ecomp
hsa-miR-320a;ABLIM1	hsa-miR-320a	ABLIM1	1	0	epithelial	-0.363474	0.00430954	0.769806	0.0450594	0.713282	-0.75131	8.52863e-09	4.27055e-10	-0.355725	0.369345	0.0393679	0.0270951	0	0	mirDOWN_Ecomp
hsa-miR-330-3p;ABLIM1	hsa-miR-330-3p	ABLIM1	0	1	Cell projection	-0.699392	5.09214e-10	0.636089	2.07949e-06	0.713282	-0.75131	8.52863e-09	4.27055e-10	-0.624318	0.588721	2.8144e-05	4.62291e-05	0	0	mirDOWN_Ecomp
hsa-miR-330-3p;ABLIM1	hsa-miR-330-3p	ABLIM1	0	1	epithelial	-0.699392	5.09214e-10	0.636089	2.07949e-06	0.713282	-0.75131	8.52863e-09	4.27055e-10	-0.624318	0.588721	2.8144e-05	4.62291e-05	0	0	mirDOWN_Ecomp
hsa-miR-3929;C3	hsa-miR-3929	C3	1	0	Complement pathway	-0.638747	3.98534e-08	1.03091	2.3485e-05	0.757159	-0.828212	2.39529e-10	1.16545e-13	-0.466159	0.553132	0.00357023	0.000232746	0	0	mirDOWN_Ecomp
hsa-miR-3929;PLA2G4A	hsa-miR-3929	PLA2G4A	1	0	Acyl-chain remodelling	-0.370053	0.00361203	1.03091	0.0403743	0.553811	-0.539071	6.30563e-05	0.000116103	-0.466159	0.553132	0.00357023	0.000232746	0	0	mirDOWN_Ecomp
hsa-miR-3929;PARD6B	hsa-miR-3929	PARD6B	1	0	Cell junctions	-0.366205	0.00400677	1.03091	0.0431145	0.817814	-0.826233	5.10067e-13	1.47942e-13	-0.466159	0.553132	0.00357023	0.000232746	0	0	mirDOWN_Ecomp
hsa-miR-424-5p;ALDH2	hsa-miR-424-5p	ALDH2	0	1	Metabolism	-0.600609	3.91354e-07	0.893837	0.000113738	0.64927	-0.735912	5.8548e-07	1.66118e-09	-0.438598	0.531326	0.00766537	0.000469546	up in MPM vs. normal ;DE	Cioce13;Micolucci16	mirDOWN_Ecomp
hsa-miR-424-5p;RORA	hsa-miR-424-5p	RORA	0	1	epithelial	-0.441102	0.000419268	0.893837	0.0108412	0.20395	-0.359131	0.262011	0.0231555	-0.438598	0.531326	0.00766537	0.000469546	up in MPM vs. normal ;DE	Cioce13;Micolucci16	mirDOWN_Ecomp
hsa-miR-455-3p;C3	hsa-miR-455-3p	C3	1	0	Complement pathway	-0.608094	2.55923e-07	0.8049	8.27884e-05	0.757159	-0.828212	2.39529e-10	1.16545e-13	-0.472228	0.416963	0.00307588	0.0100173	down	santi17	mirDOWN_Ecomp
hsa-miR-4667-5p;CYBRD1	hsa-miR-4667-5p	CYBRD1	1	0	mesenchymal	-0.380232	0.00272879	-1.22425	0.0342228	0.704163	-0.676652	1.63257e-08	1.21194e-07	-0.327267	0.392683	0.0635288	0.0175221	0	0	mirDOWN_Ecomp
hsa-miR-519b-3p;CCND2	hsa-miR-519b-3p	CCND2	1	0	epithelial	-0.358191	0.00495314	-0.160306	0.0491104	0.235459	-0.312283	0.179264	0.0584567	-0.307957	0.369003	0.0825257	0.0271149	0	0	mirDOWN_Ecomp
hsa-miR-520c-3p;ABLIM1	hsa-miR-520c-3p	ABLIM1	1	0	Cell projection	-0.409639	0.00115323	0.398917	0.0200818	0.713282	-0.75131	8.52863e-09	4.27055e-10	-0.464067	0.456555	0.00376244	0.00377989	0	0	mirDOWN_Ecomp
hsa-miR-520c-3p;ABLIM1	hsa-miR-520c-3p	ABLIM1	1	0	epithelial	-0.409639	0.00115323	0.398917	0.0200818	0.713282	-0.75131	8.52863e-09	4.27055e-10	-0.464067	0.456555	0.00376244	0.00377989	0	0	mirDOWN_Ecomp
hsa-miR-520c-3p;PLA2G12A	hsa-miR-520c-3p	PLA2G12A	1	0	Acyl-chain remodelling	-0.366512	0.00397383	0.398917	0.0428898	0.742703	-0.751707	8.5897e-10	4.20283e-10	-0.464067	0.456555	0.00376244	0.00377989	0	0	mirDOWN_Ecomp
hsa-miR-548aq-5p;CLDN12	hsa-miR-548aq-5p	CLDN12	1	0	Cell junctions	-0.364381	0.00420675	1.96935	0.044391	0.513629	-0.491901	0.000294586	0.000632613	-0.432505	0.546258	0.00873845	0.000303159	0	0	mirDOWN_Ecomp
hsa-miR-548ax;RORA	hsa-miR-548ax	RORA	0	1	epithelial	-0.382399	0.00256775	0.308814	0.0329812	0.20395	-0.359131	0.262011	0.0231555	-0.414232	0.434779	0.0134646	0.00619304	0	0	mirDOWN_Ecomp
hsa-miR-548ax;CLDN12	hsa-miR-548ax	CLDN12	0	1	Cell junctions	-0.447097	0.00034187	0.308814	0.00960747	0.513629	-0.491901	0.000294586	0.000632613	-0.414232	0.434779	0.0134646	0.00619304	0	0	mirDOWN_Ecomp
hsa-miR-548h-5p;RORA	hsa-miR-548h-5p	RORA	0	1	epithelial	-0.45236	0.000284899	-1.1126	0.00853018	0.20395	-0.359131	0.262011	0.0231555	-0.211725	0.33627	0.263277	0.0481717	0	0	mirDOWN_Ecomp
hsa-miR-5583-3p;CYBRD1	hsa-miR-5583-3p	CYBRD1	1	0	mesenchymal	-0.376069	0.00306365	-22.4619	0.0366281	0.704163	-0.676652	1.63257e-08	1.21194e-07	-0.340884	0.408342	0.0513434	0.0120127	0	0	mirDOWN_Ecomp
hsa-miR-7-1-3p;CD46	hsa-miR-7-1-3p	CD46	0	1	Complement pathway	-0.3647	0.00417116	0.754835	0.0441643	0.504287	-0.453374	0.000410192	0.00215062	-0.350783	0.389992	0.0430343	0.0181691	DE	Micolucci16	mirDOWN_Ecomp
hsa-miR-7-5p;CCND2	hsa-miR-7-5p	CCND2	0	1	epithelial	-0.361758	0.00451	0.732907	0.0463567	0.235459	-0.312283	0.179264	0.0584567	-0.514141	0.611707	0.000911366	1.78797e-05	down in MPM vs. normal ;DE	Guled09;Micolucci16	mirDOWN_Ecomp
hsa-miR-7-5p;PARD6B	hsa-miR-7-5p	PARD6B	0	1	Cell junctions	-0.444524	0.000373339	0.732907	0.0101114	0.817814	-0.826233	5.10067e-13	1.47942e-13	-0.514141	0.611707	0.000911366	1.78797e-05	down in MPM vs. normal ;DE	Guled09;Micolucci16	mirDOWN_Ecomp
hsa-miR-7-5p;PLA2G12A	hsa-miR-7-5p	PLA2G12A	0	1	Acyl-chain remodelling	-0.438912	0.000451306	0.732907	0.0113154	0.742703	-0.751707	8.5897e-10	4.20283e-10	-0.514141	0.611707	0.000911366	1.78797e-05	down in MPM vs. normal ;DE	Guled09;Micolucci16	mirDOWN_Ecomp
hsa-miR-7-5p;DSP	hsa-miR-7-5p	DSP	0	1	epithelial	-0.452624	0.00028228	0.732907	0.00848198	0.626586	-0.537887	2.01208e-06	0.000121149	-0.514141	0.611707	0.000911366	1.78797e-05	down in MPM vs. normal ;DE	Guled09;Micolucci16	mirDOWN_Ecomp
hsa-miR-7-5p;SLPI	hsa-miR-7-5p	SLPI	1	0	epithelial	-0.387068	0.00224912	0.732907	0.0303374	0.654866	-0.640356	4.22653e-07	1.06011e-06	-0.514141	0.611707	0.000911366	1.78797e-05	down in MPM vs. normal ;DE	Guled09;Micolucci16	mirDOWN_Ecomp
hsa-miR-7-5p;SNCA	hsa-miR-7-5p	SNCA	1	0	epithelial	-0.366798	0.00394355	0.732907	0.0426975	0.324506	-0.449932	0.0445771	0.00238351	-0.514141	0.611707	0.000911366	1.78797e-05	down in MPM vs. normal ;DE	Guled09;Micolucci16	mirDOWN_Ecomp
hsa-miR-744-3p;CCND2	hsa-miR-744-3p	CCND2	1	0	epithelial	-0.450541	0.000303524	0.354489	0.00889216	0.235459	-0.312283	0.179264	0.0584567	-0.356406	0.381686	0.0393679	0.0210804	0	0	mirDOWN_Ecomp
hsa-miR-766-3p;C3	hsa-miR-766-3p	C3	1	1	Complement pathway	-0.428072	0.000645109	0.31853	0.0140367	0.757159	-0.828212	2.39529e-10	1.16545e-13	-0.389803	0.43724	0.0205781	0.00584254	down in MPM vs. normal ;DE	salazar14;Micolucci16	mirDOWN_Ecomp
hsa-miR-766-3p;INADL	hsa-miR-766-3p	INADL	0	1	Cell junctions	-0.439879	0.000436896	0.31853	0.0110772	0.791318	-0.784406	8.22648e-12	1.70717e-11	-0.389803	0.43724	0.0205781	0.00584254	down in MPM vs. normal ;DE	salazar14;Micolucci16	mirDOWN_Ecomp
hsa-miR-766-3p;MYO5C	hsa-miR-766-3p	MYO5C	1	0	epithelial	-0.488096	7.61868e-05	0.31853	0.0037799	0.689327	-0.711435	4.56028e-08	1.08107e-08	-0.389803	0.43724	0.0205781	0.00584254	down in MPM vs. normal ;DE	salazar14;Micolucci16	mirDOWN_Ecomp
hsa-miR-944;PEX5L	hsa-miR-944	PEX5L	0	1	Peroxisome	-0.420402	0.000824777	0.0352759	0.0163118	0.70248	-0.70088	1.86397e-08	2.28347e-08	-0.43853	0.477421	0.00766537	0.00197554	0	0	mirDOWN_Ecomp
hsa-miR-100-5p;RBPJ	hsa-miR-100-5p	RBPJ	0	1	EMT	-0.52972	1.34727e-05	1.06807	0.00125525	-0.405941	0.339365	0.0075823	0.0350238	0.345233	-0.247002	0.047927	0.153705	0	0	mirDOWN_Scomp
hsa-miR-100-5p;GNA13	hsa-miR-100-5p	GNA13	1	0	Angiogenesis	-0.426163	0.000686142	1.06807	0.0146033	-0.478082	0.345931	0.000980932	0.0307912	0.345233	-0.247002	0.047927	0.153705	0	0	mirDOWN_Scomp
hsa-miR-100-5p;AKT1	hsa-miR-100-5p	AKT1	1	0	Angiogenesis	-0.373579	0.00328095	1.06807	0.0381772	-0.526996	0.504534	0.000178983	0.000413076	0.345233	-0.247002	0.047927	0.153705	0	0	mirDOWN_Scomp
hsa-miR-101-3p;CHEK1	hsa-miR-101-3p	CHEK1	0	1	DNA replication and Cell cycle	-0.5149	2.56257e-05	1.22727	0.00191831	-0.404783	0.545494	0.00781404	9.04371e-05	0.338192	-0.400633	0.054443	0.0146452	down in MPM vs. normal ;DE	salazar14;Micolucci16	mirDOWN_Scomp
hsa-miR-101-3p;CDK1	hsa-miR-101-3p	CDK1	0	1	DNA replication and Cell cycle	-0.472258	0.000139169	1.22727	0.00551657	-0.472621	0.576666	0.00116205	2.39968e-05	0.338192	-0.400633	0.054443	0.0146452	down in MPM vs. normal ;DE	salazar14;Micolucci16	mirDOWN_Scomp
hsa-miR-101-3p;MAD2L1	hsa-miR-101-3p	MAD2L1	0	1	DNA replication and Cell cycle	-0.374317	0.00321518	1.22727	0.0377394	-0.262992	0.418435	0.123996	0.0057426	0.338192	-0.400633	0.054443	0.0146452	down in MPM vs. normal ;DE	salazar14;Micolucci16	mirDOWN_Scomp
hsa-miR-101-3p;BUB3	hsa-miR-101-3p	BUB3	0	1	DNA replication and Cell cycle	-0.368345	0.00378269	1.22727	0.041549	-0.459205	0.631515	0.00175935	1.69843e-06	0.338192	-0.400633	0.054443	0.0146452	down in MPM vs. normal ;DE	salazar14;Micolucci16	mirDOWN_Scomp
hsa-miR-101-3p;CDH2	hsa-miR-101-3p	CDH2	0	1	mesenchymal	-0.367322	0.00388834	1.22727	0.0422827	-0.443778	0.590128	0.00276349	1.3177e-05	0.338192	-0.400633	0.054443	0.0146452	down in MPM vs. normal ;DE	salazar14;Micolucci16	mirDOWN_Scomp
hsa-miR-101-3p;DST	hsa-miR-101-3p	DST	0	1	epithelial	-0.362358	0.00443894	1.22727	0.045917	-0.627484	0.62387	1.92223e-06	2.53101e-06	0.338192	-0.400633	0.054443	0.0146452	down in MPM vs. normal ;DE	salazar14;Micolucci16	mirDOWN_Scomp
hsa-miR-101-3p;RHOA	hsa-miR-101-3p	RHOA	1	1	Hypoxia	-0.36035	0.00468055	1.22727	0.0474435	-0.472435	0.500231	0.0011664	0.000477903	0.338192	-0.400633	0.054443	0.0146452	down in MPM vs. normal ;DE	salazar14;Micolucci16	mirDOWN_Scomp
hsa-miR-101-3p;PTX3	hsa-miR-101-3p	PTX3	0	1	mesenchymal	-0.413827	0.00101354	1.22727	0.0185208	-0.390646	0.432111	0.0109644	0.00398708	0.338192	-0.400633	0.054443	0.0146452	down in MPM vs. normal ;DE	salazar14;Micolucci16	mirDOWN_Scomp
hsa-miR-101-3p;COL5A2	hsa-miR-101-3p	COL5A2	0	1	mesenchymal	-0.366558	0.003969	1.22727	0.0428653	-0.761879	0.78264	1.59505e-10	2.03224e-11	0.338192	-0.400633	0.054443	0.0146452	down in MPM vs. normal ;DE	salazar14;Micolucci16	mirDOWN_Scomp
hsa-miR-101-3p;ACTN4	hsa-miR-101-3p	ACTN4	0	1	Hypoxia	-0.396924	0.00168969	1.22727	0.0255311	-0.400013	0.476739	0.00878034	0.00103611	0.338192	-0.400633	0.054443	0.0146452	down in MPM vs. normal ;DE	salazar14;Micolucci16	mirDOWN_Scomp
hsa-miR-101-3p;CDK6	hsa-miR-101-3p	CDK6	0	1	DNA replication and Cell cycle	-0.393983	0.00184191	1.22727	0.0269338	-0.301439	0.447255	0.0675733	0.00257611	0.338192	-0.400633	0.054443	0.0146452	down in MPM vs. normal ;DE	salazar14;Micolucci16	mirDOWN_Scomp
hsa-miR-101-3p;BRIP1	hsa-miR-101-3p	BRIP1	0	1	DNA repair	-0.440876	0.000422488	1.22727	0.010891	-0.452007	0.602601	0.00217513	7.22706e-06	0.338192	-0.400633	0.054443	0.0146452	down in MPM vs. normal ;DE	salazar14;Micolucci16	mirDOWN_Scomp
hsa-miR-101-3p;PSME4	hsa-miR-101-3p	PSME4	0	1	TP53 signalling	-0.422424	0.000773485	1.22727	0.0156829	-0.635873	0.67234	1.23005e-06	1.56961e-07	0.338192	-0.400633	0.054443	0.0146452	down in MPM vs. normal ;DE	salazar14;Micolucci16	mirDOWN_Scomp
hsa-miR-101-3p;VEGFC	hsa-miR-101-3p	VEGFC	1	0	Angiogenesis	-0.412632	0.00105174	1.22727	0.0189568	-0.653451	0.726923	4.59098e-07	3.3356e-09	0.338192	-0.400633	0.054443	0.0146452	down in MPM vs. normal ;DE	salazar14;Micolucci16	mirDOWN_Scomp
hsa-miR-101-5p;FLNA	hsa-miR-101-5p	FLNA	0	1	Angiogenesis	-0.394538	0.00181229	3.78744	0.026662	-0.672324	0.722582	1.5012e-07	4.66121e-09	0.405752	-0.436956	0.0157799	0.00584254	0	0	mirDOWN_Scomp
hsa-miR-101-5p;CDK1	hsa-miR-101-5p	CDK1	1	1	DNA replication and Cell cycle	-0.479724	0.000105146	3.78744	0.00463897	-0.472621	0.576666	0.00116205	2.39968e-05	0.405752	-0.436956	0.0157799	0.00584254	0	0	mirDOWN_Scomp
hsa-miR-101-5p;PMAIP1	hsa-miR-101-5p	PMAIP1	1	0	Apoptosis	-0.369315	0.00368487	3.78744	0.0408332	-0.439263	0.529223	0.00313551	0.000171606	0.405752	-0.436956	0.0157799	0.00584254	0	0	mirDOWN_Scomp
hsa-miR-10a-3p;HMGA2	hsa-miR-10a-3p	HMGA2	1	0	mesenchymal	-0.388972	0.00212967	1.08454	0.0293336	-0.360849	0.394695	0.0215587	0.0104124	0.411508	-0.361262	0.0142029	0.0302637	0	0	mirDOWN_Scomp
hsa-miR-10a-5p;SERPINE1	hsa-miR-10a-5p	SERPINE1	1	1	Angiogenesis	-0.436632	0.000487002	1.1106	0.0118303	-0.712379	0.706495	9.19021e-09	1.55847e-08	0.563456	-0.526723	0.000216767	0.00052971	0	0	mirDOWN_Scomp
hsa-miR-10a-5p;CDC27	hsa-miR-10a-5p	CDC27	0	1	DNA replication and Cell cycle	-0.378576	0.00285787	1.1106	0.0351322	-0.471584	0.486149	0.00119727	0.000761899	0.563456	-0.526723	0.000216767	0.00052971	0	0	mirDOWN_Scomp
hsa-miR-10a-5p;HIF1A	hsa-miR-10a-5p	HIF1A	0	1	EMT	-0.413194	0.0010336	1.1106	0.0187397	-0.463893	0.381986	0.00153002	0.0140729	0.563456	-0.526723	0.000216767	0.00052971	0	0	mirDOWN_Scomp
hsa-miR-10a-5p;MME	hsa-miR-10a-5p	MME	0	1	mesenchymal	-0.410396	0.00112674	1.1106	0.0197881	-0.732874	0.751366	1.95995e-09	4.27055e-10	0.563456	-0.526723	0.000216767	0.00052971	0	0	mirDOWN_Scomp
hsa-miR-10a-5p;ETS1	hsa-miR-10a-5p	ETS1	1	0	Hypoxia	-0.506017	3.71457e-05	1.1106	0.00243561	-0.670998	0.568785	1.61224e-07	3.35437e-05	0.563456	-0.526723	0.000216767	0.00052971	0	0	mirDOWN_Scomp
hsa-miR-10a-5p;COL4A2	hsa-miR-10a-5p	COL4A2	1	0	Cell adhesion	-0.439939	0.000436012	1.1106	0.0110669	-0.716269	0.690026	6.99276e-09	4.87754e-08	0.563456	-0.526723	0.000216767	0.00052971	0	0	mirDOWN_Scomp
hsa-miR-125b-5p;STARD13	hsa-miR-125b-5p	STARD13	1	1	mesenchymal	-0.430824	0.000589827	1.07743	0.0133389	-0.697378	0.616972	2.60116e-08	3.51344e-06	0.355562	-0.320866	0.0393679	0.0581784	down in MPM	Truini17	mirDOWN_Scomp
hsa-miR-125b-5p;SRF	hsa-miR-125b-5p	SRF	0	1	Angiogenesis	-0.3594	0.00479882	1.07743	0.0481558	-0.454199	0.378231	0.00203959	0.0152967	0.355562	-0.320866	0.0393679	0.0581784	down in MPM	Truini17	mirDOWN_Scomp
hsa-miR-125b-5p;FLNA	hsa-miR-125b-5p	FLNA	0	1	Angiogenesis	-0.383267	0.00250566	1.07743	0.0324858	-0.672324	0.722582	1.5012e-07	4.66121e-09	0.355562	-0.320866	0.0393679	0.0581784	down in MPM	Truini17	mirDOWN_Scomp
hsa-miR-125b-5p;NRP1	hsa-miR-125b-5p	NRP1	0	1	Angiogenesis	-0.433784	0.000535203	1.07743	0.0125135	-0.565589	0.460516	3.86303e-05	0.00173433	0.355562	-0.320866	0.0393679	0.0581784	down in MPM	Truini17	mirDOWN_Scomp
hsa-miR-125b-5p;NRP1	hsa-miR-125b-5p	NRP1	0	1	mesenchymal	-0.433784	0.000535203	1.07743	0.0125135	-0.565589	0.460516	3.86303e-05	0.00173433	0.355562	-0.320866	0.0393679	0.0581784	down in MPM	Truini17	mirDOWN_Scomp
hsa-miR-125b-5p;DLC1	hsa-miR-125b-5p	DLC1	0	1	mesenchymal	-0.375993	0.0030701	1.07743	0.0366598	-0.569598	0.381488	3.26332e-05	0.0142217	0.355562	-0.320866	0.0393679	0.0581784	down in MPM	Truini17	mirDOWN_Scomp
hsa-miR-125b-5p;ETS1	hsa-miR-125b-5p	ETS1	1	0	Hypoxia	-0.455887	0.000251723	1.07743	0.00795658	-0.670998	0.568785	1.61224e-07	3.35437e-05	0.355562	-0.320866	0.0393679	0.0581784	down in MPM	Truini17	mirDOWN_Scomp
hsa-miR-125b-5p;BAK1	hsa-miR-125b-5p	BAK1	1	0	Apoptosis	-0.464489	0.000185057	1.07743	0.00652234	-0.449346	0.480752	0.00235897	0.000907285	0.355562	-0.320866	0.0393679	0.0581784	down in MPM	Truini17	mirDOWN_Scomp
hsa-miR-125b-5p;AKT1	hsa-miR-125b-5p	AKT1	1	0	Angiogenesis	-0.440285	0.00043097	1.07743	0.0109955	-0.526996	0.504534	0.000178983	0.000413076	0.355562	-0.320866	0.0393679	0.0581784	down in MPM	Truini17	mirDOWN_Scomp
hsa-miR-130a-3p;NRP1	hsa-miR-130a-3p	NRP1	0	1	Angiogenesis	-0.604254	3.18657e-07	1.23552	9.86004e-05	-0.565589	0.460516	3.86303e-05	0.00173433	0.542394	-0.451009	0.000384216	0.00421514	DE	Micolucci16	mirDOWN_Scomp
hsa-miR-130a-3p;NRP1	hsa-miR-130a-3p	NRP1	0	1	mesenchymal	-0.604254	3.18657e-07	1.23552	9.86004e-05	-0.565589	0.460516	3.86303e-05	0.00173433	0.542394	-0.451009	0.000384216	0.00421514	DE	Micolucci16	mirDOWN_Scomp
hsa-miR-130a-3p;TSHZ1	hsa-miR-130a-3p	TSHZ1	0	1	mesenchymal	-0.483059	9.25738e-05	1.23552	0.00429442	-0.199766	0.0435739	0.274211	0.861602	0.542394	-0.451009	0.000384216	0.00421514	DE	Micolucci16	mirDOWN_Scomp
hsa-miR-130a-3p;IFI30	hsa-miR-130a-3p	IFI30	0	1	epithelial	-0.419813	0.000840293	1.23552	0.0164908	-0.534772	0.415955	0.000134133	0.00610473	0.542394	-0.451009	0.000384216	0.00421514	DE	Micolucci16	mirDOWN_Scomp
hsa-miR-130a-3p;GNA13	hsa-miR-130a-3p	GNA13	0	1	Angiogenesis	-0.577733	1.34333e-06	1.23552	0.000268428	-0.478082	0.345931	0.000980932	0.0307912	0.542394	-0.451009	0.000384216	0.00421514	DE	Micolucci16	mirDOWN_Scomp
hsa-miR-130a-3p;TCF4	hsa-miR-130a-3p	TCF4	0	1	mesenchymal	-0.464898	0.000182329	1.23552	0.00646105	-0.432366	0.306873	0.00378065	0.0643735	0.542394	-0.451009	0.000384216	0.00421514	DE	Micolucci16	mirDOWN_Scomp
hsa-miR-130a-3p;PRKAA1	hsa-miR-130a-3p	PRKAA1	1	1	Hypoxia	-0.360082	0.00471365	1.23552	0.0476228	-0.395138	0.351195	0.00987458	0.0275676	0.542394	-0.451009	0.000384216	0.00421514	DE	Micolucci16	mirDOWN_Scomp
hsa-miR-130a-3p;ZBTB38	hsa-miR-130a-3p	ZBTB38	0	1	mesenchymal	-0.42416	0.000731751	1.23552	0.015176	-0.662448	0.588132	2.71704e-07	1.45291e-05	0.542394	-0.451009	0.000384216	0.00421514	DE	Micolucci16	mirDOWN_Scomp
hsa-miR-130a-3p;HIF1A	hsa-miR-130a-3p	HIF1A	0	1	EMT	-0.526094	1.58118e-05	1.23552	0.00138451	-0.463893	0.381986	0.00153002	0.0140729	0.542394	-0.451009	0.000384216	0.00421514	DE	Micolucci16	mirDOWN_Scomp
hsa-miR-130a-3p;NID1	hsa-miR-130a-3p	NID1	0	1	mesenchymal	-0.436405	0.000490702	1.23552	0.0118859	-0.651175	0.578973	5.23246e-07	2.18227e-05	0.542394	-0.451009	0.000384216	0.00421514	DE	Micolucci16	mirDOWN_Scomp
hsa-miR-130a-3p;ITGA5	hsa-miR-130a-3p	ITGA5	0	1	Cell adhesion	-0.39105	0.00200581	1.23552	0.0283579	-0.711975	0.696463	9.45181e-09	3.0576e-08	0.542394	-0.451009	0.000384216	0.00421514	DE	Micolucci16	mirDOWN_Scomp
hsa-miR-130a-3p;ITGA5	hsa-miR-130a-3p	ITGA5	0	1	mesenchymal	-0.39105	0.00200581	1.23552	0.0283579	-0.711975	0.696463	9.45181e-09	3.0576e-08	0.542394	-0.451009	0.000384216	0.00421514	DE	Micolucci16	mirDOWN_Scomp
hsa-miR-130a-3p;TGFB1	hsa-miR-130a-3p	TGFB1	1	0	Angiogenesis	-0.44467	0.000371487	1.23552	0.010079	-0.733242	0.767384	1.91061e-09	9.73483e-11	0.542394	-0.451009	0.000384216	0.00421514	DE	Micolucci16	mirDOWN_Scomp
hsa-miR-130a-3p;TGFB1	hsa-miR-130a-3p	TGFB1	1	0	mesenchymal	-0.44467	0.000371487	1.23552	0.010079	-0.733242	0.767384	1.91061e-09	9.73483e-11	0.542394	-0.451009	0.000384216	0.00421514	DE	Micolucci16	mirDOWN_Scomp
hsa-miR-130a-3p;DLL4	hsa-miR-130a-3p	DLL4	1	0	Angiogenesis	-0.556746	3.84642e-06	1.23552	0.000540826	-0.52503	0.340951	0.000194285	0.0339505	0.542394	-0.451009	0.000384216	0.00421514	DE	Micolucci16	mirDOWN_Scomp
hsa-miR-130a-3p;DLC1	hsa-miR-130a-3p	DLC1	1	0	mesenchymal	-0.452749	0.000281052	1.23552	0.00845606	-0.569598	0.381488	3.26332e-05	0.0142217	0.542394	-0.451009	0.000384216	0.00421514	DE	Micolucci16	mirDOWN_Scomp
hsa-miR-130a-3p;STARD13	hsa-miR-130a-3p	STARD13	1	0	mesenchymal	-0.468419	0.000160348	1.23552	0.0060134	-0.697378	0.616972	2.60116e-08	3.51344e-06	0.542394	-0.451009	0.000384216	0.00421514	DE	Micolucci16	mirDOWN_Scomp
hsa-miR-147b;ZBTB38	hsa-miR-147b	ZBTB38	0	1	mesenchymal	-0.435123	0.000512031	1.87147	0.0122251	-0.662448	0.588132	2.71704e-07	1.45291e-05	0.53891	-0.519524	0.000393276	0.000670794	0	0	mirDOWN_Scomp
hsa-miR-147b;FBN1	hsa-miR-147b	FBN1	0	1	mesenchymal	-0.429437	0.000617124	1.87147	0.0136952	-0.690618	0.72923	4.15756e-08	2.7958e-09	0.53891	-0.519524	0.000393276	0.000670794	0	0	mirDOWN_Scomp
hsa-miR-147b;COL4A2	hsa-miR-147b	COL4A2	1	0	Cell adhesion	-0.393707	0.00185681	1.87147	0.0270797	-0.716269	0.690026	6.99276e-09	4.87754e-08	0.53891	-0.519524	0.000393276	0.000670794	0	0	mirDOWN_Scomp
hsa-miR-147b;DYRK2	hsa-miR-147b	DYRK2	1	0	TP53 signalling	-0.440204	0.000432156	1.87147	0.0110053	-0.658865	0.590129	3.39681e-07	1.3177e-05	0.53891	-0.519524	0.000393276	0.000670794	0	0	mirDOWN_Scomp
hsa-miR-148a-3p;CCNB1	hsa-miR-148a-3p	CCNB1	0	1	DNA replication and Cell cycle	-0.391814	0.00196192	1.22914	0.0280309	-0.393322	0.551307	0.0102957	7.14865e-05	0.672543	-0.658358	3.13396e-06	2.33386e-06	DE	Micolucci16	mirDOWN_Scomp
hsa-miR-148a-3p;CDC20	hsa-miR-148a-3p	CDC20	0	1	DNA replication and Cell cycle	-0.378071	0.00289831	1.22914	0.0354082	-0.508082	0.632823	0.000359237	1.6039e-06	0.672543	-0.658358	3.13396e-06	2.33386e-06	DE	Micolucci16	mirDOWN_Scomp
hsa-miR-148a-3p;NRP1	hsa-miR-148a-3p	NRP1	1	1	Angiogenesis	-0.382222	0.00258056	1.22914	0.0330849	-0.565589	0.460516	3.86303e-05	0.00173433	0.672543	-0.658358	3.13396e-06	2.33386e-06	DE	Micolucci16	mirDOWN_Scomp
hsa-miR-148a-3p;NRP1	hsa-miR-148a-3p	NRP1	1	1	mesenchymal	-0.382222	0.00258056	1.22914	0.0330849	-0.565589	0.460516	3.86303e-05	0.00173433	0.672543	-0.658358	3.13396e-06	2.33386e-06	DE	Micolucci16	mirDOWN_Scomp
hsa-miR-148a-3p;ITGA5	hsa-miR-148a-3p	ITGA5	1	1	Cell adhesion	-0.565129	2.54874e-06	1.22914	0.000407261	-0.711975	0.696463	9.45181e-09	3.0576e-08	0.672543	-0.658358	3.13396e-06	2.33386e-06	DE	Micolucci16	mirDOWN_Scomp
hsa-miR-148a-3p;ITGA5	hsa-miR-148a-3p	ITGA5	1	1	mesenchymal	-0.565129	2.54874e-06	1.22914	0.000407261	-0.711975	0.696463	9.45181e-09	3.0576e-08	0.672543	-0.658358	3.13396e-06	2.33386e-06	DE	Micolucci16	mirDOWN_Scomp
hsa-miR-148a-3p;PSMA7	hsa-miR-148a-3p	PSMA7	0	1	TP53 signalling	-0.360154	0.00470477	1.22914	0.0475816	-0.299633	0.384805	0.069667	0.0132147	0.672543	-0.658358	3.13396e-06	2.33386e-06	DE	Micolucci16	mirDOWN_Scomp
hsa-miR-148a-3p;IGFBP3	hsa-miR-148a-3p	IGFBP3	0	1	mesenchymal	-0.537667	9.42365e-06	1.22914	0.000988036	-0.54853	0.528002	7.78801e-05	0.000179831	0.672543	-0.658358	3.13396e-06	2.33386e-06	DE	Micolucci16	mirDOWN_Scomp
hsa-miR-148a-3p;KCNMA1	hsa-miR-148a-3p	KCNMA1	0	1	Hypoxia	-0.503325	4.14841e-05	1.22914	0.00260217	-0.698981	0.699344	2.35e-08	2.54465e-08	0.672543	-0.658358	3.13396e-06	2.33386e-06	DE	Micolucci16	mirDOWN_Scomp
hsa-miR-148a-3p;FLNA	hsa-miR-148a-3p	FLNA	0	1	Angiogenesis	-0.47414	0.000129753	1.22914	0.00526742	-0.672324	0.722582	1.5012e-07	4.66121e-09	0.672543	-0.658358	3.13396e-06	2.33386e-06	DE	Micolucci16	mirDOWN_Scomp
hsa-miR-148a-3p;YWHAB	hsa-miR-148a-3p	YWHAB	1	1	DNA replication and Cell cycle	-0.368607	0.00375611	1.22914	0.0413453	-0.47315	0.474471	0.00114524	0.00111752	0.672543	-0.658358	3.13396e-06	2.33386e-06	DE	Micolucci16	mirDOWN_Scomp
hsa-miR-148a-3p;IFI30	hsa-miR-148a-3p	IFI30	0	1	epithelial	-0.456218	0.000248795	1.22914	0.00788019	-0.534772	0.415955	0.000134133	0.00610473	0.672543	-0.658358	3.13396e-06	2.33386e-06	DE	Micolucci16	mirDOWN_Scomp
hsa-miR-148a-3p;CD274	hsa-miR-148a-3p	CD274	0	1	Immune checkpoints	-0.534192	1.10303e-05	1.22914	0.0010921	-0.661407	0.687643	2.90429e-07	5.7239e-08	0.672543	-0.658358	3.13396e-06	2.33386e-06	DE	Micolucci16	mirDOWN_Scomp
hsa-miR-148a-3p;NID1	hsa-miR-148a-3p	NID1	0	1	mesenchymal	-0.532684	1.18035e-05	1.22914	0.00115437	-0.651175	0.578973	5.23246e-07	2.18227e-05	0.672543	-0.658358	3.13396e-06	2.33386e-06	DE	Micolucci16	mirDOWN_Scomp
hsa-miR-148a-3p;TGFBR1	hsa-miR-148a-3p	TGFBR1	0	1	Angiogenesis	-0.385315	0.00236439	1.22914	0.0313007	-0.618522	0.662328	3.09413e-06	2.89702e-07	0.672543	-0.658358	3.13396e-06	2.33386e-06	DE	Micolucci16	mirDOWN_Scomp
hsa-miR-148a-3p;LTBP1	hsa-miR-148a-3p	LTBP1	0	1	mesenchymal	-0.479068	0.000107795	1.22914	0.00471091	-0.537924	0.418123	0.000117702	0.00578561	0.672543	-0.658358	3.13396e-06	2.33386e-06	DE	Micolucci16	mirDOWN_Scomp
hsa-miR-148a-3p;THBS1	hsa-miR-148a-3p	THBS1	0	1	Angiogenesis	-0.571984	1.80501e-06	1.22914	0.000323636	-0.650827	0.5355	5.33249e-07	0.000133398	0.672543	-0.658358	3.13396e-06	2.33386e-06	DE	Micolucci16	mirDOWN_Scomp
hsa-miR-148a-3p;COL4A1	hsa-miR-148a-3p	COL4A1	0	1	Cell adhesion	-0.590091	6.98154e-07	1.22914	0.000169978	-0.745292	0.71706	6.7377e-10	7.18609e-09	0.672543	-0.658358	3.13396e-06	2.33386e-06	DE	Micolucci16	mirDOWN_Scomp
hsa-miR-148a-3p;FBN1	hsa-miR-148a-3p	FBN1	0	1	mesenchymal	-0.588858	7.46187e-07	1.22914	0.000176562	-0.690618	0.72923	4.15756e-08	2.7958e-09	0.672543	-0.658358	3.13396e-06	2.33386e-06	DE	Micolucci16	mirDOWN_Scomp
hsa-miR-148a-3p;SERPINE1	hsa-miR-148a-3p	SERPINE1	1	1	Angiogenesis	-0.542461	7.56259e-06	1.22914	0.000867009	-0.712379	0.706495	9.19021e-09	1.55847e-08	0.672543	-0.658358	3.13396e-06	2.33386e-06	DE	Micolucci16	mirDOWN_Scomp
hsa-miR-148a-3p;COL6A3	hsa-miR-148a-3p	COL6A3	0	1	Cell adhesion	-0.440038	0.000434567	1.22914	0.0110484	-0.431399	0.33734	0.0038882	0.0365054	0.672543	-0.658358	3.13396e-06	2.33386e-06	DE	Micolucci16	mirDOWN_Scomp
hsa-miR-148a-3p;CDK1	hsa-miR-148a-3p	CDK1	1	1	DNA replication and Cell cycle	-0.394638	0.001807	1.22914	0.0266295	-0.472621	0.576666	0.00116205	2.39968e-05	0.672543	-0.658358	3.13396e-06	2.33386e-06	DE	Micolucci16	mirDOWN_Scomp
hsa-miR-148a-3p;PSMC4	hsa-miR-148a-3p	PSMC4	0	1	TP53 signalling	-0.376507	0.00302682	1.22914	0.0363104	-0.414667	0.452894	0.00603946	0.00218302	0.672543	-0.658358	3.13396e-06	2.33386e-06	DE	Micolucci16	mirDOWN_Scomp
hsa-miR-148a-3p;HIPK1	hsa-miR-148a-3p	HIPK1	0	1	TP53 signalling	-0.395088	0.00178333	1.22914	0.0263774	-0.55857	0.45032	5.21331e-05	0.00236013	0.672543	-0.658358	3.13396e-06	2.33386e-06	DE	Micolucci16	mirDOWN_Scomp
hsa-miR-148a-3p;VAV2	hsa-miR-148a-3p	VAV2	1	0	Cell adhesion	-0.519962	2.06423e-05	1.22914	0.0016601	-0.360804	0.431156	0.0215752	0.0040945	0.672543	-0.658358	3.13396e-06	2.33386e-06	DE	Micolucci16	mirDOWN_Scomp
hsa-miR-148a-3p;BAX	hsa-miR-148a-3p	BAX	1	0	Apoptosis	-0.5304	1.30712e-05	1.22914	0.00123036	-0.617039	0.635358	3.369e-06	1.42289e-06	0.672543	-0.658358	3.13396e-06	2.33386e-06	DE	Micolucci16	mirDOWN_Scomp
hsa-miR-148a-3p;STARD13	hsa-miR-148a-3p	STARD13	1	0	mesenchymal	-0.547775	5.90247e-06	1.22914	0.000732842	-0.697378	0.616972	2.60116e-08	3.51344e-06	0.672543	-0.658358	3.13396e-06	2.33386e-06	DE	Micolucci16	mirDOWN_Scomp
hsa-miR-148a-3p;DNAJB4	hsa-miR-148a-3p	DNAJB4	1	0	mesenchymal	-0.417161	0.000913425	1.22914	0.0173885	-0.450571	0.502001	0.00227551	0.000451517	0.672543	-0.658358	3.13396e-06	2.33386e-06	DE	Micolucci16	mirDOWN_Scomp
hsa-miR-148a-3p;STAT5B	hsa-miR-148a-3p	STAT5B	0	1	Hypoxia	-0.442256	0.000403237	1.22914	0.0105998	-0.442471	0.347012	0.00286015	0.0301208	0.672543	-0.658358	3.13396e-06	2.33386e-06	DE	Micolucci16	mirDOWN_Scomp
hsa-miR-148a-3p;PLK1	hsa-miR-148a-3p	PLK1	0	1	DNA replication and Cell cycle	-0.433964	0.000532023	1.22914	0.0124738	-0.521377	0.613126	0.000222657	4.28367e-06	0.672543	-0.658358	3.13396e-06	2.33386e-06	DE	Micolucci16	mirDOWN_Scomp
hsa-miR-148a-3p;ITGAV	hsa-miR-148a-3p	ITGAV	0	1	Cell adhesion	-0.423065	0.00075784	1.22914	0.0154992	-0.624092	0.575364	2.30837e-06	2.52401e-05	0.672543	-0.658358	3.13396e-06	2.33386e-06	DE	Micolucci16	mirDOWN_Scomp
hsa-miR-148a-3p;ITGAV	hsa-miR-148a-3p	ITGAV	0	1	mesenchymal	-0.423065	0.00075784	1.22914	0.0154992	-0.624092	0.575364	2.30837e-06	2.52401e-05	0.672543	-0.658358	3.13396e-06	2.33386e-06	DE	Micolucci16	mirDOWN_Scomp
hsa-miR-148a-3p;PLAU	hsa-miR-148a-3p	PLAU	0	1	Hypoxia	-0.372009	0.00342483	1.22914	0.0391377	-0.56908	0.578275	3.33065e-05	2.2496e-05	0.672543	-0.658358	3.13396e-06	2.33386e-06	DE	Micolucci16	mirDOWN_Scomp
hsa-miR-148a-3p;CCNA2	hsa-miR-148a-3p	CCNA2	1	1	DNA replication and Cell cycle	-0.493165	6.24314e-05	1.22914	0.00334067	-0.530515	0.619347	0.000157398	3.13506e-06	0.672543	-0.658358	3.13396e-06	2.33386e-06	DE	Micolucci16	mirDOWN_Scomp
hsa-miR-148a-5p;TNFRSF10B	hsa-miR-148a-5p	TNFRSF10B	0	1	Apoptosis	-0.457069	0.000241413	5.60655	0.00773909	-0.50343	0.509293	0.000422523	0.000351853	0.531208	-0.491171	0.000493463	0.00138465	0	0	mirDOWN_Scomp
hsa-miR-148a-5p;VIM	hsa-miR-148a-5p	VIM	0	1	mesenchymal	-0.435638	0.000503366	5.60655	0.0120774	-0.738848	0.694497	1.21811e-09	3.56599e-08	0.531208	-0.491171	0.000493463	0.00138465	0	0	mirDOWN_Scomp
hsa-miR-148a-5p;FBN1	hsa-miR-148a-5p	FBN1	0	1	mesenchymal	-0.374356	0.00321175	5.60655	0.0377071	-0.690618	0.72923	4.15756e-08	2.7958e-09	0.531208	-0.491171	0.000493463	0.00138465	0	0	mirDOWN_Scomp
hsa-miR-148a-5p;SOX9	hsa-miR-148a-5p	SOX9	0	1	EMT	-0.366025	0.00402606	5.60655	0.0432467	-0.307764	0.41207	0.0605597	0.00677001	0.531208	-0.491171	0.000493463	0.00138465	0	0	mirDOWN_Scomp
hsa-miR-188-5p;UBE2D2	hsa-miR-188-5p	UBE2D2	0	1	Hypoxia	-0.546738	6.19684e-06	1.25985	0.000759363	-0.344212	0.340122	0.0302994	0.0344926	0.349366	-0.250715	0.043885	0.14626	Lin16	Short down vs long	mirDOWN_Scomp
hsa-miR-188-5p;TNFRSF10B	hsa-miR-188-5p	TNFRSF10B	0	1	Apoptosis	-0.395485	0.0017627	1.25985	0.0261979	-0.50343	0.509293	0.000422523	0.000351853	0.349366	-0.250715	0.043885	0.14626	Lin16	Short down vs long	mirDOWN_Scomp
hsa-miR-188-5p;ZBTB38	hsa-miR-188-5p	ZBTB38	0	1	mesenchymal	-0.372941	0.00333877	1.25985	0.0386024	-0.662448	0.588132	2.71704e-07	1.45291e-05	0.349366	-0.250715	0.043885	0.14626	Lin16	Short down vs long	mirDOWN_Scomp
hsa-miR-188-5p;ITGAV	hsa-miR-188-5p	ITGAV	0	1	Cell adhesion	-0.498243	5.09771e-05	1.25985	0.00298123	-0.624092	0.575364	2.30837e-06	2.52401e-05	0.349366	-0.250715	0.043885	0.14626	Lin16	Short down vs long	mirDOWN_Scomp
hsa-miR-188-5p;ITGAV	hsa-miR-188-5p	ITGAV	0	1	mesenchymal	-0.498243	5.09771e-05	1.25985	0.00298123	-0.624092	0.575364	2.30837e-06	2.52401e-05	0.349366	-0.250715	0.043885	0.14626	Lin16	Short down vs long	mirDOWN_Scomp
hsa-miR-193a-3p;DYRK2	hsa-miR-193a-3p	DYRK2	1	1	TP53 signalling	-0.388981	0.0021291	2.99975	0.0293336	-0.658865	0.590129	3.39681e-07	1.3177e-05	0.585619	-0.49362	0.000127358	0.00138465	DE	Micolucci16	mirDOWN_Scomp
hsa-miR-193a-3p;PRKCA	hsa-miR-193a-3p	PRKCA	0	1	Angiogenesis	-0.413561	0.00102193	2.99975	0.0186219	-0.32236	0.489337	0.0464212	0.000686024	0.585619	-0.49362	0.000127358	0.00138465	DE	Micolucci16	mirDOWN_Scomp
hsa-miR-193a-3p;BAK1	hsa-miR-193a-3p	BAK1	0	1	Apoptosis	-0.397045	0.00168369	2.99975	0.0254883	-0.449346	0.480752	0.00235897	0.000907285	0.585619	-0.49362	0.000127358	0.00138465	DE	Micolucci16	mirDOWN_Scomp
hsa-miR-193a-3p;GREM1	hsa-miR-193a-3p	GREM1	0	1	mesenchymal	-0.358904	0.00486168	2.99975	0.0485423	-0.733593	0.656336	1.86309e-09	4.11454e-07	0.585619	-0.49362	0.000127358	0.00138465	DE	Micolucci16	mirDOWN_Scomp
hsa-miR-193a-5p;COL1A2	hsa-miR-193a-5p	COL1A2	0	1	Cell adhesion	-0.378639	0.00285287	1.16468	0.0350939	-0.415177	0.42406	0.00595922	0.00495548	0.555083	-0.457887	0.000299061	0.00367116	up in MPM vs. normal ;DE	Cioce13;Micolucci16	mirDOWN_Scomp
hsa-miR-193a-5p;COL1A2	hsa-miR-193a-5p	COL1A2	0	1	mesenchymal	-0.378639	0.00285287	1.16468	0.0350939	-0.415177	0.42406	0.00595922	0.00495548	0.555083	-0.457887	0.000299061	0.00367116	up in MPM vs. normal ;DE	Cioce13;Micolucci16	mirDOWN_Scomp
hsa-miR-195-3p;BID	hsa-miR-195-3p	BID	1	0	Apoptosis	-0.443788	0.000382813	1.24333	0.0102823	-0.46037	0.405406	0.00170439	0.0080028	0.318851	-0.35021	0.0712105	0.0376991	DE	Micolucci16	mirDOWN_Scomp
hsa-miR-195-5p;PML	hsa-miR-195-5p	PML	0	1	TP53 signalling	-0.482361	9.50871e-05	1.13938	0.0043594	-0.551063	0.61213	7.08117e-05	4.50368e-06	0.318715	-0.403738	0.0712105	0.0136518	up in MPM vs. normal ;down;DE;down in MPM	Guled09;santi17;Micolucci16;Truini17	mirDOWN_Scomp
hsa-miR-195-5p;E2F3	hsa-miR-195-5p	E2F3	1	1	DNA replication and Cell cycle	-0.466098	0.000174548	1.13938	0.00629583	-0.472633	0.538262	0.00116205	0.000119521	0.318715	-0.403738	0.0712105	0.0136518	up in MPM vs. normal ;down;DE;down in MPM	Guled09;santi17;Micolucci16;Truini17	mirDOWN_Scomp
hsa-miR-195-5p;CCNE1	hsa-miR-195-5p	CCNE1	1	1	DNA replication and Cell cycle	-0.469617	0.00015344	1.13938	0.00586642	-0.506452	0.559199	0.000380466	5.11375e-05	0.318715	-0.403738	0.0712105	0.0136518	up in MPM vs. normal ;down;DE;down in MPM	Guled09;santi17;Micolucci16;Truini17	mirDOWN_Scomp
hsa-miR-195-5p;RBL1	hsa-miR-195-5p	RBL1	0	1	DNA replication and Cell cycle	-0.40372	0.00138022	1.13938	0.0224658	-0.468729	0.550509	0.00131616	7.37381e-05	0.318715	-0.403738	0.0712105	0.0136518	up in MPM vs. normal ;down;DE;down in MPM	Guled09;santi17;Micolucci16;Truini17	mirDOWN_Scomp
hsa-miR-195-5p;CDK6	hsa-miR-195-5p	CDK6	1	1	DNA replication and Cell cycle	-0.381111	0.00266241	1.13938	0.0336873	-0.301439	0.447255	0.0675733	0.00257611	0.318715	-0.403738	0.0712105	0.0136518	up in MPM vs. normal ;down;DE;down in MPM	Guled09;santi17;Micolucci16;Truini17	mirDOWN_Scomp
hsa-miR-195-5p;YWHAB	hsa-miR-195-5p	YWHAB	0	1	DNA replication and Cell cycle	-0.419709	0.000843061	1.13938	0.0165216	-0.47315	0.474471	0.00114524	0.00111752	0.318715	-0.403738	0.0712105	0.0136518	up in MPM vs. normal ;down;DE;down in MPM	Guled09;santi17;Micolucci16;Truini17	mirDOWN_Scomp
hsa-miR-195-5p;BIK	hsa-miR-195-5p	BIK	0	1	epithelial	-0.361089	0.00459039	1.13938	0.0468292	-0.389026	0.466577	0.0113674	0.00143815	0.318715	-0.403738	0.0712105	0.0136518	up in MPM vs. normal ;down;DE;down in MPM	Guled09;santi17;Micolucci16;Truini17	mirDOWN_Scomp
hsa-miR-195-5p;CDC25A	hsa-miR-195-5p	CDC25A	1	1	DNA replication and Cell cycle	-0.443945	0.00038077	1.13938	0.0102437	-0.557221	0.674559	5.50447e-05	1.35632e-07	0.318715	-0.403738	0.0712105	0.0136518	up in MPM vs. normal ;down;DE;down in MPM	Guled09;santi17;Micolucci16;Truini17	mirDOWN_Scomp
hsa-miR-195-5p;CCNA2	hsa-miR-195-5p	CCNA2	0	1	DNA replication and Cell cycle	-0.488353	7.54274e-05	1.13938	0.00375649	-0.530515	0.619347	0.000157398	3.13506e-06	0.318715	-0.403738	0.0712105	0.0136518	up in MPM vs. normal ;down;DE;down in MPM	Guled09;santi17;Micolucci16;Truini17	mirDOWN_Scomp
hsa-miR-195-5p;DST	hsa-miR-195-5p	DST	0	1	epithelial	-0.396349	0.00171854	1.13938	0.0257965	-0.627484	0.62387	1.92223e-06	2.53101e-06	0.318715	-0.403738	0.0712105	0.0136518	up in MPM vs. normal ;down;DE;down in MPM	Guled09;santi17;Micolucci16;Truini17	mirDOWN_Scomp
hsa-miR-195-5p;CHEK1	hsa-miR-195-5p	CHEK1	1	0	DNA replication and Cell cycle	-0.450819	0.000300612	1.13938	0.00884045	-0.404783	0.545494	0.00781404	9.04371e-05	0.318715	-0.403738	0.0712105	0.0136518	up in MPM vs. normal ;down;DE;down in MPM	Guled09;santi17;Micolucci16;Truini17	mirDOWN_Scomp
hsa-miR-195-5p;PAK2	hsa-miR-195-5p	PAK2	1	0	Apoptosis	-0.397279	0.0016721	1.13938	0.0254039	-0.294225	0.400481	0.0761486	0.00904514	0.318715	-0.403738	0.0712105	0.0136518	up in MPM vs. normal ;down;DE;down in MPM	Guled09;santi17;Micolucci16;Truini17	mirDOWN_Scomp
hsa-miR-195-5p;CDK1	hsa-miR-195-5p	CDK1	1	0	DNA replication and Cell cycle	-0.458122	0.000232565	1.13938	0.00755759	-0.472621	0.576666	0.00116205	2.39968e-05	0.318715	-0.403738	0.0712105	0.0136518	up in MPM vs. normal ;down;DE;down in MPM	Guled09;santi17;Micolucci16;Truini17	mirDOWN_Scomp
hsa-miR-200a-3p;DYRK2	hsa-miR-200a-3p	DYRK2	0	1	TP53 signalling	-0.430558	0.000594978	1.91426	0.013377	-0.658865	0.590129	3.39681e-07	1.3177e-05	0.507142	-0.642538	0.00109035	5.37446e-06	up in MPM vs. normal ;DE	Xu13;Micolucci16	mirDOWN_Scomp
hsa-miR-200a-3p;FST	hsa-miR-200a-3p	FST	0	1	epithelial	-0.514249	2.63411e-05	1.91426	0.00194806	-0.506887	0.477713	0.000374372	0.00100228	0.507142	-0.642538	0.00109035	5.37446e-06	up in MPM vs. normal ;DE	Xu13;Micolucci16	mirDOWN_Scomp
hsa-miR-200a-3p;VCL	hsa-miR-200a-3p	VCL	0	1	Angiogenesis	-0.432642	0.000555695	1.91426	0.0128369	-0.628272	0.660889	1.84566e-06	3.16802e-07	0.507142	-0.642538	0.00109035	5.37446e-06	up in MPM vs. normal ;DE	Xu13;Micolucci16	mirDOWN_Scomp
hsa-miR-200a-3p;VCL	hsa-miR-200a-3p	VCL	0	1	epithelial	-0.432642	0.000555695	1.91426	0.0128369	-0.628272	0.660889	1.84566e-06	3.16802e-07	0.507142	-0.642538	0.00109035	5.37446e-06	up in MPM vs. normal ;DE	Xu13;Micolucci16	mirDOWN_Scomp
hsa-miR-200a-3p;TNFRSF10B	hsa-miR-200a-3p	TNFRSF10B	1	0	Apoptosis	-0.398198	0.00162732	1.91426	0.0250302	-0.50343	0.509293	0.000422523	0.000351853	0.507142	-0.642538	0.00109035	5.37446e-06	up in MPM vs. normal ;DE	Xu13;Micolucci16	mirDOWN_Scomp
hsa-miR-200b-3p;NOTCH1	hsa-miR-200b-3p	NOTCH1	1	1	Angiogenesis	-0.382995	0.00252494	1.16948	0.0326442	-0.661731	0.629482	2.84522e-07	1.87326e-06	0.263196	-0.369436	0.14642	0.0270951	up in MPM vs. normal ;DE	Xu13;Micolucci16	mirDOWN_Scomp
hsa-miR-200b-3p;FLT1	hsa-miR-200b-3p	FLT1	1	1	Angiogenesis	-0.39298	0.00189656	1.16948	0.0274423	-0.61938	0.480558	2.95406e-06	0.000912389	0.263196	-0.369436	0.14642	0.0270951	up in MPM vs. normal ;DE	Xu13;Micolucci16	mirDOWN_Scomp
hsa-miR-200b-3p;KANK2	hsa-miR-200b-3p	KANK2	0	1	mesenchymal	-0.400067	0.00153959	1.16948	0.024171	-0.332459	0.273973	0.0382533	0.110255	0.263196	-0.369436	0.14642	0.0270951	up in MPM vs. normal ;DE	Xu13;Micolucci16	mirDOWN_Scomp
hsa-miR-2110;E2F3	hsa-miR-2110	E2F3	1	0	DNA replication and Cell cycle	-0.361372	0.00455623	1.16483	0.0466086	-0.472633	0.538262	0.00116205	0.000119521	0.311579	-0.338854	0.0779826	0.0461931	0	0	mirDOWN_Scomp
hsa-miR-224-3p;E2F3	hsa-miR-224-3p	E2F3	1	0	DNA replication and Cell cycle	-0.444463	0.000374117	1.26362	0.0101206	-0.472633	0.538262	0.00116205	0.000119521	0.405673	-0.339662	0.0157799	0.0458145	0	0	mirDOWN_Scomp
hsa-miR-224-3p;DNAJB4	hsa-miR-224-3p	DNAJB4	1	0	mesenchymal	-0.408965	0.00117725	1.26362	0.0203316	-0.450571	0.502001	0.00227551	0.000451517	0.405673	-0.339662	0.0157799	0.0458145	0	0	mirDOWN_Scomp
hsa-miR-23b-3p;IFI30	hsa-miR-23b-3p	IFI30	0	1	epithelial	-0.458764	0.000227312	1.04902	0.00746025	-0.534772	0.415955	0.000134133	0.00610473	0.362804	-0.360822	0.034973	0.0303832	DE	Micolucci16	mirDOWN_Scomp
hsa-miR-23b-3p;CCBE1	hsa-miR-23b-3p	CCBE1	0	1	Angiogenesis	-0.396952	0.00168832	1.04902	0.0255187	-0.60175	0.573849	7.38016e-06	2.70539e-05	0.362804	-0.360822	0.034973	0.0303832	DE	Micolucci16	mirDOWN_Scomp
hsa-miR-23b-3p;GREM1	hsa-miR-23b-3p	GREM1	0	1	mesenchymal	-0.376979	0.00298746	1.04902	0.0360499	-0.733593	0.656336	1.86309e-09	4.11454e-07	0.362804	-0.360822	0.034973	0.0303832	DE	Micolucci16	mirDOWN_Scomp
hsa-miR-23b-3p;STAT5B	hsa-miR-23b-3p	STAT5B	1	1	Hypoxia	-0.37314	0.00332066	1.04902	0.0384506	-0.442471	0.347012	0.00286015	0.0301208	0.362804	-0.360822	0.034973	0.0303832	DE	Micolucci16	mirDOWN_Scomp
hsa-miR-23b-3p;MMP9	hsa-miR-23b-3p	MMP9	0	1	mesenchymal	-0.469598	0.000153549	1.04902	0.00586783	-0.576522	0.466834	2.38542e-05	0.00142679	0.362804	-0.360822	0.034973	0.0303832	DE	Micolucci16	mirDOWN_Scomp
hsa-miR-23b-3p;ETS1	hsa-miR-23b-3p	ETS1	1	0	Hypoxia	-0.562198	2.94696e-06	1.04902	0.000448433	-0.670998	0.568785	1.61224e-07	3.35437e-05	0.362804	-0.360822	0.034973	0.0303832	DE	Micolucci16	mirDOWN_Scomp
hsa-miR-23b-3p;NOTCH1	hsa-miR-23b-3p	NOTCH1	1	1	Angiogenesis	-0.371613	0.00346205	1.04902	0.0394051	-0.661731	0.629482	2.84522e-07	1.87326e-06	0.362804	-0.360822	0.034973	0.0303832	DE	Micolucci16	mirDOWN_Scomp
hsa-miR-24-1-5p;DYRK2	hsa-miR-24-1-5p	DYRK2	0	1	TP53 signalling	-0.473378	0.000133493	2.13262	0.00537212	-0.658865	0.590129	3.39681e-07	1.3177e-05	0.580707	-0.533315	0.000141497	0.000450775	0	0	mirDOWN_Scomp
hsa-miR-24-1-5p;DST	hsa-miR-24-1-5p	DST	0	1	epithelial	-0.451502	0.000293556	2.13262	0.00869373	-0.627484	0.62387	1.92223e-06	2.53101e-06	0.580707	-0.533315	0.000141497	0.000450775	0	0	mirDOWN_Scomp
hsa-miR-24-1-5p;ZBTB38	hsa-miR-24-1-5p	ZBTB38	0	1	mesenchymal	-0.359599	0.00477384	2.13262	0.0480072	-0.662448	0.588132	2.71704e-07	1.45291e-05	0.580707	-0.533315	0.000141497	0.000450775	0	0	mirDOWN_Scomp
hsa-miR-24-1-5p;RBL1	hsa-miR-24-1-5p	RBL1	0	1	DNA replication and Cell cycle	-0.455599	0.000254295	2.13262	0.00801916	-0.468729	0.550509	0.00131616	7.37381e-05	0.580707	-0.533315	0.000141497	0.000450775	0	0	mirDOWN_Scomp
hsa-miR-24-1-5p;SDC2	hsa-miR-24-1-5p	SDC2	0	1	Hypoxia	-0.464768	0.00018319	2.13262	0.0064823	-0.614297	0.564438	3.89214e-06	4.05224e-05	0.580707	-0.533315	0.000141497	0.000450775	0	0	mirDOWN_Scomp
hsa-miR-26b-5p;E2F7	hsa-miR-26b-5p	E2F7	1	1	TP53 signalling	-0.45698	0.000242178	1.00997	0.00775542	-0.59164	0.746548	1.20545e-05	6.70332e-10	0.242567	-0.391934	0.189113	0.0177194	DE	Micolucci16	mirDOWN_Scomp
hsa-miR-26b-5p;HDAC2	hsa-miR-26b-5p	HDAC2	0	1	DNA replication and Cell cycle	-0.383828	0.00246619	1.00997	0.0321588	-0.55563	0.596803	5.85801e-05	9.53906e-06	0.242567	-0.391934	0.189113	0.0177194	DE	Micolucci16	mirDOWN_Scomp
hsa-miR-26b-5p;DST	hsa-miR-26b-5p	DST	0	1	epithelial	-0.400452	0.00152203	1.00997	0.0239674	-0.627484	0.62387	1.92223e-06	2.53101e-06	0.242567	-0.391934	0.189113	0.0177194	DE	Micolucci16	mirDOWN_Scomp
hsa-miR-26b-5p;E2F3	hsa-miR-26b-5p	E2F3	0	1	DNA replication and Cell cycle	-0.422147	0.000780333	1.00997	0.0157734	-0.472633	0.538262	0.00116205	0.000119521	0.242567	-0.391934	0.189113	0.0177194	DE	Micolucci16	mirDOWN_Scomp
hsa-miR-26b-5p;PSME4	hsa-miR-26b-5p	PSME4	0	1	TP53 signalling	-0.404214	0.00135983	1.00997	0.0222671	-0.635873	0.67234	1.23005e-06	1.56961e-07	0.242567	-0.391934	0.189113	0.0177194	DE	Micolucci16	mirDOWN_Scomp
hsa-miR-26b-5p;ORC6	hsa-miR-26b-5p	ORC6	1	1	DNA replication and Cell cycle	-0.389532	0.00209563	1.00997	0.0290573	-0.383116	0.522357	0.0130955	0.000219062	0.242567	-0.391934	0.189113	0.0177194	DE	Micolucci16	mirDOWN_Scomp
hsa-miR-26b-5p;CCNB1	hsa-miR-26b-5p	CCNB1	1	1	DNA replication and Cell cycle	-0.438179	0.000462511	1.00997	0.0114936	-0.393322	0.551307	0.0102957	7.14865e-05	0.242567	-0.391934	0.189113	0.0177194	DE	Micolucci16	mirDOWN_Scomp
hsa-miR-26b-5p;FLNA	hsa-miR-26b-5p	FLNA	0	1	Angiogenesis	-0.374589	0.00319119	1.00997	0.037577	-0.672324	0.722582	1.5012e-07	4.66121e-09	0.242567	-0.391934	0.189113	0.0177194	DE	Micolucci16	mirDOWN_Scomp
hsa-miR-26b-5p;CDH2	hsa-miR-26b-5p	CDH2	0	1	mesenchymal	-0.36748	0.00387194	1.00997	0.0421983	-0.443778	0.590128	0.00276349	1.3177e-05	0.242567	-0.391934	0.189113	0.0177194	DE	Micolucci16	mirDOWN_Scomp
hsa-miR-26b-5p;FBN1	hsa-miR-26b-5p	FBN1	0	1	mesenchymal	-0.369409	0.00367556	1.00997	0.0407887	-0.690618	0.72923	4.15756e-08	2.7958e-09	0.242567	-0.391934	0.189113	0.0177194	DE	Micolucci16	mirDOWN_Scomp
hsa-miR-26b-5p;EZH2	hsa-miR-26b-5p	EZH2	1	0	EMT	-0.430021	0.000605501	1.00997	0.013515	-0.355647	0.439773	0.0239956	0.00320484	0.242567	-0.391934	0.189113	0.0177194	DE	Micolucci16	mirDOWN_Scomp
hsa-miR-26b-5p;LIG1	hsa-miR-26b-5p	LIG1	1	1	DNA replication and Cell cycle	-0.420239	0.00082903	1.00997	0.016361	-0.304342	0.449646	0.0642679	0.00240294	0.242567	-0.391934	0.189113	0.0177194	DE	Micolucci16	mirDOWN_Scomp
hsa-miR-26b-5p;MCM3	hsa-miR-26b-5p	MCM3	1	1	DNA replication and Cell cycle	-0.405735	0.0012988	1.00997	0.0216148	-0.218988	0.357113	0.219625	0.0242267	0.242567	-0.391934	0.189113	0.0177194	DE	Micolucci16	mirDOWN_Scomp
hsa-miR-26b-5p;PCNA	hsa-miR-26b-5p	PCNA	1	1	DNA replication and Cell cycle	-0.396012	0.00173563	1.00997	0.0259369	-0.339776	0.448225	0.033109	0.00250577	0.242567	-0.391934	0.189113	0.0177194	DE	Micolucci16	mirDOWN_Scomp
hsa-miR-26b-5p;BRCA1	hsa-miR-26b-5p	BRCA1	1	0	DNA repair	-0.467119	0.000168165	1.00997	0.00617636	-0.320834	0.48618	0.0478346	0.000761787	0.242567	-0.391934	0.189113	0.0177194	DE	Micolucci16	mirDOWN_Scomp
hsa-miR-27b-3p;PRKCH	hsa-miR-27b-3p	PRKCH	0	1	epithelial	-0.561628	3.03082e-06	1.07918	0.000458179	-0.411619	0.253207	0.00654236	0.148895	0.401402	-0.336271	0.0167616	0.0481717	Lin16	Short up vs long	mirDOWN_Scomp
hsa-miR-27b-3p;BID	hsa-miR-27b-3p	BID	0	1	Apoptosis	-0.427987	0.000646878	1.07918	0.0140587	-0.46037	0.405406	0.00170439	0.0080028	0.401402	-0.336271	0.0167616	0.0481717	Lin16	Short up vs long	mirDOWN_Scomp
hsa-miR-27b-3p;VEGFC	hsa-miR-27b-3p	VEGFC	1	0	Angiogenesis	-0.547819	5.89023e-06	1.07918	0.000732842	-0.653451	0.726923	4.59098e-07	3.3356e-09	0.401402	-0.336271	0.0167616	0.0481717	Lin16	Short up vs long	mirDOWN_Scomp
hsa-miR-29a-3p;COL5A2	hsa-miR-29a-3p	COL5A2	1	1	mesenchymal	-0.450205	0.000307089	1.06747	0.00895972	-0.761879	0.78264	1.59505e-10	2.03224e-11	0.424085	-0.322918	0.0108889	0.0573314	DE	Micolucci16	mirDOWN_Scomp
hsa-miR-29a-3p;SPARC	hsa-miR-29a-3p	SPARC	1	1	Angiogenesis	-0.374252	0.00322087	1.06747	0.0377679	-0.567687	0.605741	3.52332e-05	6.18899e-06	0.424085	-0.322918	0.0108889	0.0573314	DE	Micolucci16	mirDOWN_Scomp
hsa-miR-29a-3p;CTNNB1	hsa-miR-29a-3p	CTNNB1	0	1	EMT	-0.372133	0.00341326	1.06747	0.0390553	-0.442243	0.399519	0.00287648	0.00927645	0.424085	-0.322918	0.0108889	0.0573314	DE	Micolucci16	mirDOWN_Scomp
hsa-miR-29a-3p;CTNNB1	hsa-miR-29a-3p	CTNNB1	0	1	epithelial	-0.372133	0.00341326	1.06747	0.0390553	-0.442243	0.399519	0.00287648	0.00927645	0.424085	-0.322918	0.0108889	0.0573314	DE	Micolucci16	mirDOWN_Scomp
hsa-miR-29a-3p;FSTL1	hsa-miR-29a-3p	FSTL1	1	1	mesenchymal	-0.467682	0.000164739	1.06747	0.00609654	-0.546289	0.677611	8.47141e-05	1.13455e-07	0.424085	-0.322918	0.0108889	0.0573314	DE	Micolucci16	mirDOWN_Scomp
hsa-miR-29a-3p;ITGA11	hsa-miR-29a-3p	ITGA11	1	1	Cell adhesion	-0.367272	0.00389359	1.06747	0.042315	-0.674991	0.696561	1.24223e-07	3.04867e-08	0.424085	-0.322918	0.0108889	0.0573314	DE	Micolucci16	mirDOWN_Scomp
hsa-miR-29a-3p;SDC2	hsa-miR-29a-3p	SDC2	0	1	Hypoxia	-0.431628	0.000574512	1.06747	0.0131209	-0.614297	0.564438	3.89214e-06	4.05224e-05	0.424085	-0.322918	0.0108889	0.0573314	DE	Micolucci16	mirDOWN_Scomp
hsa-miR-29a-3p;COL1A1	hsa-miR-29a-3p	COL1A1	0	1	Cell adhesion	-0.407876	0.00121702	1.06747	0.0207171	-0.4807	0.520539	0.00089991	0.000234096	0.424085	-0.322918	0.0108889	0.0573314	DE	Micolucci16	mirDOWN_Scomp
hsa-miR-29a-3p;COL1A1	hsa-miR-29a-3p	COL1A1	0	1	mesenchymal	-0.407876	0.00121702	1.06747	0.0207171	-0.4807	0.520539	0.00089991	0.000234096	0.424085	-0.322918	0.0108889	0.0573314	DE	Micolucci16	mirDOWN_Scomp
hsa-miR-29a-3p;VCL	hsa-miR-29a-3p	VCL	0	1	Angiogenesis	-0.366391	0.00398679	1.06747	0.0429845	-0.628272	0.660889	1.84566e-06	3.16802e-07	0.424085	-0.322918	0.0108889	0.0573314	DE	Micolucci16	mirDOWN_Scomp
hsa-miR-29a-3p;VCL	hsa-miR-29a-3p	VCL	0	1	epithelial	-0.366391	0.00398679	1.06747	0.0429845	-0.628272	0.660889	1.84566e-06	3.16802e-07	0.424085	-0.322918	0.0108889	0.0573314	DE	Micolucci16	mirDOWN_Scomp
hsa-miR-29a-3p;PLK1	hsa-miR-29a-3p	PLK1	0	1	DNA replication and Cell cycle	-0.424462	0.000724698	1.06747	0.015089	-0.521377	0.613126	0.000222657	4.28367e-06	0.424085	-0.322918	0.0108889	0.0573314	DE	Micolucci16	mirDOWN_Scomp
hsa-miR-29b-2-5p;TRAM2	hsa-miR-29b-2-5p	TRAM2	0	1	mesenchymal	-0.456366	0.0002475	3.99252	0.0078526	-0.678151	0.739583	1.01071e-07	1.25033e-09	0.383805	-0.400711	0.022366	0.0146452	0	0	mirDOWN_Scomp
hsa-miR-29b-2-5p;FSTL1	hsa-miR-29b-2-5p	FSTL1	0	1	mesenchymal	-0.405616	0.00130346	3.99252	0.0216662	-0.546289	0.677611	8.47141e-05	1.13455e-07	0.383805	-0.400711	0.022366	0.0146452	0	0	mirDOWN_Scomp
hsa-miR-29b-3p;TCF4	hsa-miR-29b-3p	TCF4	0	1	mesenchymal	-0.437515	0.000472889	1.10195	0.0116358	-0.432366	0.306873	0.00378065	0.0643735	0.392079	-0.319947	0.0199772	0.0591095	up;DE	santi17;Micolucci16	mirDOWN_Scomp
hsa-miR-29b-3p;SPARC	hsa-miR-29b-3p	SPARC	1	1	Angiogenesis	-0.388201	0.00217736	1.10195	0.0296835	-0.567687	0.605741	3.52332e-05	6.18899e-06	0.392079	-0.319947	0.0199772	0.0591095	up;DE	santi17;Micolucci16	mirDOWN_Scomp
hsa-miR-29b-3p;COL3A1	hsa-miR-29b-3p	COL3A1	1	1	mesenchymal	-0.399597	0.00156125	1.10195	0.0243828	-0.341698	0.323374	0.0318392	0.0477953	0.392079	-0.319947	0.0199772	0.0591095	up;DE	santi17;Micolucci16	mirDOWN_Scomp
hsa-miR-29b-3p;COL5A2	hsa-miR-29b-3p	COL5A2	1	1	mesenchymal	-0.496499	5.4671e-05	1.10195	0.0030974	-0.761879	0.78264	1.59505e-10	2.03224e-11	0.392079	-0.319947	0.0199772	0.0591095	up;DE	santi17;Micolucci16	mirDOWN_Scomp
hsa-miR-29b-3p;CTNNB1	hsa-miR-29b-3p	CTNNB1	0	1	EMT	-0.40951	0.00115778	1.10195	0.0201344	-0.442243	0.399519	0.00287648	0.00927645	0.392079	-0.319947	0.0199772	0.0591095	up;DE	santi17;Micolucci16	mirDOWN_Scomp
hsa-miR-29b-3p;CTNNB1	hsa-miR-29b-3p	CTNNB1	0	1	epithelial	-0.40951	0.00115778	1.10195	0.0201344	-0.442243	0.399519	0.00287648	0.00927645	0.392079	-0.319947	0.0199772	0.0591095	up;DE	santi17;Micolucci16	mirDOWN_Scomp
hsa-miR-29b-3p;FSTL1	hsa-miR-29b-3p	FSTL1	0	1	mesenchymal	-0.483716	9.02676e-05	1.10195	0.00423498	-0.546289	0.677611	8.47141e-05	1.13455e-07	0.392079	-0.319947	0.0199772	0.0591095	up;DE	santi17;Micolucci16	mirDOWN_Scomp
hsa-miR-29b-3p;COL1A1	hsa-miR-29b-3p	COL1A1	1	1	Cell adhesion	-0.42087	0.000812646	1.10195	0.0161548	-0.4807	0.520539	0.00089991	0.000234096	0.392079	-0.319947	0.0199772	0.0591095	up;DE	santi17;Micolucci16	mirDOWN_Scomp
hsa-miR-29b-3p;COL1A1	hsa-miR-29b-3p	COL1A1	1	1	mesenchymal	-0.42087	0.000812646	1.10195	0.0161548	-0.4807	0.520539	0.00089991	0.000234096	0.392079	-0.319947	0.0199772	0.0591095	up;DE	santi17;Micolucci16	mirDOWN_Scomp
hsa-miR-29b-3p;COL4A1	hsa-miR-29b-3p	COL4A1	1	1	Cell adhesion	-0.407282	0.00123923	1.10195	0.0209868	-0.745292	0.71706	6.7377e-10	7.18609e-09	0.392079	-0.319947	0.0199772	0.0591095	up;DE	santi17;Micolucci16	mirDOWN_Scomp
hsa-miR-29b-3p;COL4A2	hsa-miR-29b-3p	COL4A2	1	1	Cell adhesion	-0.371116	0.00350919	1.10195	0.0397563	-0.716269	0.690026	6.99276e-09	4.87754e-08	0.392079	-0.319947	0.0199772	0.0591095	up;DE	santi17;Micolucci16	mirDOWN_Scomp
hsa-miR-29b-3p;ITGA11	hsa-miR-29b-3p	ITGA11	0	1	Cell adhesion	-0.459691	0.000219917	1.10195	0.00733891	-0.674991	0.696561	1.24223e-07	3.04867e-08	0.392079	-0.319947	0.0199772	0.0591095	up;DE	santi17;Micolucci16	mirDOWN_Scomp
hsa-miR-29b-3p;PTX3	hsa-miR-29b-3p	PTX3	0	1	mesenchymal	-0.386981	0.00225473	1.10195	0.0303966	-0.390646	0.432111	0.0109644	0.00398708	0.392079	-0.319947	0.0199772	0.0591095	up;DE	santi17;Micolucci16	mirDOWN_Scomp
hsa-miR-29b-3p;MAPK8	hsa-miR-29b-3p	MAPK8	0	1	Apoptosis	-0.412507	0.00105581	1.10195	0.0190045	-0.433695	0.378867	0.00364562	0.0150812	0.392079	-0.319947	0.0199772	0.0591095	up;DE	santi17;Micolucci16	mirDOWN_Scomp
hsa-miR-29b-3p;NID1	hsa-miR-29b-3p	NID1	1	0	mesenchymal	-0.390484	0.00203891	1.10195	0.0286547	-0.651175	0.578973	5.23246e-07	2.18227e-05	0.392079	-0.319947	0.0199772	0.0591095	up;DE	santi17;Micolucci16	mirDOWN_Scomp
hsa-miR-29b-3p;SNAI1	hsa-miR-29b-3p	SNAI1	0	1	mesenchymal	-0.482596	9.42327e-05	1.10195	0.00433526	-0.423852	0.246317	0.00476831	0.163253	0.392079	-0.319947	0.0199772	0.0591095	up;DE	santi17;Micolucci16	mirDOWN_Scomp
hsa-miR-29b-3p;VIM	hsa-miR-29b-3p	VIM	0	1	mesenchymal	-0.465785	0.000176547	1.10195	0.00635063	-0.738848	0.694497	1.21811e-09	3.56599e-08	0.392079	-0.319947	0.0199772	0.0591095	up;DE	santi17;Micolucci16	mirDOWN_Scomp
hsa-miR-29c-3p;CCNE1	hsa-miR-29c-3p	CCNE1	0	1	DNA replication and Cell cycle	-0.440324	0.000430416	1.22153	0.0109912	-0.506452	0.559199	0.000380466	5.11375e-05	0.486058	-0.505057	0.00197229	0.00107325	down in bad prognosis MPM;DE	Pass10;Micolucci16	mirDOWN_Scomp
hsa-miR-29c-3p;LOXL2	hsa-miR-29c-3p	LOXL2	0	1	Hypoxia	-0.548679	5.65629e-06	1.22153	0.000713927	-0.751822	0.838672	3.79716e-10	3.4576e-14	0.486058	-0.505057	0.00197229	0.00107325	down in bad prognosis MPM;DE	Pass10;Micolucci16	mirDOWN_Scomp
hsa-miR-29c-3p;ITGB1	hsa-miR-29c-3p	ITGB1	1	1	Cell adhesion	-0.429272	0.000620447	1.22153	0.0137397	-0.557774	0.606886	5.38739e-05	5.8379e-06	0.486058	-0.505057	0.00197229	0.00107325	down in bad prognosis MPM;DE	Pass10;Micolucci16	mirDOWN_Scomp
hsa-miR-29c-3p;ITGB1	hsa-miR-29c-3p	ITGB1	1	1	mesenchymal	-0.429272	0.000620447	1.22153	0.0137397	-0.557774	0.606886	5.38739e-05	5.8379e-06	0.486058	-0.505057	0.00197229	0.00107325	down in bad prognosis MPM;DE	Pass10;Micolucci16	mirDOWN_Scomp
hsa-miR-29c-3p;E2F7	hsa-miR-29c-3p	E2F7	0	1	TP53 signalling	-0.440346	0.000430093	1.22153	0.0109909	-0.59164	0.746548	1.20545e-05	6.70332e-10	0.486058	-0.505057	0.00197229	0.00107325	down in bad prognosis MPM;DE	Pass10;Micolucci16	mirDOWN_Scomp
hsa-miR-29c-3p;FBN1	hsa-miR-29c-3p	FBN1	1	1	mesenchymal	-0.428197	0.000642498	1.22153	0.014003	-0.690618	0.72923	4.15756e-08	2.7958e-09	0.486058	-0.505057	0.00197229	0.00107325	down in bad prognosis MPM;DE	Pass10;Micolucci16	mirDOWN_Scomp
hsa-miR-29c-3p;TPM1	hsa-miR-29c-3p	TPM1	0	1	mesenchymal	-0.535571	1.03644e-05	1.22153	0.00104912	-0.358721	0.462344	0.0225631	0.00164381	0.486058	-0.505057	0.00197229	0.00107325	down in bad prognosis MPM;DE	Pass10;Micolucci16	mirDOWN_Scomp
hsa-miR-29c-3p;COL6A1	hsa-miR-29c-3p	COL6A1	0	1	Cell adhesion	-0.369081	0.00370833	1.22153	0.0410034	-0.438563	0.446517	0.0031909	0.00263305	0.486058	-0.505057	0.00197229	0.00107325	down in bad prognosis MPM;DE	Pass10;Micolucci16	mirDOWN_Scomp
hsa-miR-29c-3p;CDK6	hsa-miR-29c-3p	CDK6	1	1	DNA replication and Cell cycle	-0.454934	0.000260315	1.22153	0.00810084	-0.301439	0.447255	0.0675733	0.00257611	0.486058	-0.505057	0.00197229	0.00107325	down in bad prognosis MPM;DE	Pass10;Micolucci16	mirDOWN_Scomp
hsa-miR-29c-3p;COL5A2	hsa-miR-29c-3p	COL5A2	1	1	mesenchymal	-0.573773	1.64753e-06	1.22153	0.000304108	-0.761879	0.78264	1.59505e-10	2.03224e-11	0.486058	-0.505057	0.00197229	0.00107325	down in bad prognosis MPM;DE	Pass10;Micolucci16	mirDOWN_Scomp
hsa-miR-29c-3p;SPARC	hsa-miR-29c-3p	SPARC	1	1	Angiogenesis	-0.471138	0.000145065	1.22153	0.00565428	-0.567687	0.605741	3.52332e-05	6.18899e-06	0.486058	-0.505057	0.00197229	0.00107325	down in bad prognosis MPM;DE	Pass10;Micolucci16	mirDOWN_Scomp
hsa-miR-29c-3p;CTNNB1	hsa-miR-29c-3p	CTNNB1	0	1	EMT	-0.426788	0.000672463	1.22153	0.0144065	-0.442243	0.399519	0.00287648	0.00927645	0.486058	-0.505057	0.00197229	0.00107325	down in bad prognosis MPM;DE	Pass10;Micolucci16	mirDOWN_Scomp
hsa-miR-29c-3p;CTNNB1	hsa-miR-29c-3p	CTNNB1	0	1	epithelial	-0.426788	0.000672463	1.22153	0.0144065	-0.442243	0.399519	0.00287648	0.00927645	0.486058	-0.505057	0.00197229	0.00107325	down in bad prognosis MPM;DE	Pass10;Micolucci16	mirDOWN_Scomp
hsa-miR-29c-3p;CCNA2	hsa-miR-29c-3p	CCNA2	1	1	DNA replication and Cell cycle	-0.47572	0.000122301	1.22153	0.00509915	-0.530515	0.619347	0.000157398	3.13506e-06	0.486058	-0.505057	0.00197229	0.00107325	down in bad prognosis MPM;DE	Pass10;Micolucci16	mirDOWN_Scomp
hsa-miR-29c-3p;FSTL1	hsa-miR-29c-3p	FSTL1	0	1	mesenchymal	-0.605507	2.96746e-07	1.22153	9.40217e-05	-0.546289	0.677611	8.47141e-05	1.13455e-07	0.486058	-0.505057	0.00197229	0.00107325	down in bad prognosis MPM;DE	Pass10;Micolucci16	mirDOWN_Scomp
hsa-miR-29c-3p;PSME4	hsa-miR-29c-3p	PSME4	0	1	TP53 signalling	-0.527374	1.49456e-05	1.22153	0.00133993	-0.635873	0.67234	1.23005e-06	1.56961e-07	0.486058	-0.505057	0.00197229	0.00107325	down in bad prognosis MPM;DE	Pass10;Micolucci16	mirDOWN_Scomp
hsa-miR-29c-3p;COL4A1	hsa-miR-29c-3p	COL4A1	1	1	Cell adhesion	-0.478314	0.00011092	1.22153	0.0047976	-0.745292	0.71706	6.7377e-10	7.18609e-09	0.486058	-0.505057	0.00197229	0.00107325	down in bad prognosis MPM;DE	Pass10;Micolucci16	mirDOWN_Scomp
hsa-miR-29c-3p;ITGA11	hsa-miR-29c-3p	ITGA11	0	1	Cell adhesion	-0.512577	2.82657e-05	1.22153	0.00203192	-0.674991	0.696561	1.24223e-07	3.04867e-08	0.486058	-0.505057	0.00197229	0.00107325	down in bad prognosis MPM;DE	Pass10;Micolucci16	mirDOWN_Scomp
hsa-miR-29c-3p;SDC2	hsa-miR-29c-3p	SDC2	0	1	Hypoxia	-0.444411	0.000374777	1.22153	0.0101326	-0.614297	0.564438	3.89214e-06	4.05224e-05	0.486058	-0.505057	0.00197229	0.00107325	down in bad prognosis MPM;DE	Pass10;Micolucci16	mirDOWN_Scomp
hsa-miR-29c-3p;IGFBP3	hsa-miR-29c-3p	IGFBP3	0	1	mesenchymal	-0.379863	0.00275714	1.22153	0.0344615	-0.54853	0.528002	7.78801e-05	0.000179831	0.486058	-0.505057	0.00197229	0.00107325	down in bad prognosis MPM;DE	Pass10;Micolucci16	mirDOWN_Scomp
hsa-miR-29c-3p;COL1A1	hsa-miR-29c-3p	COL1A1	1	1	Cell adhesion	-0.485565	8.4056e-05	1.22153	0.00403774	-0.4807	0.520539	0.00089991	0.000234096	0.486058	-0.505057	0.00197229	0.00107325	down in bad prognosis MPM;DE	Pass10;Micolucci16	mirDOWN_Scomp
hsa-miR-29c-3p;COL1A1	hsa-miR-29c-3p	COL1A1	1	1	mesenchymal	-0.485565	8.4056e-05	1.22153	0.00403774	-0.4807	0.520539	0.00089991	0.000234096	0.486058	-0.505057	0.00197229	0.00107325	down in bad prognosis MPM;DE	Pass10;Micolucci16	mirDOWN_Scomp
hsa-miR-29c-3p;COL4A2	hsa-miR-29c-3p	COL4A2	1	1	Cell adhesion	-0.443197	0.000390577	1.22153	0.0103987	-0.716269	0.690026	6.99276e-09	4.87754e-08	0.486058	-0.505057	0.00197229	0.00107325	down in bad prognosis MPM;DE	Pass10;Micolucci16	mirDOWN_Scomp
hsa-miR-29c-3p;VCL	hsa-miR-29c-3p	VCL	0	1	Angiogenesis	-0.501342	4.49745e-05	1.22153	0.00272849	-0.628272	0.660889	1.84566e-06	3.16802e-07	0.486058	-0.505057	0.00197229	0.00107325	down in bad prognosis MPM;DE	Pass10;Micolucci16	mirDOWN_Scomp
hsa-miR-29c-3p;VCL	hsa-miR-29c-3p	VCL	0	1	epithelial	-0.501342	4.49745e-05	1.22153	0.00272849	-0.628272	0.660889	1.84566e-06	3.16802e-07	0.486058	-0.505057	0.00197229	0.00107325	down in bad prognosis MPM;DE	Pass10;Micolucci16	mirDOWN_Scomp
hsa-miR-29c-3p;TRAM2	hsa-miR-29c-3p	TRAM2	1	1	mesenchymal	-0.506025	3.71328e-05	1.22153	0.00243561	-0.678151	0.739583	1.01071e-07	1.25033e-09	0.486058	-0.505057	0.00197229	0.00107325	down in bad prognosis MPM;DE	Pass10;Micolucci16	mirDOWN_Scomp
hsa-miR-29c-3p;BUB1	hsa-miR-29c-3p	BUB1	0	1	DNA replication and Cell cycle	-0.467853	0.000163713	1.22153	0.00607568	-0.485445	0.608923	0.000771676	5.31893e-06	0.486058	-0.505057	0.00197229	0.00107325	down in bad prognosis MPM;DE	Pass10;Micolucci16	mirDOWN_Scomp
hsa-miR-29c-3p;PTX3	hsa-miR-29c-3p	PTX3	0	1	mesenchymal	-0.462313	0.000200183	1.22153	0.00687218	-0.390646	0.432111	0.0109644	0.00398708	0.486058	-0.505057	0.00197229	0.00107325	down in bad prognosis MPM;DE	Pass10;Micolucci16	mirDOWN_Scomp
hsa-miR-29c-3p;ITGA5	hsa-miR-29c-3p	ITGA5	0	1	Cell adhesion	-0.457238	0.000239974	1.22153	0.007709	-0.711975	0.696463	9.45181e-09	3.0576e-08	0.486058	-0.505057	0.00197229	0.00107325	down in bad prognosis MPM;DE	Pass10;Micolucci16	mirDOWN_Scomp
hsa-miR-29c-3p;ITGA5	hsa-miR-29c-3p	ITGA5	0	1	mesenchymal	-0.457238	0.000239974	1.22153	0.007709	-0.711975	0.696463	9.45181e-09	3.0576e-08	0.486058	-0.505057	0.00197229	0.00107325	down in bad prognosis MPM;DE	Pass10;Micolucci16	mirDOWN_Scomp
hsa-miR-29c-3p;MAPK8	hsa-miR-29c-3p	MAPK8	0	1	Apoptosis	-0.365876	0.00404213	1.22153	0.0433387	-0.433695	0.378867	0.00364562	0.0150812	0.486058	-0.505057	0.00197229	0.00107325	down in bad prognosis MPM;DE	Pass10;Micolucci16	mirDOWN_Scomp
hsa-miR-29c-3p;LAMC1	hsa-miR-29c-3p	LAMC1	1	1	Cell adhesion	-0.446207	0.000352466	1.22153	0.00976332	-0.282518	0.343441	0.0924067	0.0323619	0.486058	-0.505057	0.00197229	0.00107325	down in bad prognosis MPM;DE	Pass10;Micolucci16	mirDOWN_Scomp
hsa-miR-29c-3p;BAX	hsa-miR-29c-3p	BAX	0	1	Apoptosis	-0.357392	0.00505756	1.22153	0.0497301	-0.617039	0.635358	3.369e-06	1.42289e-06	0.486058	-0.505057	0.00197229	0.00107325	down in bad prognosis MPM;DE	Pass10;Micolucci16	mirDOWN_Scomp
hsa-miR-29c-3p;CD274	hsa-miR-29c-3p	CD274	1	0	Immune checkpoints	-0.36178	0.00450742	1.22153	0.0463507	-0.661407	0.687643	2.90429e-07	5.7239e-08	0.486058	-0.505057	0.00197229	0.00107325	down in bad prognosis MPM;DE	Pass10;Micolucci16	mirDOWN_Scomp
hsa-miR-29c-5p;FBN1	hsa-miR-29c-5p	FBN1	0	1	mesenchymal	-0.515114	2.53933e-05	1.14342	0.00191003	-0.690618	0.72923	4.15756e-08	2.7958e-09	0.420297	-0.412958	0.0118748	0.0112058	DE	Micolucci16	mirDOWN_Scomp
hsa-miR-30d-3p;PDGFC	hsa-miR-30d-3p	PDGFC	0	1	mesenchymal	-0.359748	0.00475516	1.31233	0.0478964	-0.201473	0.294165	0.269287	0.0794873	0.423153	-0.498962	0.011028	0.00121824	0	0	mirDOWN_Scomp
hsa-miR-30d-3p;FSTL1	hsa-miR-30d-3p	FSTL1	0	1	mesenchymal	-0.42898	0.000626358	1.31233	0.0138041	-0.546289	0.677611	8.47141e-05	1.13455e-07	0.423153	-0.498962	0.011028	0.00121824	0	0	mirDOWN_Scomp
hsa-miR-30d-3p;ZBTB38	hsa-miR-30d-3p	ZBTB38	0	1	mesenchymal	-0.361351	0.00455867	1.31233	0.0466186	-0.662448	0.588132	2.71704e-07	1.45291e-05	0.423153	-0.498962	0.011028	0.00121824	0	0	mirDOWN_Scomp
hsa-miR-30d-3p;ITGA5	hsa-miR-30d-3p	ITGA5	1	0	Cell adhesion	-0.375024	0.00315323	1.31233	0.0372765	-0.711975	0.696463	9.45181e-09	3.0576e-08	0.423153	-0.498962	0.011028	0.00121824	0	0	mirDOWN_Scomp
hsa-miR-30d-3p;ITGA5	hsa-miR-30d-3p	ITGA5	1	0	mesenchymal	-0.375024	0.00315323	1.31233	0.0372765	-0.711975	0.696463	9.45181e-09	3.0576e-08	0.423153	-0.498962	0.011028	0.00121824	0	0	mirDOWN_Scomp
hsa-miR-30d-5p;NOTCH1	hsa-miR-30d-5p	NOTCH1	1	1	Angiogenesis	-0.376035	0.00306654	1.04954	0.0366409	-0.661731	0.629482	2.84522e-07	1.87326e-06	0.288887	-0.33517	0.107426	0.0487064	DE	Micolucci16	mirDOWN_Scomp
hsa-miR-30d-5p;NID1	hsa-miR-30d-5p	NID1	0	1	mesenchymal	-0.381077	0.00266495	1.04954	0.0337009	-0.651175	0.578973	5.23246e-07	2.18227e-05	0.288887	-0.33517	0.107426	0.0487064	DE	Micolucci16	mirDOWN_Scomp
hsa-miR-30e-3p;COL4A2	hsa-miR-30e-3p	COL4A2	0	1	Cell adhesion	-0.507375	3.51193e-05	1.06891	0.00234259	-0.716269	0.690026	6.99276e-09	4.87754e-08	0.376759	-0.361541	0.0264075	0.0302637	up in MPM vs. normal ;DE	salazar14;Micolucci16	mirDOWN_Scomp
hsa-miR-30e-3p;TBX3	hsa-miR-30e-3p	TBX3	0	1	mesenchymal	-0.412975	0.00104064	1.06891	0.0188192	-0.246849	0.11148	0.15454	0.601003	0.376759	-0.361541	0.0264075	0.0302637	up in MPM vs. normal ;DE	salazar14;Micolucci16	mirDOWN_Scomp
hsa-miR-30e-3p;POSTN	hsa-miR-30e-3p	POSTN	0	1	mesenchymal	-0.473737	0.00013172	1.06891	0.00531621	-0.440662	0.407656	0.00300991	0.00757028	0.376759	-0.361541	0.0264075	0.0302637	up in MPM vs. normal ;DE	salazar14;Micolucci16	mirDOWN_Scomp
hsa-miR-30e-3p;COL1A2	hsa-miR-30e-3p	COL1A2	0	1	Cell adhesion	-0.468885	0.00015763	1.06891	0.00596103	-0.415177	0.42406	0.00595922	0.00495548	0.376759	-0.361541	0.0264075	0.0302637	up in MPM vs. normal ;DE	salazar14;Micolucci16	mirDOWN_Scomp
hsa-miR-30e-3p;COL1A2	hsa-miR-30e-3p	COL1A2	0	1	mesenchymal	-0.468885	0.00015763	1.06891	0.00596103	-0.415177	0.42406	0.00595922	0.00495548	0.376759	-0.361541	0.0264075	0.0302637	up in MPM vs. normal ;DE	salazar14;Micolucci16	mirDOWN_Scomp
hsa-miR-30e-3p;FN1	hsa-miR-30e-3p	FN1	0	1	Angiogenesis	-0.406587	0.0012657	1.06891	0.0212755	-0.594038	0.584877	1.07417e-05	1.66142e-05	0.376759	-0.361541	0.0264075	0.0302637	up in MPM vs. normal ;DE	salazar14;Micolucci16	mirDOWN_Scomp
hsa-miR-30e-3p;FN1	hsa-miR-30e-3p	FN1	0	1	mesenchymal	-0.406587	0.0012657	1.06891	0.0212755	-0.594038	0.584877	1.07417e-05	1.66142e-05	0.376759	-0.361541	0.0264075	0.0302637	up in MPM vs. normal ;DE	salazar14;Micolucci16	mirDOWN_Scomp
hsa-miR-30e-3p;FERMT2	hsa-miR-30e-3p	FERMT2	0	1	mesenchymal	-0.363629	0.00429187	1.06891	0.0449383	-0.556754	0.546131	5.60567e-05	8.8409e-05	0.376759	-0.361541	0.0264075	0.0302637	up in MPM vs. normal ;DE	salazar14;Micolucci16	mirDOWN_Scomp
hsa-miR-30e-3p;THBS1	hsa-miR-30e-3p	THBS1	0	1	Angiogenesis	-0.494569	5.90477e-05	1.06891	0.00323482	-0.650827	0.5355	5.33249e-07	0.000133398	0.376759	-0.361541	0.0264075	0.0302637	up in MPM vs. normal ;DE	salazar14;Micolucci16	mirDOWN_Scomp
hsa-miR-30e-3p;COL5A2	hsa-miR-30e-3p	COL5A2	0	1	mesenchymal	-0.403812	0.0013764	1.06891	0.022435	-0.761879	0.78264	1.59505e-10	2.03224e-11	0.376759	-0.361541	0.0264075	0.0302637	up in MPM vs. normal ;DE	salazar14;Micolucci16	mirDOWN_Scomp
hsa-miR-30e-3p;PRRX1	hsa-miR-30e-3p	PRRX1	0	1	mesenchymal	-0.441955	0.000407369	1.06891	0.0106496	-0.205382	0.100919	0.257385	0.642632	0.376759	-0.361541	0.0264075	0.0302637	up in MPM vs. normal ;DE	salazar14;Micolucci16	mirDOWN_Scomp
hsa-miR-30e-3p;FST	hsa-miR-30e-3p	FST	0	1	epithelial	-0.420993	0.000809466	1.06891	0.0161392	-0.506887	0.477713	0.000374372	0.00100228	0.376759	-0.361541	0.0264075	0.0302637	up in MPM vs. normal ;DE	salazar14;Micolucci16	mirDOWN_Scomp
hsa-miR-30e-3p;GREM1	hsa-miR-30e-3p	GREM1	0	1	mesenchymal	-0.41438	0.00099628	1.06891	0.0183467	-0.733593	0.656336	1.86309e-09	4.11454e-07	0.376759	-0.361541	0.0264075	0.0302637	up in MPM vs. normal ;DE	salazar14;Micolucci16	mirDOWN_Scomp
hsa-miR-30e-3p;ITGA5	hsa-miR-30e-3p	ITGA5	1	0	Cell adhesion	-0.47676	0.000117617	1.06891	0.00497966	-0.711975	0.696463	9.45181e-09	3.0576e-08	0.376759	-0.361541	0.0264075	0.0302637	up in MPM vs. normal ;DE	salazar14;Micolucci16	mirDOWN_Scomp
hsa-miR-30e-3p;ITGA5	hsa-miR-30e-3p	ITGA5	1	0	mesenchymal	-0.47676	0.000117617	1.06891	0.00497966	-0.711975	0.696463	9.45181e-09	3.0576e-08	0.376759	-0.361541	0.0264075	0.0302637	up in MPM vs. normal ;DE	salazar14;Micolucci16	mirDOWN_Scomp
hsa-miR-30e-3p;PMP22	hsa-miR-30e-3p	PMP22	0	1	mesenchymal	-0.392353	0.00193145	1.06891	0.0277431	-0.302419	0.129676	0.0665045	0.52969	0.376759	-0.361541	0.0264075	0.0302637	up in MPM vs. normal ;DE	salazar14;Micolucci16	mirDOWN_Scomp
hsa-miR-30e-5p;DST	hsa-miR-30e-5p	DST	0	1	epithelial	-0.383355	0.00249942	1.06065	0.0324277	-0.627484	0.62387	1.92223e-06	2.53101e-06	0.397818	-0.284837	0.0181663	0.092652	DE;Short up vs long	Micolucci16;Lin16	mirDOWN_Scomp
hsa-miR-30e-5p;PDGFRB	hsa-miR-30e-5p	PDGFRB	0	1	Angiogenesis	-0.403198	0.00140203	1.06065	0.0227042	-0.607832	0.52234	5.49551e-06	0.000219062	0.397818	-0.284837	0.0181663	0.092652	DE;Short up vs long	Micolucci16;Lin16	mirDOWN_Scomp
hsa-miR-30e-5p;ITGAV	hsa-miR-30e-5p	ITGAV	0	1	Cell adhesion	-0.46172	0.000204505	1.06065	0.00697912	-0.624092	0.575364	2.30837e-06	2.52401e-05	0.397818	-0.284837	0.0181663	0.092652	DE;Short up vs long	Micolucci16;Lin16	mirDOWN_Scomp
hsa-miR-30e-5p;ITGAV	hsa-miR-30e-5p	ITGAV	0	1	mesenchymal	-0.46172	0.000204505	1.06065	0.00697912	-0.624092	0.575364	2.30837e-06	2.52401e-05	0.397818	-0.284837	0.0181663	0.092652	DE;Short up vs long	Micolucci16;Lin16	mirDOWN_Scomp
hsa-miR-30e-5p;HAS2	hsa-miR-30e-5p	HAS2	0	1	mesenchymal	-0.369028	0.00371359	1.06065	0.041024	-0.272987	0.0312521	0.107025	0.902985	0.397818	-0.284837	0.0181663	0.092652	DE;Short up vs long	Micolucci16;Lin16	mirDOWN_Scomp
hsa-miR-30e-5p;NID1	hsa-miR-30e-5p	NID1	0	1	mesenchymal	-0.458604	0.000228612	1.06065	0.00748812	-0.651175	0.578973	5.23246e-07	2.18227e-05	0.397818	-0.284837	0.0181663	0.092652	DE;Short up vs long	Micolucci16;Lin16	mirDOWN_Scomp
hsa-miR-378c;FSTL1	hsa-miR-378c	FSTL1	0	1	mesenchymal	-0.420264	0.000828386	1.50359	0.0163552	-0.546289	0.677611	8.47141e-05	1.13455e-07	0.400521	-0.352666	0.0169843	0.0361837	0	0	mirDOWN_Scomp
hsa-miR-378c;TGFB2	hsa-miR-378c	TGFB2	1	0	mesenchymal	-0.388185	0.00217835	1.50359	0.0296857	-0.24082	0.253519	0.167486	0.148333	0.400521	-0.352666	0.0169843	0.0361837	0	0	mirDOWN_Scomp
hsa-miR-497-5p;RHBDF2	hsa-miR-497-5p	RHBDF2	0	1	epithelial	-0.46769	0.000164692	1.24102	0.00609654	-0.286888	0.359594	0.0860004	0.0229562	0.391486	-0.438592	0.0200625	0.00569219	DE	Micolucci16	mirDOWN_Scomp
hsa-miR-497-5p;PML	hsa-miR-497-5p	PML	0	1	TP53 signalling	-0.455548	0.000254753	1.24102	0.00802219	-0.551063	0.61213	7.08117e-05	4.50368e-06	0.391486	-0.438592	0.0200625	0.00569219	DE	Micolucci16	mirDOWN_Scomp
hsa-miR-497-5p;CCNB1	hsa-miR-497-5p	CCNB1	0	1	DNA replication and Cell cycle	-0.425188	0.000708029	1.24102	0.0148876	-0.393322	0.551307	0.0102957	7.14865e-05	0.391486	-0.438592	0.0200625	0.00569219	DE	Micolucci16	mirDOWN_Scomp
hsa-miR-497-5p;FEN1	hsa-miR-497-5p	FEN1	0	1	DNA replication and Cell cycle	-0.40492	0.00133118	1.24102	0.021969	-0.232418	0.44635	0.186348	0.00264219	0.391486	-0.438592	0.0200625	0.00569219	DE	Micolucci16	mirDOWN_Scomp
hsa-miR-497-5p;CDK1	hsa-miR-497-5p	CDK1	1	1	DNA replication and Cell cycle	-0.477887	0.000112724	1.24102	0.0048561	-0.472621	0.576666	0.00116205	2.39968e-05	0.391486	-0.438592	0.0200625	0.00569219	DE	Micolucci16	mirDOWN_Scomp
hsa-miR-497-5p;MCM7	hsa-miR-497-5p	MCM7	0	1	DNA replication and Cell cycle	-0.417653	0.000899454	1.24102	0.0172107	-0.150379	0.341953	0.442288	0.0333157	0.391486	-0.438592	0.0200625	0.00569219	DE	Micolucci16	mirDOWN_Scomp
hsa-miR-497-5p;E2F3	hsa-miR-497-5p	E2F3	1	1	DNA replication and Cell cycle	-0.47578	0.000122028	1.24102	0.00509174	-0.472633	0.538262	0.00116205	0.000119521	0.391486	-0.438592	0.0200625	0.00569219	DE	Micolucci16	mirDOWN_Scomp
hsa-miR-497-5p;CCNE1	hsa-miR-497-5p	CCNE1	1	1	DNA replication and Cell cycle	-0.527329	1.49754e-05	1.24102	0.00133994	-0.506452	0.559199	0.000380466	5.11375e-05	0.391486	-0.438592	0.0200625	0.00569219	DE	Micolucci16	mirDOWN_Scomp
hsa-miR-497-5p;CDK6	hsa-miR-497-5p	CDK6	1	1	DNA replication and Cell cycle	-0.400476	0.00152096	1.24102	0.0239599	-0.301439	0.447255	0.0675733	0.00257611	0.391486	-0.438592	0.0200625	0.00569219	DE	Micolucci16	mirDOWN_Scomp
hsa-miR-497-5p;RBL1	hsa-miR-497-5p	RBL1	0	1	DNA replication and Cell cycle	-0.415537	0.000961012	1.24102	0.0179328	-0.468729	0.550509	0.00131616	7.37381e-05	0.391486	-0.438592	0.0200625	0.00569219	DE	Micolucci16	mirDOWN_Scomp
hsa-miR-497-5p;CDC25A	hsa-miR-497-5p	CDC25A	1	1	DNA replication and Cell cycle	-0.477768	0.000113231	1.24102	0.00486258	-0.557221	0.674559	5.50447e-05	1.35632e-07	0.391486	-0.438592	0.0200625	0.00569219	DE	Micolucci16	mirDOWN_Scomp
hsa-miR-497-5p;MAP2K1	hsa-miR-497-5p	MAP2K1	1	0	Cell adhesion	-0.373296	0.00330646	1.24102	0.0383727	-0.509656	0.428353	0.000340185	0.00440683	0.391486	-0.438592	0.0200625	0.00569219	DE	Micolucci16	mirDOWN_Scomp
hsa-miR-497-5p;CHEK1	hsa-miR-497-5p	CHEK1	1	0	DNA replication and Cell cycle	-0.485545	8.41213e-05	1.24102	0.00403878	-0.404783	0.545494	0.00781404	9.04371e-05	0.391486	-0.438592	0.0200625	0.00569219	DE	Micolucci16	mirDOWN_Scomp
hsa-miR-497-5p;CD274	hsa-miR-497-5p	CD274	1	0	Immune checkpoints	-0.383499	0.00248924	1.24102	0.0323318	-0.661407	0.687643	2.90429e-07	5.7239e-08	0.391486	-0.438592	0.0200625	0.00569219	DE	Micolucci16	mirDOWN_Scomp
hsa-miR-497-5p;PRKAA1	hsa-miR-497-5p	PRKAA1	1	0	Hypoxia	-0.360768	0.00462929	1.24102	0.0471117	-0.395138	0.351195	0.00987458	0.0275676	0.391486	-0.438592	0.0200625	0.00569219	DE	Micolucci16	mirDOWN_Scomp
hsa-miR-509-3-5p;HIPK1	hsa-miR-509-3-5p	HIPK1	0	1	TP53 signalling	-0.455579	0.000254467	15.3921	0.00802028	-0.55857	0.45032	5.21331e-05	0.00236013	0.538349	-0.494532	0.000393276	0.00137608	0	0	mirDOWN_Scomp
hsa-miR-509-3-5p;LOXL2	hsa-miR-509-3-5p	LOXL2	0	1	Hypoxia	-0.426606	0.000676417	15.3921	0.0144598	-0.751822	0.838672	3.79716e-10	3.4576e-14	0.538349	-0.494532	0.000393276	0.00137608	0	0	mirDOWN_Scomp
hsa-miR-509-3-5p;THBS1	hsa-miR-509-3-5p	THBS1	1	0	Angiogenesis	-0.495152	5.7692e-05	15.3921	0.00320381	-0.650827	0.5355	5.33249e-07	0.000133398	0.538349	-0.494532	0.000393276	0.00137608	0	0	mirDOWN_Scomp
hsa-miR-509-3p;DYRK2	hsa-miR-509-3p	DYRK2	1	0	TP53 signalling	-0.365232	0.00411233	1.3108	0.043797	-0.658865	0.590129	3.39681e-07	1.3177e-05	0.387663	-0.345698	0.0209532	0.0407911	up in MPM vs. normal ;DE	Xu13;Micolucci16	mirDOWN_Scomp
hsa-miR-513a-5p;THBS1	hsa-miR-513a-5p	THBS1	0	1	Angiogenesis	-0.373197	0.00331543	0.728518	0.0384286	-0.650827	0.5355	5.33249e-07	0.000133398	0.346254	-0.31869	0.0470932	0.0602023	up in MPM	Truini17	mirDOWN_Scomp
hsa-miR-513a-5p;NR2F2	hsa-miR-513a-5p	NR2F2	1	0	epithelial	-0.425112	0.00070976	-0.728518	0.0149104	-0.269614	0.174945	0.112713	0.363176	0.346254	-0.31869	0.0470932	0.0602023	up in MPM	Truini17	mirDOWN_Scomp
hsa-miR-513c-5p;ITGAV	hsa-miR-513c-5p	ITGAV	0	1	Cell adhesion	-0.402977	0.00141135	0.430245	0.0228082	-0.624092	0.575364	2.30837e-06	2.52401e-05	0.411053	-0.349582	0.0142029	0.0380323	0	0	mirDOWN_Scomp
hsa-miR-513c-5p;ITGAV	hsa-miR-513c-5p	ITGAV	0	1	mesenchymal	-0.402977	0.00141135	-0.430245	0.0228082	-0.624092	0.575364	2.30837e-06	2.52401e-05	0.411053	-0.349582	0.0142029	0.0380323	0	0	mirDOWN_Scomp
hsa-miR-513c-5p;THY1	hsa-miR-513c-5p	THY1	0	1	mesenchymal	-0.381602	0.00262599	-0.430245	0.0334193	-0.5234	0.540197	0.00020663	0.000111581	0.411053	-0.349582	0.0142029	0.0380323	0	0	mirDOWN_Scomp
hsa-miR-556-3p;PAM	hsa-miR-556-3p	PAM	0	1	Hypoxia	-0.506399	3.6565e-05	15.6573	0.0024112	-0.408501	0.325596	0.00710374	0.0458702	0.551901	-0.535678	0.000299325	0.000444039	0	0	mirDOWN_Scomp
hsa-miR-556-5p;CCND1	hsa-miR-556-5p	CCND1	1	1	DNA replication and Cell cycle	-0.372437	0.00338512	1.46434	0.0389109	-0.329725	0.409528	0.0402797	0.00723248	0.459863	-0.492036	0.0042247	0.00138465	0	0	mirDOWN_Scomp
hsa-miR-676-3p;TNC	hsa-miR-676-3p	TNC	0	1	Cell adhesion	-0.48561	8.39097e-05	7.20705	0.00403491	-0.719984	0.632607	5.45181e-09	1.61862e-06	0.492726	-0.55305	0.00170917	0.000232746	0	0	mirDOWN_Scomp
hsa-miR-676-3p;SLC29A1	hsa-miR-676-3p	SLC29A1	1	0	Hypoxia	-0.396687	0.00170153	7.20705	0.0256597	-0.627339	0.554261	1.93629e-06	6.32311e-05	0.492726	-0.55305	0.00170917	0.000232746	0	0	mirDOWN_Scomp
hsa-miR-99a-3p;CDK6	hsa-miR-99a-3p	CDK6	0	1	DNA replication and Cell cycle	-0.398535	0.00161119	1.68482	0.0248938	-0.301439	0.447255	0.0675733	0.00257611	0.359601	-0.422949	0.0377074	0.00850535	0	0	mirDOWN_Scomp
hsa-miR-99a-3p;PKMYT1	hsa-miR-99a-3p	PKMYT1	0	1	DNA replication and Cell cycle	-0.534178	1.1037e-05	1.68482	0.0010921	-0.450901	0.490754	0.00225318	0.000654373	0.359601	-0.422949	0.0377074	0.00850535	0	0	mirDOWN_Scomp
hsa-miR-99a-5p;COL4A1	hsa-miR-99a-5p	COL4A1	1	0	Cell adhesion	-0.368192	0.00379833	1.12202	0.0416607	-0.745292	0.71706	6.7377e-10	7.18609e-09	0.406391	-0.482133	0.0157799	0.00175716	DE;down in MPM	Micolucci16;Truini17	mirDOWN_Scomp
hsa-miR-99a-5p;AKT1	hsa-miR-99a-5p	AKT1	1	0	Angiogenesis	-0.37104	0.00351647	1.12202	0.0397879	-0.526996	0.504534	0.000178983	0.000413076	0.406391	-0.482133	0.0157799	0.00175716	DE;down in MPM	Micolucci16;Truini17	mirDOWN_Scomp
