# Supplementary material for: Dissecting heterogeneity in malignant pleural mesothelioma through histo-molecular gradients for clinical applications
Source: Nat Commun. 2019 Mar 22;10:1333. doi: 10.1038/s41467-019-09307-6 (PMC6430832; doi:10.1038/s41467-019-09307-6)
Supplement: Supplementary file 9 — Supplementary Data 6 [file 41467_2019_9307_MOESM9_ESM.xlsx]

## Sheet: Data 6
Supplementary Data 6 AUC and IC50 correlated to E-score and/or S-score
Drug	Targeted process or pathway	AUC.cor.E-score	AUC.pval.E-score	AUC.cor.S-score	AUC.pval.S-score	IC50.cor.E-score	IC50.pval.E-score	IC50.cor.S-score	IC50.pval.S-score	cor.mean.E-score	cor.mean.S-score
KIN001-102	PI3K signaling	-0.598328	0.00532199	0.482932	0.0310154	-0.633276	0.00272308	0.580835	0.00724235	-0.615802	0.531883
LY317615	other	-0.558962	0.0104059	0.575711	0.00790134	-0.62785	0.00303726	0.697669	0.000626596	-0.593406	0.63669
ZSTK474	PI3K signaling	-0.566073	0.00927371	0.464524	0.0390683	-0.571817	0.00843431	0.490443	0.0281304	-0.568945	0.477483
YM201636	other	-0.596193	0.00705836	0.488814	0.0336904	-0.53081	0.0193708	0.446068	0.0555835	-0.563501	0.467441
GSK1070916	mitosis	-0.558076	0.0105544	0.491891	0.0275992	-0.514608	0.0202541	0.441643	0.0512365	-0.536342	0.466767
PLX4720	ERK MAPK signaling	-0.536901	0.0390483	0.517423	0.0482247	-0.516238	0.0488297	0.462392	0.0826657	-0.52657	0.489907
Bryostatin 1	other	-0.493765	0.0316685	0.466009	0.0443267	-0.53323	0.018724	0.476311	0.0392429	-0.513497	0.47116
TG101348	other	-0.571281	0.00850999	0.530739	0.0160562	-0.438801	0.0529293	0.392288	0.0871254	-0.505041	0.461514
TL-2-105	ERK MAPK signaling	-0.510781	0.021368	0.359985	0.118986	-0.488157	0.0289852	0.399745	0.0807652	-0.499469	0.379865
Olaparib	Genome.integrity	-0.566773	0.0275897	0.535309	0.0397454	-0.429836	0.109796	0.425137	0.114167	-0.498305	0.480223
IOX2	other	-0.536569	0.0147236	0.461163	0.0406994	-0.445554	0.0489741	0.39969	0.0808111	-0.491061	0.430426
CX-5461	other	-0.431143	0.0653313	0.261612	0.279293	-0.548828	0.0149549	0.431703	0.0649439	-0.489986	0.346658
BMS-345541	other	-0.50523	0.0230698	0.43054	0.0580944	-0.433859	0.0559752	0.343954	0.137568	-0.469544	0.387247
PFI-1	chromatin other	-0.509562	0.0217328	0.318471	0.17116	-0.407543	0.0744897	0.235858	0.316784	-0.458552	0.277165
KU-55933	Genome.integrity	-0.526433	0.0438014	0.521203	0.0463303	-0.378605	0.164051	0.323879	0.238942	-0.452519	0.422541
TPCA-1	other	-0.506299	0.0269708	0.457944	0.0486469	-0.391213	0.0976669	0.36139	0.12845	-0.448756	0.409667
BX-912	PI3K signaling	-0.459386	0.0415826	0.344076	0.13742	-0.407843	0.0742554	0.326519	0.159999	-0.433614	0.335297
AT-7519	cell cycle	-0.402738	0.078312	0.473711	0.0348685	-0.307772	0.186806	0.378181	0.100156	-0.355255	0.425946
AICAR	metabolism	0.683889	0.00493081	-0.546316	0.0351118	0.621245	0.0134375	-0.452306	0.0904963	0.652567	-0.499311
681640	cell cycle	0.505197	0.0547416	-0.53491	0.0399213	0.460991	0.0837236	-0.487755	0.0651249	0.483094	-0.511332
GDC0941 (rescreen)	PI3K signaling	0.339334	0.256679	-0.48656	0.0917796	0.460158	0.113595	-0.583861	0.0361657	0.399746	-0.535211
GSK269962A	cytoskeleton	0.538307	0.0143438	-0.613108	0.00404634	0.625001	0.0032139	-0.699436	0.000598726	0.581654	-0.656272
