# Supplementary material for: Dissecting heterogeneity in malignant pleural mesothelioma through histo-molecular gradients for clinical applications
Source: Nat Commun. 2019 Mar 22;10:1333. doi: 10.1038/s41467-019-09307-6 (PMC6430832; doi:10.1038/s41467-019-09307-6)
Supplement: Supplementary file 10 — Supplementary Data 7 [file 41467_2019_9307_MOESM10_ESM.xlsx]

## Sheet: Data 7
Supplementary Data 7. Compounds sensitivity and molecular gradients in MPM in culture
Cell lines	Histology	Wisp E-score	Wisp S-score	681640/Wee1 Inhibitor (IC50 mean µM)	681640/Wee1 Inhibitor (IC50 sd µM)	681640/Wee1 Inhibtor (AUC mean)	681640/Wee1 Inhibtor (AUC sd)	GSK269962A/ROCK inhibitor (IC50 mean µM)	GSK269962A/ROCK inhibitor (IC50 sd µM)	GSK269962A/ROCK inhibitor (AUC mean)	GSK269962A/ROCK inhibitor (AUC sd)	KIN001-102/Akt Inhibitor VIII (IC50 mean µM)	KIN001-102/Akt Inhibitor VIII (IC50 sd µM)	KIN001-102/Akt Inhibitor VIII (AUC mean)	KIN001-102/Akt Inhibitor VIII (AUC sd)
MPM_04	MMB	0.2623	0.71	1.0826	0.496955	0.548125	0.0719481	0.7955	0.148068	0.623667	0.0193276	7.646	0.475176	0.89	0.00777817
MPM_05	MME	1	0					10	0	1	0	10	0	0.86475	0.0251023
MPM_07	MME	0.9784	0	10	0	0.9525	0.00707107					10	0	0.8135	0.066468
MPM_08	MMS	0.0699	0.9301	1.375	0.420021	0.594	0.0473762	0.26585	0.00558614	0.5415	0.000235702	5.53	2.32638	0.74675	0.0441942
MPM_10	MME	1	0	7.4815	1.96929	0.87775	0.0293449	10	0	0.881167	0.1327	8.371	1.46371	0.8585	0.066468
MPM_12	MME	0.4843	0.3385	10	0	0.9735	0.0374767					9.576	0.599627	0.94525	0.10147
MPM_16	MME	1	0	10	0	0.98425	0.0463155	10	0	0.946667	0.0631682	8.9145	0.62579	0.89	0.053033
MPM_17	MME	0.71	0.1512	10	0	1.017	0.0240416	10	0	0.918	0.123037	10	0	0.9605	0.0756604
MPM_24	MMB	0.7241	0.1679	1.6635	0.583363	0.5835	0.0876812	9.8995	0.142128	0.94	0.0848528	4.1515	1.34562	0.718	0.0848528
MPM_25	NA	0.2694	0.7306	6.952	0.0183848	0.86075	0.0137886					9.0395	1.35835	0.905	0.0565685
MPM_27	MMB	0.2953	0.6216	8.1755	0.000707107	0.95175	0.102177	0.032905	0.00465983	0.423	0.0235702	10	0	0.839	0.0417193
MPM_28	MMS	0.0314	0.9649	5.3525	1.64402	0.8005	0.00141421	0.91545	0.792737	0.608333	0.14095	8.241	1.9304	0.8085	0.0205061
MPM_37	MME	0.3955	0.3293	6.201	0.0820244	0.83925	0.00388909					8.613	0.333754	0.8535	0.0502046
MPM_38	MMS	0	0.9409	3.326	1.41987	0.83475	0.138239					7.261	1.53725	0.908	0.0954594
MPM_40	NA	0	0.9421	1.16905	1.15817	0.5104	0.236315	0.53425	0.135977	0.5875	0.0365339	6.076	0.284257	0.86225	0.00813173
MPM_47	MMS	0.0799	0.7348	5.927	1.33643	0.8145	0.0247487	1.20365	0.785384	0.643167	0.0690608	10	0	0.8855	0.0325269
MPM_59	MME	0.8854	0	7.7395	1.35552	0.885	0.0509117	10	0	0.971	0.0551543	8.9675	1.46018	0.88975	0.0491439
