# Supplementary material for: Dissecting heterogeneity in malignant pleural mesothelioma through histo-molecular gradients for clinical applications
Source: Nat Commun. 2019 Mar 22;10:1333. doi: 10.1038/s41467-019-09307-6 (PMC6430832; doi:10.1038/s41467-019-09307-6)
Supplement: Supplementary file 11 — Supplementary Data 8 [file 41467_2019_9307_MOESM11_ESM.xlsx]

## Sheet: Data 8.A
Supplementary Data 8.A Correlation between immune population scores and ICK gene expressions with E-scores and S-scores
	cor.E-scores	cor.S-scores	pval.E-scores	pval.S-scores	FDRadjpval.E-scores	FDRadjpval.S-scores
T cells	-0.329999	0.250844	1.46282e-12	1.07276e-07	4.87607e-12	2.14552e-07
CD8 T cells	-0.276552	0.239648	4.11025e-09	3.98994e-07	9.13388e-09	7.25443e-07
Cytotoxic lymphocytes	-0.0893632	0.0331501	0.0619738	0.489444	0.0774673	0.575817
NK cells	0.216156	-0.277814	5.12224e-06	3.47077e-09	8.53707e-06	8.67692e-09
B lineage	0.00144359	-0.100997	0.975994	0.0348019	0.975994	0.0464025
Monocytic lineage	-0.354255	0.344613	2.28869e-14	1.24801e-13	1.14435e-13	4.99202e-13
Myeloid dendritic cells	-0.130179	0.0107792	0.00642724	0.822216	0.00918178	0.865491
Neutrophils	-0.0307715	-0.152687	0.52115	0.00136717	0.579056	0.00210334
Endothelial cells	-0.481431	0.301998	9.77938e-27	1.14711e-10	1.95588e-25	3.27745e-10
Fibroblasts	-0.46188	0.472168	1.77349e-24	1.19811e-25	1.18232e-23	1.19811e-24
ADORA2A	-0.326071	0.239233	2.61863e-12	4.05805e-07	8.72878e-12	7.91814e-07
CD160	0.0779713	-0.112012	0.103178	0.0190313	0.114643	0.0223897
CD226	-0.224927	0.194187	1.98454e-06	4.28709e-05	3.60826e-06	6.35564e-05
CD27	-0.267056	0.234382	1.37467e-08	7.03144e-07	3.43667e-08	1.33932e-06
CD28	-0.244777	0.198528	2.13388e-07	2.8549e-05	4.26776e-07	4.56785e-05
CD40	-0.266033	0.199141	1.56794e-08	2.69374e-05	3.68926e-08	4.39794e-05
CD40LG	-0.0488806	-0.0497896	0.307405	0.298486	0.323584	0.318385
CD70	-0.255769	0.32966	5.69585e-08	1.45855e-12	1.18103e-07	5.07323e-12
CD80	-0.45934	0.432682	3.01841e-24	2.07214e-21	3.44961e-23	1.50701e-20
CD86	-0.255955	0.256497	5.56715e-08	5.20693e-08	1.18103e-07	1.18103e-07
CD96	-0.125135	0.0772384	0.00874894	0.106468	0.0106048	0.116678
CEACAM1	-0.149072	0.0539212	0.00175741	0.260131	0.0023048	0.281222
CTLA4	-0.315689	0.266103	1.36396e-11	1.55388e-08	4.36466e-11	3.68926e-08
HHLA2	-0.0995172	-0.086983	0.0373462	0.0689623	0.0432999	0.0788141
ICOS	-0.309114	0.229911	3.75465e-11	1.15485e-06	1.15528e-10	2.14855e-06
IDO1	-0.399223	0.35013	3.45537e-18	4.45616e-14	2.12638e-17	1.87628e-13
IL2RB	-0.00661772	-0.00430125	0.890158	0.928477	0.901426	0.928477
KIR3DL1	0.130173	-0.205685	0.00636907	1.43232e-05	0.00783886	2.3872e-05
LAG3	-0.188387	0.19638	7.2796e-05	3.49508e-05	0.000105885	5.37704e-05
LGALS3	-0.164858	0.037261	0.000532027	0.436653	0.000746704	0.453666
LGALS9	-0.208618	0.159297	1.07205e-05	0.00082073	1.82477e-05	0.00111285
PDCD1	-0.217	0.183655	4.57868e-06	0.000110834	7.96292e-06	0.000158334
PDCD1LG2	-0.515614	0.541187	4.0453e-31	1.08465e-34	5.39373e-30	1.73544e-33
PVR	-0.365417	0.37576	2.7748e-15	3.89207e-16	1.3874e-14	2.07577e-15
TNFRSF14	-0.119217	0.0213903	0.012532	0.655281	0.0149635	0.672083
TNFRSF4	-0.451536	0.391819	2.16898e-23	1.59872e-17	1.92798e-22	9.13552e-17
TNFRSF9	-0.352381	0.350607	2.98859e-14	4.09564e-14	1.4064e-13	1.82029e-13
TNFSF14	0.346383	-0.349727	8.6029e-14	4.78474e-14	3.27729e-13	1.91389e-13
TNFSF18	-0.282892	0.306791	1.66906e-09	5.33776e-11	4.6043e-09	1.58156e-10
TNFSF4	-0.577373	0.688308	2.67287e-40	9.11249e-63	5.34573e-39	7.28999e-61
TNFSF9	-0.255785	0.287185	5.68466e-08	9.20612e-10	1.18103e-07	2.63032e-09
VTCN1	0.0824666	-0.132649	0.0847252	0.00542758	0.095465	0.00678448
BTLA	-0.177637	0.151789	0.000774079	0.0041509	0.0010677	0.00527099
CD274	-0.502632	0.481692	3.99057e-24	5.06517e-22	3.99057e-23	4.05214e-21
CD276	-0.379736	0.446261	1.27363e-13	8.91868e-19	4.6314e-13	5.94579e-18
HAVCR2	-0.306526	0.297078	3.68869e-09	1.14988e-08	9.8365e-09	2.96744e-08
TIGIT	-0.283078	0.242789	5.75752e-08	3.69593e-06	1.18103e-07	6.57055e-06
TNFRSF18	-0.218717	0.156161	3.22683e-05	0.00317739	5.0617e-05	0.00409985
C10orf54	0.701174	-0.664582	8.30046e-54	1.3491e-46	3.32019e-52	3.59759e-45
TMIGD2	0.17373	-0.215349	0.00101333	4.29005e-05	0.0013511	6.35564e-05

## Sheet: Data 8.B
Supplementary Data 8.B Correlation between ICK gene expression and T-cell MCPcounter score
	cor.Tcell	pval.Tcell	FDRadjpval.Tcell
ADORA2A	0.538031	1.56302e-34	2.84186e-34
CD160	0.374317	3.78393e-16	5.21921e-16
CD226	0.679455	3.79593e-61	1.38034e-60
CD27	0.80241	1.07469e-100	8.59755e-100
CD28	0.665923	5.83048e-58	1.94349e-57
CD40	0.617495	8.19014e-48	2.04753e-47
CD40LG	0.718593	2.06251e-71	1.17857e-70
CD70	0.155064	0.00107319	0.00130084
CD80	0.629854	3.11899e-50	8.91141e-50
CD86	0.541488	4.87525e-35	9.75049e-35
CD96	0.857797	2.9228e-129	3.89706e-128
CEACAM1	0.539818	8.57391e-35	1.63313e-34
CTLA4	0.847634	3.48651e-123	3.48651e-122
HHLA2	0.326826	1.84032e-12	2.45376e-12
ICOS	0.890291	2.08909e-152	8.35636e-151
IDO1	0.688005	2.99154e-63	1.32957e-62
IL2RB	0.681515	1.19956e-61	4.79823e-61
KIR3DL1	0.40497	7.12883e-19	1.05612e-18
LAG3	0.567082	5.67077e-39	1.26017e-38
LGALS3	0.115998	0.0146851	0.0163167
LGALS9	0.516216	1.79978e-31	3.13006e-31
PDCD1	0.690379	7.56783e-64	3.78391e-63
PDCD1LG2	0.620302	2.36263e-48	6.30035e-48
PVR	0.0405919	0.394586	0.415354
TNFRSF14	0.606519	9.41089e-46	2.21433e-45
TNFRSF4	0.630498	2.31765e-50	7.13124e-50
TNFRSF9	0.550254	2.39128e-36	5.03427e-36
TNFSF14	0.0172889	0.716996	0.735381
TNFSF18	0.383576	6.09179e-17	8.70256e-17
TNFSF4	0.303488	7.18528e-11	9.27132e-11
TNFSF9	0.150137	0.00154834	0.00182157
VTCN1	-0.127258	0.00738953	0.00844518
BTLA	0.794369	2.00692e-78	1.33795e-77
CD274	0.527433	8.21493e-27	1.26384e-26
CD276	-0.116096	0.0287355	0.0310654
HAVCR2	0.563281	4.14555e-31	6.90925e-31
TIGIT	0.925199	1.30571e-150	2.61142e-149
TNFRSF18	0.560651	8.92963e-31	1.42874e-30
C10orf54	0.000624139	0.99065	0.99065
TMIGD2	0.293817	1.68667e-08	2.10834e-08
