# Supplementary material for: Dissecting heterogeneity in malignant pleural mesothelioma through histo-molecular gradients for clinical applications
Source: Nat Commun. 2019 Mar 22;10:1333. doi: 10.1038/s41467-019-09307-6 (PMC6430832; doi:10.1038/s41467-019-09307-6)
Supplement: Supplementary file 12 — Supplementary Data 9 [file 41467_2019_9307_MOESM12_ESM.xlsx]

## Sheet: Data 9_CIT
Supplementary Data 9. Centroids of CIT MPM subtypes
Gene Names	C1A	C1B	C2A	C2B
A2M	-0.331689	-0.56723	0.480123	-0.0814481
AAMP	0.105151	0.135638	-0.173926	0.0887747
ADAM28	-0.634991	-0.453042	0.592302	-0.100744
AGAP2	-0.259306	-0.393337	0.249403	0.0907939
AKNA	-0.313901	-0.479968	0.398701	-0.0326473
ALOX5	-0.693626	-0.397211	0.420142	0.163089
AMICA1	-0.187869	-0.504656	0.436599	-0.167047
ANK2	-0.320657	-0.538114	0.730961	-0.485995
ANKRD12	-0.10368	-0.202789	0.303907	-0.238683
ANKRD44	-0.330699	-0.358821	0.418716	-0.13336
ARHGAP15	-0.452481	-0.682504	0.599341	-0.0904284
ARHGAP24	-0.507901	-0.487928	0.530705	-0.0796813
ARHGAP25	-0.529449	-0.680468	0.508687	0.101878
ARHGAP26	-0.501445	-0.461199	0.374338	0.131651
ARHGAP6	-0.350878	-0.19842	0.316453	-0.0751079
ARHGDIB	-0.31911	-0.493925	0.326458	0.0892187
ARHGEF6	-0.467936	-0.619734	0.536243	-0.0273453
ARID5A	-0.310809	-0.500952	0.383997	0.00151517
ARL6IP6	0.124532	0.185599	-0.239862	0.138795
ARRDC5	-0.202835	-0.307284	0.269031	-0.040163
ATG16L2	-0.194855	-0.25923	0.262772	-0.0697967
ATIC	0.0173361	0.257307	-0.283135	0.234803
ATP2A3	-0.207028	-0.604083	0.435969	-0.083375
BCL11B	-0.276124	-0.577335	0.398536	0.00620749
BCL2	-0.553391	-0.209484	0.497398	-0.187033
BIN2	-0.500872	-0.674507	0.507745	0.07776
BMF	-0.146524	-0.253761	0.196678	-0.0106636
BTG1	-0.198058	-0.363461	0.373942	-0.16249
BTK	-0.567396	-0.720409	0.552622	0.0918951
C10orf128	-0.205803	-0.450317	0.288326	0.0314563
C10orf88	-0.0811384	0.122451	-0.191865	0.264467
C11orf73	-0.0464481	0.274622	-0.205261	0.153925
C14orf149	0.190901	0.0714381	-0.323209	0.292524
C16orf54	-0.0455052	-0.40884	0.253163	-0.0645391
C19orf33	0.871856	0.421889	-0.720153	0.136289
C5orf42	0.643788	0.554508	-0.459782	-0.174392
CAD	0.00179856	0.135701	-0.377242	0.47122
CAP2	0.230773	0.03641	-0.477027	0.517429
CASS4	-0.382534	-0.454479	0.2875	0.168105
CCDC141	-0.212288	-0.612061	0.404285	-0.0264201
CCDC69	-0.262529	-0.6302	0.473922	-0.0807242
CCR4	-0.286637	-0.422156	0.344245	-0.0111577
CCR7	-0.131361	-0.732588	0.471102	-0.104478
CD22	-0.445316	-0.173837	0.656035	-0.530552
CD226	-0.388504	-0.48318	0.42838	-0.0190055
CD247	-0.0971432	-0.468649	0.309241	-0.0688078
CD37	-0.456753	-0.817814	0.56851	0.0520462
CD3G	-0.439211	-0.550872	0.380491	0.137397
CD40	-0.598122	-0.167346	0.389073	-0.0199673
CD48	-0.47669	-0.965781	0.665078	0.0238746
CD5	-0.243448	-0.490831	0.368345	-0.0324843
CD52	-0.229656	-0.507236	0.468252	-0.181411
CD53	-0.393662	-0.737027	0.482567	0.0781019
CD6	-0.188435	-0.254486	0.255422	-0.0668466
CD79A	-0.301992	-1.28275	1.07299	-0.501106
CD79B	-0.116749	-0.407246	0.305398	-0.0905532
CDC14A	-0.368119	-0.509535	0.416397	0.00179901
CDC42SE2	-0.293052	-0.182682	0.244093	-0.0207558
CECR1	-0.423657	-0.710902	0.457619	0.12006
CEP290	0.361238	0.427334	-0.350703	-0.0386662
CEP72	0.0124855	0.125806	-0.17098	0.160614
CEP85L	-0.254988	-0.249938	0.253515	-0.0171989
CKS1B	0.0622821	0.253634	-0.36958	0.333285
CLECL1	-0.154209	-0.173056	0.275716	-0.17894
CMTM8	0.508798	0.361403	-0.607715	0.281508
CNOT6L	-0.0352168	-0.423522	0.413477	-0.302631
COX7A1	-0.187058	-0.534013	0.463615	-0.187996
CRIM1	0.587821	0.238349	-0.495292	0.138207
CSF2RB	-0.438623	-0.601586	0.42375	0.106933
CST7	-0.249527	-0.734551	0.47973	-0.0274452
CXCR4	-0.238169	-0.844391	0.66591	-0.239719
CXCR6	-0.0810291	-0.208062	0.182793	-0.0703747
CXorf65	-0.192139	-0.353324	0.288663	-0.0459789
CYTH1	-0.434133	-0.384348	0.310049	0.124766
CYTIP	-0.427708	-0.924417	0.798704	-0.241738
DARS2	-0.163759	0.208383	-0.291733	0.417155
DCLK1	-0.244068	-0.647692	0.549285	-0.195588
DENND1C	-0.407331	-0.624615	0.467412	0.0338026
DLG2	-0.0315485	-0.152187	0.289146	-0.305429
DLG5	0.545234	0.175689	-0.362929	0.014681
DNAJC9	-0.0380987	0.170704	-0.321351	0.393241
DOCK10	-0.368883	-0.58621	0.41792	0.0528015
DOCK2	-0.475185	-0.663019	0.444032	0.146167
DOCK8	-0.495276	-0.657974	0.506243	0.0644494
DPEP2	-0.128238	-0.33984	0.289734	-0.104782
DROSHA	0.0232312	0.212524	-0.252135	0.21467
DUSP22	-0.0907468	-0.140764	0.206236	-0.144519
EFEMP1	0.358842	0.247543	-0.278172	-0.0220595
ELF1	-0.164408	-0.140117	0.24204	-0.143425
ELMO1	-0.430697	-0.603587	0.539254	-0.0708916
EPB41L3	-0.338988	-0.543354	0.377125	0.062109
ERBB2	0.459272	0.28997	-0.319592	-0.0644204
ERP27	-0.416171	-0.484483	0.451866	-0.0325879
EVL	-0.182	-0.483988	0.415841	-0.154519
FAIM2	-0.159272	-0.188919	0.184453	-0.0273444
FAIM3	-0.0979767	-0.763238	0.650764	-0.377938
FAM13A	-0.125137	-0.211008	0.319949	-0.241003
FAM18A	-0.207059	-0.201942	0.310645	-0.171837
FAM46C	-0.162035	-0.90549	0.831689	-0.503482
FAM49A	-0.371684	-0.851915	0.525668	0.075952
FCHSD2	-0.208698	-0.337099	0.242783	0.0241042
FCRL1	-0.0911762	-0.472174	0.398445	-0.204665
FCRL2	-0.0413879	-0.513583	0.459098	-0.304518
FGD5	-0.363776	-0.473099	0.393586	0.00770829
FLJ25917	0.365472	0.12742	-0.652504	0.61705
FOXN3	-0.237209	-0.41165	0.297134	0.015215
FOXO1	-0.342451	-0.138101	0.356722	-0.1833
GAB3	-0.50169	-0.509637	0.412265	0.108246
GGTLC2	0.135406	-2.05509	1.09566	-0.332164
GM2A	-0.37144	-0.195247	0.346117	-0.106364
GMFG	-0.268165	-0.721709	0.44928	0.0233795
GNG2	-0.234853	-0.501559	0.445676	-0.147552
GNG7	-0.292041	-0.0245165	0.437913	-0.420983
GPRIN3	-0.756358	-0.564045	0.512929	0.185656
GRAP2	-0.141554	-0.422369	0.311089	-0.0700894
GTF2H3	0.0317764	0.139283	-0.266316	0.279885
GTPBP5	0.098582	0.150883	-0.192764	0.111477
HAAO	-0.0804915	-0.202912	0.163164	-0.0448748
HCLS1	-0.427093	-0.712223	0.498306	0.0625136
HLA-DOB	-0.230095	-0.700947	0.613913	-0.266397
HLA-DQB1	-0.388842	-0.538805	0.458009	-0.0249537
HLA-DQB2	-0.222746	-0.336613	0.295361	-0.0445609
HMOX1	-0.507744	-0.690304	0.580658	-0.0155951
HSD11B1	-0.308032	-0.247445	0.355669	-0.132361
ICAM2	-0.437511	-0.647163	0.414289	0.151624
IFT43	0.203513	0.159638	-0.190805	0.023821
IGF1	-0.279526	-0.547695	0.787991	-0.595802
IGHA1	-0.0878653	-2.05692	1.05437	-0.101524
IGHM	0.0623421	-2.47043	1.31281	-0.317555
IGHV1OR15-9	-0.22965	-1.61198	1.09524	-0.362386
IGHV3-15	-0.0646066	-2.19267	1.23889	-0.302412
IGJ	-0.245637	-1.77142	1.14799	-0.319906
IGKV1-27	-0.105594	-1.6954	1.01395	-0.276135
IGKV1D-27	-0.318804	-2.23061	1.48292	-0.451736
IGKV2-24	0.107389	-2.53732	1.41713	-0.461826
IGKV2-40	-0.256114	-2.04064	1.27068	-0.310996
IGKV2D-40	-0.28776	-1.96604	1.25825	-0.319904
IGKV3-15	-0.344406	-2.11857	1.31542	-0.258302
IGKV3D-11	-0.243168	-2.02068	1.34371	-0.443976
IGKV3D-15	-0.206992	-2.17666	1.30613	-0.307492
IGKV3D-7	-0.158301	-1.98861	1.16115	-0.25583
IGLC2	-0.0120028	-2.04483	0.961283	-0.0271044
IGLL5	-0.0787894	-0.691846	0.436085	-0.119392
IGLV2-11	-0.136009	-1.5163	0.978166	-0.322783
IGLV2-14	-0.0777879	-0.513428	0.369591	-0.143064
IGLV3-1	0.0758345	-2.39483	1.43773	-0.567022
IGSF10	-0.137623	-0.0686924	0.321187	-0.331338
IKZF1	-0.348095	-0.703107	0.505148	-0.0132643
IKZF3	-0.336579	-0.945505	0.619483	-0.0267555
IKZF4	-0.251822	-0.131059	0.143411	0.0638541
IL10RA	-0.395161	-0.80185	0.489744	0.113027
IL18R1	-0.269019	-0.215165	0.379438	-0.219468
IL18RAP	-0.0815984	-0.403059	0.388578	-0.244566
IL2RG	-0.663597	-1.10413	0.738126	0.149597
IL33	-0.633716	-0.986288	0.932218	-0.244968
INPP4B	-0.502824	-0.488122	0.404832	0.105454
INPP5D	-0.229983	-0.361215	0.349731	-0.103774
IPCEF1	-0.109587	-0.528043	0.380271	-0.125187
IRF4	-0.330803	-0.981603	0.704254	-0.133427
IRF8	-0.312189	-0.65369	0.450733	0.00745443
ITGA3	0.317764	0.392952	-0.546498	0.31127
ITGA8	-0.147295	-0.499773	0.539179	-0.354703
ITGAL	-0.300746	-0.867061	0.535542	0.0183513
ITK	-0.286827	-1.05791	0.678402	-0.0751721
ITPKB	-0.0760268	-0.338738	0.37675	-0.275223
ITPR1	-0.211757	-0.247846	0.337529	-0.177083
JARID2	-0.494126	-0.537647	0.393608	0.149815
JHDM1D	-0.482084	-0.383456	0.447951	-0.0467387
KCNA3	-0.292941	-0.521359	0.423981	-0.0578323
KCTD12	-0.26746	-0.339606	0.290966	-0.00237487
KIAA0513	-0.424218	-0.498266	0.378446	0.0930527
KIAA1324L	0.137366	-0.628836	0.760029	-0.810743
KIF13B	-0.614023	-0.146223	0.326047	0.0719744
KIF21B	-0.212186	-0.388269	0.257878	0.0392577
KLHL6	-0.449251	-0.782235	0.551287	0.0477944
KRT18	0.506896	0.439187	-0.53976	0.127527
KRT18P10	0.650244	0.511728	-0.7898	0.345204
KRT18P49	0.519405	0.299559	-0.545598	0.222897
KRT18P54	0.614356	0.389525	-0.654321	0.252915
KYNU	-0.740788	-0.60551	0.613305	0.0519217
LAPTM5	-0.405443	-0.54379	0.356333	0.143439
LAX1	-0.400103	-0.959771	0.705127	-0.0977717
LCK	-0.135747	-0.337315	0.229118	-0.00996298
LCP1	-0.409523	-0.693987	0.492398	0.0456617
LGALS9C	-0.147832	-0.338026	0.244073	-0.0228424
LOC100130476	-0.252556	-0.359974	0.307551	-0.0244266
LOC100506928	-0.173539	-0.314279	0.21006	0.0311312
LOC100507042	-0.256284	-0.301598	0.347559	-0.121777
LOC283663	-0.16907	-0.457871	0.44655	-0.228237
LOC285505	-0.0608185	-0.195197	0.213246	-0.140057
LOC339535	0.876144	0.384076	-0.843846	0.344608
LOC339803	0.285301	0.108255	-0.258921	0.09998
LOC643650	1.23439	0.999249	-0.872843	-0.303512
LPL	-0.291551	-0.465982	0.630747	-0.407094
LPXN	-0.327691	-0.552498	0.438166	-0.0316389
LRCH1	-0.63311	-0.194971	0.331737	0.111269
LRMP	-0.165769	-0.409197	0.318678	-0.0723666
LRRC8B	-0.515537	-0.24285	0.420399	-0.0769866
LRRK2	-0.70095	-0.279077	0.714163	-0.353666
LY9	-0.266896	-0.397842	0.55716	-0.362051
LYPD6	0.137459	0.0916551	-0.440578	0.494759
MAN1A1	-0.283623	-0.313328	0.381305	-0.143828
MAP4K1	-0.325256	-0.612145	0.415676	0.041278
MAPK10	-0.133138	0.0569935	0.292035	-0.377382
MAPRE2	-0.237884	-0.181921	0.285538	-0.124823
MCTP1	-0.56139	-1.06857	0.574876	0.293369
MEF2C	-0.224019	-0.588248	0.430614	-0.0734857
MICAL2	0.502152	-0.0450721	-0.430708	0.300436
MIR1200	-0.323672	-0.481904	0.371703	0.0165086
MIR622	0.626783	0.546925	-0.826247	0.393272
MMRN1	-0.495704	-0.473296	0.718755	-0.380964
MOCOS	0.100622	0.163911	-0.588879	0.695164
MOXD1	-0.773021	-0.588824	0.804644	-0.222383
MPP1	-0.749185	-0.621953	0.511855	0.2217
MPP5	0.403214	-0.0816616	-0.368788	0.306914
MRM1	0.0305853	0.30334	-0.228313	0.110985
MRPS11	0.0602307	0.0558846	-0.154713	0.148475
MRPS16	0.0887556	0.0730701	-0.186983	0.163672
MTFR1	-0.079472	0.260736	-0.182656	0.154332
MTX2	0.199557	0.400599	-0.352346	0.10344
MYO19	-0.0349382	0.128223	-0.234531	0.289847
MYO1G	-0.464287	-0.593605	0.391559	0.16898
NABP2	0.00399548	0.0096432	-0.186838	0.270631
NCKAP1	0.16197	0.297978	-0.286436	0.103316
NCKAP5	-0.136303	-0.295367	0.257017	-0.0802334
NDUFA12	0.0268845	0.0668601	-0.100916	0.0852444
NEK7	0.328266	-0.0848004	-0.39147	0.399306
NFATC2	-0.357515	-0.667842	0.529603	-0.0671274
NME1-NME2	-0.0685968	0.0968338	-0.199637	0.28433
NT5C	0.215842	0.221318	-0.260663	0.0769576
OSBPL8	-0.381686	-0.129889	0.298068	-0.0715386
P2RY10	-0.407533	-1.06426	0.703983	-0.0186473
P2RY14	-0.273713	-0.6727	0.480403	-0.0528376
P2RY8	-0.206074	-0.695231	0.442654	-0.0314543
PAG1	-0.617707	-0.677559	0.444596	0.262208
PARM1	-0.373965	-0.925289	0.864481	-0.380112
PARP15	-0.571464	-0.898522	0.716132	-0.0278665
PAWR	0.40977	0.320772	-0.558406	0.30975
PCED1B-AS1	-0.538878	-0.582378	0.496004	0.0605373
PDE1B	-0.134722	-0.426119	0.269701	-0.0105532
PDE3B	-0.473239	-0.681545	0.597359	-0.0725468
PDE4D	-0.236492	-0.129503	0.327895	-0.225441
PDGFRA	-0.344826	-0.72283	0.647715	-0.216007
PDZRN4	-0.17391	0.00352967	0.299071	-0.320601
PEBP4	-0.0892338	-0.304072	0.33137	-0.221081
PELI1	-0.627099	-0.306435	0.59484	-0.211262
PELI2	-0.133579	-0.24296	0.270479	-0.1385
PFN2	0.46706	0.0427145	-0.374379	0.181907
PHB	0.0670983	0.0510887	-0.185315	0.192525
PIK3CG	-0.418996	-0.649703	0.53041	-0.0346979
PIK3R5	-0.304363	-0.478726	0.309164	0.0936515
PIM2	-0.513615	-1.11474	0.787965	-0.0303511
PIP4K2A	-0.366208	-0.405391	0.299954	0.103431
PLCD3	0.77635	0.0410134	-0.413245	0.00940818
PLCG2	-0.38647	-0.50045	0.459788	-0.0557699
PLCL2	-0.0925082	-0.263691	0.177603	-0.0157357
PLEK	-0.555929	-0.843681	0.568586	0.144098
PLEKHF2	-0.539569	-0.44405	0.327898	0.218114
PLN	-0.352199	-0.490047	0.591335	-0.285946
POLA1	-0.137569	0.207644	-0.227688	0.301953
POLDIP2	0.151903	0.09038	-0.212682	0.142959
PPARG	-0.513916	-0.734226	0.595769	-0.00343635
PPP1R16B	-0.118349	-0.637062	0.410088	-0.0883903
PRCP	-0.443737	-0.104416	0.26722	0.00375797
PRDM1	-0.423418	-0.929325	0.695383	-0.0865996
PRDM2	-0.133807	-0.281965	0.280834	-0.127045
PREX1	-0.460041	-0.580272	0.400362	0.143424
PRKAR2B	-0.0746171	-0.726859	0.629788	-0.389004
PRKCB	-0.089078	-0.548136	0.330679	-0.0523662
PRKCH	-0.341876	-0.653337	0.465881	0.00675507
PRKCQ	-0.386535	-0.50256	0.49546	-0.107779
PRKDC	-0.086529	0.234886	-0.297581	0.349785
PSMG3	0.0857426	0.182635	-0.281079	0.23175
PTGDS	0.0266556	-0.634711	0.531034	-0.38018
PTGER4	-0.319577	-0.782096	0.570202	-0.0779293
PTPN14	0.519236	0.0850759	-0.497212	0.297901
PTPN22	-0.717855	-0.933226	0.673914	0.169114
PTPRC	-0.45519	-0.860669	0.641999	-0.0298961
PTRF	0.112834	0.0204718	-0.309563	0.365645
PYROXD2	0.51469	0.293312	-0.311699	-0.120121
RAB33A	-0.442692	-0.247753	0.282367	0.0787981
RAC2	-0.22813	-0.374196	0.289052	-0.00522102
RASGRP3	-0.742568	-0.521836	0.530481	0.119967
RASSF2	-0.678185	-0.648474	0.535209	0.151651
RASSF5	-0.146404	-0.116959	0.321125	-0.291476
RBBP7	0.0753336	0.149304	-0.167692	0.092391
RBCK1	0.0609066	0.0489116	-0.166726	0.170783
RCAN2	-0.295913	-0.520264	0.4679	-0.122234
REL	-0.436274	-0.421413	0.546497	-0.202819
RGCC	-0.242697	-1.08347	0.889298	-0.407038
RGS13	-0.0783889	-0.317766	0.379031	-0.291291
RHOH	-0.25677	-0.528447	0.412356	-0.0626489
RILPL2	-0.424407	-0.0516913	0.299311	-0.0951234
RNF166	-0.278772	-0.249975	0.181204	0.109132
RRN3P2	-0.194867	-0.304786	0.294337	-0.0858152
RSPO3	-0.152638	-0.616924	0.42015	-0.0916101
RTN1	-0.230162	-0.147273	0.28033	-0.146624
RUFY3	-0.222028	0.0173226	0.3081	-0.307538
SATB1	-0.251213	-0.217451	0.440634	-0.323043
2018-09-06	-0.540715	-0.538087	0.380295	0.205028
SFMBT2	0.0182375	-0.474866	0.381594	-0.259598
SH2D1A	-0.184478	-0.636414	0.447311	-0.0950732
SH2D2A	-0.191295	-0.393927	0.259237	0.0254404
SH2D3C	-0.230264	-0.447907	0.282562	0.0567912
SIDT1	-0.140116	-0.548631	0.440375	-0.178291
SLA	-0.331755	-0.725539	0.438978	0.0891578
SLA2	-0.164719	-0.578642	0.34637	0.00179977
SLAMF1	-0.472996	-0.770043	0.641515	-0.0781215
SLC25A10	0.104095	0.117347	-0.241522	0.203534
SMAP2	-0.492568	-0.87244	0.60806	0.0571389
SNF8	0.0572407	0.101962	-0.17554	0.15028
SNX20	-0.352302	-0.406316	0.3449	0.0262186
SOD3	-0.294741	-0.358182	0.403619	-0.138122
SOX7	-0.137205	-0.403816	0.267193	-0.0202616
SP140	-0.370361	-0.70271	0.469626	0.0564439
SPATA13	-0.300772	-0.315212	0.301287	-0.009643
SPN	-0.373692	-0.583309	0.51941	-0.0978216
SRPX	-0.234269	-0.915605	0.693227	-0.234661
SRSF1	0.0589291	0.195437	-0.181823	0.0941754
STARD8	-0.295265	-0.488117	0.268927	0.153638
STAT4	-0.36632	-0.738084	0.658132	-0.205026
STK17B	-0.383823	-0.552348	0.48786	-0.0641829
STOM	-0.29921	-0.573643	0.429017	-0.0247385
STX11	-0.074701	-0.64216	0.382613	-0.0764089
STX2	0.117518	0.296176	-0.249464	0.0824362
SYK	-0.513243	-0.589603	0.488105	0.0581262
SYNE3	-0.176405	-0.416178	0.275515	0.00515377
SYNPO2	-0.168459	-0.565002	0.659154	-0.473948
SYTL3	-0.296216	-0.531046	0.434517	-0.0645189
TAGAP	-0.373626	-0.632815	0.585563	-0.163064
TANC1	0.341855	0.222085	-0.34363	0.10637
TBC1D8	-0.309583	0.0452518	0.379592	-0.368312
TC2N	0.0773862	-0.343854	0.683605	-0.847047
TCF7L2	0.590229	0.155905	-0.369993	0.005133
TEAD1	0.130479	0.13928	-0.389927	0.391277
TET2	-0.0220697	-0.308833	0.282311	-0.194592
TFPI	-0.641639	-0.454526	0.619811	-0.136001
TIGIT	-0.237435	-0.386752	0.314058	-0.027119
TMC8	-0.276148	-0.54952	0.384368	0.00835475
TMEM136	0.51671	0.49632	-0.474213	-0.0174336
TMEM99	0.195587	0.387374	-0.232255	-0.0646277
TNFRSF1B	-0.38204	-0.690542	0.444565	0.0944305
TNFSF8	-0.447684	-0.851145	0.628646	-0.0220446
TPRG1	-0.356787	0.102693	0.262369	-0.196565
TRAJ17	-0.541187	-1.25993	0.720256	0.19171
TRAT1	-0.639974	-1.17879	0.832873	0.0410885
TRAV16	-0.163665	-0.360393	0.294035	-0.070533
TRAV23DV6	-0.033578	-0.143983	0.133645	-0.0762958
TRAV8-3	-0.398496	-0.410612	0.360783	0.0399927
TRBC2	-0.294533	-1.1701	0.620268	0.0949444
TRBV20-1	-0.454815	-1.15353	0.646433	0.164515
TSHZ2	-0.0541884	-0.775538	0.652138	-0.404382
TTN	-0.51376	-1.02361	0.607034	0.178502
TXLNB	-0.470747	-0.163795	0.382253	-0.10771
UGGT1	0.0741855	0.132676	-0.209308	0.167108
UGT8	-0.0968123	-0.202795	0.243795	-0.153661
VAV3	-0.39371	-0.610474	0.471796	0.00728966
WDFY4	-0.381808	-0.646143	0.492753	-0.0085502
WIPF1	-0.480353	-0.620607	0.473388	0.0768497
WTIP	0.264002	0.146908	-0.225614	0.0394206
XCR1	0.0243533	-0.327631	0.219453	-0.122199
ZEB2	-0.515336	-0.491931	0.388719	0.141626
ZFP36L2	-0.190703	-0.142661	0.340207	-0.269203
ABCC4	-0.804035	0.470579	0.0186088	0.251591
ABI3BP	-1.14583	-0.124949	0.500435	0.194623
ACLY	-0.51841	-0.039152	-0.0611247	0.507411
ACSL4	-0.557147	-0.183488	0.163893	0.298169
ADAM19	-0.83151	-0.711526	0.1879	0.830958
ADAMTS5	-1.41562	-0.573161	-0.295103	1.89842
ADAMTS6	-0.897982	-0.563541	-0.339787	1.5706
ADARB1	-0.682355	-0.327678	0.056381	0.652474
ADCY7	-0.541403	-0.0906767	0.126449	0.278718
ADD3	-0.555966	0.0498385	0.231572	0.0353533
AGPAT5	-0.70638	0.189483	0.0321969	0.35122
AIM2	-0.746692	-0.728308	0.462266	0.367332
ALCAM	-0.968863	-0.0865656	-0.044906	0.85352
ALDH1L2	-0.798482	-0.682218	0.484024	0.341851
ALPK2	-0.903548	-0.400552	-0.0453919	1.02113
AMIGO2	-0.60518	-0.0870578	-0.0559933	0.597727
ANKRD28	-0.605269	-0.0374776	0.156261	0.245326
ANLN	-1.214	-0.091685	-0.50444	1.73019
ANO10	-0.545845	0.0120199	-0.00510622	0.408779
ANXA6	-0.507985	-0.314695	0.173521	0.33706
ARHGAP11A	-0.694955	-0.211912	-0.21461	0.988821
ARID5B	-1.01005	-0.0865462	0.427908	0.175177
ARL3	-0.680579	0.169339	-0.0229377	0.42842
ARNTL2	-1.27948	-0.402968	0.0885723	1.10379
ARSB	-0.563822	-0.337773	0.202376	0.351521
ASAP1	-0.541179	-0.18148	0.07127	0.423747
ASAP1-IT1	-0.553187	-0.196296	0.0751544	0.437112
ATP2C1	-0.534534	0.364115	-0.0154922	0.17381
ATP6V1B2	-0.538889	-0.254615	0.275253	0.166336
ATP8B1	-0.879573	-0.228349	0.144433	0.60002
B3GALTL	-0.606411	0.362767	0.0898132	0.0706862
BAP1	-0.499372	0.0844036	0.157879	0.0796823
BCL6B	-0.655224	-0.489607	0.287096	0.397378
BEND6	-0.547493	-0.148596	0.0890302	0.379234
BHLHE41	-0.660017	0.311066	0.266353	-0.118375
BICD1	-0.580318	0.0112097	0.0703083	0.322069
BLMH	-0.562175	0.104731	0.0324852	0.300901
BZW2	-0.696294	0.222607	-0.0511124	0.445847
C12orf75	-0.901995	0.217083	-0.19479	0.819437
C18orf54	-0.604073	0.148245	-0.155939	0.585045
C2	-0.673385	0.305764	0.160737	0.0537205
C6orf211	-0.556598	-0.0257924	0.0395072	0.37592
CA2	-0.51797	-0.243934	0.294799	0.113984
CALD1	-0.593649	0.320312	-0.125697	0.413568
CALU	-0.638491	-0.0506976	-0.119683	0.693248
CASC5	-0.758494	-0.326565	-0.174231	1.05473
CCBE1	-1.10606	-0.323123	-0.00154594	1.05401
CCDC14	-0.543481	0.321166	-0.0855583	0.315147
CCDC88A	-0.556581	-0.16917	0.205604	0.225334
CCSAP	-0.544563	-0.232811	0.17321	0.308665
CD109	-1.6068	0.504261	0.373801	0.297719
CD80	-0.771511	-0.747441	0.243408	0.727387
CD84	-0.680873	-0.659216	0.506917	0.203491
CD97	-0.633271	-0.594852	0.381514	0.311644
CDCA2	-0.746295	-0.108026	-0.316421	1.10862
CDCA7	-0.666941	0.0258516	-0.126091	0.67157
CDH13	-1.35634	-0.48235	-0.149667	1.57337
CDH2	-1.57988	0.00918749	-0.241512	1.54086
CDH5	-0.775869	-0.844169	0.522881	0.377946
CDK1	-0.665898	-0.0328521	-0.291998	0.960006
CDKN3	-0.595552	-0.242275	-0.119839	0.792987
CENPN	-0.659055	-0.129515	-0.203049	0.887907
CHD1L	-0.585588	-0.0773791	0.166889	0.242056
CHD7	-0.64914	0.0171535	0.0393401	0.416051
CHN1	-0.588727	-0.41197	0.0219719	0.691817
CHST11	-0.546736	-0.192811	0.278001	0.125608
CHSY1	-0.632261	-0.325619	0.318198	0.220762
CLDN1	-1.54176	1.3203	0.489309	-0.485355
CLMP	-0.752145	-0.27213	0.294916	0.308824
CMTM3	-0.548658	-0.148158	0.091815	0.37563
CMTM6	-0.521026	-0.15253	0.201695	0.193092
CNKSR3	-0.522432	-0.0891715	0.393617	-0.137296
CNN2	-0.669831	-0.412463	0.0453325	0.717943
CNN3	-0.536727	-0.239122	0.0754986	0.453694
COL15A1	-0.659316	-0.714645	0.257947	0.598885
COL4A1	-1.0564	-0.643586	0.0545723	1.15291
COL4A2	-0.841517	-0.586485	0.0186513	1.00637
COL5A2	-1.17658	-0.181876	0.000696846	1.00643
CORO1C	-0.565137	-0.134931	0.0346128	0.464698
COTL1	-0.50554	-0.624785	0.207563	0.497351
CPD	-0.504813	-0.102454	0.194723	0.156963
CPPED1	-0.642787	-0.29113	0.00665721	0.672257
CREB3L1	-0.798977	0.35152	-0.114242	0.528926
CRLF3	-0.524302	0.000687589	0.149439	0.168595
CSGALNACT2	-0.55194	-0.144429	0.197864	0.216454
CTH	-0.900762	-0.101194	0.177114	0.479471
CTSB	-0.505055	-0.263509	0.114236	0.388599
CTSC	-0.655949	-0.328265	0.185673	0.439134
CTSZ	-0.6446	-0.39198	0.223361	0.417894
CTTNBP2NL	-0.520062	-0.16368	0.163604	0.25717
CXCL9	-1.43959	-1.39183	0.661491	1.04434
CYB5R2	-0.709828	0.347041	0.0065421	0.283967
CYB5R4	-0.551496	-0.0507706	0.209817	0.133801
CYP2S1	-0.684995	0.582763	0.152212	-0.115221
DCBLD2	-1.27899	0.284799	-0.0413738	0.825502
DDAH1	-0.759562	-0.430029	-0.0402362	0.925671
DENND2A	-0.523202	-0.0930255	-0.112463	0.625051
DGKE	-0.604591	0.0461937	0.171502	0.164432
DGKH	-0.745289	0.2798	0.0863326	0.237105
DKK1	-1.63877	-0.508013	-0.202521	1.88212
DKK3	-0.611588	-0.0712973	0.0103095	0.492244
DNAJC12	-0.594383	0.54145	0.113913	-0.0973288
DNAJC15	-1.08655	0.0913474	0.278617	0.334183
DNAPTP3	-1.41703	0.272275	-0.0404688	0.936283
DPYSL3	-1.57531	0.329818	0.260578	0.563867
DRAM1	-0.914358	0.0621965	0.0347921	0.59082
DSC2	-0.817158	0.691389	0.127959	-0.0544008
DSC3	-1.92207	1.44202	-0.163206	0.694979
DST	-1.13548	0.149708	0.0235999	0.713287
DUSP10	-1.03757	-0.605234	0.365232	0.646428
DUSP7	-0.623472	-0.304094	0.0848969	0.549323
DYNLT3	-0.501626	-0.00562112	0.086276	0.25067
E2F3	-0.512971	0.0504018	-0.0362347	0.404429
E2F3-IT1	-0.667712	0.379323	-0.0546342	0.32195
E2F8	-0.578915	0.420146	-0.10173	0.297931
ECE1	-0.597299	-0.678329	0.252321	0.535843
ECM1	-0.512852	-0.204466	0.076436	0.410555
ECT2	-0.755825	0.240511	-0.263049	0.796092
EDIL3	-2.19595	-0.286334	-0.199343	2.14283
EHD4	-0.512902	-0.472675	0.178959	0.441203
EML4	-0.608689	-0.0634959	0.243013	0.13565
EMP3	-0.644262	-0.304305	0.114496	0.520663
ENAH	-0.925012	0.350303	-0.104257	0.609311
ENC1	-0.924738	-0.145619	0.135462	0.590473
ENPP1	-1.49688	0.21649	0.199274	0.67491
EOGT	-0.67577	-0.18616	0.205655	0.32633
ETS1	-0.652459	-0.805223	0.44749	0.371699
EXOC2	-0.58213	0.498029	-0.0686199	0.197132
F2R	-1.06048	0.167823	0.0412622	0.618092
FAM101B	-0.610007	-0.734967	0.128075	0.770682
FAM126A	-0.899011	-0.147346	0.244067	0.409459
FAM129A	-0.838535	-0.270569	0.317987	0.337937
FAM198B	-0.636618	-0.515819	0.442017	0.169063
FAM219A	-0.514933	0.0285931	0.0317666	0.318892
FAM225A	-0.697462	-0.416556	0.123149	0.624755
FAM26E	-0.806558	-0.260391	0.0658408	0.685176
FAM40B	-0.819345	-0.54377	0.110191	0.823064
FANCB	-0.733594	0.168616	-0.40294	1.03868
FAR2	-0.536935	-0.154826	0.232629	0.160201
FBN1	-1.16461	-0.630829	0.0920671	1.16905
FBP1	-0.885308	0.252457	0.445937	-0.178489
FBXO30	-0.817386	0.181431	0.17071	0.23224
FBXO5	-0.526697	-0.136469	-0.0345753	0.540708
FCGR2A	-0.527073	-0.346303	0.159878	0.393571
FDFT1	-0.580032	-0.0606025	0.0513276	0.399697
FHL3	-0.719308	-0.200554	0.0679635	0.575417
FKBP10	-0.694387	0.210209	-0.153603	0.606676
FLNB	-0.872225	-0.00730621	-0.141735	0.871793
FMNL1	-0.564478	-0.36624	0.265766	0.2765
FMNL2	-0.807075	-0.286029	0.252836	0.422698
FMNL3	-0.58677	-0.356829	0.296243	0.241033
FN1	-1.15798	0.108191	0.0625806	0.700236
FNIP2	-0.985903	-0.316356	0.386132	0.377724
FPR3	-0.676384	-0.621475	0.299717	0.484977
FRMD4A	-0.622589	-0.0341316	0.147535	0.269104
FXYD5	-0.558684	-0.342283	0.145918	0.435456
GALM	-0.715408	-0.340976	0.379482	0.201754
GBP2	-0.765616	-0.376291	0.415389	0.209828
GCNT1	-0.620989	-0.112915	-0.0674539	0.644552
GGT7	-0.608447	0.70998	0.0215322	-0.0640737
GLIPR1	-0.677791	-0.674328	0.246049	0.602871
GLIPR2	-0.613329	-0.762423	0.320696	0.503118
GLIS3	-0.794165	-0.344706	0.102902	0.678256
GLRX	-0.649183	-0.394596	0.277818	0.341444
GNB4	-0.552576	-0.248846	0.156674	0.350502
GNPTAB	-0.585638	-0.0824585	0.164425	0.249281
GOPC	-0.668414	0.139976	-0.100607	0.555987
GPC6	-1.28019	-0.318925	0.134465	0.977708
GPR176	-0.713646	-0.0671306	-0.0424343	0.645038
GPR84	-0.518602	-0.273008	0.12206	0.393554
GPSM2	-0.578802	-0.011226	-0.113266	0.611718
GRAMD1A	-0.566037	-0.0456965	0.11169	0.288408
GRAMD1B	-0.548946	-0.249991	0.329121	0.089896
GRAMD3	-0.736124	-0.279559	-0.0932592	0.884179
GRK5	-0.595673	0.111979	0.175911	0.105902
GTDC1	-0.535057	-0.11173	0.220612	0.147189
H2AFX	-0.607158	-0.211403	-0.0514146	0.67783
HAPLN3	-0.553043	-0.335357	0.224965	0.307893
HAVCR2	-0.671562	-0.571161	0.375971	0.332388
HDGFRP3	-1.08796	0.292458	0.0975447	0.468588
HEBP2	-0.622185	0.137784	0.139948	0.16199
HIST1H2BM	-0.65556	-0.304557	0.0740379	0.589996
HIVEP2	-0.703569	-0.100167	0.275938	0.182635
HMGCR	-0.518573	0.101542	-0.0232975	0.354065
HMGCS1	-0.544587	0.181122	-0.0565711	0.368776
HN1	-0.705992	-0.0953213	-0.200238	0.895384
HPRT1	-0.759547	0.0227065	-0.0531634	0.633795
HTATIP2	-0.764509	0.308722	0.0859468	0.232215
HTRA4	-0.797677	-0.44386	0.296548	0.458589
IDO1	-0.803541	-0.817303	0.332382	0.665978
IGANRP	-0.633061	-0.385989	0.476271	0.0257573
IGF1R	-0.790452	0.735566	-0.213122	0.40682
IGF2BP2	-1.51894	0.435573	-0.123073	1.02436
IGFBP3	-0.712167	-0.426027	0.131958	0.629082
IL21R	-0.636522	-0.480182	0.302382	0.353943
IL27RA	-0.573013	-0.556535	0.201495	0.510136
IL32	-0.721454	-0.504489	0.176237	0.62357
IMPDH1	-0.50761	-0.0605793	0.0550666	0.339755
IPMK	-0.595563	-0.23375	0.3366	0.102476
ITGA1	-0.615344	-0.158678	0.20266	0.266609
ITGA11	-1.39887	-0.295391	-0.163078	1.49685
ITGA2	-1.33173	0.301274	0.32398	0.305705
ITGA5	-0.866823	-0.273534	0.0645644	0.741325
ITGAM	-0.644215	-0.41751	0.364451	0.223523
ITGAV	-0.878903	0.0917368	0.1734	0.336008
ITGB3	-1.38377	-0.173434	0.322893	0.672723
JAM3	-0.557675	-0.227439	0.340154	0.0643907
KATNA1	-0.539972	0.14652	0.102109	0.151082
KCNMA1	-0.845533	-0.69466	0.241757	0.749094
KCNN4	-0.689436	-0.0384982	0.062341	0.450033
KCNQ5-IT1	-0.618403	-0.301834	-0.0620373	0.764369
KDELC1	-0.66174	0.571932	-0.0498819	0.177925
KIAA1462	-0.671076	-0.313134	0.134246	0.517218
KIF14	-0.918213	-0.0634249	-0.423774	1.36792
KIF15	-0.584287	-0.0807721	-0.291069	0.930349
KIF20B	-0.509792	-0.00674706	-0.203299	0.691931
KIF3A	-0.513422	0.425646	-0.0174937	0.118676
KPNA2	-0.735112	-0.148371	-0.117269	0.829242
LACC1	-0.860773	0.16566	0.128572	0.338831
LACTB	-0.64372	0.045939	0.020959	0.419768
LARP6	-0.753015	0.12996	-0.0509978	0.55191
LAYN	-0.84868	-0.119339	-0.0433038	0.783511
LEPREL1	-0.717266	-0.264531	0.103832	0.564066
LGI2	-0.631248	-0.451729	0.421705	0.151442
LHFPL2	-0.717173	-0.23956	0.201471	0.40037
LMNB2	-0.596285	-0.237121	-0.129747	0.804854
LOC100287314	-0.796729	-0.50276	-0.136798	1.14839
LOC100505787	-0.681633	0.499014	-0.132078	0.366269
LOC100506394	-0.685561	-0.0152684	-0.254392	0.906256
LOC100507117	-0.799884	-0.177375	0.166411	0.472241
LOC100507286	-0.795941	-0.753255	0.212981	0.795348
LOC100507452	-0.568072	0.285248	0.155126	-0.00274278
LOC100507460	-0.916257	0.198541	-0.13773	0.75729
LOC100508226	-0.539111	0.463286	0.0551177	0.00314743
LOC100653167	-0.626771	-0.197564	0.117605	0.429496
LOC400464	-0.534661	0.509522	-0.0746513	0.162676
LOX	-0.936698	-0.278331	-0.139991	1.10386
LOXL2	-1.0842	-0.546208	-0.192463	1.47736
LPCAT2	-0.66319	0.0307141	0.189639	0.191818
LRP12	-0.667296	0.0232462	0.000875174	0.483178
LRRK1	-0.571335	-0.0854988	0.225542	0.148969
LTBP1	-1.0792	-0.460458	0.433977	0.475002
LTBP2	-0.741985	-0.00749259	0.13485	0.359365
LTV1	-0.537129	0.129307	0.04248	0.250228
LURAP1L	-1.1859	0.866298	0.191443	0.006677
LY75-CD302	-0.506693	0.104286	0.264465	-0.0883753
MANEA	-0.546182	0.240673	0.12818	0.0519046
MAP2K1	-0.507867	-0.111875	0.155806	0.224105
MAP7D3	-0.523262	-0.174306	0.202384	0.208706
MAPKAPK2	-0.501614	-0.2113	0.228767	0.178329
MARCKS	-0.521469	-0.152893	0.0313564	0.449181
MB21D1	-0.697195	-0.221058	0.096051	0.530797
MCAM	-0.556097	-0.403019	0.0453812	0.626077
MCU	-0.548602	-0.0749328	-0.0244705	0.499674
ME1	-0.779612	-0.260901	0.427941	0.122167
MFAP5	-1.47327	-0.60425	-0.0193373	1.54938
MFSD12	-0.617433	-0.388067	0.119369	0.550818
MGAT5	-0.536091	0.0337035	0.113774	0.208237
MICAL1	-0.577451	-0.185298	0.216434	0.235829
MIR1245A	-0.991151	0.28022	0.0826418	0.426749
MIR155	-0.614595	-0.561158	0.364325	0.300256
MIR4668	-1.14734	-0.258072	0.19256	0.749091
MLKL	-0.700847	-0.442538	0.336172	0.325622
MLLT11	-0.788011	-0.251613	0.0473778	0.692925
MME	-1.37268	-0.71053	-0.400257	2.11839
MMP1	-1.0269	-0.559251	0.0741394	1.04345
MMP2	-0.626185	-0.269464	0.376634	0.0899441
MOSPD1	-0.814541	0.112168	0.0936866	0.393261
MPDZ	-0.684115	0.26696	0.0724845	0.220824
MS4A14	-0.827039	-0.219703	0.426798	0.131129
MTHFD2	-0.618623	-0.288242	0.0940738	0.521023
MTMR9	-0.636144	-0.0389451	0.058881	0.415561
MYBL1	-0.790699	-0.2293	-0.129068	0.94427
MYBL2	-0.760326	-0.322959	-0.236086	1.14641
MYLK	-1.3524	0.0479549	0.0974555	0.83515
MYO10	-0.792159	-0.377685	0.033054	0.804197
MYO1B	-1.0301	-0.0706772	0.25117	0.444413
MYO5A	-0.594486	-0.295169	0.262419	0.255165
NADKD1	-0.610458	0.20274	-0.0369202	0.37384
NAV1	-0.723197	-0.640959	-0.119707	1.16262
NAV2	-0.691304	0.265406	0.00314346	0.331296
NCAPH	-0.620643	-0.245612	-0.170318	0.889818
NCEH1	-0.599091	-0.0329302	0.25579	0.0882726
NCF2	-0.730025	-0.728957	0.427937	0.406772
NDC80	-0.776453	0.0225014	-0.259127	0.95556
NDE1	-0.749166	-0.037036	0.095255	0.444454
NDST1	-0.552489	-0.20175	-0.068877	0.656385
NEDD4	-0.536376	0.105789	-0.193894	0.620393
NLGN2	-0.567174	-0.121534	0.118489	0.331203
NRP2	-1.00836	0.297853	-0.112257	0.719883
NT5DC1	-0.517891	0.342243	0.0949129	0.0107569
NT5DC2	-0.567714	0.215929	-0.144184	0.493611
NUP93	-0.531269	-0.0171501	-0.044792	0.47743
NXPE3	-0.675295	0.0189197	0.146886	0.273135
OCIAD2	-0.540185	0.414467	0.0316758	0.0726787
ODZ3	-0.999623	0.0832228	-0.0832113	0.817318
OLFML2A	-0.676451	-0.448482	0.0379518	0.758742
OLFML2B	-0.963195	-0.507463	0.45246	0.392587
OSGIN2	-0.672029	0.451022	-0.0636262	0.289384
OSTM1	-0.585133	0.183984	0.0970534	0.166781
PALLD	-0.539391	-0.218843	0.189917	0.270122
PAM	-0.606116	0.143676	0.230457	0.010125
PCNXL2	-0.649649	0.431863	0.215686	-0.133199
PDCD1LG2	-1.10008	-1.06365	0.197405	1.26022
PDE7A	-0.552103	-0.248473	0.2937	0.144353
PDGFRB	-0.609514	-0.578318	0.229205	0.510921
PDK3	-0.585141	0.064237	0.319581	-0.0846793
PDLIM1	-0.520572	-0.213327	0.0887444	0.403974
PDLIM3	-0.973657	-0.351566	0.557544	0.135629
PDLIM7	-0.690162	-0.284741	-0.0573357	0.799384
PEA15	-0.603366	-0.0412215	0.092086	0.342735
PGM2L1	-0.50965	-0.424018	0.0622626	0.580356
PHF10	-0.714283	0.179874	0.16312	0.167369
PIM1	-0.580258	0.0568777	0.100253	0.24571
PKDCC	-0.597261	0.144337	0.0732447	0.238847
PKIA	-0.52657	0.334938	0.257721	-0.221924
PLAT	-0.816396	-0.239384	-0.115088	0.949505
PLAU	-0.725918	-0.111665	0.0258875	0.582377
PLD1	-0.564421	-0.203332	0.225411	0.22499
PLIN2	-0.698224	-0.294172	0.485979	-0.00305736
PLK1	-0.833722	-0.169948	-0.23115	1.08886
PLXND1	-0.673845	-0.377414	0.169655	0.510373
PML	-0.601124	-0.037744	0.00842556	0.464154
PODNL1	-0.640179	-0.16069	0.0640123	0.494591
PODXL	-0.816974	0.526798	-0.126071	0.439663
POLR3D	-0.584594	0.0226889	-0.0849146	0.550219
PORCN	-0.567257	-0.148373	0.0574242	0.441313
PPP1R18	-0.625579	-0.294264	0.153358	0.441454
PPP4R1L	-0.630105	-0.149702	0.228929	0.232106
PRKX	-0.632648	0.0174281	0.104788	0.305322
PRR11	-0.969626	-0.271091	-0.237045	1.26916
PRR16	-0.855173	-0.354595	-0.18993	1.17006
PSD3	-0.683584	0.189487	0.0720894	0.274282
PTPN13	-1.1129	0.387291	0.463986	-0.127565
PTPRM	-0.61133	-0.655334	0.389563	0.324694
PUS7	-0.57156	0.22998	-0.126548	0.460381
RAB8B	-0.65938	0.0324849	0.198344	0.174686
RAI14	-0.532077	-0.220417	-0.0295328	0.594893
RALA	-0.647215	-0.0577739	-0.0165116	0.549898
RALGPS2	-0.825866	-0.37137	0.259433	0.485567
RAMP2	-0.637864	-0.43298	0.365086	0.228443
RAPH1	-0.555458	0.0837259	0.0999714	0.209075
RASA2-IT1	-0.522634	-0.148803	0.221091	0.162641
RASAL2	-0.900443	-0.0407965	0.041805	0.640672
RBBP8	-0.702783	0.162556	0.0289703	0.371875
RBL1	-0.524013	-0.0734895	-0.034902	0.495886
RCAN3	-0.607174	-0.664173	0.414398	0.290402
REPS1	-0.518811	0.176533	0.207987	-0.0442378
RGS10	-0.513789	-0.281414	0.220302	0.248361
RHOBTB1	-0.619405	0.0461734	0.0589632	0.344365
RHOBTB3	-0.760312	-0.359332	0.104984	0.659798
RN5S385	-0.848895	-0.416546	-0.0790761	1.04166
RN5S387	-0.614605	-0.124369	0.123835	0.360705
RNF144B	-0.605833	-0.602174	0.423079	0.233751
ROBO1	-0.845352	-0.152618	0.176139	0.47473
RPF2	-0.581663	0.300635	-0.034697	0.281606
RRM2	-0.610435	-0.307828	-0.137158	0.875195
RTKN2	-0.790458	0.115217	0.304418	0.057005
RUNX1-IT1	-1.05304	-0.597378	0.288704	0.767424
SACS	-0.701759	0.264919	-0.0962909	0.488624
SC5DL	-0.581665	0.0557313	0.157435	0.161781
SCG5	-0.520888	0.429698	-0.129223	0.289082
SCPEP1	-0.670928	0.042176	0.269415	0.0700773
SDC2	-0.860083	0.0281276	0.0194568	0.596539
SERPINE1	-1.44041	-0.957432	0.261049	1.34697
SERPINE2	-1.10137	-0.173761	0.0891591	0.811746
SERTAD2	-0.566967	-0.211703	0.284102	0.144618
SESTD1	-0.549806	-0.434322	0.231626	0.363512
SGCE	-0.878065	-0.018201	0.315445	0.197894
SGIP1	-0.679456	-0.256657	0.351562	0.158701
SGOL1	-0.841652	0.017863	-0.259698	1.00851
SGPP1	-0.569998	-0.187251	0.163828	0.310491
SGTB	-0.96421	-0.306203	0.306445	0.474005
SH3BP5	-0.663345	-0.2561	0.427829	0.0318331
SH3PXD2A	-0.592136	0.0569971	-0.10167	0.557421
SHKBP1	-0.523533	-0.259395	0.108686	0.407956
SIGLEC9	-0.500102	-0.299375	0.181682	0.308375
SIRPB2	-0.507726	-0.341525	0.232196	0.267299
SKA1	-0.872842	-0.197208	-0.267271	1.19112
SKA3	-0.835845	0.0133539	-0.280196	1.038
SKAP2	-0.524414	0.275044	0.253189	-0.175565
SLAMF7	-1.17403	-0.465139	0.556267	0.365902
SLAMF8	-0.821401	-0.634204	0.288144	0.619849
SLC12A2	-0.572571	0.0994221	0.0552928	0.278136
SLC16A3	-0.79268	-0.180534	-0.0552752	0.80154
SLC1A5	-0.702264	-0.338247	0.000605892	0.758334
SLC22A15	-0.663585	-0.14406	0.0633022	0.501776
SLC22A3	-0.892257	-0.604784	0.354087	0.553851
SLC29A1	-0.689455	0.0556319	0.161887	0.236015
SLC2A10	-0.633925	0.303446	-0.0473182	0.337802
SLC39A14	-0.661935	-0.0800497	0.00045208	0.550807
SLC43A3	-0.556491	-0.128937	0.215716	0.182438
SLC47A1	-0.641558	-0.239832	0.32013	0.165858
SLC4A7	-0.743475	-0.157279	0.236018	0.311709
SLC7A1	-0.524115	-0.0557405	-0.0751393	0.544117
SLC7A11	-1.06711	-0.0692137	0.189633	0.56347
SLC7A5	-1.24783	-0.677994	0.312334	0.933491
SLIT2	-0.611977	-0.23336	0.377055	0.053835
SMAD7	-0.694192	-0.284749	0.269668	0.311906
SMAGP	-0.8082	-0.590583	0.243969	0.646223
SMS	-0.598241	-0.0755369	-0.0894379	0.634769
SMURF2	-0.769368	-0.0327358	-0.000307056	0.599993
SNORD18B	-0.737458	0.374995	-0.0407616	0.356427
SNORD18C	-0.592352	0.21783	0.0534267	0.214366
SNX10	-0.642383	-0.246433	0.408463	0.0385154
SOCS1	-0.514653	-0.506737	0.252924	0.354985
SORT1	-0.896254	0.205482	-0.0533431	0.610936
SPAG5	-0.752048	-0.228849	-0.199824	1.02111
SPRED1	-0.540299	-0.181894	0.20517	0.222521
SQLE	-1.01176	0.196659	0.0159783	0.59965
SRD5A1	-0.552909	0.156008	-3.45578e-05	0.307478
SSC5D	-0.714213	-0.263937	0.195496	0.423873
SSH1	-0.556436	-0.163172	0.185744	0.250892
ST8SIA4	-0.679181	-0.766552	0.482563	0.312546
STARD4	-1.08126	-0.546541	0.0828346	1.06244
STIP1	-0.633494	0.0649637	0.00146071	0.428267
STK38L	-0.528243	0.0358601	0.136076	0.167414
SUSD1	-0.633349	-0.320958	0.0889856	0.562192
SYT11	-1.14078	-0.126119	0.251252	0.565414
TCF4	-0.567881	-0.169096	0.348195	0.0198714
TDO2	-0.89967	-0.72751	0.532976	0.375452
TGFB1	-0.686619	-0.380996	0.134151	0.575672
TGFB1I1	-0.915748	-0.289737	-0.0774058	1.00211
TGFBR1	-0.51779	-0.0142732	0.0256233	0.35972
TGM2	-0.863788	-0.497439	0.22444	0.65317
TIAM1	-0.534975	-0.122461	0.262055	0.0923405
TIAM2	-0.678506	-0.0801272	-0.0043955	0.57056
TKT	-0.657949	-0.0979446	0.0769841	0.445323
TM6SF1	-0.769295	-0.25249	0.405233	0.142709
TMEFF1	-0.514189	-0.0530056	0.061578	0.329716
TMEM132A	-0.54367	0.200136	-0.00399263	0.276148
TMEM133	-0.838549	-0.467543	0.319414	0.471227
TMEM181	-0.656424	0.0671091	0.109422	0.282047
TMEM206	-0.528286	-0.165603	0.172906	0.250707
TMEM45A	-0.777822	0.617376	0.0261085	0.119758
TMEM47	-0.921387	-0.453314	0.275299	0.589744
TNC	-1.52279	-0.588598	0.507374	0.785693
TNFAIP8L1	-0.545915	-0.375757	0.107081	0.507148
TNFRSF10B	-0.537482	-0.160907	0.105181	0.355963
TNFRSF10D	-0.795758	-0.0235729	0.221028	0.281483
TNFRSF11B	-1.2973	0.776249	-0.0203305	0.469796
TNFRSF9	-0.763847	-0.350094	0.41641	0.18896
TNFSF10	-0.785842	-0.367337	0.322812	0.357708
TNFSF4	-1.48354	-0.561827	-0.626276	2.43832
TNIK	-0.717467	-0.469654	0.329762	0.366343
TOMM34	-0.763214	-0.0582925	-0.0403343	0.672988
TRAM2	-0.661984	-0.30152	-0.0366655	0.758782
TRBV28	-1.15065	-0.580468	0.862845	-0.0322098
TRIP13	-0.759547	-0.0834262	-0.321852	1.10979
TRPS1	-0.613924	-0.102043	0.319761	0.0509563
TSPAN13	-0.98117	0.073538	0.464137	-0.0108859
TSPAN2	-0.968789	-0.399026	0.0302347	0.955569
TSPAN5	-0.603276	-0.0753086	-0.0188653	0.532529
TTK	-0.7186	-0.0276974	-0.307158	1.01873
TUBA1A	-0.788586	-0.0118328	0.196107	0.305414
TWSG1	-0.54117	-0.0173862	0.10807	0.255725
UACA	-0.661728	0.584562	-0.00687793	0.104726
UBXN8	-0.517966	0.305542	-0.0339844	0.229391
UCHL3	-0.557513	0.186171	0.084001	0.164141
UGCG	-0.883626	-0.331176	0.182797	0.616208
USP54	-0.644209	0.282708	0.00682549	0.278557
VCAN	-0.947986	-0.143216	0.251446	0.432281
VEGFC	-1.07341	-0.173977	0.0213712	0.892613
VIM	-0.520857	-0.212805	0.151577	0.309582
WDFY2	-0.586114	-0.311238	0.117851	0.476785
WDR76	-0.621205	-0.0866235	-0.0871064	0.656117
WIPI1	-0.756215	-0.343077	0.240553	0.442197
WRN	-0.542918	0.136874	-0.0263503	0.352613
XKR6	-0.639087	0.453367	0.0136445	0.147159
XPR1	-0.684937	0.275888	0.0839486	0.198107
XRCC6BP1	-0.559075	0.0867402	0.107777	0.198008
YES1	-0.797251	0.437322	0.0910548	0.160698
ZAK	-0.842187	-0.17275	-0.0710719	0.857014
ZBTB38	-0.562184	-0.0415728	0.0943721	0.308661
ZDHHC20	-0.577902	0.168572	0.0924497	0.178859
ZNF281	-0.592556	-0.288308	0.01935	0.613603
ZNF438	-0.546136	-0.165635	0.226166	0.184228
ZNF827	-0.649736	0.204877	0.0113861	0.32937
ZWILCH	-0.625548	0.368562	-0.366602	0.765678
AACS	0.372876	0.128846	-0.265957	0.0306971
ABCC2	0.321303	-0.0737916	-0.0600124	-0.100227
ABLIM1	1.06878	0.49032	-0.120306	-0.958221
ABLIM2	0.681909	0.111771	-0.105931	-0.429377
ACAP3	0.285382	-0.15697	-0.0460334	-0.0370694
ADAMTS15	1.04417	-0.214052	-0.252988	-0.256482
ADAMTS8	0.418028	-0.122066	-0.049016	-0.156077
ADAMTSL4	0.851882	-0.63202	-0.198558	0.0934388
ADCY3	0.846529	0.10698	-0.110763	-0.542302
ADH1B	2.22596	-0.0564745	0.00495767	-1.63808
ADH5	0.40888	0.197584	-0.148795	-0.219306
ADH6	0.649436	0.00695091	-0.167452	-0.240678
ADI1	0.426306	0.0982212	-0.209932	-0.0723579
AFF1	0.612072	-0.23682	0.0759245	-0.410127
AGBL2	0.701838	0.276746	-0.370059	-0.161553
AGFG2	0.892797	0.328454	-0.162066	-0.65231
AGSK1	0.808621	0.590459	-0.344291	-0.49597
AIMP1	0.29343	0.0279123	-0.122956	-0.0548273
AKR7A2	0.32229	-0.0842459	-0.068712	-0.0807305
AKR7L	0.376979	-0.154413	-0.0598518	-0.0867974
ALDH1A2	1.15091	0.394859	-0.473243	-0.424787
ALDH3A2	0.896193	0.131416	-0.103112	-0.607826
ALDH3B1	0.392335	0.233159	-0.117361	-0.278507
AMY1A	0.635324	0.144249	0.214397	-0.89726
ANKRD20A2	0.566986	0.0566902	-0.0859469	-0.335293
ANKRD20A3	0.626082	0.0895523	-0.0572332	-0.445279
ANKS1B	0.823647	0.529956	-0.194623	-0.690145
ANXA3	1.10939	0.364184	-0.476015	-0.368398
ANXA8	1.09765	0.525844	-0.664411	-0.188137
ANXA8L1	1.15099	0.537484	-0.690622	-0.196829
ANXA8L2	1.02709	0.46313	-0.582652	-0.214742
ANXA9	2.02122	1.14246	-0.531	-1.50486
AQP1	0.986721	0.229821	-0.0617379	-0.805435
ARHGAP28	1.3827	0.296884	-0.427175	-0.60037
ARHGAP32	0.631646	0.14311	-0.201586	-0.269743
ARHGAP44	1.97604	0.305439	-0.263801	-1.29631
ARHGAP5	0.392739	0.122929	-0.16067	-0.138063
ARHGEF4	0.432129	0.102122	-0.237307	-0.0383457
ARL2BP	0.412466	-0.103015	-0.0788687	-0.120224
ARL4D	0.806237	0.671659	-0.433027	-0.416903
ASMTL-AS1	0.334704	-0.0153735	-0.0879669	-0.108508
ATL1	0.507259	0.344109	-0.106538	-0.457212
ATN1	0.326546	0.0720163	-0.0960189	-0.150392
ATP2B1	0.519791	-0.0134182	-0.0463674	-0.311067
ATPBD4	0.449197	0.120977	-0.0528267	-0.34083
AVPI1	0.860282	-0.171968	-0.182703	-0.252929
B3GNT7	0.535682	0.22179	-0.189987	-0.269261
BAIAP2	0.400145	0.00464114	-0.203917	0.00257629
BARX2	1.47109	-0.548203	-0.071672	-0.618923
BBS4	0.449513	0.415359	-0.223568	-0.287342
BCAM	0.694345	0.373637	-0.184097	-0.501489
BCKDHA	0.294445	-0.149009	0.0147916	-0.140578
BDNF-AS	0.393307	0.389484	-0.171597	-0.305355
BICC1	1.04888	0.0308703	-0.0369574	-0.752448
BNC1	1.43419	0.571735	-0.537865	-0.661914
BPTF	0.322362	0.0382345	-0.0965227	-0.123274
BTC	0.328902	-0.0345594	-0.0248754	-0.185604
C10orf113	1.43124	0.815401	-0.499389	-0.884934
C10orf54	0.75524	0.131846	-0.159853	-0.417295
C11orf1	0.43172	0.438337	-0.239865	-0.265349
C11orf67	0.570957	0.324666	-0.165993	-0.402436
C12orf26	1.48379	-0.0477562	-0.308441	-0.617351
C12orf57	0.315016	0.101162	-0.118204	-0.128505
C14orf64	1.02039	0.00708815	-0.109338	-0.60616
C15orf48	1.14137	-0.311962	-0.208316	-0.329076
C19orf21	0.656819	0.132979	-0.317736	-0.107432
C1orf226	0.576611	0.230428	-0.180647	-0.319907
C1R	0.391585	0.214768	0.0066791	-0.451361
C1RL	0.554984	0.325684	-0.0860606	-0.511055
C1S	0.690408	0.240115	-0.0483373	-0.610379
C4A	1.17993	0.460092	-0.0146778	-1.17925
C4B	1.19079	0.461723	-0.0104647	-1.19483
C4orf34	0.614391	0.174302	0.0210095	-0.61214
C4orf37	0.327948	0.276542	-0.106715	-0.276011
C5orf4	0.741936	0.454063	-0.073983	-0.757646
C6orf108	0.491167	0.048472	-0.195051	-0.109123
C6orf15	0.408293	-0.125528	0.00974072	-0.23453
C9orf116	0.451159	0.0395083	-0.171362	-0.108489
CALB2	1.21882	0.754616	-0.225013	-1.0954
CAMK2D	0.562001	-0.357313	0.110015	-0.340871
CAMSAP2	0.400033	0.14614	-0.242048	-0.0374245
CARNS1	0.914718	0.210175	-0.177221	-0.564702
CASC2	0.438202	0.473918	-0.254109	-0.273306
CASP6	0.653882	0.00463841	-0.122294	-0.31016
CBR4	0.545641	0.0628268	-0.100896	-0.301081
CBX4	0.333934	-0.020631	-0.137541	-0.0299551
CCDC111	0.331697	0.0932432	-0.14113	-0.101182
CCDC120	0.356675	0.103998	-0.117012	-0.163486
CCDC6	0.447973	0.226804	-0.172987	-0.232427
CCDC64	1.44783	0.521689	-0.272379	-1.03596
CD200	0.735185	0.230957	-0.00085939	-0.708883
CDNF	0.49035	0.341182	-0.13118	-0.405556
CDON	1.36171	0.471395	-0.0231191	-1.31069
CFI	1.00157	0.321519	0.114137	-1.14343
CGN	1.00228	0.513407	-0.211787	-0.786999
CHAC1	0.75157	-0.449848	-0.0724149	-0.145785
CHP1	0.506927	0.0683265	-0.0867892	-0.296986
CHST4	0.93393	0.206718	-0.206158	-0.53333
CLDN15	0.861732	0.410197	-0.225976	-0.589346
CLIC3	0.693061	-0.292164	-0.241835	0.0438195
CLIC5	1.53842	0.278352	-0.165701	-1.09663
CLOCK	0.430554	0.111856	-0.144652	-0.182838
CLSTN3	0.694759	-0.0940515	-0.0363032	-0.401954
CLU	0.562262	0.430239	-0.00679762	-0.707289
COBL	1.11844	0.50608	-0.19988	-0.886942
COBLL1	0.795587	0.572755	-0.345811	-0.471743
COX15	0.296934	0.100773	-0.187043	-0.0114172
COX18	0.341764	-0.0290239	-0.00360268	-0.230965
COX20	0.311088	0.132436	-0.139167	-0.115616
CRB1	0.519341	-0.147064	-0.0531136	-0.208729
CRIP1	0.761948	-0.201588	-0.333916	0.0680048
CRIPAK	0.391678	-0.0751562	-0.0729471	-0.132668
CSAD	0.346917	0.101826	-0.0971327	-0.184494
CTXN1	0.583473	-0.122554	-0.153264	-0.123452
CYB5D2	0.374442	-0.0240437	-0.163721	-0.0187203
CYBRD1	0.489366	0.246317	-0.173877	-0.275552
CYP4V2	0.672038	-0.162221	-0.114694	-0.220461
DAAM1	1.14641	-0.220304	-0.293382	-0.268273
DBP	0.736147	0.180586	0.0013204	-0.678244
DCAKD	0.462221	0.0625144	-0.18242	-0.116015
DCUN1D4	0.293663	0.208183	-0.106523	-0.203589
DDB2	0.505916	-0.201439	-0.0962141	-0.0966264
DECR2	0.3973	0.0182435	-0.0891318	-0.17682
DFNB59	0.341188	0.198026	-0.108675	-0.229021
DHRS13	0.426915	0.0208257	-0.0884537	-0.201823
DKFZP686I15217	0.644066	-0.0304656	-0.0734986	-0.351856
DMKN	1.03763	0.140695	-0.424457	-0.238267
DNAJB9	0.468859	0.114519	-0.0030104	-0.425861
DNAJC16	0.31304	-0.162894	-0.002638	-0.118834
DSCAML1	1.2492	-0.432781	-0.118192	-0.462072
DTX4	0.667026	0.252442	-0.196946	-0.378405
EBAG9	0.329653	0.139354	-0.0447589	-0.275907
EFNA5	1.35773	0.829566	-0.449814	-0.913903
EIF4G3	0.302592	-0.103783	-0.112772	0.0135647
ELMO3	0.295082	0.301476	-0.130932	-0.232178
ELMOD2	0.306339	0.192582	-0.138419	-0.154526
EPB41L4A	1.03425	0.332809	-0.26502	-0.606964
EPHB6	0.934707	0.231679	-0.0186325	-0.832361
ERI2	0.306666	0.267467	-0.27283	-0.00463772
ERN1	0.750874	0.0908495	0.0229482	-0.660037
ESRP2	0.79509	0.242519	-0.229515	-0.418777
FAAH2	0.604153	0.345621	0.0611905	-0.782515
FAM133CP	0.935189	0.474878	-0.282343	-0.604355
FAM134B	0.967162	0.658088	-0.312191	-0.709521
FAM160A1	0.652364	0.256844	-0.270595	-0.259961
FAM160B1	0.351222	0.0109292	-0.137206	-0.065121
FAM176C	0.93151	0.24627	0.076547	-0.982764
FAM25G	0.368383	0.0105923	-0.174271	-0.0221632
FAM63B	0.534351	0.315495	-0.392359	-0.0291269
FAM70A	1.08902	0.0793888	-0.237207	-0.515533
FAM82B	0.355499	0.175784	-0.154551	-0.15565
FAM95B1	0.563835	-0.0107768	-0.033529	-0.365174
FANCF	0.428666	0.326119	-0.262207	-0.152397
FBXO2	0.999578	-0.114362	-0.205958	-0.362124
FBXO21	0.361032	0.0724314	-0.121143	-0.138856
FBXO22-AS1	1.59602	0.532199	-0.445936	-0.893995
FBXO44	0.377306	-0.00147296	-0.0369271	-0.226576
FFAR3	0.321254	-0.0871394	-0.060892	-0.0896942
FGD4	0.68017	-0.11341	-0.0386185	-0.374231
FGF18	1.09617	0.244475	-0.389648	-0.405733
FHDC1	1.09024	-0.244136	-0.409969	-0.0348827
FLJ14186	0.579425	0.0493812	-0.0491355	-0.394815
FLJ20021	0.2859	-0.130029	0.00925115	-0.138907
FLJ34208	0.595787	0.188912	-0.216036	-0.252664
FLJ41481	0.360708	0.329832	-0.0784539	-0.379609
FLRT2	0.914553	-0.0868015	-0.116237	-0.451884
FLRT3	1.6076	1.06653	-0.0816695	-1.81644
FMR1	0.389418	0.0429325	-0.150597	-0.0956838
FPGT-TNNI3K	0.361409	0.251233	-0.0512227	-0.366945
FRAS1	1.26843	0.434254	-0.260789	-0.858685
GAB1	0.626274	0.0788905	0.147789	-0.745627
GAL3ST2	1.27632	0.859466	-0.32026	-1.06773
GALE	0.34485	-0.154713	-0.161628	0.0901698
GALK2	0.543443	0.466365	-0.288369	-0.295654
GALNT12	1.2585	0.3293	-0.326154	-0.681037
GALNT9	1.03473	0.181171	-0.23536	-0.547561
GCHFR	0.294189	-0.0266145	0.0120722	-0.220453
GDPD5	0.488535	0.276539	-0.203797	-0.250826
GFPT2	0.962841	0.210294	-0.0682554	-0.764324
GHR	1.10779	0.230436	0.0218452	-1.02204
GOLGA6L7P	0.302277	-0.120335	-0.00880272	-0.130773
GPER	0.452067	0.0975452	-0.187672	-0.124604
GPR135	0.663623	0.0983787	-0.392244	0.0230137
GPR37	0.983369	-0.271897	-0.351698	-0.023051
GRB7	0.565557	0.593886	-0.199046	-0.533896
GTF2IRD2	0.368342	0.321987	0.0099979	-0.51262
H6PD	0.728105	0.143113	0.019349	-0.673493
HCG14	0.357377	-0.0342268	-0.0604771	-0.153786
HERC3	0.457317	-0.310897	0.107068	-0.289848
HGSNAT	0.343838	0.0365891	-0.0985118	-0.135266
HIST1H2BK	0.604612	-0.408721	-0.200587	0.128417
HMGN2P46	0.282486	-0.150084	0.0500908	-0.183818
HRASLS5	2.0243	0.22079	-0.245302	-1.30207
HSD17B8	0.465831	0.124588	-0.117177	-0.259261
HYI	0.774612	-0.143754	-0.184779	-0.204959
IDNK	0.42415	0.211062	-0.0808935	-0.341877
IFITM4P	0.348988	-0.0603287	-0.0502887	-0.144832
IGFBP5	1.11048	-0.339756	-0.311515	-0.132006
IL20	0.284808	-0.0496436	-0.0210587	-0.147888
INADL	1.13804	0.850352	-0.31444	-0.966491
INF2	0.285766	-0.111512	-0.16551	0.110605
INMT-FAM188B	0.88307	0.46572	-0.00287294	-0.978176
ITLN1	2.2209	1.78515	-0.411707	-2.2754
ITSN1	0.377076	-0.0306678	-0.161691	-0.0191859
KCNC4	0.366475	0.0195973	-0.0386508	-0.230353
KCND3	1.47511	-0.523676	-0.0722701	-0.637904
KCND3-IT1	0.464892	-0.110545	-0.0936075	-0.132257
KCNK5	1.01023	0.342036	-0.213076	-0.67321
KCTD2	0.641308	0.203821	-0.275916	-0.207234
KCTD3	0.424861	0.438291	-0.161954	-0.37704
KCTD4	0.48497	-0.0380724	-0.136512	-0.132784
KDR	1.43924	0.0136037	-0.116766	-0.913631
KIAA1522	0.403042	0.214076	-0.235717	-0.0958833
KIAA1598	0.364967	0.291006	-0.168128	-0.2216
KLF2	0.654878	-0.402964	0.0975623	-0.360464
KLF3	0.407226	-0.0100789	-0.0418981	-0.235643
KLHL31	1.38033	0.480689	-0.342673	-0.851712
KLK10	0.833147	-0.252268	-0.0124315	-0.432778
KLK11	0.737617	0.360229	-0.0607745	-0.709708
KLK8	0.338273	0.182126	-0.0881828	-0.246642
KNDC1	0.41094	0.286096	-0.124607	-0.317986
KRBOX1	0.655542	0.223613	-0.117035	-0.469838
KRT19	1.07755	0.809464	-0.587251	-0.483789
KRTCAP3	0.38369	0.212471	-0.105045	-0.276274
LACTB2	0.782111	0.251353	-0.308913	-0.296019
LARP1B	0.534021	-0.133294	-0.100488	-0.158143
LCN2	0.417843	0.0519401	-0.130002	-0.154088
LIME1	0.292	-0.202484	-0.00466992	-0.0727871
LINC00113	1.05113	0.228969	-0.128457	-0.753076
LINC00473	1.34051	0.0201832	-0.279368	-0.60021
LINC00487	0.279453	-0.17613	-0.0105735	-0.0726397
LOC100127909	1.17661	0.517187	-0.160015	-0.998004
LOC100129060	0.432935	-0.208556	-0.0379395	-0.12441
LOC100129233	1.63212	0.954183	-0.548358	-1.05756
LOC100132529	0.34317	-0.127417	-0.00585852	-0.160991
LOC100132707	0.421856	0.0233128	0.0554494	-0.415594
LOC100132966	0.444242	-0.00425163	-0.15353	-0.0999633
LOC100288420	0.342216	0.0973579	-0.0733904	-0.21351
LOC100505795	0.321958	0.248349	-0.136691	-0.207171
LOC100506257	0.512351	0.320561	-0.179389	-0.335565
LOC100506338	0.50874	0.063901	-0.0582983	-0.33804
LOC100506451	0.657615	0.203691	-0.144835	-0.415997
LOC100506745	0.38307	0.0684188	-0.151763	-0.106697
LOC100506746	0.624252	0.0462209	-0.119334	-0.320965
LOC100506901	0.950285	0.927559	-0.399964	-0.750465
LOC100507088	1.27914	1.3282	-0.519178	-1.09373
LOC100507322	0.541661	0.0670061	-0.016169	-0.428059
LOC100508227	0.722487	0.589821	-0.211142	-0.630655
LOC100509635	0.571595	0.269059	-0.148562	-0.390831
LOC100653319	0.314483	0.228341	-0.107913	-0.230978
LOC100653331	0.409326	0.118819	-0.10411	-0.232517
LOC284215	0.326491	0.0977791	-0.0915697	-0.174737
LOC284263	1.06279	0.115851	-0.345141	-0.359032
LOC388152	0.504635	0.220599	-0.182171	-0.256882
LOC440337	0.534151	0.32695	-0.175096	-0.362747
LOC553103	0.683243	0.723722	-0.33742	-0.50386
LOC554223	0.323239	-0.128516	-0.0467751	-0.0839116
LOC554249	0.565616	0.109965	-0.110255	-0.33443
LOC644794	0.393759	0.244371	-0.0162417	-0.438962
LOC692247	0.853923	0.209838	-0.233567	-0.434355
LOC728643	1.16873	0.91077	-0.839527	-0.243414
LOC728978	0.488573	-0.10666	-0.123303	-0.108147
LOC729013	0.579722	0.144416	-0.0691227	-0.430394
LPCAT3	0.350652	-0.0204014	-0.0773048	-0.133006
LRAT	0.401151	0.0679254	-0.00748193	-0.336339
LRRC1	1.07896	0.49391	-0.507245	-0.387913
LSP1P3	0.805763	0.114173	-0.288266	-0.250416
MARK3	0.661767	-0.220317	-0.14748	-0.123637
MEIS2	1.0492	0.409259	-0.127994	-0.876275
MET	0.936063	-0.0056257	-0.385571	-0.119824
MGC21881	0.495681	0.0315003	-0.0981929	-0.246128
MIR147A	0.457378	0.196615	-0.183592	-0.202817
MIR339	0.338535	-0.0538048	-0.0600774	-0.126794
MIR3622A	0.381498	-0.122516	-0.00612449	-0.192707
MIR3941	0.330956	0.181044	-0.0971022	-0.227031
MIR3978	0.426217	-0.172736	0.0320902	-0.249042
MIR4320	1.63708	0.29537	-0.279213	-1.01206
MIR4529	0.587255	0.112261	-0.127239	-0.326762
MIR502	0.299544	-0.16964	0.0296219	-0.152463
MORN1	0.384271	0.156566	-0.154586	-0.163963
MSI2	0.504799	0.41354	-0.361156	-0.121174
MSLN	1.68308	0.750793	-0.569298	-0.924529
MST1R	0.940744	0.493883	-0.411351	-0.428075
MT1P3	0.549013	-0.0878444	-0.118881	-0.173046
MTERFD3	0.372546	0.311485	-0.164142	-0.247342
MUC16	1.64649	0.320088	-0.254534	-1.07312
MYCL1	0.345932	-0.0837697	-0.08958	-0.0674876
MYO5B	1.11477	0.311475	-0.177987	-0.783237
MYO5C	0.955136	1.0367	-0.322539	-0.945277
NANOS1	0.342663	0.0113415	-0.143494	-0.0495533
NEBL	1.41694	0.662276	-0.333817	-1.01729
NET1	1.01757	-0.152304	-0.28797	-0.22651
NFE2	0.458327	-0.0553114	-0.113199	-0.13592
NFIA	1.01526	0.648664	-0.0968879	-1.06207
NINL	0.808101	0.698568	-0.438353	-0.428812
NOP14-AS1	0.283745	-0.0918401	-0.00615364	-0.140438
NOS1AP	0.600299	0.192917	-0.152794	-0.353663
NPNT	1.70766	-0.445807	0.0666156	-1.07417
NPR1	1.52141	0.313513	-0.236543	-1.00178
NPY1R	1.02673	-0.204586	-0.0470469	-0.558821
NQO1	1.05888	0.264175	-0.642918	-0.0114032
NR3C2	1.10768	-0.216771	-0.0222242	-0.648393
NRBP2	0.437317	0.143411	-0.109438	-0.262425
NRG4	2.42152	0.568974	-0.468308	-1.50485
NT5C3	0.466557	0.170748	-0.234289	-0.115874
NTNG1	1.78335	-0.254847	-0.389614	-0.577881
NUDT16P1	0.353527	0.116535	-0.11964	-0.165803
NUDT7	0.798042	0.285971	-0.107792	-0.633448
OIP5-AS1	0.504337	0.127606	-0.203298	-0.161035
OLFML1	1.01534	0.176158	-0.169121	-0.628929
OR51B2	0.330632	0.0142265	-0.030003	-0.212751
OR51B6	0.404921	-0.0422679	-0.0426872	-0.210601
OR51I1	0.412204	-0.0375983	-0.0238233	-0.247569
OR52H1	0.382318	0.0309048	-0.0380565	-0.250901
OR7E14P	0.399379	-0.0522528	-0.0520364	-0.185556
ORAI3	0.420771	-0.185281	-0.125628	0.00024332
P2RX6	0.323589	0.180122	-0.0855026	-0.238271
PAQR7	0.956744	0.075248	-0.341443	-0.257125
PBX1	1.2094	0.782928	-0.393429	-0.855169
PCMTD2	0.616176	0.298842	-0.0945003	-0.525836
PDLIM5	0.533425	0.0798728	-0.128049	-0.262907
PDPN	0.636626	-0.139476	0.0448905	-0.448916
PDZD2	1.26045	0.553147	-0.407868	-0.713821
PDZK1IP1	1.26457	0.695004	-0.259399	-1.03714
PER3	0.801053	0.0742454	0.0975779	-0.7982
PEX5L	1.70639	0.205637	-0.252988	-1.04168
PGM1	1.0921	0.333048	-0.48947	-0.313843
PHLPP2	1.14902	-0.112134	-0.297591	-0.338285
PIK3C2B	1.14971	-0.0623287	-0.221706	-0.486869
PIP5K1B	0.704353	0.0789049	0.0257548	-0.621144
PKD1L2	1.08863	0.0295551	-0.196426	-0.542149
PKD1L3	0.614304	-0.0481251	-0.101544	-0.275326
PLA2G12A	1.16422	0.0738448	-0.0785891	-0.80605
PLEKHA1	0.56438	0.131981	-0.185965	-0.235074
PLEKHA7	0.5773	-0.213169	-0.250977	0.0900448
PLEKHG3	0.482254	0.2609	-0.210382	-0.225486
PLEKHH2	1.34774	0.614636	-0.132307	-1.23491
PLLP	1.75552	0.633068	-0.288205	-1.31957
PLXDC2	0.283595	0.162922	-0.0849048	-0.197348
PLXNA2	0.891593	0.17541	-0.349195	-0.265496
PLXNA4	0.787483	-0.0481218	0.0468569	-0.627814
PLXNB1	0.737712	0.572313	-0.268394	-0.544159
PNPLA4	0.402382	0.216555	-0.109777	-0.286002
POLR2L	0.291757	-0.0789961	-0.0926344	-0.0255563
PPAP2A	0.639907	-0.259412	-0.000683382	-0.300559
PPCS	0.299277	-0.000402579	-0.114427	-0.0525405
PPL	0.833354	0.744518	-0.321007	-0.65536
PPP2R2C	0.462367	-0.12363	-0.0628761	-0.167466
PQLC3	0.385124	-0.0117748	-0.0616854	-0.18822
PRDM16	0.368253	-0.231156	-0.088957	0.0161654
PRDX5	0.383285	0.126301	-0.17841	-0.106681
PRIMA1	0.880749	-0.166497	-0.219976	-0.216131
PROCR	1.39117	0.839283	-0.336405	-1.11577
PRR15	1.2632	0.838435	-0.327325	-1.03284
PRR15L	1.8058	0.6429	-0.47871	-1.07828
PTGR2	0.4537	0.162469	-0.191842	-0.164209
PTGS1	0.855279	0.0460919	-0.0823932	-0.549558
PTPN3	0.809682	0.0564686	-0.248388	-0.273502
PTPRF	1.0252	0.316292	-0.382117	-0.413174
PTPRU	0.889261	0.0297395	-0.263356	-0.292358
PXMP2	0.440716	-0.0418973	-0.275804	0.111973
RAB11FIP4	0.601936	0.406906	-0.195524	-0.437914
RAET1E	1.20914	0.583266	-0.385677	-0.729333
RALGAPA2	0.627618	0.503403	0.0235941	-0.852194
RARRES3	0.717795	-0.294276	-0.0208385	-0.304774
RASSF7	0.341824	0.0470628	-0.11866	-0.110734
RASSF8	1.0108	0.267326	-0.185212	-0.664066
RCHY1	0.403912	-0.00418992	-0.0138019	-0.279351
RDH16	0.679308	0.100818	-0.179357	-0.309758
REC8	0.907138	0.225727	-0.329958	-0.340603
RERG	1.41306	0.919354	-0.252463	-1.31315
RERG-AS1	0.923641	-0.013573	-0.227053	-0.34282
RERG-IT1	1.48983	0.740745	-0.38233	-1.05314
RETSAT	0.481197	0.0433184	-0.181242	-0.118816
RHOU	0.580041	-0.0432266	-0.0527789	-0.326144
RHPN2	1.19165	0.43907	-0.534822	-0.393363
RILP	0.430366	-0.321391	0.00221415	-0.105139
RIMKLA	0.457481	0.0446554	-0.0897005	-0.23926
RN5S457	0.934966	-0.0545559	-0.237991	-0.306731
ROR2	0.51095	0.112654	-0.243273	-0.0957528
RRAS2	0.484942	-0.138575	-0.306999	0.192062
RSPO1	1.56478	0.30034	-0.262183	-0.986794
SCAI	0.598555	-0.0115107	-0.226417	-0.101378
SCARA3	1.1418	0.424399	-0.596229	-0.253781
SCARB1	0.438649	0.102787	-0.220158	-0.0694163
SCEL	1.1869	0.316047	-0.197303	-0.811499
SCNN1A	1.68863	0.523389	-0.358298	-1.08885
SDIM1	0.965296	0.118551	-0.224021	-0.469445
SELENBP1	1.11213	0.669574	-0.0367165	-1.23936
SEMA3B	1.33722	0.227558	-0.413398	-0.539264
SEMA3F	0.676096	-0.068899	-0.372823	0.0995302
SEMA5A	1.2313	-0.0277564	-0.195141	-0.611683
2018-09-10	0.316884	0.0965863	-0.245727	0.0645243
SGPP2	1.63676	0.21068	-0.245194	-1.00463
SH3RF2	1.64802	0.142675	-0.52683	-0.543857
SLC24A3	1.72388	-0.812755	-0.396018	-0.140113
SLC25A23	0.486728	0.302971	-0.281101	-0.151687
SLC25A29	0.540894	0.118603	-0.124987	-0.29973
SLC26A9	1.57694	-0.299394	-0.0564131	-0.89225
SLC27A3	0.378146	-0.0317278	-0.0565281	-0.177004
SLC28A3	2.02351	0.592721	-0.0997454	-1.77551
SLC43A2	0.712926	-0.359987	0.0820608	-0.410295
SLC45A4	0.616211	0.281883	-0.20925	-0.342078
SLC48A1	0.435392	0.142729	-0.0633638	-0.329625
SLC4A4	1.4141	0.398349	-0.151296	-1.10749
SLC7A2	1.70048	-0.541133	-0.152142	-0.675118
SLC7A4	0.682065	0.310521	-0.305703	-0.266478
SLC7A8	0.957733	-0.132106	-0.0827672	-0.503326
SLC9A3R1	0.664491	0.518726	-0.202204	-0.551686
SLC9C1	0.82225	0.280009	-0.248887	-0.435864
SMARCAD1	0.29831	0.0224815	-0.0404689	-0.178486
SNHG10	0.36331	0.182895	-0.13265	-0.199249
SNORA24	0.477679	0.141609	-0.146943	-0.235201
SNORD105	0.686208	0.413046	-0.138199	-0.591327
SNORD20	0.853368	0.578159	-0.251469	-0.660308
SNORD32B	0.417624	0.181962	-0.0660757	-0.339203
SNX22	0.285299	-0.171207	-0.00601179	-0.0872517
SORBS2	1.45431	0.3469	-0.604115	-0.423054
SOX6	2.06387	0.725752	-0.555883	-1.21304
SPOCK2	1.23548	0.261405	-0.206531	-0.796532
SPR	0.59646	0.42544	-0.35104	-0.213275
SPTAN1	0.608567	-0.0885134	-0.260357	-0.00503709
SRGAP2B	0.390468	0.0829643	-0.164409	-0.103276
ST3GAL1	0.407053	-0.129716	0.0542966	-0.297555
ST6GAL1	0.571796	0.154316	0.0749826	-0.647413
STAC2	0.369805	0.0799688	-0.0797241	-0.212746
STAT6	0.301541	0.0212523	-0.0530553	-0.161184
STIM2	0.476509	-0.088288	-0.00338011	-0.291614
STS	0.514272	0.0292661	-0.206251	-0.0964486
STXBP6	0.862981	-0.246689	-0.270671	-0.0716303
TAC3	0.413695	-0.067816	-0.0933072	-0.123687
TBC1D2B	0.534657	0.0707933	-0.149645	-0.225196
TBC1D9	0.923928	-0.0354986	0.0190436	-0.697106
TBCK	0.433258	0.0404477	-0.0400745	-0.29264
TCEA3	0.917174	0.414952	-0.215822	-0.649427
TCERG1L	0.432331	0.0624811	-0.072067	-0.259104
TCTN2	0.445632	0.363716	-0.259531	-0.194982
TGM1	1.86792	0.318713	-0.22825	-1.27768
THAP6	0.408607	0.0866827	-0.0395912	-0.306663
THNSL1	0.283746	0.351286	-0.146504	-0.234563
TJP3	0.452871	0.228938	-0.0967654	-0.3519
TLCD2	1.34251	-0.617463	-0.297402	-0.136273
TM4SF1	0.800112	0.458897	-0.0449054	-0.848218
TM9SF1	0.295777	-0.146861	-0.168209	0.131447
TMED10	0.336332	-0.0107302	-0.07743	-0.128727
TMEM164	0.444552	-0.186445	-0.0650715	-0.107626
TMEM191C	0.489826	-0.0499601	-0.0162377	-0.308665
TMEM234	0.339799	0.126388	-0.0870411	-0.211179
TMEM238	0.706324	0.0703543	-0.116172	-0.403853
TMEM37	0.397975	0.182403	-0.0765005	-0.309132
TMTC2	1.00483	0.116487	-0.182008	-0.560696
TNKS1BP1	0.36394	0.318119	-0.162266	-0.248263
TOB1	0.80275	0.222355	-0.190148	-0.46971
TOMM6	0.568335	0.179671	-0.162848	-0.305502
TRAFD1	0.338304	-0.0852831	-0.0898859	-0.0602667
TRIM5	0.410983	0.0747066	-0.149306	-0.135639
TSPAN4	0.331722	0.0219019	-0.0656518	-0.165371
TTC18	0.377162	0.271371	-0.0683422	-0.366926
TTPA	0.50924	0.350331	-0.248707	-0.249723
UBQLN3	0.302884	-0.0247196	0.000293132	-0.210608
UBQLNL	0.641687	0.140206	-0.0661141	-0.478485
UBXN2A	0.348701	0.164354	-0.20488	-0.067199
UFSP2	0.36121	0.0340962	0.0351572	-0.347085
UG0898H09	0.295226	-0.209255	0.0139593	-0.0984955
UHRF1BP1	0.534853	-0.0248918	-0.183929	-0.108133
ULK2	0.60896	0.239214	-0.191182	-0.334407
UPK1B	1.6493	0.423676	-0.381018	-0.956727
UPK3B	1.49621	0.381721	-0.182591	-1.1107
USO1	0.325812	-0.0177815	-0.0319881	-0.184152
USP46	0.286686	-0.0279963	-0.0855078	-0.0675056
VIPR2	1.27777	0.36987	-0.194171	-0.921354
VPS13D	0.43967	-0.153698	0.0704025	-0.329689
VTN	1.42069	0.237868	-0.306861	-0.768759
WBP1L	0.555256	0.113014	-0.178943	-0.225725
WT1	0.998278	0.168285	0.161328	-1.1064
WWC1	1.12429	0.274694	-0.418183	-0.404793
WWC2	0.752137	0.0973179	-0.306293	-0.17157
XPA	0.359484	0.114559	-0.0523179	-0.269896
ZBED5	0.346656	0.106639	-0.08147	-0.211101
ZBTB41	0.652486	0.217265	-0.311585	-0.171356
ZBTB44	0.37227	0.20085	-0.0748266	-0.305046
ZBTB7C	1.00454	0.313002	-0.105118	-0.810915
ZCRB1	0.332896	0.0114697	-0.138754	-0.0494262
ZNF429	0.672548	0.37686	-0.27037	-0.357947
ZNF467	0.348663	-0.00863526	-0.0845621	-0.128717
ZNF540	0.306472	-0.0229082	-0.0380051	-0.157097
ZNF546	0.320112	0.125444	-0.101071	-0.17472
ZNF680	0.638321	0.483866	-0.372193	-0.253109
ABCA10	0.1732	-0.21303	0.364135	-0.529645
ABCA8	0.159223	0.859763	0.325522	-1.19879
ABCA9	0.282847	-0.221879	0.535162	-0.862337
ABCB1	0.10002	0.462683	0.0611409	-0.484821
ABO	0.301893	0.347929	0.0438986	-0.531468
ACACB	0.426538	0.396735	0.021769	-0.625312
ACOX2	0.271268	0.388679	0.0231153	-0.50534
ACSS3	0.0338134	0.91658	0.101239	-0.807368
ACTR2	-0.185935	-0.0720037	-0.0113716	0.206011
ACTR3	-0.169086	-0.145076	0.0215986	0.194156
ADAMTS9-AS1	0.620193	0.440498	0.0211734	-0.799747
ADAMTS9-AS2	0.0022555	0.691787	0.099725	-0.626883
ADCK3	0.0256673	0.0655644	0.117519	-0.240605
ADCK5	-0.100403	0.000229824	-0.0668344	0.175396
ADH1C	1.12668	0.316783	0.234228	-1.41414
ADHFE1	0.501654	0.033563	0.11452	-0.571096
AGAP11	0.160619	0.635	0.0323681	-0.605578
ALDH2	0.556938	0.121649	0.144132	-0.717536
ALDH5A1	0.215963	0.242241	-0.0148859	-0.306184
ALG1L2	0.406117	0.169086	-0.0416168	-0.358409
ALPK1	0.153241	0.175729	0.125677	-0.42426
ALS2CR8	0.25998	0.286163	-0.054666	-0.309723
AMIGO1	0.0604294	0.146299	0.0954153	-0.289026
AMZ2P1	0.0339793	0.277361	0.0626142	-0.310092
ANG	0.148506	0.134649	0.145452	-0.422129
ANK3	-0.324288	0.30697	0.482455	-0.691508
APOPT1	0.0389518	-0.0246175	-0.137001	0.193211
ARHGAP1	-0.0933463	-0.0872371	-0.0623046	0.223442
ARHGAP5-AS1	0.367255	0.0874665	-0.0255631	-0.29723
ARHGEF18	-0.20409	-0.173224	0.0402326	0.211811
ASL	-0.157535	-0.182666	0.0215259	0.211445
ATP1A1	0.183607	0.175035	-0.00624805	-0.248669
ATP7A	0.405522	-0.0154973	0.0999054	-0.443345
ATP8A1	0.633759	0.13907	0.227029	-0.911475
AUH	-0.00461755	0.2209	0.124133	-0.334605
AUP1	-0.126415	-0.0721933	-0.0332316	0.194292
B3GAT3	-0.110272	0.0392955	-0.093571	0.196045
BATF2	-0.129796	-0.167552	0.00694443	0.202122
BBOX1	0.1109	0.0993709	0.0381187	-0.20867
BDH2	0.48609	0.258419	-0.0034278	-0.53709
BEND5	0.11428	-0.0996257	0.116557	-0.192053
BEX4	0.267981	0.440249	0.0583189	-0.591135
BMP2	-0.0593903	-0.0358933	0.45228	-0.609201
BMPR1B	0.471584	0.0914071	0.0488226	-0.489764
BOC	0.547268	-0.314856	0.321273	-0.675898
BTG2	0.280721	-0.20503	0.374898	-0.631929
C10orf11	0.290881	0.391629	-0.0301613	-0.442163
C10orf116	0.645821	0.508248	0.137817	-1.04051
C11orf54	0.322338	0.473118	-0.145583	-0.348647
C11orf65	0.147797	0.227422	-0.0505328	-0.191402
C11orf92	0.226948	-0.0174647	0.145431	-0.37635
C11orf93	0.109116	0.163262	0.089157	-0.327815
C13orf33	0.618192	-0.0741114	0.356616	-0.947617
C15orf52	-0.0436296	-0.0444756	-0.10774	0.22491
C17orf108	0.235395	0.042182	0.0279578	-0.247483
C1orf132	0.200085	0.188948	0.104004	-0.435972
C1orf51	0.52029	0.319385	-0.0139836	-0.588819
C1QTNF7	0.0715818	-0.0461718	0.114495	-0.193686
C21orf49	0.290864	0.114006	0.0073431	-0.307541
C2orf15	0.294424	0.484563	-0.0873987	-0.422857
C2orf29	-0.0442216	-0.0214683	-0.0786997	0.165975
C3	0.360096	0.422557	0.156766	-0.795729
C3orf15	-0.0696613	0.515028	0.0805503	-0.422661
C3orf79	0.362144	0.344173	-0.136131	-0.304031
C6orf130	0.343078	0.144519	0.0348689	-0.408968
C7	1.45316	-1.59446	1.08398	-1.61965
C9orf104	-0.116509	-0.0339743	-0.061514	0.20301
C9orf40	-0.0991549	-0.129381	-0.00514284	0.17103
C9orf9	0.190721	0.0436899	0.0320388	-0.221136
CACNB2	0.330672	0.627043	-0.0559865	-0.595117
CADPS2	0.629489	0.437145	0.0232663	-0.807553
CALCOCO1	0.1991	0.377536	0.0102691	-0.424285
CAPRIN1	-0.124754	0.0753856	-0.0857637	0.170384
CARD10	-0.0620438	-0.153781	-0.0231632	0.187002
CASP9	0.25994	-0.172302	0.100067	-0.226599
CCDC39	-0.00214967	0.233345	0.0467133	-0.228882
CCIN	-0.111582	-0.101547	-0.0280944	0.195642
CDC27	-0.103652	-0.0826046	-0.0449917	0.202017
CDH23	0.213307	-0.113009	0.200995	-0.38378
CENPC1	0.342888	0.0926303	0.120658	-0.501836
CHI3L1	0.122497	0.505401	0.459453	-1.12852
CHL1	0.38955	-0.326399	0.470823	-0.773998
CLN5	0.127632	0.271947	0.00652492	-0.292475
CLPB	-0.227609	-0.0583013	-0.0181822	0.238063
CLYBL	0.171947	0.387528	0.135405	-0.598492
CNTN1	0.320043	-0.294299	0.306744	-0.497817
CNTNAP3	0.753749	0.297251	0.0101499	-0.784896
COPB1	-0.164643	0.0315436	-0.0858103	0.230511
CREBRF	0.100309	0.110295	0.0933635	-0.291105
CRY2	0.0951186	-0.0630119	0.182558	-0.301855
CRYBB1	-0.10284	-0.227506	0.0102681	0.218139
CTSE	0.831362	1.66441	0.177487	-2.03403
CTSF	0.0675384	0.460626	0.118322	-0.544817
CYP4B1	0.242684	0.270485	0.0989253	-0.51636
CYP4X1	-0.146908	1.53974	0.145682	-1.16692
CYSTM1	0.414299	0.319813	0.000624521	-0.531533
CYTH2	-0.0861372	-0.110779	-0.0454341	0.208915
DCAF8	0.0828456	0.433378	-0.00663487	-0.350129
DCDC5	0.175897	0.0910458	-0.0132217	-0.174684
DENND4A	-0.132118	0.140938	0.169548	-0.252128
DLEC1	0.335324	0.314317	-0.0338173	-0.41686
DNAAF2	-0.0135977	-0.018473	-0.115103	0.195553
DNAH6	0.136366	0.390249	0.0126943	-0.389612
DNAH7	0.229787	0.336614	-0.0630148	-0.30924
DPH3	-0.0221821	-0.103383	-0.0796602	0.207202
DPP6	0.270825	0.21269	0.0225699	-0.383198
ECE2	-0.106477	-0.0941091	-0.0143789	0.166126
ECHDC2	0.379263	0.453341	-0.143179	-0.381351
EGFEM1P	0.167525	-0.139728	0.14914	-0.25329
ENPP5	0.108316	0.940887	0.101828	-0.880839
EPB41	0.309933	0.143938	0.0725954	-0.4403
EPHX1	0.2279	0.414944	0.0758873	-0.57003
ERH	-0.0139212	-0.101518	-0.0821078	0.203396
ERVK13-1	0.0527458	0.312413	0.0384471	-0.312014
EVI5L	-0.077572	-0.0956167	-0.0727799	0.233085
EXOC3L2	-0.166296	-0.184305	0.011445	0.234264
F8	0.161199	-0.200036	0.322031	-0.466421
FAM107B	0.355119	0.1823	0.0266056	-0.431579
FAM153A	1.21009	0.98442	0.0927699	-1.72351
FAM153B	0.661775	0.563816	0.0302116	-0.929272
FAM153C	0.590445	0.505523	-0.0507887	-0.714198
FAM157B	0.173621	0.0974785	0.0382227	-0.254567
FAM190A	0.196814	-0.00379614	0.15769	-0.381536
FAM214A	0.15364	0.17177	0.111165	-0.400069
FAM221A	0.42698	0.786076	-0.0584346	-0.77301
FAM227B	0.203158	0.454799	-0.04122	-0.403213
FAM63A	0.467841	0.468281	-0.0869012	-0.542472
FAM70B	-0.274173	-0.328586	0.13354	0.231223
FAM91A2	0.162885	0.293037	0.0667366	-0.423732
FBXO15	0.0410697	0.214338	0.0522935	-0.2566
FCER1A	0.296319	-0.124937	0.351898	-0.664192
FLJ25694	0.339924	-0.0427019	0.0272839	-0.266511
FLJ45340	0.144789	0.0857655	0.0608626	-0.25885
FMO4	-0.110577	0.889272	0.112622	-0.697374
FMO5	-0.0539926	0.00341799	0.182183	-0.235129
FN3KRP	-0.0422608	0.0807756	-0.172871	0.235469
FYCO1	0.291135	0.140756	-0.00578468	-0.306444
GABPB1	-0.281739	-0.0214262	-0.00184066	0.228795
GABRD	-0.0525453	-0.0976403	-0.0508115	0.182754
GBF1	0.0198882	-0.0145412	-0.121561	0.177422
GBX2	-0.0555791	-0.083002	-0.0544087	0.180361
GCA	0.34766	0.187675	0.0171534	-0.415502
GGCX	-0.141101	0.0716816	-0.0798565	0.17633
GNRHR	0.105747	0.0372963	0.0287755	-0.148114
GOLGA3	-0.0718482	0.0520048	-0.13695	0.223559
GOLGA8IP	0.33535	0.274207	0.00423391	-0.446381
GOLGA8J	0.256411	0.197919	-0.0219694	-0.295423
GPD1L	-0.0524518	0.207214	0.0933293	-0.243115
GPKOW	-0.0493654	-0.0796969	-0.0884883	0.224548
GPRC5C	0.259259	0.190531	-0.0105561	-0.3096
GRAMD1C	0.191856	0.484056	-0.0035023	-0.471427
GSK3A	-0.111031	-0.21615	-0.00449467	0.238618
GSTM2	0.165233	0.129019	0.145552	-0.430954
GUSBP4	0.280907	0.445857	-0.0649164	-0.419832
GUSBP9	0.0492313	0.274227	0.0122885	-0.243887
HBP1	0.0549762	0.101449	0.131027	-0.307518
HIPK3	0.208878	0.0797361	0.0436202	-0.276907
HLF	0.280818	-0.142347	0.413671	-0.733256
HOOK1	0.524878	0.872214	0.0050831	-1.00093
HSPBP1	-0.128795	0.0283685	-0.074619	0.189022
HTR1A	-0.144636	-0.0891092	0.0038054	0.164032
IL16	0.559774	0.201635	0.0310944	-0.605097
ILDR2	-0.228851	0.824086	0.127877	-0.586736
IMMP2L-IT1	0.0910044	0.139841	0.0466947	-0.234436
IMP4	-0.08213	0.00155052	-0.108331	0.223028
KAT6B	0.0709772	0.229157	0.0439286	-0.276671
KCNA4	0.825415	0.789877	-0.199126	-0.863412
KCTD17	-0.185519	-0.169638	0.013625	0.235328
KCTD21	-0.13414	-0.0188296	-0.0548034	0.195755
KDELR2	-0.185112	0.153981	-0.124142	0.219184
KIAA0430	-0.0168198	0.170135	0.0501237	-0.179539
KIAA0664L3	0.165588	0.365749	-0.0332804	-0.325722
KIAA0825	0.548612	0.284053	-0.0431152	-0.542073
KLF8	-0.0244722	0.380973	0.221103	-0.575219
KLHDC1	0.367579	0.210231	0.047715	-0.49179
KLK7	0.871715	0.226906	0.105374	-0.967845
LGALS8	0.566162	0.352566	-0.0495055	-0.592752
LINC00478	-0.146336	0.327815	0.373185	-0.675398
LINC00571	0.218792	0.212617	0.0654315	-0.408415
LMBRD1	0.0549185	0.0836113	0.193519	-0.388951
LMO3	0.0332477	-0.151529	0.256732	-0.305858
LNX1	0.226242	0.168802	0.00128632	-0.287662
LOC100130000	0.106186	0.0476762	0.0888001	-0.245617
LOC100130301	0.209972	-0.0163874	0.0479256	-0.218101
LOC100131434	0.223701	0.400091	0.011555	-0.46017
LOC100131551	0.0221852	0.307759	0.00294212	-0.232636
LOC100132999	0.0168949	0.176353	0.0538423	-0.214677
LOC100289092	-0.062351	-0.0320487	-0.0866242	0.198733
LOC100289379	-0.000841384	-0.17052	-0.00947253	0.132073
LOC100505687	-0.132714	-0.167856	0.0242456	0.178568
LOC100506474	0.103961	-0.0507707	0.161747	-0.285686
LOC100506479	0.139814	0.0354494	0.0748845	-0.241559
LOC100507053	0.729029	0.387626	-0.213703	-0.49271
LOC100507387	1.3301	0.65614	-0.199235	-1.14982
LOC100507557	-0.0330924	0.265963	0.0524183	-0.236658
LOC100508120	0.2546	0.346654	0.0504809	-0.504996
LOC283481	0.266881	0.130437	-0.0116767	-0.272321
LOC284440	0.258726	0.295054	-0.0988613	-0.248602
LOC286190	0.244704	0.0596039	-0.00318101	-0.219734
LOC389765	0.312723	0.405273	-0.037393	-0.457079
LOC440993	0.572791	0.601968	-0.0354425	-0.790282
LOC441461	0.0378026	0.585305	-0.0250676	-0.393147
LOC550113	0.232409	0.185161	-0.0428188	-0.237376
LOC646543	0.0675079	0.745417	-0.0363264	-0.508616
LOC728855	0.274832	0.255909	0.0870324	-0.512609
LONRF2	0.391272	0.632999	0.0707265	-0.83473
LRBA	0.279869	0.0549003	0.0776904	-0.364182
LRRC16A	0.407797	0.518196	-0.0901781	-0.52684
LSAMP	0.302548	0.784894	0.141299	-0.978475
LSM12	-0.113369	0.00631699	-0.0779312	0.197581
MACROD2	0.100823	0.126836	0.0432471	-0.227687
MAGI2	-0.000350295	0.516757	0.0135054	-0.375266
MAK	0.127366	0.133175	0.0802372	-0.307438
MALAT1	0.154876	0.085341	0.0332114	-0.224646
MAML3	0.0084569	-0.0533948	0.172004	-0.22764
MAMSTR	0.413689	0.270433	-0.100589	-0.345307
MAOB	-0.205803	0.470302	0.498075	-0.916093
MAPKAP1	-0.0968421	-0.177434	-0.0242002	0.230918
MAPRE1	-0.141518	-0.102814	-0.040115	0.236995
MBNL3	0.247875	0.561195	0.273653	-0.982208
MED19	-0.145176	0.0806971	-0.0874599	0.184592
METTL7A	0.123392	0.156706	0.453333	-0.880279
MIR1227	0.257986	0.140246	-0.00932526	-0.27592
MIR208B	-0.0338769	-0.0321408	-0.00548297	0.055729
MIR29B2	-0.00128488	0.542878	0.10154	-0.524575
MIR29C	0.0661228	0.67291	0.0305514	-0.558045
MIR3671	0.451638	0.598052	0.222368	-1.08344
MIR371B	0.116701	0.368196	-0.0194479	-0.311489
MIR3907	0.251969	0.0252298	0.0344497	-0.257997
MIR4796	-0.0193808	0.708987	0.0686062	-0.575802
MIR568	0.187848	0.564554	0.106042	-0.68808
MIS18A	-0.0500255	0.105636	-0.177982	0.231867
MOGS	-0.13802	-0.0629787	-0.046638	0.21677
MSN	-0.114176	-0.0824448	-0.00307843	0.14693
MVK	0.0242543	-0.166099	-0.0768067	0.211212
NAA10	-0.139311	-0.0594301	-0.0210075	0.176852
NAALADL2	-0.147055	0.47623	0.102475	-0.370829
NBEA	0.137091	0.64457	0.008256	-0.558344
NCOA1	-0.00471204	0.133734	0.147299	-0.309357
NCOA7	0.035209	0.235838	0.200646	-0.489515
NDRG2	0.160165	-0.00962853	0.129088	-0.307137
NEIL1	0.402207	0.176217	0.024997	-0.4603
NIPAL2	0.177488	0.260512	0.120534	-0.493019
NKAIN2	-0.00955991	-0.0985455	0.198128	-0.222272
NMT1	0.0350732	-0.0247139	-0.139825	0.200423
NONO	-0.11051	-0.00660274	-0.0613547	0.179454
NOS2	-0.0600982	-0.0902181	-0.0388315	0.165346
NUP85	-0.019481	0.0861308	-0.181123	0.227081
OGN	0.737372	0.45282	0.74394	-1.98025
OMA1	0.363346	0.381493	-0.045088	-0.467154
OR2A7	0.633306	0.659396	0.173575	-1.18868
PAIP2B	-0.238216	0.369627	0.272463	-0.484151
PANK1	-0.163499	-0.0443535	-0.0119738	0.171078
PARD6B	0.985867	0.831557	-0.053297	-1.23115
PARK2	0.147248	0.0884434	0.228459	-0.51393
PARP8	0.138642	0.131505	0.0795719	-0.313749
PDE7B	-0.10643	1.34451	0.0559161	-0.928402
PDLIM2	-0.067963	-0.215727	-0.0190194	0.227814
PFDN4	-0.235482	0.102126	-0.0766246	0.221337
PHF3	0.176663	0.195989	0.00771226	-0.278808
PIF1	-0.198353	-0.0993718	0.0106521	0.201104
PIK3R1	0.2668	-0.196911	0.28017	-0.484979
PIN4P1	-0.0217934	-0.107999	-0.0436048	0.156002
PKHD1L1	2.01741	1.05564	0.260633	-2.62976
PLA2G2A	1.06343	0.892916	-0.0449085	-1.34409
PLEKHA4	0.194615	0.0267744	0.0653879	-0.262451
PLSCR4	0.328237	0.602292	0.075801	-0.773955
PNRC1	-0.00306853	-0.048764	0.259477	-0.353388
PODXL2	0.164393	0.601662	-0.0667123	-0.436869
POLR3A	-0.105539	0.104515	-0.148016	0.229324
POP7	-0.0373343	-0.0347171	-0.112447	0.220539
PRG4	1.54477	1.2122	0.539178	-2.80073
PRRG3	0.0338495	0.0835047	0.0877166	-0.214372
PRSS16	0.339826	0.267414	-0.0366272	-0.383776
PSMA6	-0.189514	-0.0801017	-0.0268985	0.237553
PSMD8	-0.0729551	0.0182936	-0.110434	0.20779
PTBP1	-0.119073	-0.0300338	-0.0632014	0.204755
PTBP3	-0.185455	-0.210399	0.030804	0.237535
RAB5C	-0.185637	-0.0852533	0.00613367	0.188639
RAD23B	0.0113173	-0.0469011	-0.135135	0.226459
RAI2	0.111974	-0.0783774	0.123539	-0.215405
RANBP1	-0.237894	-0.0193153	-0.0309868	0.23818
RBM10	-0.14735	0.0119069	-0.0872197	0.233156
RBM11	-0.137898	0.530303	0.0852084	-0.388973
RBMX2	-0.190732	0.00355695	-0.0612968	0.232549
RERE	0.150858	-0.106635	0.133071	-0.239439
RHEBL1	-0.126219	-0.0902143	-0.0423079	0.220149
RHOC	-0.00915069	-0.181337	-0.0261839	0.170808
RIC3	0.34293	1.05015	-0.0679745	-0.877217
RIC8A	-0.0991297	0.0185445	-0.111247	0.228468
RN5S445	-0.0469007	-0.0192714	-0.0369404	0.103835
RN5S490	0.456018	0.0882708	0.0490854	-0.476328
RN5S97	0.240471	0.25947	0.00232681	-0.362229
RNF148	0.341185	0.524771	0.0275373	-0.657974
RNPC3	0.483605	0.26582	-0.0148988	-0.523107
RNU1-13P	0.132761	0.123032	0.170778	-0.440322
RORA	0.10367	0.141797	0.199943	-0.475153
RORC	0.204921	0.315505	-0.0125424	-0.351787
RSPH4A	0.0944111	-0.0422608	0.096887	-0.187085
S100A11	-0.289976	-0.016975	0.0145622	0.207309
SAMD12	0.131848	1.16749	-0.00949379	-0.887294
SAMD12-AS1	0.254262	0.737386	-0.115868	-0.523847
SCN7A	0.61651	-0.816245	0.818678	-1.12923
SCYL1	-0.235637	-0.117911	0.0145598	0.235952
SDHAP2	0.348175	0.297839	0.0169255	-0.491284
SEMA4D	0.189317	-0.109264	0.192026	-0.354908
SEMA6D	0.773504	0.295756	0.0132655	-0.803358
SERP1	0.254747	0.208873	-0.0504477	-0.258989
SERPING1	0.141238	0.291227	0.0843933	-0.432737
SERPINI1	0.0303433	0.294038	0.172463	-0.483603
SESN3	-0.19209	0.329737	0.354611	-0.614543
SETD8	-0.190351	-0.033283	-0.0356489	0.219118
SF3A3	-0.215961	-0.0811723	-0.0137421	0.23839
SF3B2	-0.135674	0.013356	-0.0631158	0.187247
SHE	0.318714	0.443035	0.0428384	-0.60788
SKINTL	0.244307	0.0748861	0.0604408	-0.325376
SLC19A3	0.768639	0.52264	0.085858	-1.06458
SLC39A8	0.926552	0.214245	0.105031	-0.999754
SLC52A2	-0.100598	-0.0532371	-0.0783207	0.22953
SLC6A16	0.261671	0.461523	-0.0119427	-0.495636
SLC9A3R2	-0.141529	-0.225461	0.0303758	0.215587
SLX4	-0.220718	-0.0593637	-0.00698776	0.216833
SMPDL3B	0.0379761	0.522167	0.100714	-0.538542
SNAPC4	-0.14071	-0.0821248	-0.0360998	0.216143
SNORA12	0.497711	0.398534	-0.0483538	-0.574745
SNORA47	0.142812	0.339376	0.108142	-0.502643
SNORD105B	0.182289	0.141043	-0.0243395	-0.197175
SNORD89	0.215016	0.144844	0.0567946	-0.346034
SNORD94	0.66812	0.383746	0.0503296	-0.84041
SPATA6	-0.0226958	0.484052	0.180365	-0.586312
SPATA6L	0.240916	0.563999	0.0217111	-0.601003
SRRM2	0.0572325	0.158342	0.00670631	-0.161844
SS18L1	-0.188315	-0.0049082	-0.018558	0.172448
STARD3	-0.160744	0.000886444	-0.038235	0.177301
STK25	-0.0952137	-0.079084	-0.0566618	0.210773
STK31	-0.0113708	0.535089	-0.00163369	-0.356895
STXBP5L	0.170301	-0.00803952	0.0907781	-0.258365
SUV420H1	0.0647414	0.164961	-0.00197899	-0.158998
SVEP1	-0.467404	0.293274	0.696624	-0.896009
SWT1	0.419023	0.320309	-0.127161	-0.343737
SYBU	0.532464	0.322859	-0.0330821	-0.57169
SYT4	1.34324	1.10509	-0.259855	-1.37739
TAF4	-0.100007	0.0687351	-0.100566	0.178599
TAF6	-0.208655	0.0895542	-0.0953343	0.237924
TBC1D30	0.0244468	-0.0801289	0.216904	-0.288602
TCP11L2	0.0387273	0.41058	0.0459336	-0.38022
TDRD10	0.44929	0.987859	-0.186866	-0.735822
TEF	0.187743	0.168672	-0.0181171	-0.229593
TENC1	0.335636	0.0633468	0.0370409	-0.350839
TIGD4	0.0319664	0.0726915	0.0184255	-0.101589
TLN1	-0.183884	-0.13111	0.00393148	0.222154
TMEM205	0.0768653	0.417999	-0.0218928	-0.312184
TMEM8A	-0.232275	-0.115235	0.0172925	0.227492
TMOD1	0.85663	0.508197	0.096787	-1.13704
TMSB10	-0.183671	0.0289335	-0.0510816	0.194484
TPTE2P3	0.0495946	0.0629539	0.0197244	-0.110063
TSGA10	0.236484	0.22459	0.0554519	-0.414947
TSPYL2	0.491497	0.24918	0.0862861	-0.669363
TTC12	0.18743	0.331298	-0.0590418	-0.279777
UBE2NL	-0.16842	-0.032249	0.000426845	0.147846
UBXN10	0.0618734	0.280268	0.0844105	-0.365705
UCKL1	-0.107	0.00725123	-0.0658689	0.174068
USP17	0.361834	0.119335	0.109751	-0.518045
USP39	-0.17334	0.0411553	-0.0869314	0.232108
USP50	0.233313	0.0551671	0.0211329	-0.244611
USP53	0.15942	0.0468452	0.390702	-0.737825
VWA5A	0.1492	0.13472	0.306771	-0.664676
WDFY3-AS2	0.149995	0.174364	0.0796892	-0.351905
WDR17	-0.00116724	0.518486	-0.0275785	-0.314216
WDR46	-0.15727	-0.0930649	-0.0243046	0.218392
WDR96	0.320099	0.90921	-0.238983	-0.506681
WFDC2	0.465899	0.616929	-0.0625236	-0.679777
WT1-AS	0.369488	0.314183	0.0537731	-0.573776
YIF1A	-0.0583037	0.0613155	-0.134413	0.203193
YPEL3	0.123334	0.106353	0.134086	-0.366748
YWHAB	-0.246569	-0.143834	0.0330254	0.234275
YWHAQ	-0.0476112	-0.0218091	-0.0726163	0.159627
ZBTB20	0.102878	0.514129	0.150639	-0.65658
ZC3H6	0.163635	0.118955	0.0789815	-0.322981
ZDHHC15	0.0398327	0.68333	0.164209	-0.745978
ZDHHC23	0.185288	0.693754	-0.0994791	-0.466704
ZMAT1	0.616155	0.499383	0.110052	-0.970521
ZNF10	0.0865959	0.267796	0.0633249	-0.344044
ZNF180	-0.0847	-0.0886503	-0.0412187	0.1863
ZNF483	0.625065	0.260454	-0.0248704	-0.610556
ZNF511	-0.218143	-0.0860943	-0.00826097	0.235189
ZNF79	-0.0831792	-0.236603	0.00620134	0.215747
ZRANB2-AS2	0.168541	0.140664	-0.0220689	-0.190009
ZSWIM5	-0.0613105	0.581621	0.0155344	-0.377183
ACTN1	-0.250996	-0.347801	-0.119779	0.607029
ADAM12	-0.571859	-0.52107	-0.0865697	0.916984
ADAM9	-0.340665	-0.0967629	-0.116866	0.497323
ADAMTS12	-0.747697	-0.631834	-0.15669	1.23019
ADAMTSL5	-0.281274	0.0173711	-0.171853	0.456792
AKIP1	-0.206564	-0.183268	-0.202902	0.585273
ALDH1B1	-0.467661	-0.0278656	-0.190176	0.655168
ANKRD1	-0.816937	-0.914509	-0.384573	1.81829
ANKRD22	-0.827129	-0.652107	0.0334444	1.0185
ANKRD52	-0.35659	-0.0141965	-0.207243	0.588068
ANO4	-0.363432	-0.534405	-0.29639	1.08456
ARHGAP11B	-0.623029	-0.188416	-0.235867	0.95061
ASF1B	-0.336656	-0.190868	-0.129714	0.578284
ATAD2	-0.454	0.260855	-0.29684	0.606422
ATAD5	-0.314558	0.209297	-0.267813	0.493747
AURKA	-0.343064	-0.181759	-0.202154	0.685488
AURKB	-0.431901	-0.256096	-0.135054	0.702573
AVEN	-0.464191	-0.190165	-0.12663	0.668827
AXL	-0.760434	-0.73139	-0.0785629	1.191
BAG2	-0.497994	0.138711	-0.189857	0.562917
BARD1	-0.460427	-0.171539	-0.0269053	0.503611
BASP1	0.0356456	-0.13625	-0.2627	0.460987
BDNF	0.0544148	-0.49924	-0.227256	0.643301
BIRC5	-0.444584	-0.27168	-0.191748	0.807839
BLM	-0.472771	-0.182614	-0.0552497	0.563
BMP1	-0.311471	-0.156294	-0.207427	0.652196
BOK	-0.186394	-0.0236831	-0.223436	0.491232
BRCA1	-0.396913	0.178337	-0.265953	0.574008
BRCA2	-0.477705	-0.0787446	-0.110784	0.578591
BRIP1	-0.417356	-0.233312	-0.471836	1.18117
BTBD3	-0.373329	-0.0132686	-0.158577	0.526985
BUB1	-0.779109	-0.064636	-0.339855	1.13855
BUB1B	-0.376427	-0.126449	-0.165271	0.617161
BUB3	-0.268762	-0.0970313	-0.182014	0.541302
BVES	-0.521698	-0.371193	-0.0792642	0.765365
C11orf41	-0.291374	-0.339797	-0.151679	0.67966
C15orf23	-0.333544	-0.0937226	-0.208008	0.626604
C15orf42	-0.736848	0.00680948	-0.40876	1.16109
C20orf20	-0.346226	-0.125373	-0.0770591	0.461452
CAV1	-0.554432	-0.337941	0.00252878	0.644366
CCDC99	-0.311479	0.218285	-0.369187	0.637318
CCL8	-0.474793	-0.803329	-0.155282	1.14131
CCNA2	-0.75707	-0.299356	-0.222045	1.10668
CCNB1	-0.569917	-0.000979362	-0.444153	1.09434
CCNB2	-0.669431	-0.0306137	-0.386585	1.103
CCND1	-0.319736	0.0506612	-0.193053	0.494553
CCNE1	-0.47803	-0.0430353	-0.107444	0.549275
CCNE2	-0.396769	-0.136573	-0.154942	0.623883
CCNF	-0.276241	-0.148069	-0.155193	0.541768
CD24	-0.527897	-0.659052	-0.239163	1.20776
CD274	-0.788655	-0.955809	-0.00835288	1.26114
CDC20	-0.653408	-0.305692	-0.394713	1.29229
CDC25C	-0.378751	-0.054131	-0.114669	0.493281
CDC45	-0.349159	-0.250314	-0.0881076	0.566121
CDC6	0.0221695	-0.0508558	-0.575396	0.88143
CDCA3	-0.274626	-0.0502763	-0.159582	0.479908
CDCA4	-0.352034	-0.223241	-0.133454	0.617685
CDCA8	-0.584803	-0.29247	-0.213451	0.959852
CDK6	-0.424466	0.00908016	-0.218522	0.63989
CENPA	-0.31059	-0.243009	-0.172539	0.65882
CENPE	-0.59338	-0.254307	-0.20477	0.927026
CENPF	-0.770572	0.0184553	-0.30175	1.01787
CENPI	-0.762237	-0.0316517	-0.45839	1.28102
CENPK	-0.689933	0.116432	-0.386454	1.01708
CENPL	-0.356466	-0.0229362	-0.144195	0.499411
CENPO	-0.299791	0.019867	-0.229299	0.555134
CEP55	-0.719477	-0.196133	-0.380371	1.24501
CHAF1A	-0.331973	0.0385915	-0.166219	0.471777
CHAF1B	-0.31954	-0.0823315	-0.180946	0.567676
CHEK1	-0.282365	-0.14259	-0.40192	0.912685
CHRNA5	-0.559775	0.471877	-0.418504	0.723172
CHST3	-0.195409	0.162068	-0.356883	0.57046
CIT	-0.490434	-0.0835342	-0.171297	0.682201
CKAP2	-0.351495	-0.0110312	-0.246817	0.641431
CKAP2L	-0.740087	-0.143448	-0.371355	1.21072
CKS2	-0.537551	-0.238282	-0.207959	0.87892
CLTCL1	-0.27223	-0.114507	-0.224013	0.618915
COL12A1	-0.893735	-0.164212	-0.113716	0.953771
COL1A1	-0.49504	-0.106622	-0.0905625	0.580427
COL5A1	-0.530696	-0.275775	-0.157221	0.823449
COL7A1	-0.183244	-0.167983	-0.161166	0.49467
CORO2A	-0.260875	-0.386175	-0.0732476	0.571023
CPNE7	-0.379312	-0.0380327	-0.135943	0.514546
CTPS1	-0.403495	-0.128387	-0.160889	0.632221
CUL4B	-0.172568	0.0371326	-0.267703	0.505452
CXXC5	-0.470841	-0.372651	0.102143	0.456113
DACT1	-0.558439	-0.494957	-0.00368988	0.764647
DCDC2	-0.596007	-0.390265	-0.342906	1.22967
DEPDC1	-0.575629	-0.148009	-0.278711	0.951545
DEPDC1B	-0.450126	-0.0426099	-0.208344	0.679404
DEPDC7	-0.381537	-0.138912	-0.216973	0.707114
DLGAP5	-0.749607	-0.304655	-0.299697	1.2212
DNA2	-0.130272	0.0259136	-0.311494	0.54713
DNMT1	-0.423028	-0.284219	-0.00480729	0.519882
DONSON	-0.204299	-0.269957	-0.111548	0.506141
DPP9	-0.327195	-0.272737	-0.140214	0.643224
DTL	-0.595625	0.0333608	-0.275637	0.837239
DTYMK	-0.108565	-0.118195	-0.241413	0.524802
DUSP14	-0.341496	-0.368796	-0.0836823	0.635192
DYSF	-0.400905	-0.947242	-0.00610273	0.961062
E2F1	-0.206152	0.145671	-0.29122	0.491296
E2F7	-0.430988	-0.185368	-0.364702	0.997734
EHD2	0.0816938	-0.485022	-0.146943	0.492596
EIF4EBP1	-0.362686	0.0928745	-0.225119	0.545842
EME1	-0.303686	0.014207	-0.17049	0.473731
ENTPD4	-0.968493	-0.904474	0.122616	1.16427
ERCC2	-0.108652	-0.183254	-0.304368	0.664027
ESCO2	-0.357018	-0.189478	-0.133642	0.598492
ESM1	-0.29719	-0.043099	-0.236919	0.607901
ESPL1	-0.304762	-0.166917	-0.102145	0.496545
EXO1	-0.375732	-0.0924845	-0.225244	0.683248
FADS1	-0.386257	0.0113942	-0.148736	0.504963
FADS3	-0.452423	-0.319477	-0.0193427	0.587971
FAM111B	-0.335022	0.0723833	-0.355359	0.734542
FAM57A	-0.376659	-0.301628	-0.0716193	0.597292
FAM64A	-0.207683	-0.121368	-0.200322	0.539685
FAM83D	-0.736005	-0.00282863	-0.370082	1.10907
FANCA	-0.425473	-0.0555819	-0.129519	0.551595
FANCI	-0.623672	0.401074	-0.356737	0.727122
FBN2	-1.00491	-0.757699	-0.352834	1.80385
FCGR3A	-0.615634	-0.24669	-0.028828	0.674567
FERMT2	-0.33487	-0.349592	-0.0326337	0.540447
FJX1	-0.329363	-0.479764	-0.0942831	0.718285
FLJ22447	-0.447469	-0.596329	-0.20675	1.0557
FLNA	-0.39095	-0.153557	-0.0485417	0.471596
FLNC	-0.167285	-0.276783	-0.206777	0.625918
FOSL1	-0.463814	-0.583323	0.0754045	0.635788
FOXC2	-0.406127	-0.431068	-0.0305227	0.646739
FOXD1	-0.172635	-0.160038	-0.200369	0.540056
FOXM1	-0.547739	-0.298704	-0.233033	0.965712
FRMD5	-0.276255	-0.126509	-0.120915	0.475539
FRMD6	-0.375266	-0.33343	-0.105426	0.66882
FSCN1	-0.262556	0.0118599	-0.34704	0.709323
FSTL1	-0.53706	-0.0675181	-0.155094	0.681855
FSTL3	-0.178523	0.176298	-0.5087	0.775738
FTSJ1	-0.374665	-0.104825	-0.113415	0.523189
FZD2	-0.624857	0.193707	-0.400711	0.936536
GALNT1	-0.375056	-0.353725	-0.0544855	0.606206
GAS2L3	-0.442338	-0.255511	-0.00465897	0.514405
GAS6	-0.425155	-0.0479547	-0.13071	0.5479
GDF6	-0.356161	-0.290189	-0.262477	0.860342
GDNF	-0.185953	-0.238583	-0.126338	0.492997
GINS1	-0.249913	0.143196	-0.397681	0.685509
GINS2	-0.621803	0.0727038	-0.359872	0.956176
GJC1	-0.593356	-0.192334	-0.153443	0.807411
GLT25D1	-0.481141	-0.159652	-0.0422731	0.534026
GMNN	-0.128553	-0.179689	-0.232975	0.569414
GOLT1B	-0.477268	-0.0388314	-0.0522554	0.463031
GPR39	-0.15231	-0.0997099	-0.203213	0.487602
GPX7	-0.702607	-0.195716	0.0374794	0.605291
GREB1L	-0.211021	-0.517453	-0.406952	1.12444
GSG2	-0.26844	-0.265264	-0.18483	0.660944
GTSE1	-0.362727	-0.191656	-0.126486	0.593538
HAPLN1	-0.3928	-0.698638	-0.502524	1.5287
HCCS	-0.336895	-0.154219	-0.0669679	0.459149
HELLS	-0.491597	0.183839	-0.25917	0.631063
HIST1H1B	-0.540047	-0.0941605	-0.137783	0.676445
HIST1H2AE	-0.424859	-0.202746	-0.052362	0.536575
HIST1H2AK	-0.255084	-0.552661	-0.126584	0.761143
HIST1H2BB	-0.65617	0.110596	-0.263064	0.810688
HIST1H2BL	-0.302566	-0.17287	-0.118636	0.523726
HJURP	-0.513173	-0.241879	-0.251187	0.927952
HMMR	-0.318674	-0.0761555	-0.367112	0.842031
HS3ST3A1	-0.455024	-0.472701	-0.295286	1.10918
HS3ST3B1	-0.103697	-0.885719	-0.0835756	0.812068
HTR1D	-0.171165	-0.818517	-0.496933	1.4365
IGF2BP3	-0.407219	-0.496406	-0.138098	0.85384
IKBIP	-0.391215	0.0922777	-0.339889	0.739804
IPO9-AS1	-0.176317	-0.203287	-0.130939	0.468406
IQGAP3	-0.531108	-0.0532536	-0.316098	0.909089
JPH2	-0.156744	-0.117438	-0.209473	0.512507
KCNQ5	-0.332703	-0.234225	-0.0908138	0.546778
KIAA0101	-0.314915	0.0582751	-0.228459	0.53881
KIF11	-0.616385	-0.102244	-0.363789	1.07826
KIF18A	-0.151157	-0.34165	-0.42833	0.990747
KIF18B	-0.354802	-0.124719	-0.244512	0.718613
KIF20A	-0.779159	-0.233251	-0.370735	1.30083
KIF23	-0.758825	0.0297799	-0.388132	1.13084
KIF2C	-0.446758	-0.323269	-0.256248	0.941688
KIF4A	-0.239512	-0.19979	-0.149628	0.541432
KIF4B	-0.293661	-0.0293041	-0.306429	0.700035
KIFC1	-0.383111	-0.074589	-0.14247	0.552318
KIRREL3	-0.359656	-0.180572	-0.178397	0.66148
L1CAM	-0.272745	-0.168056	-0.36677	0.870253
LAMC1	-0.269422	-0.0576914	-0.163124	0.486415
LEPRE1	-0.49449	-0.0857272	-0.110288	0.595237
LEPREL4	-0.339733	-0.0495002	-0.113183	0.458606
LINC00294	-0.432186	0.138086	-0.235391	0.582292
LMNB1	-0.305598	-0.301241	-0.136364	0.640848
LOC100128130	-0.155356	-0.115138	-0.325294	0.683616
LOC100131826	-0.387831	-0.447701	0.0704931	0.492928
LOC100133299	-0.276181	-0.106501	-0.211034	0.596906
LOC100288637	-0.239284	-0.168337	-0.108669	0.458198
LOC100507474	-0.450108	-0.0870622	-0.0567233	0.482521
LOC100653350	-0.601717	0.267539	-0.531762	1.065
LOC541471	-0.346243	-0.0802518	-0.204407	0.621466
LOC645553	-0.390557	-0.284723	-0.208768	0.801816
LOC654342	-0.416042	0.117269	-0.319434	0.710559
LOC730755	-0.133634	-0.313971	-0.284878	0.743397
LRP8	-0.290418	-0.326567	-0.0485105	0.515094
LYPD6B	-0.262413	-0.188167	-0.17237	0.58473
MAD2L1	-0.214002	-0.00974729	-0.202562	0.471046
MAP1B	0.0606454	-0.00582449	-0.362608	0.502432
2018-03-04	-0.401806	-0.420641	-0.382821	1.16478
MBOAT2	-0.770044	-0.150937	-0.230895	1.02765
MCM10	-0.293021	-0.107594	-0.253726	0.674325
MCM4	-0.187965	0.0799004	-0.353352	0.616071
MCM8	-0.265201	0.136092	-0.329373	0.599397
MELK	-0.778898	-0.10182	-0.364047	1.20024
MEX3D	-0.387917	-0.0733995	-0.107708	0.502962
MICALL1	-0.236213	-0.255811	-0.080209	0.473343
MIR181A2HG	-0.330035	-0.0474969	-0.332042	0.778243
MIR3167	-0.550379	-0.211159	-0.472951	1.26738
MIR424	-0.183944	-0.268821	-0.0928055	0.461981
MIR4435-1	-0.295095	-0.0698511	-0.12907	0.462948
MIR548H3	-0.465395	-0.454694	-0.460388	1.35223
MKI67	-0.627007	-0.123292	-0.37088	1.11134
MND1	-0.174809	-0.14029	-0.213484	0.547783
MPLKIP	-0.388162	0.271454	-0.256023	0.48853
MTSS1L	-0.313523	-0.282209	-0.0849957	0.556654
MXRA7	-0.365169	-0.0902299	-0.138348	0.543432
MYH10	-0.468424	-0.154017	-0.0830986	0.581853
MYH9	-0.425711	-0.313785	0.0249765	0.497545
MYO1E	-0.478881	-0.394492	0.088747	0.497254
NACC1	-0.298904	-0.0911541	-0.121959	0.469785
NCAPD2	-0.367237	-0.0449312	-0.166036	0.555372
NCAPD3	-0.305567	0.09051	-0.215715	0.490523
NCAPG	-0.673608	-0.114707	-0.301204	1.03587
NCAPG2	-0.334346	-0.0633319	-0.145791	0.512987
NCLN	-0.302528	-0.138096	-0.100519	0.472615
NCS1	-0.19467	-0.541996	-0.0545872	0.600505
NEIL3	-0.479316	-0.252954	-0.225061	0.870984
NEK2	-0.440543	-0.0658141	-0.260118	0.765832
NPPB	-0.192738	-0.278924	-0.204491	0.643051
NRG1	-0.455939	-0.652313	-0.253852	1.1712
NT5E	-0.733816	-0.447802	-0.100048	1.0083
NUAK1	-0.777187	0.109883	-0.352446	1.03601
NUAK2	-0.423476	-0.365417	-0.000942685	0.570245
NUF2	-0.371842	0.00250123	-0.173459	0.537351
NUP188	-0.311138	-0.479394	0.0549269	0.480546
NUSAP1	-0.442767	-0.283986	-0.249708	0.901878
NXN	-0.124898	-0.571777	-0.221433	0.81892
ODZ2	-1.55625	-0.606553	-0.688499	2.61694
OIP5	-0.202305	-0.0988727	-0.266516	0.619477
ORC1	-0.31022	-0.131576	-0.153913	0.553992
ORC6	-0.335268	0.0159061	-0.264226	0.636854
OSBPL6	-0.130184	-0.309523	-0.164818	0.557662
OXTR	-0.550922	-0.462817	-0.479875	1.45119
PARPBP	-0.486637	0.216461	-0.204786	0.52334
PAX6	-0.215697	-0.250924	-0.210032	0.649331
PBK	-0.720188	-0.14205	-0.431698	1.28535
PBX3	-0.368987	-0.688053	0.071041	0.643215
PCNA	-0.203897	-0.00162691	-0.241171	0.515797
PFKP	-0.384174	-0.393556	-0.0225941	0.592591
PHLDB2	-0.354277	-0.365625	-0.0362636	0.57147
PLIN3	-0.221265	-0.216477	-0.113533	0.485077
PLK2	-0.185517	-0.356153	-0.313577	0.854358
PLK4	-0.403526	-0.111359	-0.198513	0.676974
PLXNA1	-0.307385	-0.0752839	-0.116344	0.456813
POLE2	-0.235006	0.0100087	-0.195419	0.462502
POLQ	-0.501604	-0.0406655	-0.268797	0.807356
POLR3G	-0.648955	0.0897221	-0.40225	1.02841
PPME1	-0.31171	-0.079949	-0.297551	0.735073
PRC1	-0.694235	0.00130239	-0.301554	0.972113
PRKCA	-0.236429	-0.0733422	-0.343255	0.742627
PRPS1	-0.27729	-0.174879	-0.175312	0.591165
PRR5L	-0.492758	-0.316394	-0.0290573	0.630675
PRSS23	-0.519533	-0.393279	-0.256066	1.04413
PSAT1	-0.738706	-0.583143	-0.230864	1.30124
PTPLB	-0.63019	0.184843	-0.187399	0.626661
PTPRG	-0.596354	-0.134621	-0.0189952	0.56831
PTX3	-0.826792	-0.68658	0.0404444	1.03145
PXDN	-0.459135	-0.0929585	-0.2676	0.809661
PXN	-0.435971	-0.170446	-0.0389501	0.502585
RAB23	-0.785706	-0.0310191	-0.0856444	0.739072
RAB32	-0.438518	-0.0757119	-0.0968152	0.526164
RAB3B	-0.913575	-0.662493	-0.451392	1.81773
RAD18	-0.380362	0.129267	-0.339668	0.705903
RAD51	-0.458997	-0.200812	-0.117345	0.658323
[truncated: 845 more rows]

## Sheet: Data 9_Reynies
Supplementary Data 9. Centroids of Reynies MPM subtypes
Gene Names	C1	C2
A1BG	-0.418877	0.273181
ABHD14A /// ACY1	-0.463	0.301957
ABHD16A	0.345895	-0.225584
ABHD5	-0.717754	0.468101
ABLIM3	-0.925228	0.60341
AC004692.5	-0.264105	0.172243
AC018755.16	-0.273912	0.178638
ACSF2	-0.890579	0.580812
ACSS3	-0.665596	0.434085
ACTR5	-0.413702	0.269805
ACTR8	-0.339404	0.22135
ADAM19	-1.24311	0.810721
ADAMTS6	-1.39784	0.911636
ADAT2	-0.310211	0.202311
ADK	-0.722	0.47087
AF289551	0.270754	-0.176579
AGGF1	0.33293	-0.217128
AHR	-0.77586	0.505995
AK056098	-0.183912	0.119943
AK1	-0.644982	0.420641
AK5	-1.26961	0.828009
ALG2	0.280018	-0.18262
ALOX5AP	-0.426386	0.278078
AMT	-0.360596	0.235172
ANO10	-0.772175	0.503593
AP1S2	-0.869649	0.567162
APPL1	-0.466509	0.304245
APPL2	-0.539947	0.35214
APTX	-0.421246	0.274725
ARAP1	0.321842	-0.209897
ARAP3	-0.887789	0.578993
ARFGAP1	-0.405298	0.264325
ARHGAP17	0.302737	-0.197437
ARHGAP22	-0.585877	0.382094
ARHGAP24	-1.19398	0.778684
ARHGDIB	-1.29151	0.842288
ARID3A	-0.314	0.204783
ARL2	-0.317018	0.206751
ARMC7	0.277842	-0.181201
ARNTL	-0.491789	0.320732
ASB13	-0.815491	0.531842
ASL	-0.609982	0.397815
ASNS	-0.765912	0.499508
ATF2	0.332772	-0.217025
ATG4C	-0.51014	0.3327
ATP6	0.222509	-0.145114
ATP6V0A1	0.353123	-0.230297
ATP6V0C	0.258702	-0.168719
ATP6V1G1	0.307719	-0.200686
ATP8B1	-1.15018	0.750114
AX746627	0.112719	-0.0735126
B4GALT4	0.434439	-0.28333
BAP1	-1.02554	0.668833
BATF3	-0.574965	0.374977
BC047484	0.337456	-0.22008
BCAP29	-0.508965	0.331934
BCL2L12	-0.578018	0.376968
BEGAIN	0.387281	-0.252574
BSDC1	0.322404	-0.210263
BTG1	-0.709404	0.462654
C12orf45	-0.464281	0.302792
C12orf75	-0.98486	0.6423
C18orf54	-0.605895	0.395149
C21orf33	0.385702	-0.251545
C3orf55	-0.483351	0.315229
C5orf28	-0.425263	0.277346
C9orf91	-0.655947	0.427792
CABLES1	-0.964158	0.628799
CAMSAP2	0.313386	-0.204382
CAMTA1	-0.448123	0.292254
CASC4	0.389175	-0.25381
CAV1	-1.84365	1.20238
CC2D2A	-0.718807	0.468787
CCDC85B	-0.758439	0.494634
CCDC88A	-0.652825	0.425755
CCNK	-0.305421	0.199188
CD109	-1.53437	1.00068
CD274	-1.41086	0.920126
CD3EAP	-0.379579	0.247551
CD40	-0.431316	0.281293
CD68 /// LOC101928634 /// SNORA67	-0.322368	0.21024
CD97	-1.12179	0.731602
CDAN1	0.371982	-0.242597
CDC16	0.270088	-0.176144
CDC42EP3	-0.81886	0.534039
CDH13	-1.33081	0.867918
CELA3A	-0.173965	0.113455
CENPW	-0.647526	0.4223
CERCAM	-0.638211	0.416224
CERS4	0.421649	-0.274989
CFL2	-0.407105	0.265503
CHD1L	-0.480825	0.313581
CITED2	-0.902333	0.588478
CLEC11A	-1.13242	0.738535
CLMP	-1.96632	1.28238
CMTM7	-1.12967	0.736739
CNPPD1	0.361561	-0.235801
CNRIP1	-1.449	0.945
COG5	-0.431544	0.281442
COL13A1	-0.302982	0.197597
COL1A2	-3.32249	2.16684
COL5A2	-1.82768	1.19197
COL6A3	-2.40042	1.56549
COPS8	0.335421	-0.218753
COQ4	0.392877	-0.256224
COQ9	0.338825	-0.220973
COX2	0.185228	-0.120801
CPD	-0.545649	0.355858
CPED1	-1.01288	0.660572
CPS1	-0.841439	0.548764
CREB3L1	-1.3494	0.880046
CREBZF	0.436702	-0.284805
CSNK1E	-0.647895	0.42254
CTHRC1	-2.79953	1.82578
CUL9	0.180404	-0.117654
CWC27	-0.368912	0.240595
D2HGDH	0.367895	-0.239931
DACT1	-1.35768	0.885446
DAZAP2 /// LOC102723983	-0.509737	0.332437
DCAF10	-0.480158	0.313146
DCTD	0.427158	-0.278581
DCUN1D2	0.433912	-0.282986
DDX10	-0.527491	0.344016
DECR2	0.356579	-0.232551
DEPDC7	-0.821246	0.535595
DIXDC1	-0.507474	0.330961
DLX4	0.36914	-0.240744
DNAJA1	-0.330789	0.215732
DNAJC27	0.396439	-0.258547
DOCK7	-0.522719	0.340904
DOPEY2	-0.44486	0.290126
DPY19L4	-0.348982	0.227597
DRAP1	-0.415842	0.271201
DTD1	-0.479246	0.312551
DUSP10	-0.918404	0.598959
DYRK1A	0.312474	-0.203787
E2F7	-1.24323	0.810801
EAF1	0.37214	-0.2427
EEF1E1	-0.404965	0.264108
EFCAB4B	-0.497105	0.324199
EGLN1	0.401316	-0.261728
EHBP1	-0.471333	0.307391
EHD3	-0.772088	0.503535
EIF3D	-0.413193	0.269474
ELFN1	0.427316	-0.278684
ELL2	-1.08633	0.708478
EME2	0.412053	-0.26873
EPB41L2	-0.814088	0.530927
EPRS	-0.388789	0.253558
ERCC1	-0.457281	0.298227
ERMARD	0.421596	-0.274954
ESM1	-0.392632	0.256064
EXOSC3	-0.416386	0.271556
F12	-0.548053	0.357426
FAM104A	0.376947	-0.245835
FAM120AOS	0.434316	-0.283249
FAM126A	-0.772404	0.503741
FAM126B	0.424105	-0.27659
FAM161A	-0.481035	0.313719
FAM171A1	-0.830053	0.541339
FAM186A	0.229105	-0.149416
FAM26E	-0.459754	0.29984
FAM46A	-1.10614	0.721396
FAM8A1	0.389895	-0.254279
FAM92A1	-0.517088	0.337231
FANCE	-0.605982	0.395206
FAP	-1.95844	1.27724
FAR1P1 /// FAR1P1	-0.150667	0.0982609
FAR2	-0.981596	0.640172
FBL	-0.517596	0.337563
FBXO17	-0.869175	0.566854
FGF2	-1.00291	0.654073
FHOD3	-1.07118	0.698593
FIS1	0.424035	-0.276545
FKBP7	-1.03872	0.677426
FLNA	-0.427281	0.278661
FMNL3	-0.514561	0.335584
FN1	-1.78146	1.16182
FOSL1	-1.31198	0.855641
FOXD1	-1.11235	0.725446
FOXO3 /// FOXO3B	-0.462965	0.301934
FRMD5	-0.42793	0.279085
FRMD6	-0.938526	0.612082
FUT4	-0.464368	0.302849
G0S2	-1.31588	0.858181
G6PC3	0.28793	-0.18778
GALM	-0.938789	0.612254
GALNT5	-0.897561	0.585366
GAS8	0.260123	-0.169645
GEM	-1.39312	0.908558
GET4	0.357333	-0.233043
GGA2	0.436491	-0.284668
GIGYF2	0.361807	-0.235961
GJC1	-1.02344	0.66746
GLT8D1	-0.359614	0.234531
GLTP	-0.278982	0.181945
GMCL1	0.392316	-0.255858
GNB4	-1.1154	0.727437
GNG11	-1.26089	0.822323
GNL3 /// SNORD19B	-0.545316	0.355641
GNPNAT1	-1.23037	0.802414
GRB2	0.273614	-0.178444
GREM1	-2.07186	1.35121
GTF2H1	0.418211	-0.272746
GULP1	-0.847754	0.552883
HAGH	0.34886	-0.227517
HEMK1	-0.579561	0.377975
HEXIM1	0.394298	-0.257151
HEY1	-0.858053	0.5596
HMCES	0.394509	-0.257288
HMGA2	-2.39816	1.56402
HPRT1	-0.449596	0.293215
HYAL2	-0.438509	0.285984
IGDCC4	-0.87514	0.570744
IL31RA	-0.598175	0.390114
IMPDH1	-0.611088	0.398535
INF2	0.255263	-0.166476
INPP1	-0.590333	0.385
IQGAP1	0.416211	-0.271442
ITFG1	0.30993	-0.202128
ITFG3	0.315421	-0.205709
ITGA2	-1.49037	0.971979
ITGB5	-0.545035	0.355458
JARID2	-0.649404	0.423524
JMJD7 /// JMJD7-PLA2G4B	0.35886	-0.234039
KCNN4	-0.970456	0.632906
KCTD6	-0.524702	0.342197
KIAA1429	-0.394649	0.25738
KIF2A	-0.45907	0.299394
KSR2	-0.116035	0.0756751
LEPREL2	-0.921719	0.601121
LINC00888	-0.694421	0.452883
LINC01296 /// LOC100653149 /// LOC102725127	-0.448754	0.292666
LINC01351	0.118018	-0.076968
LMBRD1	0.412	-0.268696
LMCD1	-1.27856	0.833844
LNPEP	-0.411561	0.26841
LOC100130856 /// PSPN	0.211561	-0.137975
LOC100505592	-0.607088	0.395927
LOC100507507	-0.371316	0.242162
LOC100996549	-0.0952632	0.0621281
LOC101927705 /// P4HA2	-0.615561	0.401453
LOC101927933 /// LRRC8C	-0.726719	0.473947
LOC101929475	-0.472193	0.307952
LOC101930112 /// SPG7	0.210386	-0.137208
LOC101930593 /// LOC102724352	-0.502316	0.327597
LOC102725451 /// TPTEP1	0.251123	-0.163776
LOC728705 /// TMEM263	-0.197158	0.128581
LOC90784 /// POLR1A	0.366228	-0.238844
LRFN3	-0.513035	0.334588
LRIG1	-1.07265	0.699554
LRP12	-0.622825	0.40619
LRRC37A2	0.426316	-0.278032
LRRFIP1	0.300965	-0.196281
LYRM9	0.278895	-0.181888
MAP3K2	0.323544	-0.211007
MAPKAPK2	-0.326509	0.212941
MARCKS	-0.607772	0.396373
MARS /// MIR6758	-0.485982	0.316945
MBD5	0.422632	-0.275629
MCOLN1	0.409368	-0.266979
MECOM	-0.945684	0.616751
MED13	0.286596	-0.186911
MFGE8	-0.71186	0.464256
MINA	-0.489246	0.319073
MIPOL1	-0.48393	0.315606
MIR424 /// MIR503 /// MIR503HG	-0.596351	0.388924
MIR6805 /// RPL28	-0.121632	0.0793249
MIR6836 /// SNX8	0.423807	-0.276396
MIR6890 /// QARS	-0.343596	0.224085
MKNK1	0.391895	-0.255584
MLF1	-0.573965	0.374325
MLPH	-1.55072	1.01134
MME	-1.53886	1.0036
MMP2	-1.51716	0.989451
MON1A	-0.443263	0.289085
MTA3	0.336632	-0.219542
MTMR9LP	-0.236842	0.154462
MURC	0.201228	-0.131236
MYO1B	-0.579053	0.377643
MYO1E	-0.644439	0.420286
N4BP2L1	0.337737	-0.220263
NAA10	-0.351228	0.229062
NAGA	-0.81293	0.530172
NAV1	-1.58735	1.03523
NBPF10 /// NBPF11 /// NBPF14 /// NBPF15 /// NBPF19 /// NBPF20 /// NBPF25P /// NBPF26 /// NBPF8 /// NBPF9	-0.386912	0.252334
ND2	0.306772	-0.200069
ND3 /// SH3KBP1	0.143123	-0.093341
ND4	0.18814	-0.1227
NDUFAF2	-0.772719	0.503947
NDUFB6	-0.453649	0.295858
NET1	-0.745509	0.486201
NOL6	-0.513579	0.334943
NOSIP	-0.373193	0.243387
NPM1P22 /// NPM1P22	-0.187842	0.122506
NRIP3	-1.03005	0.671773
NRP1	-1.68284	1.09751
NT5DC2	-1.08875	0.710057
NTAN1	-0.483895	0.315584
NTHL1	-0.533246	0.347769
NUDT2	-0.448789	0.292689
NUDT4 /// NUDT4P1	-0.615614	0.401487
NUDT4 /// NUDT4P1 /// NUDT4P2	-0.537877	0.350789
NUS1P3	-0.180579	0.117769
OSBPL6	-0.758579	0.494725
OSBPL8	-0.555281	0.36214
PACSIN1	0.385246	-0.251247
PDCD1LG2	-0.774456	0.50508
PDLIM7	-0.658404	0.429394
PDP1	-0.906667	0.591304
PFDN4	-0.475719	0.310252
PFKFB4	-0.48286	0.314908
PGM2L1	-0.548018	0.357403
PGM3	-0.569825	0.371625
PHC3	0.326614	-0.213009
PHKG2	0.360368	-0.235023
PHLDA1	-1.72293	1.12365
PHYKPL	0.435263	-0.283867
PIAS3	-0.495175	0.322941
PIGK	-0.551842	0.359897
PLAG1	-0.528228	0.344497
PLEKHA5	-0.556053	0.362643
PLEKHF2	-0.511053	0.333295
PLOD1	-0.716158	0.467059
PMS2P8	0.24707	-0.161133
POLR1E	-0.491702	0.320675
POPDC3	-1.19356	0.77841
POSTN	-2.65688	1.73275
PPARG	-0.773386	0.504382
PPP1R18	-0.50107	0.326785
PPP2R3A	-0.502965	0.328021
PRCP	-1.00721	0.656876
PRDX4	-0.410421	0.267666
PREPL	0.423298	-0.276064
PRKAB2	-0.716667	0.467391
PRKAR2A	-0.558491	0.364233
PRKCD	-0.444684	0.290011
PROC	0.422579	-0.275595
PRRX1	-1.50768	0.983272
PRSS55	-0.10186	0.0664302
PRUNE2	-1.06416	0.694016
PSAP	0.310667	-0.202609
PSKH1	0.259316	-0.169119
PTPDC1	-0.507947	0.33127
PTTG1	-0.744123	0.485297
PVRL3	-0.582	0.379565
PYCARDOS	0.219246	-0.142986
RAB11FIP3	0.243018	-0.15849
RAB11FIP4	0.429982	-0.280423
RAB13	-0.559474	0.364874
RAD54L2	-0.368491	0.24032
RALGPS2	-1.00319	0.654256
RASSF7	0.289439	-0.188764
RBBP4	0.355982	-0.232162
RBM24	-0.815544	0.531876
RBPJ	-0.592825	0.386625
RCL1	-0.353456	0.230515
RCN3	-1.30133	0.848696
REEP5	-0.415456	0.27095
REPS2	-0.386053	0.251773
RHBDD2	0.424351	-0.276751
RHEBL1	-0.400105	0.260938
RHOBTB3	-1.23051	0.802506
RNF103	0.317789	-0.207254
RNF170	0.412526	-0.269039
RNPEP	0.298526	-0.194691
RP1-30M3.5	0.271316	-0.176945
RP11-112J3.16	0.261368	-0.170458
RP11-489E7.4	0.344702	-0.224805
RP11-649A18.7	0.246491	-0.160755
RP4-595K12.1	-0.322667	0.210435
RP5-1118D24.2	-0.190175	0.124027
RPL13A /// RPL13AP5 /// RPL13AP6 /// SNORD32A /// SNORD33 /// SNORD34 /// SNORD35A	-0.163175	0.106419
RPL13A /// RPL13AP5 /// SNORD32A /// SNORD33 /// SNORD34 /// SNORD35A	-0.145281	0.0947483
RPL18	-0.224895	0.14667
RPL29	-0.307807	0.200744
RPP40	-0.641404	0.418307
RRP9	-0.42407	0.276568
RSPRY1	0.365825	-0.238581
RUNX2	-1.6623	1.08411
S100A10	0.412	-0.268696
SAAL1	-0.449772	0.29333
SACS	-0.780105	0.508764
SAE1	-0.404737	0.263959
SAMD3	-0.223702	0.145892
SEMA3A	-0.893807	0.582918
SENCR	-0.506719	0.330469
2018-09-09	0.404456	-0.263776
SERTAD2	-0.772053	0.503513
SH3BGR	0.403263	-0.262998
SHISA8	0.174246	-0.113638
SHKBP1	-0.470035	0.306545
SIGMAR1	-0.695737	0.453741
SIRT7	0.420211	-0.27405
SLC19A2	-0.681632	0.444542
SLC1A5	-0.56514	0.36857
SLC27A5	-0.506018	0.330011
SLC2A10	-1.32286	0.862735
SLC39A1	0.439456	-0.286602
SMAGP	-1.62079	1.05704
SMAP2	-0.424386	0.276773
SMARCC1	-0.485035	0.316327
SMIM3	-1.26981	0.828135
SMTN	-0.589561	0.384497
SMU1	-0.45593	0.297346
SNAI2	-1.62635	1.06066
SNORD89	0.283825	-0.185103
SNRPC	-0.199351	0.130011
SNX15	-0.370298	0.241499
SNX4	0.353404	-0.230481
SOX9	-1.0414	0.679176
SPATA9	-0.108754	0.0709268
SPDYE1 /// SPDYE2 /// SPDYE2B /// SPDYE5 /// SPDYE6	0.283912	-0.18516
SPIDR	0.359509	-0.234462
SRD5A1	-0.635544	0.414485
SRP14	0.215614	-0.140618
SRPK1	-0.445018	0.290229
SRPX	-1.862	1.21435
SSR3	-0.441895	0.288192
STARD13	-0.743737	0.485046
STARD7	0.257439	-0.167895
STARD8	-0.205982	0.134336
STAT3	0.400298	-0.261064
STC2	-1.46493	0.955389
STK17B	-1.1477	0.748501
STOML2	-0.508193	0.33143
STX17	0.407421	-0.265709
STX1A	-0.370456	0.241602
SUPT3H	-0.766193	0.499691
TANC2	-0.784228	0.511453
TBPL1	-0.503754	0.328535
TCF4	-1.3447	0.876979
TCP11L1	-0.285228	0.186018
TERF2IP	0.331368	-0.21611
TFE3	0.282018	-0.183924
TFPI	-2.45105	1.59851
TGFB2	-1.14968	0.749794
TGFBI	-1.39993	0.912998
THBS1	-2.08746	1.36138
THSD4	-0.951316	0.620423
TIPARP	-0.72693	0.474085
TMBIM4	0.295298	-0.192586
TMCO1	0.251719	-0.164165
TMEM106C	0.409281	-0.266922
TMEM110	-0.409	0.266739
TMEM116	0.352667	-0.23
TMEM189 /// TMEM189-UBE2V1 /// UBE2V1 /// UBE2V2	0.277702	-0.18111
TMEM200A	-1.71556	1.11884
TMEM246	-0.923105	0.602025
TMEM65	-0.640596	0.41778
TNC	-1.6756	1.09278
TOMM5	-0.493018	0.321533
TOX2	-0.981263	0.639954
TPST2	-0.672877	0.438833
TREM1	-0.42686	0.278387
TRIM26	0.343088	-0.223753
TRIP10	-0.63207	0.41222
TRPS1	-0.824404	0.537654
TSC22D3	-0.991298	0.646499
TUBA3C /// TUBA3D	-0.198789	0.129645
TUBG2	0.30293	-0.197563
UACA	-1.21302	0.791098
UBE2N	-0.270474	0.176396
UBE2NL	-0.194053	0.126556
UBE2R2	-0.475667	0.310217
UBXN4	0.427632	-0.27889
UCK1	0.366386	-0.238947
UPF3A	0.384491	-0.250755
UXT	-0.274544	0.17905
VAV2	0.346579	-0.22603
VCAN	-2.36511	1.54246
VDR	-0.948018	0.618272
VEGFC	-1.26007	0.821785
VIPR2	0.405614	-0.264531
VKORC1	-0.35714	0.232918
WDFY2	-0.529719	0.345469
WDR36	-0.402404	0.262437
WDR44	0.40693	-0.265389
WHAMM	0.439158	-0.286407
ZCCHC7	-0.423842	0.276419
ZDHHC13	0.391561	-0.255366
ZDHHC8P1	0.332579	-0.216899
ZEB1-AS1	-0.43186	0.281648
ZFAND3	0.238123	-0.155297
ZFP28	-0.766105	0.499634
ZMYND15	0.182316	-0.118902
ZNF189	0.390719	-0.254817
ZNF215	-0.251825	0.164233
ZNF281	-0.526544	0.343398
ZNF284	-0.427211	0.278616
ZNF391	-0.349228	0.227757
ZNF490	0.227228	-0.148192
ZNF606	0.322877	-0.210572
ZNF655	0.385246	-0.251247
ZNF667-AS1	-1.65535	1.07958
ZNF677	-0.844614	0.550835
ZNF697	-0.837123	0.54595
ZNF763	-0.118965	0.0775858
ZNHIT6	-0.514895	0.335801
ZSCAN16	0.352263	-0.229737
ABCB6	0.749281	-0.488661
ABI2	0.568842	-0.370984
AC091133.1	0.475877	-0.310355
ACOX1	0.531386	-0.346556
ADAMTS3	1.37609	-0.897449
ADCYAP1	1.50591	-0.982117
ADI1	0.795211	-0.518616
AGAP1	0.668228	-0.435801
AHSA2	0.463842	-0.302506
ALDH1A2	1.50625	-0.982334
ALDH1A2 /// LOC101928635	2.21289	-1.44319
ALDH3B1	0.880544	-0.574268
AMDHD2 /// CEMP1	0.636667	-0.415217
ANXA3	1.33972	-0.87373
ANXA4	0.722421	-0.471144
ANXA8 /// ANXA8L1	2.29293	-1.49539
APLP1	0.744456	-0.485515
APLP2	0.565386	-0.36873
ARAP2 /// LOC101928667	1.02623	-0.669279
ARHGAP44	0.660702	-0.430892
ARHGDIG	0.601298	-0.392151
ARHGEF4 /// LOC101930241	0.674509	-0.439897
ARL2BP	0.528298	-0.344542
ARRB1	0.911579	-0.594508
ASH2L	0.633842	-0.413375
ATAD2B	0.50286	-0.327952
ATP11A	0.987947	-0.644314
ATP6V1A	0.493211	-0.321659
ATP6V1H	0.519439	-0.338764
ATP7B	0.874719	-0.570469
ATP8A1	0.671807	-0.438135
B3GNT7	0.989737	-0.645481
BAIAP2	0.737895	-0.481236
BBS1	0.726298	-0.473673
BBS4	0.471825	-0.307712
BCL2L13	0.561561	-0.366236
BCO2	1.33554	-0.871007
BDKRB1	1.63911	-1.06898
BFSP1	0.874632	-0.570412
BMPR1A	0.667158	-0.435103
BNC1	1.37779	-0.898558
C10orf54	0.759684	-0.495446
C1orf56	0.920263	-0.600172
C4A /// C4B /// C4B_2	1.64891	-1.07538
C6orf99	1.14054	-0.743833
C9orf3	0.719947	-0.469531
CA11	1.23711	-0.806808
CALB2	2.32368	-1.51545
CAMK1D	0.668316	-0.435858
CAPN6	0.983018	-0.641098
CARD11	0.674333	-0.439783
CARNS1	1.28572	-0.838513
CCDC64	1.96111	-1.27898
CD200	1.74005	-1.13482
CDH1	2.56432	-1.67238
CDH3	1.19796	-0.781281
CDK18	0.71307	-0.465046
CDON	1.41875	-0.925275
CFB	1.54981	-1.01074
CHN2	0.764193	-0.498387
CHP1	0.527526	-0.344039
CLDN15	1.93258	-1.26038
CLIC3	1.00882	-0.657929
CLN3	0.559614	-0.364966
COBL	1.20582	-0.786407
COBLL1	1.38881	-0.905744
COL18A1	0.74593	-0.486476
CRB2	0.941211	-0.613833
CTC-428G20.3	0.546579	-0.356465
CTIF	0.579614	-0.378009
CTSD	0.51107	-0.333307
CUX1	0.668053	-0.435686
CXADR	1.47488	-0.961876
CXCL16	0.964491	-0.629016
CYB5D1	0.544193	-0.354908
CYP26A1	1.14046	-0.743776
CYP4V2	0.670579	-0.437334
CYSTM1	0.860421	-0.561144
DAPK1	1.32191	-0.862117
DCAKD	0.488	-0.318261
DCUN1D3	0.455877	-0.297311
DDX5	0.476754	-0.310927
DENND1A	1.57591	-1.02777
DHFR	0.503246	-0.328204
DOCK11	1.24719	-0.813387
DOK4	0.690754	-0.450492
DOK7 /// LOC102724043	0.625596	-0.407998
DQ570096	0.852772	-0.556156
DQ597730 /// LRRC37A2	0.472105	-0.307895
DTX2P1-UPK3BP1-PMS2P11	0.830298	-0.541499
DTX4	0.964386	-0.628947
DYNC1I1	0.76914	-0.501613
DYNC2LI1	0.497667	-0.324565
EFNA1	1.21463	-0.792151
ELMO3	0.874474	-0.570309
EPB41	0.692632	-0.451716
EPB41L4A	1.32805	-0.866121
EPB41L5	1.10526	-0.720824
EPHX1	0.822737	-0.536568
EPHX2	0.783912	-0.511247
EPPK1	1.47589	-0.96254
EPS8L2	0.521596	-0.340172
ERCC5	0.48907	-0.318959
ERICH5	0.57814	-0.377048
ERVFRD-1	1.94137	-1.26611
EZR	0.66586	-0.434256
FA2H	1.44321	-0.941224
FAM102A	0.459088	-0.299405
FAM110C	1.87893	-1.22539
FAM134A	0.460316	-0.300206
FAM13B	0.614474	-0.400744
FAM19A5	0.745105	-0.485938
FAM214A	0.603035	-0.393284
FBXO16 /// ZNF395	0.815561	-0.531888
FBXO2	1.18232	-0.771076
FBXO36	0.533719	-0.348078
FGD6	0.766719	-0.500034
FGF18	2.70272	-1.76264
FGF9	1.62965	-1.06281
FHDC1	1.04868	-0.683924
FLT3	0.911368	-0.594371
FOXO6	0.692561	-0.45167
FRAS1	1.12879	-0.736167
FRY	1.10802	-0.72262
FUK	1.12667	-0.734783
GAB2	0.518895	-0.33841
GAL3ST1	0.842789	-0.549645
GALNS	0.473491	-0.308799
GALNT9	0.926035	-0.603936
GCA	0.730877	-0.476659
GCHFR	0.945649	-0.616728
GDPD5	1.18147	-0.770526
GFOD1	0.704544	-0.459485
GHR	1.53744	-1.00268
GLS	1.13521	-0.740355
GNAZ	0.613298	-0.399977
GPER1	0.451018	-0.294142
GPR37	0.635667	-0.414565
GPR37 /// SEL1L2	1.13893	-0.74278
GRAMD2	0.688035	-0.448719
GSR	0.608667	-0.396957
H19 /// MIR675	1.87061	-1.21997
HDAC4	0.753684	-0.491533
HES1	0.868719	-0.566556
HOGA1	1.24726	-0.813432
HP /// HPR	0.818386	-0.53373
HPS5	0.758491	-0.494668
HSBP1L1	0.543561	-0.354497
HSPB8	1.11339	-0.726121
ID4	1.97598	-1.28868
IDNK	0.692842	-0.451854
IER5L	0.62486	-0.407517
IFNAR1	0.670877	-0.437529
IL10RB	0.590754	-0.385275
IL18BP	0.565088	-0.368535
INADL	0.740614	-0.483009
ISCA1	0.853965	-0.556934
ITGB2	0.893035	-0.582414
ITGB4	1.47763	-0.963673
ITLN1	2.40419	-1.56795
ITSN1	0.625105	-0.407677
JPH1	1.23491	-0.805378
KANK1	0.890456	-0.580732
KAT2B	0.931632	-0.607586
KBTBD11	0.720298	-0.46976
KCNAB2	0.844719	-0.550904
KCND3	0.974579	-0.635595
KCNJ4	0.58607	-0.38222
KCNK1	0.943754	-0.615492
KDR	1.38242	-0.901579
KIAA1211L	1.76082	-1.14836
KIAA1522	0.818421	-0.533753
KIAA1598	0.925	-0.603261
KIAA1671	0.575175	-0.375114
KIF26A	0.547754	-0.357231
KISS1R	0.879316	-0.573467
KLHL31	0.820509	-0.535114
KLK10	2.29647	-1.4977
KLK11	2.23532	-1.45781
KLK5	1.72542	-1.12527
KLK7	0.521281	-0.339966
KNDC1	0.473228	-0.308627
L3MBTL4	0.662439	-0.432025
LAMA5	0.813509	-0.530549
LINC00113	0.734947	-0.479314
LINC01105	1.74616	-1.1388
LLGL2	0.754439	-0.492025
LOC100507472 /// PCSK6	1.33921	-0.873398
LOC100862671 /// SRCAP	0.464175	-0.302723
LOC100996693 /// SPEG	0.799158	-0.52119
LOC100996760	1.14847	-0.749005
LOC101927204	0.591719	-0.385904
LOC101928189 /// RSRP1	0.601316	-0.392162
LOC101929857 /// SLX1A-SULT1A3 /// SLX1B-SULT1A4 /// SULT1A3 /// SULT1A4	0.866561	-0.565149
LOC283070	0.849439	-0.553982
LOC389765	0.468175	-0.305332
LONRF2	0.824526	-0.537735
LPAR2	0.56507	-0.368524
LRRC1	1.50856	-0.983844
LRRN4	2.27096	-1.48106
MAF	1.4634	-0.954394
MEIS2	1.38753	-0.904908
MESP1	0.535298	-0.349108
MGAT4A	0.776298	-0.506281
MIR6872 /// SEMA3B	0.929298	-0.606064
MISP	0.725895	-0.47341
MLLT4	1.13293	-0.738867
MLLT4-AS1	0.474193	-0.309256
MOB3C	0.638105	-0.416156
MPPED2	0.537965	-0.350847
MSANTD3-TMEFF1 /// TMEFF1	0.562737	-0.367002
MSI2	1.17426	-0.765824
MSLN	1.65268	-1.07784
MTSS1L	0.663702	-0.432849
MYO5B	1.2297	-0.801979
MYO5C	1.13988	-0.743398
MYRF	1.5114	-0.985698
NACC2	0.774386	-0.505034
NANOS1	0.992228	-0.647105
NCK1	0.568667	-0.37087
NDRG4	1.39542	-0.910057
NEBL	1.92265	-1.2539
NEO1	0.880158	-0.574016
NEU1	0.506246	-0.33016
NME7	1.30228	-0.849314
NNAT	0.681386	-0.444382
NOL4L	0.464947	-0.303227
NPNT	1.73212	-1.12965
NPR1	0.498719	-0.325252
NSG1	0.940825	-0.613581
NTN1	0.462579	-0.301682
NUDT16L1	0.44493	-0.290172
NUDT7	0.778088	-0.507449
OBSL1	0.585842	-0.382071
OGDH	0.510684	-0.333055
OIP5-AS1	0.778667	-0.507826
OLFML1	2.61596	-1.70606
P4HTM	0.757982	-0.494336
PAK4	0.475298	-0.309977
PALM	0.70714	-0.461178
PBX1	1.20621	-0.786659
PDE6B	0.850614	-0.554748
PDE9A	0.679175	-0.442941
PDZD2	1.59165	-1.03803
PDZD8	0.442684	-0.288707
PDZK1IP1	1.73312	-1.1303
PHACTR1	1.11579	-0.727689
PHLPP2	0.568474	-0.370744
PKD1L2	0.443175	-0.289027
PLA2G12A	0.855877	-0.558181
PLCD3	0.494246	-0.322334
PLEKHH2	1.23616	-0.80619
PLLP	1.82877	-1.19268
PLXDC2	1.25193	-0.816476
PPARGC1B	0.470772	-0.307025
PPFIBP2	1.04988	-0.684703
PPL	1.9696	-1.28452
PPM1H	1.13711	-0.74159
PRKAR1B	0.606772	-0.395721
PSMG3-AS1	0.472614	-0.308227
PTK2B	0.625035	-0.407632
PTPLA	0.911596	-0.594519
PTTG1IP	0.516526	-0.336865
RAB11FIP1	1.27463	-0.831281
RAB17	1.11261	-0.725618
RAB7B	1.25547	-0.818787
RABL2A /// RABL2B	0.554018	-0.361316
RALGAPA2	0.802491	-0.523364
RBMS1	0.444702	-0.290023
RDH10	1.46725	-0.956899
REC8	1.67519	-1.09252
RERG	1.16504	-0.759805
RFK	0.665158	-0.433799
RHOF	1.06807	-0.696568
RHOU	1.43014	-0.9327
RHPN2	1.00668	-0.656533
RMDN3	0.460491	-0.30032
RNF19A	0.502263	-0.327563
ROGDI	0.60586	-0.395126
RP1-78O14.1	0.602842	-0.393158
RP11-157P1.4	0.695526	-0.453604
RPRM	1.00975	-0.658535
RPS6KA1	0.554509	-0.361636
RSPO1	0.518807	-0.338352
RTN3	0.642158	-0.418799
SARAF	0.552737	-0.360481
SARM1	1.01632	-0.662815
SBSPON	2.16925	-1.41473
SCARA3	0.726526	-0.473822
SEBOX /// VTN	2.15623	-1.40624
SEMA4D	1.02504	-0.668501
SETMAR	0.548439	-0.357677
SFTPD	0.959719	-0.625904
SGPP2	0.688877	-0.449268
SH3TC1	1.11077	-0.724416
SHB	0.589947	-0.384748
SHC2	0.750281	-0.489314
SLAIN1	0.497175	-0.324245
SLC22A5	1.27958	-0.834508
SLC25A19	0.57186	-0.372952
SLC26A11	0.580351	-0.37849
SLC27A2	0.874333	-0.570217
SLC27A3	0.938088	-0.611796
SLC46A3	0.739649	-0.48238
SLC47A1	1.13468	-0.740011
SLC48A1	0.619789	-0.404211
SLC4A2	0.529632	-0.345412
SLC7A4	1.19098	-0.776728
SLC9A3R1	1.36739	-0.891773
SLCO3A1	0.996053	-0.6496
SLITRK2	0.56814	-0.370526
SLPI	2.82272	-1.8409
SMPD3	1.14633	-0.747609
SNAP91	0.450246	-0.293638
SPANXB1	1.22286	-0.797517
SPNS2	0.625193	-0.407735
SPOCK2	2.26123	-1.47471
SSH3	0.452614	-0.295183
ST3GAL4	0.514298	-0.335412
ST3GAL5	1.46872	-0.95786
STAG3L4	0.623509	-0.406636
STAM	0.731877	-0.477311
STK16	0.46093	-0.300606
STRBP	0.675404	-0.440481
SULT1A1	1.21135	-0.790011
SULT1A2	1.08049	-0.704668
SYT17	0.967842	-0.631201
TAP1	0.554684	-0.361751
TCF7L2	0.66386	-0.432952
TGM1	1.36295	-0.888879
THNSL2	0.684035	-0.44611
TMCO3	0.462912	-0.301899
TMEM151A	0.510456	-0.332906
TMEM191A	0.654614	-0.426922
TMEM200C	0.942825	-0.614886
TMEM255A	1.53644	-1.00203
TMEM37	1.21509	-0.792449
TMPRSS3	1.7657	-1.15154
TNXA /// TNXB	1.23988	-0.808616
TOB1	0.556298	-0.362803
TPPP	1.06537	-0.694805
TPRN	0.47186	-0.307735
TRAPPC2L	0.463982	-0.302597
TRIM29	1.83665	-1.19781
TSPAN3	0.750333	-0.489348
TSPAN9	0.525035	-0.342414
TTC7A	0.489544	-0.319268
UBR3	0.459807	-0.299874
UHRF1BP1	0.555	-0.361957
ULK2	0.721456	-0.470515
UNC93B1	0.474684	-0.309577
UPK3B	2.86774	-1.87026
UROS	0.537158	-0.35032
USP2	0.637193	-0.415561
VAMP8	1.49554	-0.975355
VANGL2	0.936456	-0.610732
VPS18	0.602614	-0.393009
WNT10A	1.21886	-0.794908
WNT2B	2.2157	-1.44502
WNT9A	0.528912	-0.344943
WWC1	1.02221	-0.666659
XPA	0.478439	-0.312025
ZBED5-AS1	0.557088	-0.363318
ZCCHC6	0.713351	-0.465229
ZNF219	0.515368	-0.33611
ZNF467	0.734333	-0.478913
ZNF641	1.03077	-0.672243

## Sheet: Data 9_Bueno
Supplementary Data 9. Centroids of Bueno MPM subtypes
Gene Names	E	B-E	B-S	S
ALKBH1	0.122766	-0.264015	0.157979	0.131814
BCHE	-0.42848	2.342	-1.35668	-2.53102
CPB1	0.852202	2.86606	-2.2691	-4.55624
DLGAP1-AS4	0.004768	2.57568	-1.61665	-3.45683
DLL1	0.0755965	-0.647772	0.543741	0.451843
FAM161B	0.138656	-0.282739	0.182049	0.102041
GCSAM	-0.26091	1.14488	-0.731951	-1.00303
GNAI1	0.152472	0.545406	-0.424317	-0.863048
HEATR4	0.0632994	-0.31565	0.260789	0.17733
KIAA0895	-0.687282	0.786921	0.0339924	-0.76481
KLC1	-0.0268099	-0.297649	0.352751	0.124184
LINC00443	-0.450198	1.97166	-1.21441	-1.81629
MAPK1IP1L	0.0249193	-0.288206	0.301289	0.101226
MARK3	0.481842	-0.37449	0.121012	-0.203994
PPP2R3C	-0.10917	-0.28386	0.195526	0.5564
RP11-728F11.4	-0.219474	-0.738181	0.743041	0.861904
VNN1	-0.751424	1.51391	-1.07223	-0.337582
AC010296.1	-0.471177	-0.783041	1.42962	0.114048
AC110619.2	-0.157202	-0.270064	1.02234	-1.01054
ACTN1	-0.427774	-0.402563	0.648188	0.586927
ANO1	-0.76034	-0.299189	1.04631	0.180464
ANO1-AS1	-0.743767	-0.314856	1.05081	0.17994
AP000349.1	-1.0074	-0.396671	1.28878	0.431315
ARC	-0.639632	-0.901926	1.58222	0.444885
ASIC4	-0.784443	-0.0840797	1.08006	-0.392486
BDKRB2	-0.289587	-0.510234	1.06115	-0.21388
BMPR2	-0.245879	-0.232329	0.558047	-0.0245496
C10orf54	1.05849	0.197749	-0.738297	-1.09964
C12orf54	-0.287707	-0.350717	1.09174	-0.687779
C12orf68	-1.10447	-0.599067	1.99547	-0.249162
CALM1	-0.161742	-0.377669	0.547558	0.207519
CDH24	-0.241257	-0.340778	0.698181	-0.0298592
CHRNA4	-0.713183	-0.998921	1.98264	0.0496023
CNN1	-1.2583	-0.385674	1.31409	0.83721
COL20A1	-0.819487	-0.779866	2.004	-0.350628
COL2A1	-1.13981	-0.956054	2.84571	-0.933142
COL4A1	-1.33684	-0.492736	1.19583	1.49629
COL4A2	-1.21329	-0.597074	1.27454	1.37167
COL4A2-AS1	-1.18326	-0.635958	1.30401	1.35586
COL4A2-AS2	-1.24905	-0.564706	1.24116	1.423
CTD-2269F5.1	-2.46694	-0.353316	2.10674	1.52796
DBN1	-0.602758	-0.0796272	0.567656	0.25218
DLX5	-1.15988	-0.443992	1.48041	0.470662
DPF1	-0.97697	-0.510626	1.31794	0.608385
DPYSL5	-1.01299	-0.932839	2.493	-0.544609
EDIL3	-2.42439	-0.429526	2.10202	1.65115
EFNA2	-0.511477	-0.737537	1.60795	-0.275536
FAM153C	1.56151	1.42448	-2.05699	-2.63392
FAM171A2	-0.414205	-0.530419	1.02637	0.146681
FOXA1	-0.650113	-0.707829	1.95903	-0.774174
FOXF2	-0.434139	-0.762338	1.09514	0.646404
FOXL2	-1.65295	-0.509037	1.92037	0.724612
FOXP4	-0.528379	-0.29371	0.792701	0.217182
FOXS1	-1.09253	-0.747931	2.11175	-0.117793
FZD2	-1.28388	-0.145238	1.06201	0.763436
GDNF	-2.07438	-0.601413	1.7126	2.18304
GDNF-AS1	-1.55573	-0.509184	1.52681	1.31057
GJB2	-1.0396	-0.0472565	1.42034	-0.663499
GPSM1	-0.276605	-0.140182	0.277554	0.348726
HES2	-1.31759	-0.647721	1.66365	0.938755
HMGB3	-0.146477	-0.163218	0.337537	0.0391761
HR	-0.593513	-0.762388	1.61675	-0.0706986
IGF2-AS	-0.672303	-1.12736	1.78359	0.69203
IGFBP7	-0.529677	-0.451064	0.861954	0.488274
IGFBP7-AS1	-0.583438	-0.436912	0.877655	0.524725
INHBA	-1.87643	0.187465	1.49548	0.199235
INHBE	-1.13992	-0.937741	1.94946	0.780451
JUP	-0.282152	-0.140488	0.654358	-0.37994
KCNG3	-0.681252	-0.570291	1.79633	-0.748199
KCNH3	0.192447	-0.79575	1.47087	-1.21415
KIF1A	-0.786748	-1.48282	2.58852	0.245675
KLRC1	0.752721	0.344754	-1.17955	-0.0212168
KRT17	-1.88799	-1.6732	4.21389	-0.333626
KRT42P	-0.481722	-0.444357	1.76148	-1.38838
LMX1B	-0.688538	-0.896006	1.75504	0.18451
LPPR3	-0.604832	-0.683232	2.00389	-1.01287
LRRC71	-0.826827	-0.560728	1.37526	0.335054
LTBP2	-0.77763	-0.100268	1.00058	-0.207877
MDK	-0.441211	-0.462231	0.962401	0.149071
MFAP2	-0.974778	-0.191107	0.998218	0.410564
MGAT5	-0.706333	-0.333264	0.945482	0.361982
MIR3187	-0.516232	-0.643383	1.77358	-0.833824
MMP11	-1.01945	-0.376941	1.26789	0.444858
MYL9	-0.45502	-0.323162	0.722153	0.29001
MYLK2	-0.960001	-0.486364	1.55152	0.0544605
MYOZ3	-0.723596	-0.631866	1.15825	0.745165
NKAIN4	-1.58762	-1.22799	2.64425	1.02547
NOTCH3	-0.925721	-0.596526	1.01643	1.32268
NOX4	-1.41872	-0.276558	1.31695	0.86038
NTN1	0.0248145	-0.801924	1.49576	-0.923861
PAK4	-0.157841	0.0341002	0.558733	-0.88079
PCSK7	-0.392101	-0.26812	0.767036	-0.061031
PDGFA	-0.126864	-0.416064	0.61571	0.105114
PDLIM7	-1.01086	-0.225559	0.860653	0.838958
PLB1	1.04468	0.410188	-1.06383	-0.979839
PMEPA1	-0.757946	-0.109065	0.787116	0.196084
PXDN	-0.829352	-0.418928	0.954756	0.801297
RAB15	-0.204152	-0.471338	0.714337	0.202572
RASL10A	-0.196039	-0.437795	0.769629	-0.00793994
RCOR2	-0.614007	-0.575226	1.32126	0.0679813
RP11-152H18.3	-0.709952	-0.066589	0.656561	0.250749
RP11-161H23.9	-1.03266	0.0415017	1.34088	-0.749036
RP11-204L24.2	-0.311016	-0.538285	1.01804	-0.0157426
RP11-330M19.1	-0.820738	-0.355109	1.50731	-0.464803
RP11-380F14.2	2.04535	0.929358	-2.08247	-2.24381
RP11-404P21.1	-0.328438	-0.265148	0.772057	-0.201318
RP11-489N22.3	-0.55561	-0.715719	1.47357	0.0174419
RP11-548O1.3	-1.20805	-0.436706	1.56831	0.372161
RP11-60L3.1	-1.31022	-0.236751	1.55113	0.0887721
RP5-977B1.11	-0.445206	-0.33407	0.731292	0.281183
RP6-24A23.7	-0.697889	-0.670625	2.11562	-1.08529
SDC2	-0.755187	-0.557162	1.01285	0.899603
SDK2	-0.719604	-0.861458	2.21537	-0.748634
SEMA6A	-0.510091	-0.629574	1.26677	0.114344
SFXN1	-0.344081	-0.0336425	0.496687	-0.225543
SKIL	-0.449666	-0.0279902	0.600962	-0.241272
SLC26A10	-0.693289	-0.294471	0.737599	0.645413
SLC28A3	2.27261	1.03164	-2.25329	-2.60958
SLC39A8	1.75961	0.816286	-1.67443	-2.20349
SMAD6	-0.39327	-0.33688	1.06186	-0.461093
SMAD7	-0.694882	-0.0170934	0.611989	0.181961
SOCS4	-0.458452	-0.16954	0.497539	0.342809
SPATS2	-0.425226	-0.273705	0.764824	0.0215578
ST5	-0.822126	-0.00245558	0.660258	0.294907
STRA6	-1.27419	-0.113743	1.40788	-0.015637
TAGLN	-0.751826	-0.346512	1.18207	0.019062
TCF7L1	-0.489739	-0.379346	0.719289	0.507068
TGFB1I1	-1.16549	-0.185277	0.943193	0.871462
TIMP3	-0.651848	-0.208553	0.93573	-0.044627
TMIGD2	0.823186	0.30379	-1.15193	-0.106023
TRABD2B	-0.521067	-0.0922177	1.30906	-1.32931
TRAF3IP2	0.198161	0.429979	-0.571794	-0.364661
TSPAN9	-0.554949	-0.260443	0.68546	0.39353
Z98256.1	-0.676357	-0.208802	0.926872	0.0206788
ZIC2	-1.83135	-0.895522	2.44903	1.02406
ABCC4	-0.759436	0.2976	0.168593	0.368205
AC004837.5	-0.807721	0.0611451	0.3317	0.748965
AC005624.2	-0.882961	0.282648	0.194716	0.593565
AC006262.5	-2.17378	0.514568	1.47611	-0.0303856
AC007193.6	-1.59416	0.419064	1.19171	-0.344
AC012462.2	-1.02898	0.187053	0.773443	-0.0158018
AC017101.10	-1.28979	0.311649	0.382618	0.934494
AC093724.2	-0.998064	0.168834	0.273813	0.952848
AC093850.2	-2.22927	0.444161	1.42331	0.361402
AC096677.1	-1.20623	-0.0620071	0.323342	1.85061
AC108142.1	-1.28476	-0.0265338	0.509582	1.54501
AC112721.1	-1.78856	0.178039	0.940348	1.14445
AC112721.2	-1.8943	0.1369	0.992301	1.3521
AC113617.1	-1.57958	0.201475	1.067	0.432359
AC138430.4	-1.27217	-0.34947	1.20419	0.986733
AC156455.1	-1.22292	0.134984	0.857874	0.326272
ACAN	-1.41749	-0.452466	0.950759	2.02964
ADAM12	-1.68777	-0.221073	0.828296	2.19646
ADAMTS14	-1.48493	-0.112256	0.86089	1.46143
ADAMTS16	-1.84306	0.0805505	1.03019	1.32375
ADAMTS5	-1.7366	0.262555	0.678847	1.34057
ADAMTS6	-1.59982	-0.629151	1.11079	2.52126
AGPAT5	-0.623167	0.0949494	0.249459	0.467658
AL121987.1	-0.581675	0.152525	0.230632	0.276568
AL589743.1	-1.2593	0.334139	0.225721	1.12606
ALCAM	-0.935753	-0.100007	0.867731	0.357356
ALMS1	-0.54009	0.0832183	0.258193	0.320447
ALPK2	-1.6336	0.0736046	0.848171	1.2952
AMZ1	-1.10295	-0.377197	0.62366	1.87202
ANLN	-1.4037	0.368856	0.53996	0.698021
AP000525.9	-1.24872	0.411412	0.0949879	1.16375
AP000695.1	-1.52863	0.313777	0.664844	0.835278
AP000695.4	-1.17683	0.123393	0.587511	0.798269
AP000695.6	-1.39204	0.20845	0.70671	0.76046
APCDD1L-AS1	-1.30821	-0.386324	0.925015	1.69939
ARHGAP11A	-0.794584	0.0711244	0.377312	0.608372
ARHGAP42	-0.971665	-0.22562	0.396606	1.67504
ARL10	-0.64321	0.142698	0.237944	0.406148
ARNTL2	-1.08817	-0.07156	0.453641	1.39154
ATG9B	-0.860603	0.270036	0.19871	0.575032
ATP8B1	-0.736913	-0.0561202	0.198507	1.17557
AURKB	-0.805348	-0.0405352	0.383772	0.903568
B3GALNT2	-0.719358	0.0875802	0.342846	0.48868
BARD1	-0.620445	-0.0388055	0.315487	0.676651
BEND6	-1.0652	0.371815	0.235721	0.63519
BGN	-0.536312	-0.0605001	0.499836	0.208066
BICD1	-0.753778	0.0803392	0.300731	0.656407
BLM	-0.875135	-0.0906651	0.567632	0.805907
BRCA1	-0.86765	0.141873	0.37132	0.57913
BRIP1	-0.800937	0.00342449	0.533878	0.487169
BTBD3	-0.581296	0.0198565	0.273075	0.533615
BUB1	-0.988362	0.0438485	0.506101	0.799246
BUB1B	-0.817975	0.158297	0.382805	0.418536
C10orf55	-0.997071	-0.105492	0.82646	0.570783
C11orf82	-0.914204	0.153218	0.37127	0.63984
C12orf55	-0.962357	0.461621	0.198413	0.279206
C18orf54	-0.752845	0.216278	0.140658	0.61948
C2orf27A	-0.890264	0.0584678	0.302056	0.973268
C4orf46	-0.630099	0.00398255	0.25212	0.709714
C5orf46	-2.64876	-0.0191524	1.78094	1.65931
CALU	-0.773677	0.0391001	0.358935	0.686498
CASC18	-1.04613	0.0197249	0.778766	0.437088
CASC5	-0.836083	0.0278805	0.409754	0.73588
CBL	-0.531551	0.0432501	0.238409	0.445615
CCBE1	-1.86938	0.0906231	0.353701	2.67742
CCDC150	-0.837207	0.059856	0.242892	0.983589
CCDC19	-0.730612	0.0414306	0.496812	0.326621
CCDC88A	-0.591364	-0.00689948	0.176524	0.811486
CCNF	-0.767194	-0.000632269	0.420134	0.655951
CD109	-1.38068	0.489719	0.106547	1.19418
CD276	-0.557881	-0.0120906	0.362858	0.394247
CDC20	-1.2036	0.136594	0.610829	0.770149
CDC25A	-0.861699	0.0939784	0.250332	0.928466
CDC25C	-0.743635	0.136139	0.268582	0.556511
CDC42EP3	-0.778861	-0.00440448	0.282236	0.959022
CDCA2	-1.03966	0.0417346	0.577857	0.762665
CDCA4	-0.535218	-0.194966	0.499547	0.552295
CDCA5	-0.81776	0.00666544	0.48288	0.611453
CDCA7	-1.19143	-0.0576037	0.710957	1.04935
CDCA8	-0.898204	0.127745	0.455223	0.509577
CDH13	-1.28895	-0.534408	0.695057	2.49474
CDK1	-0.888976	0.182683	0.391543	0.475595
CENPA	-0.665997	-0.00841711	0.310707	0.69575
CENPE	-0.852251	0.00738355	0.405397	0.828325
CENPF	-1.16707	0.267931	0.574392	0.433542
CENPI	-0.921836	-0.0200192	0.507172	0.833074
CENPK	-0.858963	0.0235719	0.488538	0.63633
CENPL	-0.647868	0.106872	0.208243	0.565598
CEP55	-1.04424	0.315006	0.35969	0.49734
CERCAM	-0.805003	-0.338138	0.654389	1.1366
CHAF1B	-0.658352	0.122954	0.215008	0.531172
CHST6	-1.93272	0.132773	1.16934	1.08904
CHSY1	-0.76761	-0.0820937	0.489704	0.729569
CIT	-0.831277	-0.0268055	0.51104	0.668276
CKAP2L	-0.961261	0.0831953	0.444529	0.766748
CLDN14	-1.31653	-0.0407998	0.424792	1.80953
CMTM1	-0.595903	0.191645	0.212571	0.238891
CMTM3	-0.630002	0.0346743	0.360138	0.418426
COL11A1	-2.1626	0.363559	1.38851	0.50844
COL5A1	-1.08584	-0.369427	0.859674	1.35543
COL5A2	-1.67046	0.152532	0.701261	1.4519
COL7A1	-1.35205	-0.48214	1.08499	1.71609
COMP	-2.33338	0.176503	2.11261	-0.103559
CORO1C	-0.643283	0.122716	0.190516	0.550832
CPD	-0.5275	0.156105	0.117342	0.385415
CREB3L1	-1.1843	0.0986276	0.343909	1.35487
CREB5	-0.928932	0.0851707	0.579933	0.433347
CSPG4	-0.922833	-0.398163	0.839403	1.15477
CTB-108O6.2	-1.25553	0.377424	0.483957	0.500231
CTB-113P19.1	-0.920083	0.000602034	0.450477	0.888032
CTC-327F10.4	-1.77966	-0.116083	1.30991	1.15767
CTC-327F10.5	-1.42613	-0.101557	0.985735	1.07527
CTD-2006C1.6	-0.763338	-0.0284405	0.509193	0.545084
CTD-2044J15.2	-0.548446	0.0953169	0.159433	0.499445
CTD-2154I11.2	-1.10534	0.121	0.237996	1.35308
CTD-2314B22.3	-1.20875	0.444618	0.0721114	1.0462
CTD-2384B11.2	-1.27919	0.0408328	0.830214	0.73124
CTD-2510F5.4	-1.08819	0.152326	0.471164	0.781465
CTD-2517M22.17	-0.646469	-0.0374142	0.360972	0.633916
CTHRC1	-1.15368	-0.203823	0.810717	1.15658
CTPS1	-0.621501	-0.0583614	0.312112	0.735604
DACT1	-1.24023	-0.433703	0.921032	1.69794
DCBLD2	-1.14219	0.342953	0.47529	0.387306
DDAH1	-0.68562	-0.174403	0.479897	0.828078
DEPDC1	-1.11127	0.234635	0.442228	0.671147
DEPDC1B	-0.875106	0.0236998	0.613977	0.420736
DEPDC7	-1.07137	0.040343	0.303209	1.36689
DGKI	-1.57674	-0.0652993	0.727981	1.7788
DLG4	-0.673	-0.00336637	0.206977	0.900022
DLGAP5	-0.949557	-0.0463412	0.601519	0.768896
DLX1	-2.09336	-0.198116	1.49482	1.61039
DNMT3B	-0.660736	-0.101235	0.379153	0.789829
DPYSL3	-1.42515	0.443039	0.475325	0.675588
DRC1	-1.15363	-0.227201	0.898689	1.0438
DRP2	-1.50219	0.0487203	1.32312	0.172823
DST	-1.04731	0.0992014	0.311086	1.15367
DTL	-0.97136	0.143939	0.40541	0.706865
DUSP10	-0.760257	-0.194326	0.345336	1.28757
DUSP7	-0.778295	0.215905	0.0963449	0.756564
DYRK2	-0.670095	0.0944824	0.23054	0.596525
E2F7	-1.28164	-0.0908994	0.7998	1.13444
ECT2	-0.697707	0.237847	0.280243	0.183494
EML4	-0.530585	0.0826451	0.1851	0.447166
ENAH	-1.25328	0.15241	0.644422	0.759297
ENPP1	-1.92757	0.314023	1.56065	-0.155595
ERCC6L	-0.854437	-0.0118668	0.455827	0.782982
ESCO2	-0.929904	0.010221	0.517292	0.750993
ESPL1	-0.848766	0.0166516	0.426235	0.756839
EXO1	-1.00462	0.168606	0.435948	0.647595
F2R	-1.14918	-0.0605665	0.880291	0.642872
FADS2	-1.04478	0.323539	0.535599	0.130912
FAM126A	-0.77054	0.0831474	0.212432	0.854956
FAM129A	-0.691149	-0.0125134	0.150779	1.06894
FAM198B	-0.985454	0.166597	0.147825	1.18176
FAM225B	-1.29806	-0.228152	0.754276	1.60847
FAM26E	-1.05831	-0.0426228	0.549566	1.07112
FANCB	-0.69966	0.0845786	0.216913	0.705778
FAP	-1.08249	0.0681109	0.615874	0.702763
FBN1	-1.07735	-0.359172	0.775045	1.47893
FBN2	-1.82132	-0.201949	1.26657	1.54393
FBXO30	-0.735057	0.228983	0.0844774	0.662859
FBXO5	-0.615145	0.111743	0.214561	0.477553
FHAD1	-1.14107	0.0227742	0.267766	1.61611
FHL3	-0.838696	-6.85419e-05	0.412716	0.806969
FHOD3	-1.30199	-0.195501	0.984263	1.08033
FMNL2	-0.664207	-0.037649	0.232045	0.921979
FMNL3	-0.579923	-0.110705	0.189764	1.03034
FN1	-2.06682	0.337596	1.17948	0.801064
FOXC2	-1.55393	-0.560348	0.953864	2.56411
FOXL1	-1.48474	-0.750472	1.13167	2.57028
FRMD5	-1.18945	0.476555	0.527045	0.0332389
FSBP	-0.655342	0.14505	0.306535	0.288766
FSTL1	-0.864061	-0.0318996	0.524049	0.719048
GAS2L3	-0.912981	0.0119097	0.367197	1.00884
GDF11	-0.638165	-0.269114	0.563206	0.816456
GINS4	-0.777739	-0.00696382	0.432805	0.66768
GJC1	-1.22844	-0.280293	0.777747	1.56217
GLCE	-0.541246	-0.0569822	0.408062	0.388806
GLIS3	-1.11251	0.142596	0.517107	0.763126
GLIS3-AS1	-1.10967	0.182488	0.510978	0.66711
GNB3	-0.530817	0.00411756	0.333114	0.358799
GOPC	-0.586629	0.0296983	0.373841	0.320658
GPC6	-1.59489	0.209103	0.791987	0.982478
GPR161	-0.884408	-0.195898	0.751271	0.733671
GPR176	-1.29805	0.432361	0.109783	1.17596
GPR63	-1.01644	0.409665	0.436629	0.049182
GRAMD3	-0.65123	-0.0445462	0.237262	0.904441
GTSE1	-0.852449	0.0250459	0.395096	0.803524
HACE1	-0.590143	0.189098	0.122035	0.412169
HAPLN1	-2.93968	-0.764234	2.83265	2.07041
HDGFRP3	-0.973812	-0.0109901	0.584662	0.757882
HJURP	-1.1404	0.0588157	0.60693	0.85592
HMGA2	-2.44072	-0.299867	1.3419	2.84232
HOXA11	-1.69865	-0.167269	0.723115	2.28568
HOXA11-AS	-1.70426	-0.0940251	0.721492	2.11134
HOXA9	-1.1075	0.0537937	0.518484	0.979113
HOXC-AS1	-1.36509	0.384985	0.437339	0.783646
IGF2BP2	-1.5341	0.287667	0.775647	0.695324
IGFBP3	-1.0862	0.145693	0.678696	0.387015
IGFL1P1	-1.70122	0.489065	1.11933	-0.175364
IGFL3	-2.26497	0.158534	1.69075	0.639375
IL12A-AS1	-1.01913	-0.032798	0.570765	0.928655
IMPDH1	-0.637456	0.0317246	0.156302	0.84078
INCENP	-0.59465	0.138669	0.179193	0.438261
INHBA-AS1	-1.48881	0.0953385	1.29505	0.0822653
IPO9-AS1	-0.792594	-0.0355956	0.275587	1.07877
IQGAP3	-1.00075	0.171755	0.488055	0.529679
ITGA10	-0.538704	-0.0918597	0.396773	0.495764
ITGA11	-1.97281	-0.147944	1.46386	1.30968
ITGA2	-1.09244	-0.0147496	0.714511	0.741265
ITGA5	-0.823913	-0.0899017	0.461648	0.913343
ITGAV	-0.947258	0.0982497	0.425088	0.739219
ITGB3	-1.09769	-0.07501	0.47578	1.3753
KCNN2	-1.36652	0.709855	0.199372	0.41846
KCNQ5	-1.4844	-0.193141	0.892775	1.60575
KIAA1462	-1.01427	-0.25818	0.5759	1.48876
KIAA1614	-0.71021	0.0948671	0.215999	0.701463
KIF11	-0.784085	0.109523	0.306977	0.627545
KIF14	-1.24858	0.283498	0.504612	0.687784
KIF15	-0.859142	0.130813	0.33154	0.669301
KIF18B	-1.08912	0.116968	0.563814	0.692177
KIF20A	-0.953133	0.073409	0.582923	0.504392
KIF23	-1.11372	0.155323	0.730441	0.313699
KIF26B	-1.46082	0.320389	0.672256	0.67293
KIF2C	-1.03614	0.12359	0.39265	0.909182
KIF3C	-1.06119	0.211649	0.498548	0.523046
KIF4A	-1.06442	0.0761781	0.533955	0.808088
KIF5A	-1.32003	0.432867	0.379993	0.686272
KIF7	-0.937439	0.22413	0.502406	0.244715
LAMC1	-0.577115	-0.00815273	0.372819	0.40165
LARP6	-0.939755	0.280128	0.258038	0.585194
LCTL	-0.612228	-0.0122054	0.38111	0.4635
LDLRAD4	-0.771305	0.0121801	0.546195	0.383313
LEPRE1	-0.647635	-0.00993653	0.30351	0.678381
LHFPL2	-0.671714	0.138906	-0.0482998	1.03314
LIMK2	-0.553517	-0.0591039	0.41301	0.408209
LINC00632	-1.0007	-0.0256004	0.437795	1.1358
LINC00941	-1.59943	0.181514	0.55457	1.52852
LL0XNC01-116E7.2	-0.869328	0.101319	0.383469	0.662784
LMNB2	-0.775474	0.0839415	0.397354	0.499191
LOX	-0.986888	0.2093	0.444877	0.491221
LOXL2	-1.94233	-0.202264	1.21813	1.87328
LRIG1	-0.679478	-0.227812	0.444673	1.02276
LRP12	-0.776259	-0.0554269	0.358919	0.934577
LRP8	-0.8611	-0.0101065	0.65194	0.406085
LRRC15	-2.17094	0.0763204	1.19188	1.64935
LTBP1	-1.5293	-0.146134	1.10408	1.15639
LZTS1	-1.00819	-0.389451	0.779803	1.41406
2018-03-04	-2.28698	-0.618115	1.58569	2.88531
MAST2	-0.760706	-0.119532	0.438829	0.912458
MATN3	-1.2469	-0.424433	1.08353	1.36777
MBOAT2	-0.800963	0.00344132	0.619071	0.319832
MCM10	-0.936251	-0.0185942	0.5149	0.842029
MEIS3	-1.17164	-0.252682	1.00986	0.925685
MFAP5	-1.90997	-0.122438	1.6496	0.75808
MFGE8	-0.725997	-0.0841583	0.52052	0.594095
MGC4294	-1.30325	-0.16472	0.98341	1.00529
MIR1178	-0.825625	-0.0136907	0.452386	0.738865
MIR621	-0.5319	0.119938	0.245582	0.235002
MIR711	-1.44863	-0.370754	1.06603	1.65317
MKI67	-0.871448	0.0906904	0.375024	0.710791
MLK7-AS1	-0.931821	0.117673	0.366353	0.774874
MLTK	-0.817876	0.0039336	0.420927	0.740395
MMS22L	-0.624147	0.208163	0.193846	0.287665
MOSPD1	-0.572957	0.160524	0.0605359	0.573303
MSANTD3-TMEFF1	-0.589715	-0.105281	0.447033	0.529931
MTHFD2	-0.816263	-0.0682119	0.452584	0.86062
MYBL2	-1.20948	-0.0916344	0.848169	0.902148
MYLK	-1.35552	-0.0179177	0.891725	0.908698
MYLK-AS1	-1.1145	0.0070092	0.769991	0.618896
MYO1B	-0.854286	-0.0464813	0.254585	1.267
MYO5A	-0.532789	0.163226	0.0068168	0.594406
NADK2	-0.555563	0.248162	0.184824	0.0702647
NAV1	-1.07658	-0.0610559	0.397821	1.45183
NAV2	-0.92418	0.0983711	0.661735	0.229557
NAV2-AS2	-1.12037	0.315366	0.656837	0.0595507
NCAPG	-0.724786	0.00647524	0.299782	0.792293
NCAPG2	-0.582887	0.0647488	0.337724	0.294257
NCAPH	-0.922802	-0.0419281	0.426808	1.04913
NDE1	-0.653519	-0.0129704	0.437412	0.434509
NDST1	-0.700989	-0.246026	0.497477	1.00736
NEK10	-0.756408	-0.045467	0.291334	1.00344
NEK2	-1.07022	0.283119	0.512751	0.328782
NMNAT2	-1.53972	0.0842291	1.29981	0.199684
NOTCH2	-0.712866	0.10346	0.419348	0.285053
NRIP3	-1.14282	-0.0942902	0.50483	1.45483
NT5DC3	-0.577229	0.245227	0.15524	0.177709
NT5DC4	-0.861975	-0.0134093	0.390263	0.930273
NUAK1	-1.04535	-0.0982528	0.873175	0.553509
NUF2	-1.01642	0.126513	0.486775	0.67876
NXPE3	-0.580044	0.0449976	0.0719377	0.861643
OLFML2B	-0.983167	-0.151757	0.354042	1.5909
OPN1SW	-0.612229	0.066032	0.230468	0.558225
ORC1	-0.776649	0.0642356	0.3691	0.607629
ORC6	-0.74216	0.0787285	0.487224	0.271818
OSBPL8	-0.551716	0.188114	0.0693101	0.444158
OSGIN2	-0.577932	0.122907	0.446939	-0.0793794
PALLD	-0.946381	-0.183824	0.646305	1.02833
PARPBP	-0.715158	0.236786	0.242887	0.293253
PHTF2	-0.604991	0.143286	0.387254	0.0376408
PIF1	-0.877345	-0.057428	0.507873	0.842088
PLAU	-0.951012	-0.134471	0.831241	0.547082
PLK1	-0.84298	0.0840065	0.442478	0.540576
PLK4	-0.659926	-0.0992812	0.396082	0.749992
PLXND1	-0.690086	-0.111015	0.288764	1.04913
PMCH	-0.619482	0.155646	0.247982	0.307375
PODNL1	-1.35392	0.0600526	0.901407	0.686095
POLQ	-0.843977	0.0913178	0.463777	0.481861
POSTN	-1.7962	-0.158846	1.22172	1.47276
PRC1	-0.940971	0.114954	0.602869	0.334926
PRC1-AS1	-0.863605	0.0755498	0.594806	0.302884
PRR11	-1.13745	0.199337	0.458618	0.780215
PRR5L	-1.00938	-0.109901	0.595069	1.06037
PRSS53	-0.559691	0.19205	0.244012	0.106253
PSD2	-1.18194	-0.0845416	0.995801	0.540817
PSD3	-1.04099	0.221082	0.479568	0.497113
PSMD4P1	-1.43257	0.258959	0.665875	0.788947
PYCR1	-0.720643	0.12474	0.35671	0.368371
RAB11FIP5	-0.594839	0.179925	0.211884	0.268325
RAB23	-0.959662	-0.0337339	0.694314	0.57369
RAB3B	-1.83369	0.194481	0.810785	1.4437
RACGAP1	-0.679549	0.0778466	0.308731	0.503945
RAD51AP1	-0.632897	-0.0105582	0.388436	0.484738
RAD54B	-0.64183	0.113161	0.324607	0.309207
RAI14	-0.612886	-0.03708	0.314802	0.658983
RANBP3L	-1.5288	0.186451	0.918453	0.664854
RASAL2	-1.09542	0.272897	0.252917	0.91406
RASAL2-AS1	-0.837149	0.256387	0.159522	0.641876
RASD2	-0.987587	-0.332778	0.693899	1.39733
RECQL4	-0.701479	-0.0465978	0.412607	0.662197
RHOBTB1	-0.74366	0.162311	0.147671	0.726765
RHOBTB3	-0.963946	-0.0131235	0.299786	1.30392
RNU6-26P	-1.2639	0.466073	0.44418	0.366557
RNU6-510P	-0.939552	0.191413	0.297001	0.736394
RP1-127H14.3	-0.786568	-0.0641286	0.483914	0.731309
RP1-131F15.2	-1.35653	0.0434245	1.36434	-0.175467
RP1-140K8.5	-1.43642	0.116744	0.730915	1.03431
RP1-170O19.20	-1.08292	0.0479668	0.473846	1.03438
RP1-228H13.5	-0.547724	0.067347	0.0674359	0.750684
RP11-108L7.15	-0.711992	0.127604	0.182328	0.686859
RP11-1151B14.4	-1.70282	0.152235	0.800276	1.32057
RP11-124N14.3	-0.95585	-0.0689066	0.298705	1.43387
RP11-145A3.1	-1.35993	-0.148822	0.703008	1.62451
RP11-14D22.1	-1.1763	-0.146003	0.545422	1.57265
RP11-165P7.1	-1.08906	-0.037011	0.384172	1.44088
RP11-177H13.2	-1.77353	-0.140616	1.05842	1.70294
RP11-18D7.2	-1.58777	0.186057	0.486635	1.62781
RP11-1L12.3	-1.56138	0.0447524	0.981891	0.967449
RP11-229P13.23	-1.00902	-0.198214	0.696769	1.08702
RP11-309I15.1	-1.13142	-0.0519899	0.776493	0.79046
RP11-315I20.3	-0.575116	-0.0676267	0.3808	0.535051
RP11-335O4.3	-0.929561	0.222619	0.232702	0.763183
RP11-346D6.6	-1.13718	0.422391	0.626747	-0.124135
RP11-358L4.1	-0.768737	0.252712	0.27666	0.289295
RP11-358M14.2	-1.25496	0.319543	0.395073	0.822557
RP11-360L9.4	-0.660188	0.0208427	0.34228	0.547288
RP11-360L9.7	-0.74033	-0.017384	0.423841	0.639936
RP11-37C7.1	-1.30758	0.467684	0.0482488	1.22436
RP11-400N13.3	-1.88264	-0.20307	1.5865	1.03664
RP11-417E7.1	-2.51943	0.534508	0.948985	1.62037
RP11-417E7.2	-1.425	0.281175	0.556923	0.931236
RP11-424C20.2	-1.07303	0.0363486	0.49437	1.00486
RP11-443A13.5	-1.38116	0.1752	0.3159	1.59264
RP11-463O9.5	-1.38147	-0.500008	0.803566	2.37156
RP11-46A10.4	-0.539307	0.0629011	0.14731	0.588989
RP11-486F17.1	-0.994073	-0.172268	0.415432	1.54409
RP11-517I3.1	-0.72275	0.00747389	0.204104	0.973738
RP11-536C5.7	-0.568988	0.152652	0.217926	0.276731
RP11-553A21.3	-1.23836	0.631939	-0.0337867	0.829648
RP11-597K23.2	-2.43137	-0.546554	1.56806	3.01439
RP11-640M9.2	-0.577089	0.191719	0.0991552	0.425196
RP11-649A18.4	-0.710584	0.0193221	0.608711	0.125044
RP11-701H16.4	-0.658682	-0.0367559	0.530946	0.321901
RP11-703I16.3	-1.32744	-0.0908796	0.900486	1.02494
RP11-709B3.2	-2.11683	0.0249908	1.41721	1.23439
RP11-715J22.4	-0.732403	0.0356524	0.403557	0.528113
RP11-753H16.5	-0.945207	-0.00323063	0.424228	0.9979
RP11-77K12.4	-1.62529	0.0408068	1.00406	1.05728
RP11-815M8.1	-1.52628	-0.13351	1.28169	0.769245
RP11-843B15.2	-0.782323	0.068116	0.304014	0.73644
RP11-84A19.3	-1.60412	0.0835578	0.983801	0.946323
RP11-893F2.9	-0.971762	0.0166082	0.618789	0.615927
RP3-467K16.2	-1.14039	-0.0597392	0.32775	1.70915
RP4-536B24.2	-1.17846	0.101656	0.628108	0.777557
RP4-593C16.3	-1.08754	0.292619	0.314979	0.72624
RP4-694A7.2	-1.12297	0.277577	0.37377	0.717767
RP4-803J11.2	-0.526886	0.0989517	0.0761846	0.612042
RP5-1011O1.3	-1.4618	-0.0266171	1.0998	0.727307
RPL29P19	-1.13298	-0.107016	0.375162	1.72328
RUNX1	-0.7207	0.179722	0.337838	0.264167
RUNX2	-0.987827	0.00145266	0.392105	1.13115
S1PR3	-0.956426	-0.42364	0.621785	1.71253
SACS	-0.922195	0.164957	0.25393	0.855552
SAPCD2	-0.941876	-0.237608	0.70502	1.04261
SATB2	-0.914726	-0.197015	0.376802	1.53058
SATB2-AS1	-0.984007	-0.0896347	0.29651	1.54579
2018-09-11	-0.770016	-0.213836	0.392745	1.26343
SERPINE1	-1.44625	0.218243	0.446234	1.35146
SERPINE2	-1.26985	0.10161	0.627289	0.955535
SERPINH1	-0.633363	0.090724	0.248858	0.499367
SERTAD2	-0.626287	0.0794508	-0.0237962	1.05028
SESTD1	-0.648022	-0.121556	0.336373	0.901597
SGOL1	-0.840942	0.141248	0.517322	0.242438
SGOL1-AS1	-0.842955	0.166298	0.464602	0.285464
SGOL2	-0.802101	0.264143	0.154817	0.563582
SGTB	-0.612438	-0.0632427	0.212405	0.92653
SH3PXD2A	-0.857468	0.0808827	0.449909	0.561954
SHCBP1	-0.743143	0.143712	0.288077	0.497793
SHOX2	-1.90246	0.450121	0.382003	1.76122
SKA3	-0.841784	0.000854955	0.476109	0.686028
SLC12A2	-0.635566	0.166592	0.275964	0.255285
SLC12A8	-1.23461	0.909156	0.240567	-0.42934
SLC1A4	-0.527615	-0.0389277	0.103005	0.915312
SLC1A5	-0.63102	0.0391829	0.25716	0.611074
SLC25A15	-0.535671	0.10603	0.209839	0.348247
SLC29A1	-0.67782	-0.130903	0.3654	0.926083
SLC41A1	-0.555468	0.0902488	0.064003	0.713472
SLC4A7	-0.699275	0.183801	0.189196	0.504335
SLC7A11-AS1	-1.49552	0.601073	0.00413601	1.33047
SLC7A5	-1.02866	0.0347237	0.640926	0.635589
SLC7A5P1	-0.796656	0.154768	0.389946	0.372469
SMCO2	-1.12907	0.00448748	0.849003	0.498264
SPAG5	-0.734915	-0.00521618	0.437862	0.570664
SPARC	-0.839488	-0.0393486	0.424929	0.885513
SPDL1	-0.628219	0.125217	0.272583	0.354147
SPOCD1	-1.89253	0.220599	1.03877	1.04218
SPRED3	-0.68111	-0.0350065	0.506784	0.408119
SQLE	-0.873939	0.225301	0.477469	0.168223
SRD5A1	-0.547324	0.0540019	0.204201	0.515582
SRFBP1	-0.783807	0.230789	0.220582	0.484884
SSH1	-0.529629	0.0573683	0.247766	0.387226
STAC	-1.61091	-0.364339	1.49101	1.11486
STARD9	-0.69018	0.101723	0.108681	0.856007
SV2A	-0.570639	-0.110698	0.473099	0.45587
SYNDIG1	-1.71237	-0.0971644	1.29246	1.01351
SYNJ2	-0.739151	0.0867727	0.372925	0.469845
SYT11	-0.920178	-0.0446051	0.383509	1.13601
TENM2	-2.55341	-0.321475	2.03888	1.74614
TENM3	-1.41456	0.0954717	0.449009	1.60059
TGFBR1	-0.600769	-0.00506667	0.352542	0.479162
THBS2	-1.47071	0.427537	0.792471	0.180351
TICRR	-1.02398	0.168167	0.57647	0.410034
TM6SF2	-1.23312	-0.169755	1.03722	0.777273
TMC3	-1.03557	0.186765	0.639601	0.260553
TMEFF1	-0.594079	-0.109624	0.456577	0.530766
TMEM169	-0.793987	-0.0857798	0.378106	1.00913
TMEM181	-0.540617	0.151122	0.0906351	0.475986
TMEM206	-0.545784	-0.0253882	0.280462	0.56696
TMEM44	-0.568727	-0.0937118	0.358926	0.63277
TMTC3	-0.551535	0.108999	0.183043	0.423841
TNC	-1.91694	-0.145535	1.22516	1.66463
TNFSF4	-1.39052	-0.0658364	0.852207	1.17703
TNIK	-0.960973	0.0295459	0.45627	0.881086
TOB2P1	-1.09837	0.449509	0.0435296	0.876905
TOP2A	-1.1067	0.122312	0.582453	0.675732
TPX2	-1.01084	0.0247422	0.553619	0.798395
TRAM2	-0.75791	-0.0367812	0.219038	1.12601
TRDMT1	-0.536894	0.0542491	0.183158	0.536165
TRIP13	-1.01711	0.127925	0.573371	0.506351
TSPAN2	-1.39777	0.0845425	0.693196	1.11668
TSPYL4	-0.638489	-0.031839	0.440685	0.447612
TTK	-1.09365	0.225996	0.446626	0.65074
TUBA1A	-0.933976	-0.0888626	0.686881	0.680512
TUBB2B	-1.79533	0.0656715	1.10691	1.11927
UACA	-0.642121	0.0830375	0.409948	0.219596
UBE2C	-1.02595	0.000418109	0.635855	0.728535
UCN2	-1.53238	-0.368515	1.15465	1.63485
UHRF1	-0.977124	0.0599138	0.424446	0.896656
USP32P3	-0.953717	0.217785	0.431901	0.430916
VCAN	-1.20575	0.0197966	0.751465	0.798381
VCAN-AS1	-1.08428	-0.0515062	0.761761	0.727241
VCL	-0.582299	-0.170983	0.409217	0.758856
VIM	-0.918075	-0.0802202	0.292986	1.40135
VIM-AS1	-1.00472	-0.0266768	0.294457	1.42788
WDHD1	-0.58152	-0.105675	0.49192	0.426966
WDR62	-0.742843	-0.167437	0.51904	0.843634
WDR76	-0.633707	0.132688	0.204947	0.478377
WIPI1	-0.642213	-0.00244361	0.200237	0.851515
XPR1	-0.634648	0.319885	0.117682	0.170241
XRCC2	-0.906428	0.303929	0.41575	0.149929
YOD1	-0.572163	0.213534	-0.0784275	0.708423
ZNF281	-0.583739	-0.0176429	0.207668	0.76323
ZWILCH	-0.613165	0.0584404	0.386178	0.273693
AAMDC	0.704256	0.0427955	-0.189442	-1.09614
ABLIM2	1.13664	0.286211	-0.386709	-2.16846
AC002472.11	1.53322	0.364583	-0.105208	-3.68777
AC114730.3	1.43811	0.280329	-0.147338	-3.20493
AC124789.1	0.460978	-0.01997	0.0277884	-0.892262
AC142528.1	0.534598	0.0319174	-0.208875	-0.702793
ACKR2	1.71916	-0.0367895	-0.487759	-2.26282
ACLY	-0.223703	0.00540103	0.121113	0.179637
ADH1A	1.66631	0.184489	-0.81512	-2.08688
ADH1B	2.82738	0.354694	-1.49578	-3.42675
ADH6	1.77852	0.0733646	-0.811227	-2.02517
ADI1	0.532848	-0.00456788	-0.174157	-0.673795
AGFG2	1.12562	0.281704	-0.657898	-1.60293
AL591684.1	1.67275	0.736719	-0.161712	-4.80279
AL603965.1	1.56671	0.675964	0.0807538	-4.91833
ALDH1A2	1.36684	0.819349	-0.199019	-4.35201
ALDH2	0.8347	-0.126532	-0.216324	-0.859489
ALDH3A2	0.954251	0.0553606	-0.499224	-1.00208
ALDH3B1	0.838968	0.194067	-0.309411	-1.50927
ANKRD52	-0.473127	0.0227426	0.272988	0.317752
ANP32E	-0.209191	0.0288584	0.0927994	0.146948
ANXA3	1.16839	0.482682	0.0291123	-3.55169
ANXA8	0.84255	0.369567	-0.0685954	-2.44049
ANXA8L1	1.64209	0.590424	-0.078955	-4.53002
ANXA8L2	1.63659	0.68612	0.0786603	-5.07511
ANXA9	1.57736	0.0796769	-0.758653	-1.75672
AQP1	1.55985	0.126952	-0.444539	-2.46152
ARFGAP1	-0.385031	-0.08529	0.276752	0.418257
ARHGAP44	1.84336	0.0721367	-0.617022	-2.52854
ATAD5	-0.523447	0.0912202	0.222871	0.337156
B3GNT7	1.0726	-0.0121347	-0.300334	-1.44744
BICD2	-0.368302	-0.089875	0.28764	0.376396
BLMH	-0.441672	0.0745422	0.1164	0.431474
BTC	0.812429	-0.33728	0.0501526	-0.798049
C11orf24	-0.446927	-0.0296709	0.29998	0.34898
C11orf35	0.949097	0.197555	-0.0682038	-2.20443
C11orf84	-0.508562	0.0134131	0.384015	0.191992
C14orf64	1.49292	-0.278297	-0.455747	-1.26836
C1R	0.806765	0.054131	-0.452972	-0.805331
C1RL	0.69076	0.0941636	-0.370907	-0.845748
C1S	0.395502	0.0353377	-0.169469	-0.520736
C3	1.20323	0.633545	-0.632715	-2.7068
C5orf30	-0.297849	0.130283	0.0626658	0.116315
CACHD1	1.42712	-0.404874	-0.550478	-0.629906
CALB2	1.863	0.984441	-0.290534	-5.55365
CAPN5	-0.314459	-0.157546	0.265575	0.48991
CARM1	-0.31045	0.0586636	0.0897458	0.27159
CARNS1	1.8248	0.626451	-0.301793	-4.53733
CASP9	0.43323	-0.0545898	-0.249087	-0.205863
CBFB	-0.410801	0.0856834	0.142761	0.291508
CCDC41	-0.392799	0.0547951	0.1434	0.33496
CCDC64	1.63855	0.801318	-0.536007	-4.16771
CCDC93	-0.429037	0.0320551	0.149615	0.451116
CCSAP	-0.497141	0.0660817	0.0839671	0.623912
CD200	0.811575	0.329824	-0.0992111	-2.21842
CD3EAP	-0.434237	0.254716	0.0466262	0.0908875
CDCA3	-0.414249	-0.0148581	0.273138	0.300594
CDK19	-0.499524	0.140707	0.101216	0.402732
CEBPG	-0.398112	-0.158348	0.372343	0.443579
CENPBD1P1	-0.441188	0.0548334	0.290313	0.139606
CEP250	-0.475221	0.088547	0.0958527	0.500523
CFI	1.16644	0.360484	-0.427624	-2.33654
CGN	2.20878	1.22922	-0.857963	-5.73536
CHAC1	2.09768	-0.633965	-0.603487	-1.22991
CHAF1A	-0.447523	0.0826443	0.155095	0.345917
CHP1	1.06589	-0.0176911	-0.458358	-1.10981
CHST4	2.49982	0.374655	-0.744368	-4.32233
CIPC	0.482519	-0.144291	-0.0734825	-0.415198
CLDN15	1.40512	0.480565	-0.437213	-3.0868
CLIC3	1.18935	-0.42677	0.557021	-2.29048
CLIP2	-0.350736	-0.0562562	0.189485	0.448875
COBL	1.49865	0.483124	-0.0950322	-3.94591
COLGALT1	-0.496102	0.09775	0.127763	0.454448
CRIP1	0.452185	-0.100564	0.121599	-0.852334
CSGALNACT2	-0.519485	-0.056395	0.279163	0.598523
CTB-96E2.2	0.891698	0.349709	-0.270204	-2.0882
CTC-518B2.12	2.51106	-0.117258	0.125244	-4.78724
CTD-2012K14.6	0.986638	-0.27654	-0.0108583	-1.17037
CTD-2201E9.1	0.948018	-0.377315	-0.205255	-0.454903
CXCL1	2.28296	0.188282	-1.71849	-1.5114
CYB5A	0.849383	-0.00959627	-0.634875	-0.366344
CYB5D2	0.493093	-0.0743019	-0.173488	-0.419122
CYSTM1	0.852017	0.205025	-0.35733	-1.46849
DAAM1	1.02514	-0.352619	-0.103142	-0.867728
DCAF11	0.348589	-0.13363	-0.0616758	-0.207511
DCAF7	-0.356369	0.0551277	0.106084	0.337147
DCUN1D3	0.672829	-0.126	-0.209528	-0.562025
DECR2	0.60314	0.188727	-0.297777	-1.06358
DESI2	-0.521976	0.203889	0.226059	0.0383368
DHODH	0.763163	0.111577	-0.499602	-0.777365
DHRS1	0.462372	-0.175209	-0.0470286	-0.348802
DIXDC1	-0.42243	0.11107	0.164515	0.205925
DNAH9	1.50891	-0.298737	0.102361	-2.34292
DNAJB9	0.6308	0.218591	-0.454663	-0.885546
DNMT1	-0.469107	-0.027713	0.185225	0.612133
DOCK7	-0.502651	0.160547	0.0426718	0.472743
DSCAML1	2.75134	-0.798164	-0.406111	-2.45601
DSCC1	-0.526748	0.0910582	0.194413	0.399838
DTX4	0.661197	-0.1061	0.00856108	-1.01915
EBAG9	0.415748	-0.102836	-0.0870147	-0.366444
EDEM2	0.460457	0.0357701	-0.2182	-0.551398
EFNA5	1.02552	0.274439	-0.253765	-2.18503
EIF4EBP3	0.545712	0.0210748	-0.181444	-0.750228
ELK4	-0.351972	0.0867559	0.0997281	0.259823
ELMO3	0.945457	0.377199	-0.317987	-2.1687
ENTPD4	-0.526794	-0.0393898	0.264994	0.596724
EOGT	-0.52148	-0.0361516	0.297957	0.5134
EPB41L4A	0.951644	-0.159987	-0.183861	-1.06276
EPB41L4A-AS2	0.96529	-0.21445	-0.141059	-1.03311
EPHB6	0.753591	0.13824	-0.245721	-1.32616
ETNPPL	2.45837	0.43895	-1.38486	-3.14961
EVA1C	1.06654	0.308833	-0.385039	-2.09471
EVPLL	1.71373	0.541734	-0.690248	-3.34224
FAAH2	1.34974	0.18819	-0.449545	-2.20395
FAM105B	-0.431515	0.0935053	0.0944017	0.406333
FAM109B	-0.223492	0.031454	0.0689676	0.214666
FAM227B	0.533888	-0.0218617	-0.192377	-0.595542
FAM25HP	1.58068	0.681174	0.0863338	-4.96963
FAXDC2	0.777873	0.0712575	-0.302888	-1.08846
FBXO2	1.88785	0.501868	-0.435212	-4.07649
FBXO44	0.694821	0.0243339	-0.283385	-0.845935
FGF7	1.90915	-0.471318	-0.622428	-1.24735
FHDC1	1.07867	-0.016711	-0.354222	-1.34153
FIS1	0.548801	0.00228626	-0.127194	-0.814436
FKBP10	-0.352978	0.00808072	0.208565	0.250284
FLNA	-0.2684	-0.0406087	0.158678	0.310362
FUNDC2	0.289165	-0.0301521	-0.150779	-0.183969
GALNT12	1.19599	-0.0785586	-0.243644	-1.62596
GALNT9	0.836561	0.309677	-0.0517571	-2.30802
GATAD2A	-0.319232	0.0363002	0.133658	0.259776
GCHFR	0.948707	-0.252614	-0.235295	-0.717882
GFPT2	1.18272	0.141839	-0.549794	-1.56574
GNA12	-0.480871	0.0481152	0.173975	0.461933
GNPTAB	-0.503329	0.152093	0.068517	0.445023
GOLT1B	-0.413432	0.0277744	0.18391	0.364661
GTDC1	-0.459691	-0.0417828	0.0902531	0.816706
HAS1	1.50848	0.608981	-0.23369	-4.01613
HDAC2	-0.507542	0.0152729	0.31074	0.329176
HINT2	0.684076	-0.157507	-0.152876	-0.613979
HIST1H2BD	1.16765	-0.371789	-0.0448527	-1.20776
HIST1H2BK	0.996233	-0.325344	-0.287601	-0.519776
HP	2.74266	0.918858	-1.4477	-4.80851
HRASLS5	1.87571	0.412571	-1.10653	-2.50479
IDNK	0.711445	-0.290077	-0.0160234	-0.594684
IFIT1	1.32384	-0.501737	-0.519327	-0.242835
IFITM2	0.696981	-0.0580741	-0.267934	-0.668545
INMT	1.82595	0.340018	-0.550796	-3.31389
INMT-FAM188B	1.03875	0.399666	-0.457217	-2.13291
ITLN1	3.34493	1.73977	-2.40046	-6.20943
IVD	0.469604	-0.0244748	-0.135545	-0.57648
KCND3	1.5234	-0.0505029	-0.180025	-2.4545
KCNH5	2.50612	-0.315831	-0.698797	-2.64846
KCTD2	0.529084	-0.0126192	-0.244102	-0.508442
KIFC1	-0.207217	0.00397344	0.12516	0.143565
KLF2	1.06529	-0.500945	-0.0441342	-0.679644
KLF4	1.11848	-0.696072	-0.107862	-0.155305
KLHL31	1.42861	0.426209	0.0108398	-3.87244
KLK10	2.50582	-0.0549362	0.152744	-4.99143
KLK11	2.12814	1.3311	0.0885593	-7.70105
KPNA2	-0.403395	-0.0148593	0.29212	0.242378
LEPREL2	-0.48984	0.00521711	0.243212	0.453538
LEPREL4	-0.37464	-0.0049276	0.252571	0.239069
LIMK1	-0.229761	0.00452059	0.106264	0.222755
LINC00689	2.27192	-0.696582	0.168415	-2.92116
LINC01019	1.16269	-0.0983582	-0.265796	-1.46732
LL09NC01-251B2.3	0.717362	0.0154598	-0.209042	-1.01262
LRCH1	-0.485673	-0.129474	0.246756	0.78489
LYRM1	0.651466	-0.0321731	-0.252828	-0.677041
MAP3K4	-0.436885	0.0473183	0.133743	0.45818
MAP3K8	0.616951	0.0693132	-0.327053	-0.725641
MAP7D1	-0.50365	-0.0223399	0.280655	0.477485
MAPK8	-0.385863	0.0694312	0.136883	0.29675
MARVELD3	1.07418	-0.187187	-0.0269541	-1.53736
MEDAG	1.25569	0.400846	-0.821211	-1.83935
METTL25	1.46262	-0.393757	-0.442526	-0.939005
MGC2752	-0.489903	0.0525721	0.32403	0.17314
MIR22HG	0.647298	-0.327659	-0.131328	-0.147845
MKRN2	-0.272126	0.0707897	0.127045	0.0932311
MSLN	1.91875	0.655285	-0.47023	-4.4618
MSRB2	0.53239	-0.0945856	-0.194112	-0.40224
MUC16	2.26064	0.338435	0.0660424	-5.35979
MYO5B	1.31609	0.411154	-0.425996	-2.75865
MZT1	-0.411055	0.0197952	0.327626	0.0982968
NBPF15	-0.237397	0.0997893	0.0297472	0.142804
NCAPD2	-0.440402	0.0383068	0.284225	0.192545
NCAPD3	-0.394326	0.0631306	0.208303	0.188983
NDUFB1	0.411617	-0.234739	0.000480544	-0.191163
NFE2	1.69819	0.0111646	-0.506457	-2.30896
NKIRAS2	-0.128652	-0.0286612	0.105163	0.115244
NOX1	1.39439	-0.0953887	-0.409021	-1.64046
NPR1	1.47344	0.145078	-0.243067	-2.73725
NR3C2	1.06527	-0.278363	-0.318196	-0.71364
NRBP1	-0.320139	-0.0413012	0.129477	0.469285
NRG4	1.22637	0.163498	-0.34411	-2.10963
NT5C3A	0.657785	-0.155745	-0.0654814	-0.739473
NTNG1	2.30699	0.0101003	-1.16682	-2.1832
NUDT7	0.877147	-0.0075757	-0.443177	-0.801635
NUP93	-0.37766	-0.0148102	0.197594	0.378298
ODF2	-0.29201	-0.163725	0.328473	0.338954
ODF2-AS1	-0.378183	-0.0883558	0.319356	0.329248
OLFML1	1.23517	-0.0810599	0.0631054	-2.29763
P2RX6	1.04424	0.170937	-0.286386	-1.8909
PANX1	-0.437112	0.129511	0.0561098	0.399757
PAQR7	0.681381	-0.146758	-0.193418	-0.556784
PDP1	-0.481958	-0.0615521	0.114055	0.863731
PDZK1IP1	2.16275	0.99246	-0.68203	-5.38336
PEA15	-0.462291	0.0968352	0.206245	0.237432
PEF1	0.373065	-0.0727515	-0.0800924	-0.375082
PEX2	0.358762	-0.0460489	-0.144118	-0.290397
PHF10	-0.483542	0.196957	0.227053	-0.0199109
PHLPP2	0.86989	-0.088559	-0.207695	-1.04195
PIAS3	-0.262044	-0.0216084	0.160159	0.246338
PICALM	-0.345407	0.00942328	0.157926	0.331699
PIK3C2B	0.939415	-0.118955	-0.157555	-1.19636
PIP5K1B	1.27697	-0.134818	-0.180376	-1.76175
PKD1L2	2.06766	0.719422	-1.45863	-2.97241
PLA2G12A	1.03755	0.237906	-0.498461	-1.63362
PLLP	1.77863	0.318624	0.243513	-4.72787
PORCN	-0.289137	0.0259921	0.0599033	0.373118
PPP1R18	-0.0798915	0.000390827	0.0157182	0.122196
PPP2R5B	-0.45474	-0.0294446	0.271671	0.419073
PRDX5	0.506026	-0.00451255	-0.0925407	-0.782526
PRKAB2	-0.321186	0.0477413	0.0846505	0.33039
PRR15	1.65326	0.979271	-0.569917	-4.58707
PRR15L	2.61111	0.473749	-0.713667	-4.85208
PSME4	-0.413947	-0.0186279	0.193814	0.46552
PTGR2	0.555613	-0.149301	-0.106022	-0.479366
PTK2B	0.778696	0.0910724	-0.307408	-1.13212
PTPN3	1.04127	0.125653	-0.422421	-1.50151
PUS7	-0.520909	0.210169	0.23677	-0.000910228
RAET1E	1.89492	0.678789	-0.816935	-3.79525
RAET1E-AS1	1.92273	0.443892	-0.792571	-3.29273
RAET1G	2.09942	0.341812	-0.838157	-3.28144
RALA	-0.501273	-0.0429988	0.255143	0.576136
RAP2A	-0.521213	0.0444304	0.161289	0.574128
RARRES1	1.53416	0.618531	-0.783389	-3.01044
RARRES3	1.18071	-0.29502	-0.465986	-0.603137
RASSF7	0.953499	0.191883	-0.0453796	-2.24317
RASSF8-AS1	0.818848	0.0729845	-0.46653	-0.850482
REC8	1.21103	0.165549	0.0104149	-2.7817
RERG	1.31529	0.41141	-0.364881	-2.87781
RILP	0.763282	-0.199873	-0.314209	-0.340888
RN7SL550P	0.866566	-0.222516	-0.304481	-0.500962
RNF10	0.33365	0.0966654	-0.231521	-0.437261
RNF2	-0.386249	0.065142	0.119287	0.343086
RNU6-1061P	1.22364	-0.0489904	-0.45674	-1.33674
ROGDI	0.60665	-0.157456	0.0792229	-0.920698
RP1-37N7.1	1.68052	0.502307	-0.671749	-3.21314
RP11-106M7.1	1.41987	-0.0836354	-0.439556	-1.65984
RP11-114H24.6	0.669629	-0.100207	-0.262202	-0.518712
RP11-124K4.1	1.18608	0.130097	-0.658976	-1.32757
RP11-150D20.5	1.17032	-0.414035	0.197074	-1.57949
RP11-162P23.2	0.765577	-0.0793984	-0.20961	-0.860569
RP11-262H14.11	1.10951	-0.211434	-0.3507	-0.907214
RP11-263K4.5	3.5499	-0.639487	-1.27264	-2.70202
RP11-264M12.2	0.881768	-0.0154365	-0.444846	-0.787055
RP11-276H19.1	1.15682	0.362538	-0.801106	-1.58965
RP11-301J7.8	0.847609	0.368168	-0.0852269	-2.41398
RP11-326L17.1	1.44251	-0.00476064	-0.208483	-2.36022
RP11-359M6.2	1.44803	0.425606	-0.253203	-3.38968
RP11-407G23.4	0.590145	-0.0742161	-0.0698971	-0.809997
RP11-420N3.2	1.56619	0.8411	-0.75281	-3.70461
RP11-432I5.1	1.28582	-0.0945615	-0.274168	-1.69809
RP11-432I5.4	1.39743	-0.314255	-0.365434	-1.16914
RP11-432I5.8	1.01476	-0.0372772	-0.341901	-1.18959
RP11-449L13.2	1.30462	0.0365617	-0.361936	-1.89913
RP11-44M6.3	0.935673	0.0179908	-0.219515	-1.41958
RP11-468E2.6	0.375074	-0.163381	-0.0736653	-0.158536
RP11-484M3.5	2.74263	0.910961	-0.811974	-6.03689
RP11-496I9.1	1.01712	0.19068	-0.0433771	-2.3667
RP11-499E18.1	0.772893	0.096045	-0.433255	-0.886516
RP11-4F5.2	0.916035	0.187356	-0.472766	-1.31976
RP11-509E10.1	1.42859	0.29049	-0.758092	-2.01299
RP11-510M2.5	2.08098	0.126753	-0.683481	-2.9967
RP11-531H8.2	1.60103	-0.429024	-0.378014	-1.24197
RP11-554I8.2	1.69017	0.291048	-0.43817	-3.14733
RP11-597M12.1	1.89564	0.0473305	-0.612953	-2.57357
RP11-5C23.1	0.449452	-0.0114787	-0.189647	-0.464764
RP11-628O18.1	1.60283	-0.576049	-0.192329	-1.23211
RP11-689K5.3	1.17378	-0.166751	-0.338784	-1.16947
RP11-74M11.2	2.3825	0.650518	-2.00765	-2.32399
RP11-77H9.2	0.546752	0.0636066	-0.275695	-0.676467
RP11-886H22.1	0.589988	0.138284	-0.281522	-0.940435
RP11-88H9.2	1.62939	-0.221941	-0.154286	-2.26863
RP11-91P24.6	0.74492	0.0314629	-0.195512	-1.13349
RP11-91P24.7	0.738168	0.0238712	-0.180076	-1.13127
RP11-92C4.3	1.20029	-0.0988512	-0.223821	-1.62102
RP13-476E20.1	1.05266	0.361346	0.0201396	-2.99887
RP13-895J2.7	1.12047	0.325064	-0.363757	-2.28226
RP4-583P15.14	0.726248	-0.208251	-0.030768	-0.804682
RP4-681L3.2	1.48827	-0.069687	-0.602024	-1.50849
RP4-724E13.2	1.52138	0.458567	-0.141702	-3.83492
RPL32P29	0.723512	-0.259453	-0.00234081	-0.723581
RPS23P4	1.05749	-0.157517	-0.539089	-0.575469
RSPO1	1.83606	1.02845	-0.189135	-5.81404
RTP4	1.26718	-0.255867	-0.520939	-0.762622
SCARNA17	0.198097	0.0411901	-0.0504413	-0.388881
SCNN1A	1.79315	0.636243	-0.454504	-4.20149
SELENBP1	1.4523	0.288881	-0.448581	-2.66257
SEMA3B	0.588313	0.239519	-0.202637	-1.35247
2018-09-08	-0.432496	-0.064368	0.254843	0.499033
SH3RF2	1.68546	0.56159	-0.687741	-3.34371
SKA1	-0.467	0.137895	0.130316	0.290078
SLC19A3	1.27282	0.577368	-1.08653	-1.80513
SLC26A9	2.05852	-0.015912	-0.650886	-2.65056
SLC31A1	-0.472972	-0.00171126	0.128666	0.663823
SLC48A1	0.726519	-0.0138982	-0.255536	-0.863459
SLC4A5	-0.48873	0.134647	0.230328	0.143886
SLC7A2	1.62218	-0.224208	-0.660589	-1.25437
SLC7A4	1.73528	0.411534	0.00281782	-4.41038
SLX4	-0.412184	0.040187	0.131784	0.432727
SMC6	-0.460663	-0.019404	0.232805	0.481023
SMIM14	0.576243	0.0126193	-0.345653	-0.464814
SMURF2	-0.351021	0.0831546	0.156018	0.156679
SNX9	-0.397438	0.0942663	0.0575978	0.410951
SORBS2	1.49417	0.100662	-0.901719	-1.36923
SOX6	1.62229	0.343038	-0.46921	-3.08913
SPOCK2	1.59959	-0.386143	0.549552	-3.17145
SPRYD4	0.38174	-0.0921369	-0.160912	-0.183213
SRPK1	-0.484117	0.0712959	0.225756	0.306871
SS18L1	-0.32044	0.000520252	0.204853	0.214263
ST3GAL2	-0.447866	-0.0672504	0.185557	0.672184
STIP1	-0.371936	0.0538423	0.157479	0.269519
STX1A	-0.345045	-0.026419	0.223303	0.294747
SULT1A2	1.33917	0.101488	0.0536784	-2.94909
SYT17	1.01961	0.0122611	0.122185	-2.23792
TAT	1.22653	-0.0907679	-0.27182	-1.59812
TBCE	-0.409365	0.278652	0.0535064	-0.032146
TBPL1	-0.431405	0.127367	0.0847195	0.338068
TCERG1L-AS1	1.13459	-0.144945	0.112079	-2.03559
TGFB1	-0.465948	-0.0416404	0.168247	0.675205
TGM1	2.24561	0.399652	-0.40349	-4.56594
THOP1	-0.490668	0.144169	0.0606952	0.456346
THTPA	0.492605	-0.198803	-0.0107833	-0.417634
TJP3	1.26458	0.150476	-0.159565	-2.51234
TLCD2	1.17762	-0.204912	-0.309333	-1.1366
TM4SF1	1.27512	0.542982	-0.554025	-2.76714
TMBIM4	0.338169	0.0177861	-0.182547	-0.339343
TMEM37	0.892038	0.131157	-0.343693	-1.38251
TMEM63C	0.502236	-0.254751	0.0121324	-0.337355
TOB1	0.757103	0.117066	-0.282682	-1.20589
TP53I3	0.763998	-0.512796	0.0464504	-0.246046
TPM4	-0.503827	-0.0404429	0.397564	0.294734
TRIM3	-0.421447	-0.0244936	0.181211	0.519824
TRIM65	-0.328955	-0.027201	0.194341	0.322617
TRIP10	-0.418732	-0.0279297	0.246197	0.395772
TSPAN3	0.833971	0.20796	-0.280021	-1.59309
TSPAN4	0.51429	0.0195304	-0.340959	-0.372326
TST	0.864447	-0.0719628	-0.274396	-0.943108
UBE2Q2	-0.431381	0.0450706	0.222277	0.279439
UPK1B	2.83276	0.897769	-0.784595	-6.23055
UPK3B	2.25532	0.732761	0.155839	-6.5399
USP35	-0.510417	0.0504385	0.26597	0.332234
USP45	-0.471325	0.138366	0.148305	0.261872
VIPR2	2.35473	-0.658692	0.0896368	-3.02355
VPS18	0.426439	-0.0854904	-0.145633	-0.316519
VTN	0.864769	0.351054	-0.2768	-2.02677
WWC1	0.894542	0.41489	-0.146406	-2.50446
XPOT	-0.516698	0.140336	0.194051	0.254454
XXYLT1	-0.405741	-0.0719734	0.28377	0.41017
ZBED5-AS1	0.575894	-0.0568699	-0.258862	-0.455937
ZC2HC1C	0.945485	0.0585568	-0.226883	-1.52835
ZNF277	0.368603	0.00888243	-0.179944	-0.380256
ZNF280C	-0.411435	-0.106752	0.299269	0.480136
ZSCAN22	-0.381275	0.00354787	0.169324	0.393591
AARD	0.33792	0.410005	0.545737	-2.77799
AC004980.11	0.779003	0.450143	-0.147605	-2.36993
AC004980.9	1.31854	0.620783	-0.433984	-3.28673
AC005544.1	1.06091	-0.0580239	1.13113	-4.11869
AC007255.8	0.833093	0.675956	-0.364899	-2.62809
AC007405.4	0.801179	0.45533	-0.305291	-2.1163
AC011625.1	1.3153	0.702088	-0.727472	-2.91306
AC012512.1	-0.0172178	0.46741	0.599634	-2.34656
AC013268.3	-0.0966069	0.549026	0.658439	-2.51883
AC019181.2	0.302708	0.201193	0.625823	-2.33044
AC019181.3	0.642689	0.424996	0.326338	-2.97334
AC019349.5	-0.369579	0.0385248	1.39789	-2.13215
AC022596.6	0.282047	0.386214	0.528808	-2.5758
AC067959.1	1.58812	1.00355	-1.19457	-3.29687
AC104667.3	0.184765	0.913896	-0.242606	-2.2298
AC107016.1	0.687858	0.331579	0.32464	-2.8169
AC107016.2	0.681453	0.355217	0.322689	-2.8615
AC112229.1	0.0970859	0.499927	0.524483	-2.503
AC114730.5	1.37974	0.558094	-0.224677	-3.65471
AC131951.1	1.16376	0.716914	-0.618855	-2.87228
AC226119.4	1.35173	0.858749	-0.737092	-3.36726
ADAMTS8	1.23505	-0.995596	1.30269	-2.38062
ADCYAP1	1.21262	0.7573	0.111403	-4.50479
ADH1C	1.99569	0.565279	-0.63764	-4.04989
AKR1B10	-0.716274	0.122479	1.84357	-2.55487
AL645922.1	0.971753	0.264575	0.127625	-2.80512
ALOX12P2	1.30642	0.246484	0.214163	-3.57402
AMHR2	-0.447141	0.637457	1.07057	-2.87973
AP000959.2	0.684955	0.0777666	0.420159	-2.34627
AP001615.9	0.507229	0.630357	-0.0470198	-2.50679
AP002884.3	1.18618	0.740747	-0.350367	-3.50418
AP1M2	0.933297	0.841318	-0.831323	-2.33036
ARL14	0.487934	0.855253	-0.46251	-2.23174
ASIC2	-0.0706423	0.364551	0.680321	-2.13752
ASPHD1	0.526221	0.655532	-0.228865	-2.25095
BARX2	1.96784	0.518735	-0.594157	-3.96192
BCO2	1.21409	0.667393	-0.331352	-3.40675
BDKRB1	1.18615	-0.110777	0.301459	-2.59487
BNC1	1.2583	0.99158	-0.504825	-3.98488
BRINP2	1.64048	0.917109	-1.4601	-2.65401
BSND	0.534595	0.485197	0.17029	-2.61315
C19orf33	0.949889	0.35628	0.576762	-3.881
C1orf172	0.681981	0.812271	-0.130163	-3.14827
C2ORF15	0.562375	0.42646	-0.0279989	-2.12619
C2orf71	0.786653	0.0467098	0.394451	-2.41204
C4BPA	1.03061	0.892007	-0.195956	-3.89643
C8orf47	0.750865	0.475069	0.0732969	-2.81368
CA9	1.18102	0.718237	0.297874	-4.70968
CACNG4	1.10794	-0.028486	1.13803	-4.29891
CAMSAP3	0.777239	0.585169	0.464299	-3.9157
CAPN6	0.842678	0.44688	0.215413	-3.19742
CCT7P1	1.03157	0.525566	-0.416455	-2.52288
CD300LD	1.35539	0.213927	-0.281052	-2.612
CDC42BPG	0.428491	0.570827	-0.0791945	-2.13865
CDH1	1.16981	0.554398	0.15668	-3.98942
CDH3	0.716339	0.461976	0.420457	-3.39535
CDON	0.672365	0.613759	-0.0936066	-2.69107
CES5AP1	0.266543	0.526161	0.980684	-3.79338
CKMT1A	1.06145	0.781741	-0.0759888	-3.90801
CKMT1B	0.502843	0.538531	0.840479	-4.0055
CLIC5	1.5886	0.532451	-0.825338	-2.81169
CLPSL1	-0.121845	0.54772	0.846624	-2.83645
CNKSR2	0.635463	0.808289	-0.156392	-2.9968
COBLL1	0.804496	0.435051	0.208618	-3.08001
CPA4	-0.308791	1.69619	-0.18664	-3.39949
CRB1	1.10283	0.0929637	0.0327566	-2.43028
CRB2	0.646202	0.57748	0.22153	-3.16634
CRB3	1.32944	1.13093	-1.03003	-3.44876
CRYGN	0.379988	0.336203	0.259933	-2.10794
CST6	1.6005	0.529756	-0.688368	-3.09675
CTB-102L5.4	0.690226	0.258428	0.279192	-2.54409
CTB-147C22.8	0.682698	0.510919	0.566746	-3.74367
CTC-518B2.9	1.06076	0.537139	-0.119373	-3.19249
CTC-573N18.1	1.25769	0.271975	-0.218897	-2.69493
CTD-2330J20.2	1.22972	0.951739	-0.146821	-4.53054
CTD-2330K9.2	0.835676	0.960207	-0.540202	-3.01965
CTSE	0.44559	0.717352	0.0324941	-2.7678
CTXN1	0.946133	0.138242	0.137782	-2.45081
CXADR	0.728199	0.712315	0.387111	-3.99645
CYP26A1	0.469387	-0.0853677	1.08815	-2.82316
CYP4B1	2.1063	-0.331979	0.0556889	-3.31789
CYP4F11	1.3701	0.6848	-0.492954	-3.43495
CYP4F12	1.26264	-0.211801	0.169131	-2.22268
CYP4F3	1.5691	0.00424397	-0.14527	-2.75167
CYP8B1	1.58475	0.0180126	-0.508974	-2.10285
DDX25	0.205442	0.976781	-0.315407	-2.28838
DKFZP761K2322	1.64345	1.13897	0.00495846	-6.10804
DMKN	1.10393	0.0508973	0.566449	-3.37256
DNAJC22	0.429607	0.232998	0.429548	-2.27142
DOK7	1.45873	-0.53109	0.947273	-3.30833
DPP10	0.478606	0.484077	0.692468	-3.528
DPP10-AS1	0.712615	0.618593	0.332856	-3.61882
DSP	0.671197	0.447431	0.110489	-2.66202
EDN2	-0.0145689	-0.105392	1.44689	-2.54301
EEF1A2	0.659625	0.205151	0.646392	-3.06936
ELF3	0.871463	0.531242	0.244144	-3.5263
EMX1	-0.383267	0.87168	0.894162	-3.2587
ENTPD2	0.135274	-0.107209	1.45424	-2.84176
EPB41L4B	0.93826	0.567541	-0.0461147	-3.17831
EPHA10	0.201401	0.725953	0.763207	-3.75431
ESRP2	0.960803	0.483647	0.0612814	-3.21702
EVPL	1.03992	0.473171	0.403946	-4.01575
FA2H	-0.295282	0.357085	1.63204	-3.55454
FAM110C	0.950113	0.932623	-0.145013	-3.94569
FAM153A	1.8217	1.25072	-1.76348	-3.26544
FAM153B	1.99956	1.36142	-1.62163	-4.17176
FAM167A	0.724107	0.50262	-0.131636	-2.43037
FAM83A	1.28197	0.621305	0.386747	-4.82969
FAM83A-AS1	1.06912	0.221152	0.194309	-3.01223
FAM83E	1.34662	-0.737657	0.925581	-2.51832
FAM84B	0.047235	0.583738	0.435223	-2.44704
FGF18	1.01263	-0.0429338	0.654292	-3.12774
FGF9	0.789602	0.765367	0.82391	-5.10928
FGFBP1	-0.468504	1.00243	0.787011	-3.22005
FLRT3	1.30913	0.817977	-0.508684	-3.62892
FRAS1	0.751486	0.284855	0.0759623	-2.33099
GABRB1	0.104467	1.35903	-0.327995	-3.05183
GAL3ST1	0.623435	0.454816	0.259647	-2.88189
GAL3ST2	1.36179	0.597032	-0.268762	-3.6336
GAPDHP23	0.591893	1.19202	-0.454664	-3.3136
GAPDHP27	-0.00619467	0.961221	-0.113006	-2.23779
GAPDHP32	0.291606	0.848293	-0.0307562	-2.68329
GAPDHP58	0.398532	0.856663	-0.211457	-2.55608
GATA6	0.620762	0.530317	-0.181036	-2.20525
GATA6-AS1	0.625542	0.709594	-0.400682	-2.24402
GDF5	0.169816	1.11915	-0.274972	-2.66519
GDF5OS	0.159084	1.10304	-0.248677	-2.65471
GOLGA2P6	1.09225	0.339914	-0.205776	-2.57635
GOLT1A	1.20016	0.761602	0.0913666	-4.45247
GPR115	0.650642	1.48882	-0.989719	-3.13911
GPR133	0.990037	0.734445	-0.453151	-2.90781
GPR37	1.10853	0.297231	-0.0818035	-2.7415
GPRC5A	0.398587	0.187565	0.597195	-2.42408
GRAMD2	0.733277	0.109187	0.330138	-2.34343
GRB7	1.21543	0.731052	0.0291774	-4.28121
GRIN2A	0.611464	0.445944	0.320979	-2.95646
HCN1	0.196963	0.825239	0.476538	-3.43796
HNRNPA1P33	1.19124	0.728506	-0.0363004	-4.0994
HOGA1	0.81634	0.378392	-0.121991	-2.30775
HOOK1	0.631492	0.937582	-0.208114	-3.22001
HPR	2.02809	0.624889	-1.16021	-3.2392
HSD17B6	1.48594	0.52878	-1.04571	-2.1714
HSD3B1	0.929369	1.17225	-0.17455	-4.46385
HSD3B2	0.191393	0.934424	-0.305803	-2.17123
HSD3BP1	0.393338	1.00245	-0.320234	-2.70729
HSD3BP4	1.15476	0.523968	0.288434	-4.14095
ID4	0.877972	0.301906	0.0234903	-2.5157
IGSF9	1.27582	0.875695	0.113248	-4.93474
IL20	1.4748	0.419209	-0.729809	-2.48866
INADL	0.770729	0.334951	0.0715789	-2.48831
ISM2	2.41973	-0.385504	0.00630248	-3.68771
ITGB4	0.87152	0.315437	0.307542	-3.09601
ITLN2	1.76964	1.34461	-0.400167	-6.08441
KB-1269D1.8	0.352983	0.43085	0.668327	-3.10144
KCNA4	1.77436	1.14783	-1.37234	-3.67787
KCNB1	0.5367	0.89106	-0.420635	-2.50011
KCNJ4	0.265034	-0.0817807	0.95544	-2.1776
KCNJ9	0.837663	0.490992	-0.116062	-2.65007
KCTD8	1.43054	1.02041	-0.56057	-4.2817
KIAA1244	0.0825911	0.932274	-0.221851	-2.12078
KISS1R	-0.0466602	-0.389599	1.65115	-2.15151
KLK1	0.369622	0.394934	0.32814	-2.37295
KLK12	1.34918	0.706157	-0.0877938	-4.24537
KLK13	0.0803195	0.303344	0.84795	-2.60054
KLK5	1.2703	0.748885	0.291172	-4.94751
KLK6	-0.0982105	0.142208	1.18142	-2.49692
KLK7	1.90827	0.832975	-0.537631	-4.76611
KLK8	1.65091	0.623057	-0.416903	-3.96712
KLK9	1.45878	0.553116	-0.416175	-3.41817
KNDC1	0.974314	0.568407	-0.107983	-3.12854
KRT13	-0.422583	0.235266	1.48648	-2.70986
KRT15	0.724244	0.688752	0.383288	-3.92072
KRT18	0.664078	0.355564	0.313528	-2.81089
KRT18P28	0.539774	0.26425	0.255844	-2.22304
KRT19	1.16142	0.839843	0.337201	-5.06184
KRT5	1.50613	0.846096	0.460792	-5.98548
KRT6A	1.42661	0.983372	0.0983294	-5.47313
KRT6C	1.00322	0.348036	-0.167944	-2.49984
KRT8	0.587796	0.405423	0.406523	-2.97465
KRT8P3	0.43361	0.0853596	0.871805	-2.76822
KRTDAP	0.947832	-0.120404	0.544744	-2.58838
LAMA3	0.845342	0.634234	-0.552932	-2.17507
LAMC2	-0.589012	0.89186	0.542418	-2.22287
LCN2	2.04849	-0.312565	0.0409528	-3.22736
LINC00113	1.43085	0.531444	-0.633374	-2.88194
LINC00424	1.05185	0.747337	-0.527937	-2.91327
LINC00473	1.87412	-0.472382	-0.00768111	-2.38459
LINC00479	0.271903	1.02035	-0.0229665	-3.10302
LINC00842	1.11014	0.736932	0.0654597	-4.16453
LINC00885	1.15272	0.504139	0.0775636	-3.67182
LINC00887	0.070333	0.882995	-0.0484697	-2.31099
LINC00940	1.45329	0.326783	0.001206	-3.64543
LINC01018	0.38742	0.688696	0.197091	-2.90525
LINC01105	1.49745	1.07606	0.0285941	-5.71111
LINC01133	0.926832	0.487261	-0.227443	-2.59366
LINC01166	-0.234989	0.609695	0.59621	-2.28572
LINC01168	0.150431	0.284624	0.830636	-2.65361
LL0XNC01-250H12.3	0.939725	-0.0714753	0.373331	-2.36186
LONRF2	0.141504	0.465065	0.730616	-2.90392
LRP2	1.9335	1.18496	-0.250443	-6.284
LRRC1	0.884809	0.514987	0.0220341	-3.07395
LRRN4	1.68015	0.924215	-0.0514912	-5.5157
LSR	0.484415	0.456247	0.22198	-2.54347
MAL2	1.44479	1.13575	-0.254173	-5.20761
MAPK6PS2	1.35023	0.0718195	0.1163	-3.01714
MAPK8IP2	0.505332	0.263672	0.288215	-2.21872
MEIS2	0.751639	0.308819	0.0801919	-2.40122
MIR3615	0.705858	0.385868	-0.0492308	-2.25683
MIR614	0.303055	0.230938	0.588871	-2.33501
MIR662	1.26802	0.552472	-0.350231	-3.17816
MISP	1.32507	0.322036	0.801292	-4.95756
MMP24	0.800803	0.714627	-0.334344	-2.72527
MRPS36P4	1.10387	0.200656	-0.278361	-2.09808
MSLNL	1.6738	0.781784	-0.207703	-4.83035
MST1R	1.07363	0.855978	-0.565735	-3.16039
MT3	0.209113	0.613649	0.0567407	-2.0927
MTUS2	0.817168	0.0457078	0.637573	-2.94588
MYO3A	0.425688	0.226662	0.686675	-2.75264
MYRF	0.658922	0.496962	0.379181	-3.2935
NEBL	1.0356	0.887912	-0.576308	-3.14839
NEBL-AS1	0.935686	0.74273	-0.526934	-2.67937
NEU4	1.36465	0.000236706	0.0636615	-2.75748
NMU	0.814832	0.740548	0.266364	-3.99894
NNAT	1.74743	-0.679382	0.431934	-2.47151
NPHS1	0.609982	0.201991	0.307204	-2.29924
NPNT	0.69899	-0.0718082	0.769621	-2.67516
NSG1	1.43768	0.135976	0.178884	-3.4737
NYAP1	0.505432	0.491508	-0.0697989	-2.10154
ODAM	0.475127	-0.074265	0.765919	-2.22983
OGDHL	1.00194	1.19113	-0.893099	-3.24092
PARD6B	1.2136	0.885143	-0.638966	-3.36148
PCDP1	-0.0457131	1.01289	-0.0271657	-2.46305
PCLO	0.757379	0.37432	-0.0813504	-2.2634
PDCL2	0.423807	0.456047	0.268802	-2.51804
PDIA2	0.920256	1.20573	-0.0696296	-4.73845
PDZD2	1.03823	0.30225	-0.262391	-2.26411
PDZD3	2.09174	0.717137	-0.943626	-4.02459
PEX5L	1.82262	1.05297	-1.17901	-3.90677
PEX5L-AS1	1.69093	1.00897	-1.26921	-3.36248
PEX5L-AS2	1.59442	0.768008	-1.21991	-2.65358
PGLYRP4	-0.160789	0.569932	0.606505	-2.34679
PKHD1L1	2.60156	1.41617	-1.6185	-5.47969
PKP2	0.134777	0.594938	0.288301	-2.35607
PLA2G2A	1.96206	1.16452	-1.37442	-4.0787
PLEKHB1	0.434209	0.707979	-0.151529	-2.36027
PLXNA4	0.928906	0.199074	-0.082955	-2.14042
POF1B	0.502887	0.337125	0.649445	-3.11244
PPL	0.984953	0.504153	0.130067	-3.45143
PRG4	2.17746	1.40334	-1.70797	-4.45305
PROCR	1.23908	0.87931	-1.1677	-2.35703
PRR9	-0.400591	1.90644	0.928469	-5.95348
PRSS16	0.92792	0.673573	-0.211876	-3.10542
PSAPL1	1.3719	-0.0874262	0.590631	-3.58116
PTPRF	0.426489	0.437225	0.0756895	-2.09548
PTPRQ	0.469754	1.40726	-0.326503	-3.88329
PYGM	0.552048	0.329258	0.258071	-2.41825
RAB17	0.664494	1.04218	-0.310331	-3.35184
RAB40A	0.928993	-0.087219	0.359478	-2.27347
RAP1GAP	0.426045	0.174461	0.423011	-2.10119
RBFOX1	1.32272	1.05645	-0.754832	-3.78484
RBP2	-0.505569	-0.600998	2.37334	-2.14146
RDH10	0.660593	0.100849	0.456873	-2.43076
RDH16	1.17602	0.302049	-0.464529	-2.13228
REEP1	0.140844	1.06649	-0.0548916	-2.90621
REG3G	0.936096	0.153897	0.10884	-2.41486
RERG-AS1	1.20779	0.293115	-0.503571	-2.09388
RERG-IT1	1.10124	0.428937	-0.323933	-2.59051
RHPN2	0.800982	0.0530742	0.281757	-2.23468
RIMKLA	0.800977	0.182193	0.0998578	-2.20939
RIPK4	0.441856	0.718592	-0.0411021	-2.61922
RP1-167F1.2	1.02202	0.177092	-0.0829688	-2.26344
RP1-290I10.5	0.668685	0.667853	-0.409279	-2.203
RP1-30G7.2	1.04431	0.087679	-0.0404139	-2.16011
RP1-37N7.5	1.36883	0.217724	-0.507897	-2.2021
RP1-78O14.1	1.27914	0.807995	-0.33294	-3.89063
RP11-103H7.5	-0.146086	0.711018	0.383609	-2.30011
RP11-10A14.5	0.350428	1.11778	-0.634774	-2.30323
RP11-1101H11.1	1.62874	1.03788	-1.50314	-2.85738
RP11-1191J2.2	0.417454	0.177919	0.584014	-2.40977
RP11-141J13.5	0.51581	0.147362	0.438995	-2.23602
RP11-144G6.4	1.11122	0.471985	-0.564574	-2.24776
RP11-168G16.2	0.293077	0.539863	0.338387	-2.61813
RP11-19E11.1	1.10832	0.47718	-0.170388	-3.02981
RP11-215H22.1	1.79654	0.715138	-1.39721	-2.55915
RP11-278L15.2	0.939197	0.537611	-0.365489	-2.47581
RP11-293B20.2	0.236766	0.262522	1.62712	-4.3278
RP11-297J22.1	1.19982	-0.347526	0.523666	-2.44892
RP11-297M9.2	0.566937	0.347639	0.451502	-2.87419
RP11-312J18.6	0.751114	0.585691	-0.211656	-2.53889
RP11-353N14.4	0.893682	0.578906	-0.0658625	-3.08277
RP11-353N14.5	0.545855	0.450879	0.129835	-2.46716
RP11-354M1.2	1.01148	0.595704	0.111971	-3.70247
RP11-356J5.5	0.908192	0.477618	-0.168923	-2.64786
RP11-357D18.1	1.3043	0.291192	-0.573073	-2.13854
RP11-359M6.1	1.66451	1.06747	-0.165094	-5.63076
RP11-379F4.4	1.30847	0.577178	-0.689621	-2.65304
RP11-379F4.6	0.930733	0.663272	-0.70937	-2.10714
RP11-416I2.1	0.754272	0.291757	0.035214	-2.27407
RP11-434I12.2	0.589156	0.103727	0.428431	-2.24452
RP11-438D14.2	-0.255271	0.865452	0.221396	-2.16802
RP11-492D6.3	0.702759	0.512198	0.663077	-3.97487
RP11-4K16.2	1.40135	1.10686	-0.299447	-4.96063
RP11-510N19.5	0.966007	0.541711	0.186899	-3.62311
RP11-530N7.2	0.730943	0.495439	0.120372	-2.92011
RP11-530N7.3	1.11522	0.371219	0.290602	-3.67616
RP11-536C5.2	1.19716	0.483493	-0.271082	-3.0196
RP11-539E17.5	0.790675	0.475682	0.186997	-3.11537
RP11-544M22.1	1.64571	1.23247	-0.384474	-5.58785
RP11-567G11.1	0.409699	1.16791	-0.606713	-2.60158
RP11-615I2.2	0.487091	0.512774	0.387533	-3.01918
RP11-627G18.1	0.561399	0.556965	-0.163244	-2.19424
RP11-627G18.2	0.476741	0.531988	-0.101806	-2.08742
RP11-672L10.2	0.917733	0.669118	0.105172	-3.69709
RP11-672L10.3	0.998527	0.570522	0.175017	-3.73657
RP11-680F20.11	0.461778	0.970678	-0.5086	-2.38756
RP11-680F20.12	0.80965	0.468179	-0.0559787	-2.6554
RP11-680F20.5	0.563505	0.742588	-0.410615	-2.18971
RP11-680F20.9	0.972108	0.942487	-0.650473	-3.0206
RP11-688G15.3	0.592563	-0.103368	0.630676	-2.11582
RP11-710F7.2	0.563914	0.0417691	0.717427	-2.60419
RP11-731J8.2	0.102602	1.36387	-0.239549	-3.23442
RP11-74H8.1	1.10155	-0.0756847	1.07209	-4.03569
RP11-76C10.5	0.927192	0.794449	-0.49868	-2.85147
RP11-79N23.1	0.901116	0.351908	0.0652287	-2.7709
RP11-826N14.2	1.28576	0.984095	-1.30548	-2.44587
RP11-826N14.4	0.541676	0.684911	-0.139758	-2.53134
RP11-844P9.1	1.98391	1.31024	-1.64156	-3.97081
RP11-844P9.2	0.092349	0.597734	0.296653	-2.29784
RP11-885L14.1	0.284777	0.661566	0.0420963	-2.33307
RP11-89K10.1	0.213139	0.442351	0.353711	-2.24332
RP11-89M22.3	-0.535855	1.1852	0.195675	-2.39859
RP11-90K6.1	0.575912	1.19556	-0.827057	-2.56042
RP11-956J14.1	-1.44848	1.26524	1.20424	-2.82545
RP11-96C23.15	0.874034	0.438674	-0.329963	-2.16552
RP3-436N22.3	0.241453	0.717747	-0.0246681	-2.26284
RP3-523E19.2	0.856128	0.50292	0.0345982	-3.01229
RP4-625H18.2	0.861256	0.403687	-0.193574	-2.31881
RP4-736H5.3	1.28789	1.18886	-1.05714	-3.46432
RP5-871G17.5	0.815681	0.921168	-0.400123	-3.15586
RPL39P40	0.917736	0.577105	-0.327736	-2.61013
RPRM	1.68073	0.332035	-0.00176999	-4.09174
RPS12P21	1.19987	0.588534	-0.350977	-3.13799
S100A14	0.320309	0.397595	0.263142	-2.15701
SAMD12	0.531753	0.785454	-0.430799	-2.19905
SBSPON	-1.23775	1.10335	1.20464	-2.81635
SCEL	1.92497	-0.224908	-0.23328	-2.67587
SCNN1G	0.100283	0.124748	1.33978	-3.1459
SERPINB7	1.17108	1.33434	-1.06312	-3.60141
SERTM1	1.68651	1.3104	-1.03009	-4.59876
SFN	0.290059	0.373793	0.629384	-2.75687
SFRP5	-0.890925	-0.0918399	2.58559	-3.12447
SFTPD	0.537595	0.185598	0.814575	-3.1141
SGPP2	1.41021	0.614377	-0.536238	-3.24618
SLC26A4-AS1	1.88892	0.302501	-1.04724	-2.3637
SLC34A2	1.937	0.0761987	-0.0396474	-3.8537
SLC4A4	1.56111	0.484419	-0.663681	-2.95271
SLC4A9	0.415734	0.698151	-0.0402745	-2.51791
SLC6A3	1.3143	-0.153995	0.0291249	-2.19595
SLC9A3R1	0.708694	0.338212	-0.048835	-2.14053
SLC9C2	0.396396	0.73136	0.0132707	-2.67119
SLPI	1.51867	1.16755	-0.252957	-5.43424
SMPD3	0.467673	0.952829	-0.147116	-3.06309
SMPDL3B	0.619866	0.510925	0.140844	-2.78592
SMTNL2	0.763128	0.563857	0.332796	-3.57537
SNCG	1.29016	0.739143	-1.1169	-2.19492
SNORA70F	0.594456	0.443479	0.331337	-2.93767
SPRR2B	-0.37879	0.72256	0.726948	-2.55542
SPRR2F	-1.5995	1.41269	2.24948	-4.9665
STRCP1	0.682548	0.311634	0.00122351	-2.12009
SULT1E1	-2.00261	1.19447	2.46415	-4.04962
SVOPL	-0.177683	0.825611	0.431005	-2.62694
SYT10	-0.65529	1.64199	0.281162	-3.51076
SYT4	2.5697	1.34579	-1.94641	-4.59314
TCERG1L	1.82686	-0.168469	0.178888	-3.44141
TM4SF1-AS1	1.33887	0.522543	-0.338161	-3.26155
TM4SF4	1.24342	1.0336	-1.13191	-2.83247
TMEM125	0.695585	0.950914	-0.245834	-3.3038
TMEM151A	1.4903	1.15602	-0.0457687	-5.75688
TMPRSS3	0.828764	0.702074	0.359766	-4.11035
TNNT2	0.453694	-0.0470126	0.821693	-2.36813
TPD52L1	1.05832	0.72853	-0.545137	-2.84361
TRIM29	0.570148	0.305998	1.17249	-4.18953
TTC40	0.490845	0.0215802	0.563176	-2.10836
UNC5B-AS1	1.36478	-0.325984	0.152037	-2.09248
USP2	1.0972	0.65803	-0.653969	-2.52353
WFDC2	1.80008	0.617664	-0.674285	-3.73538
WNT10A	1.23976	0.354499	-0.290825	-2.73127
WNT2B	0.274088	0.150536	0.786362	-2.46033
WNT4	0.613143	0.384016	0.224046	-2.61005
WNT7B	1.29204	-0.449074	0.701536	-2.71504
WT1	1.1406	0.621884	-0.599234	-2.62179
WT1-AS	0.80674	0.539175	-0.408904	-2.1391
ZBTB7C	1.30677	0.390606	-0.383304	-2.77169
ZDHHC8P1	0.401625	0.655371	0.721555	-3.87714
ABLIM3	0.0191494	-0.385504	-0.0175965	0.988928
AC005339.2	-0.432783	-0.243774	0.304921	0.862549
AC007620.3	-0.459406	0.0105128	0.0513664	0.758066
AC009336.24	-0.863574	-0.409535	0.679102	1.3846
AC009784.3	-0.585987	0.161325	-0.224488	1.15624
AC010894.5	-0.500941	-0.069305	0.0635519	1.01948
AC012513.6	-1.40299	-0.558807	0.99051	2.19705
AC012613.2	-0.140424	-0.307788	0.0128491	1.03703
AC018890.6	-0.366029	-0.18256	0.119461	0.940697
AC020594.5	-0.305317	-0.0838935	0.0349238	0.735951
AC073130.1	-0.744068	-0.0240521	0.00961124	1.47796
AC073621.2	-0.479184	-0.226101	0.151854	1.20726
AC092614.2	-0.767462	-0.0719183	0.247706	1.17847
AC098820.2	-0.338169	-0.101674	0.0519982	0.811492
ACE	-0.342654	-0.480328	0.181247	1.53994
ACSM4	-0.218231	-0.133896	-0.351154	1.45495
ACVRL1	-0.414974	-0.375401	0.225368	1.32294
ADA	-0.323528	-0.047963	-0.0655336	0.876007
ADAM19	-0.819896	-0.369814	0.63738	1.28018
ADCY10P1	-0.217039	-0.135908	0.045087	0.679491
ADORA2B	-0.350365	-0.342736	0.121492	1.31838
AFAP1L1	-0.36245	-0.305631	0.201704	1.08871
AIM2	-0.112919	-0.326223	-0.313352	1.67214
AL118508.1	-0.439283	-0.0631136	0.0711197	0.869782
AL161784.1	-0.246298	-0.0680439	-0.122794	0.891174
AL392086.1	-0.313864	-0.0985684	-0.122732	1.09985
ANGPT2	-0.479466	-0.311027	0.279513	1.17542
ANK1	-0.31986	-0.841796	0.467849	1.8625
ANO4	-0.433235	-0.28994	0.232381	1.12462
ANTXR2	-0.301953	-0.121784	-0.00840533	0.912006
ANXA6	-0.375793	-0.248914	0.17713	1.01687
APLF	-0.336749	0.103783	-0.233764	0.841752
ARAP3	-0.742839	-0.218074	0.275747	1.45173
ARHGAP10	-0.51054	-0.215346	0.0778183	1.3855
ARHGAP24	-0.487957	0.0207269	-0.0429624	0.972153
ARHGAP31	-0.648372	-0.208483	0.325603	1.14695
ARHGEF15	-0.366549	-0.419776	0.350007	1.09883
ARHGEF6	-0.207771	-0.0748248	-0.0835191	0.757163
ARID5A	-0.149014	-0.239434	0.109914	0.68717
ARL4C	-0.468316	-0.160602	0.158216	1.00538
ARSB	-0.38291	-0.140415	0.19992	0.706836
ASGR1	-0.32493	-0.237382	0.173003	0.897234
ASPHD2	-0.433785	-0.216376	0.26354	0.875312
BATF3	-0.278397	-0.326911	0.18985	1.00462
BCL11B	-0.120402	-0.429201	0.0295812	1.27776
BCL6B	-0.875936	-0.415828	0.554603	1.66918
C10orf90	-0.977578	-0.244971	0.299788	1.92638
C11orf63	-0.513075	0.0506191	-0.0229125	0.904344
C11orf89	-0.247981	-0.194037	-0.0562697	1.08773
C1orf204	-0.564405	0.0628427	-0.00744999	0.941534
C22orf34	-0.197401	-0.145633	-0.0579162	0.868952
C9orf40	-0.261306	-0.23708	0.207625	0.705745
C9orf47	-0.839364	-0.393587	0.517875	1.6136
C9orf91	-0.282407	-0.143241	0.0787098	0.758367
CAMK4	-0.306411	-0.241796	0.046239	1.12187
CAMKK1	-0.352027	-0.0287876	-0.0518648	0.854812
CAPN11	-0.337732	-0.317152	0.137039	1.19769
CAPN14	-0.22634	-0.589508	0.342407	1.27981
CCIN	-0.875683	-0.333395	0.457551	1.64736
CCL13	-0.147981	-0.893733	0.0716737	2.44278
CCL18	-0.0853383	-1.01013	-0.0166995	2.79485
CCM2L	-0.255694	-0.521115	0.367549	1.11116
CCNE1	-0.737402	0.117069	0.0558804	1.01133
CD163L1	0.00992004	-0.190704	-0.358952	1.17633
CD209	0.102351	-0.603775	-0.406761	2.15417
CD93	-0.432044	-0.0614264	0.0491634	0.894611
CD97	-0.255832	-0.0731323	-0.146351	0.968919
CD99P1	-0.390697	-0.301212	0.3891	0.76373
CDH5	-0.44681	-0.460001	0.400204	1.25845
CDX1	-0.607865	-0.512173	0.596733	1.31717
CDYL2	-0.199471	-0.313585	0.10483	0.985142
CHST2	-0.418762	-0.295222	0.279188	1.01835
CHST7	-0.31803	-0.32129	0.192376	1.06164
CLEC4G	0.295308	-0.700259	-0.312326	1.84464
CLMP	-0.852723	0.00267252	0.0422155	1.55474
CNRIP1	-0.477875	-0.0494471	-0.0525805	1.15205
COL15A1	-0.709971	-0.745065	0.911795	1.49409
COL23A1	-0.228886	-0.603561	0.369215	1.26819
COL27A1	-0.0786964	-0.625552	0.31114	1.14916
COL5A3	-0.259153	-0.550213	0.277698	1.36915
COL6A2	-0.422277	-0.244673	0.185054	1.08005
COL6A3	-1.03756	-0.248653	0.512202	1.63429
CPED1	-0.277479	-0.178765	-0.136574	1.26309
CPPED1	-0.404071	-0.0448856	0.0717923	0.753679
CPQ	-0.101435	-0.127102	-0.0865245	0.692416
CSTF3-AS1	-0.301427	-0.176588	0.0849709	0.8685
CTA-445C9.15	-0.345631	-0.201032	0.130393	0.927384
CTB-109A12.1	-0.453515	-0.424485	0.473489	1.0361
CTC-325H20.4	-0.588869	-0.111813	0.217111	0.996727
CTC-499B15.4	-0.38782	-0.255548	0.22145	0.970071
CTC-548K16.5	-0.258039	-0.0711803	-0.157954	0.990949
CTD-2035E11.3	-0.385273	-0.0446329	0.0195571	0.819382
CTD-2105E13.14	-0.484332	-0.286673	0.357377	0.969236
CTD-2265M8.2	-0.106149	-0.489631	0.0803504	1.30594
CTD-2337J16.1	0.165187	-0.655934	-0.306518	1.9702
CTD-2369P2.2	-0.198207	-0.278519	0.104573	0.893036
CTD-2370N5.3	-0.332397	0.0224974	-0.12111	0.821095
CTD-2375G15.1	-0.932718	-0.402195	0.615783	1.62346
CTD-2383M3.1	-0.826678	-0.276233	0.38338	1.55155
CTD-2553C6.1	-0.306907	-0.490215	0.252162	1.35713
CTD-3032J10.2	-0.528135	0.113046	0.0132049	0.701918
CUBN	-0.42351	-0.399207	0.324404	1.20608
CXorf36	-0.182535	-0.558196	0.271603	1.25389
DCLK1	-0.155059	-0.109609	-0.349385	1.26719
DCLK2	-0.303122	-0.278702	0.096757	1.1112
DGCR6	-0.29517	-0.604834	0.58316	0.97905
DLC1	-0.600983	-0.29882	0.45717	1.02942
DOCK10	-0.351598	-0.0400187	-0.0699787	0.918445
DOCK6	-0.39832	-0.28389	0.405168	0.702324
DYSF	-0.1652	-0.50666	0.116415	1.39277
ECE1	-0.471526	-0.375495	0.371137	1.14591
ECSCR	-0.28273	-0.56293	0.314396	1.37524
EFCAB4B	-0.259053	-0.148503	-0.150514	1.17712
EHD4	-0.292145	-0.203585	0.140298	0.811341
ELMO1-AS1	-0.253796	-0.0930248	0.000968284	0.726767
ELTD1	-0.414249	-0.392873	0.349157	1.12331
EMP3	-0.414158	-0.134872	0.137427	0.875601
ENG	-0.111647	-0.357938	0.0895602	0.959809
ESAM	-0.396248	-0.407871	0.397742	1.03173
ETS1	-0.557916	-0.148507	0.0992864	1.26283
EVC	-0.226595	-0.121481	-0.0112636	0.771511
EVI2A	-0.337665	-0.0261618	-0.0612993	0.838893
FADS3	-0.516201	-0.206367	0.262544	1.01048
FAM171A1	-0.148572	-0.467655	0.173838	1.1476
FAM212A	-0.167352	-0.124423	-0.0719728	0.784072
FAM225A	-0.954641	-0.322103	0.596735	1.4972
FATE1	-0.679962	-0.177113	0.28364	1.20964
FBLN7	-0.398028	-0.441699	0.25272	1.40701
FGD5	-0.460731	-0.43838	0.485759	1.06165
FGFBP3	-0.426803	-0.181047	0.171241	0.952305
FLI1	-0.257048	-0.0883415	-0.0704938	0.86137
FLT1	-0.595426	-0.226974	0.403576	0.93923
FLT4	-0.626196	-0.508093	0.590424	1.35443
FMN1	-0.593858	-0.0859793	0.0556505	1.25707
FOLH1	-0.288688	-0.440008	0.316939	1.06565
FOSL1	-0.560603	-0.383968	0.096081	1.87978
FOXN3	-0.392972	-0.137536	0.219972	0.679449
FOXRED2	-0.333241	-0.0187162	-0.02384	0.737636
FRMD3	0.112636	-0.381821	-0.0440556	0.851136
FRMD4A	-0.507333	0.0412678	0.0138261	0.845152
FRMD6	-0.555325	-0.300396	0.339825	1.17592
FUT4	-0.409828	0.0611518	-0.0994336	0.82845
FXYD2	-0.133985	-0.651334	0.304345	1.33544
FXYD6-FXYD2	-0.288751	-0.746137	0.687434	1.1252
GAPDHP62	-0.473732	0.00168513	0.0974541	0.717865
GFRA2	-0.272765	-0.923881	0.528428	1.86376
GIPC3	-0.613819	-0.487505	0.40953	1.63294
GLDC	-0.597307	-0.512102	0.361883	1.75794
GLIPR2	-0.307678	-0.566307	0.427753	1.20937
GLRX	-0.348193	-0.227802	-0.0364571	1.3289
GNB4	-0.59548	0.0788817	0.0431799	0.86077
GPR150	-0.552054	-0.292492	0.220455	1.38376
GPR4	-0.537439	-0.379394	0.443504	1.14091
GPR85	-0.561833	-0.210786	0.182756	1.26657
GS1-251I9.3	-0.393368	0.0158094	-0.0799706	0.875071
GSG2	-0.727309	0.0128818	0.264478	0.850033
GUCY1B3	-0.66291	-0.370618	0.294958	1.6521
HECW2	-0.848257	-0.139522	0.307689	1.39031
HEY1	-0.508161	-0.490283	0.480099	1.2977
HHEX	-0.218866	-0.060907	-0.066166	0.708685
HK1	-0.487858	-0.200932	0.301451	0.865418
HOXD-AS1	-0.756748	-0.503675	0.608955	1.55845
HOXD1	-0.653871	-0.472312	0.519896	1.45433
HS3ST3A1	-0.817453	-0.652825	0.541096	2.19234
HS3ST3B1	0.262478	-0.769021	0.110649	1.25393
HSPA12B	-0.353111	-0.429371	0.241573	1.31058
HSPD1P11	-0.823319	-0.106914	0.309871	1.25407
HTRA3	-0.661964	-0.466282	0.460862	1.57039
IGDCC4	-0.601752	-0.631709	0.264857	2.26466
IL12A	-0.550935	-0.351179	0.271724	1.43181
IL27RA	-0.493337	-0.299402	0.339897	1.05367
IL31RA	-0.953324	-0.383687	0.150525	2.52951
INHBB	-0.730808	-0.42216	0.490033	1.5324
IPMK	-0.473362	0.228585	-0.181542	0.681723
IRAK2	-0.361399	0.0788617	-0.25027	0.985799
ITGA9	-0.260139	-0.400546	0.29829	0.945747
JAKMIP2	-0.790158	-0.440733	0.654048	1.37245
JARID2	-0.285451	-0.100292	0.00076336	0.806907
JPH4	-0.264163	-0.489539	0.284612	1.20921
KB-1732A1.1	-0.62946	-0.165898	0.327908	0.996448
KCNF1	-0.923154	-0.68691	0.848281	1.88044
KCNJ2	-0.619528	-0.123692	0.0577085	1.39951
KCNMA1	-1.07643	0.0655426	0.261479	1.39382
KIAA0408	-0.480245	-0.397465	0.294309	1.37013
KIAA0513	-0.275656	-0.123202	-0.00258686	0.853508
KIF16B	-0.352002	0.0537012	-0.109777	0.756406
LDHAP2	-0.282912	-0.123195	-0.0448063	0.950417
LFNG	-0.355108	-0.251366	0.195384	0.947429
LHFP	-0.23109	-0.407459	0.246236	1.00975
LHX6	-0.243889	-0.474334	0.188988	1.31885
LILRB5	-0.0553032	-0.260775	-0.144937	1.06192
LINC00511	-1.03226	-0.336375	0.615955	1.64585
LINC00601	-0.955838	-0.340258	0.405876	1.9211
LINC00862	-0.839842	-0.187806	0.320206	1.47365
LINC00888	-0.550462	-0.198986	0.204781	1.17104
LINC00973	-0.778797	-0.069714	-0.0050155	1.69108
LINC01085	-0.195329	-0.258047	-0.269046	1.56874
LIPG	-1.06241	-0.559843	0.726678	2.06113
LOXHD1	-0.47433	-0.317697	0.290045	1.16198
LRCOL1	-0.103931	-0.45367	0.0428192	1.28291
LUZP1	-0.54882	-0.0719386	0.245448	0.761293
LYST	-0.415798	-0.0403491	-0.0695719	1.04231
MAFB	-0.359707	-0.0630368	-0.101697	1.05558
MAMLD1	-0.25102	-0.302367	0.256465	0.757854
MAP3K7CL	-0.501535	-0.128474	0.0405396	1.21798
MAP7D3	-0.405265	0.0690089	-0.0702296	0.742083
MB21D1	-0.409882	-0.172532	0.164148	0.911705
MCAM	-0.736131	-0.403465	0.699095	1.08394
ME1	-0.373949	0.222085	-0.499197	1.13068
MECOM	-0.5737	-0.38446	0.235651	1.63215
MIR155HG	-0.577748	-0.302458	0.258435	1.38433
MIR503HG	-0.514538	-0.246657	-0.0249364	1.67557
MIR635	-0.722136	0.0873475	0.176409	0.821565
MME	-1.38528	-0.442288	0.727695	2.37952
MPZL2	-0.353125	-0.249841	0.189557	0.951132
MRC1L1	-0.427533	-0.2827	0.00603712	1.53961
MSC	-0.985691	-0.00383691	0.255499	1.40897
MTMR9LP	-0.534446	-0.254527	0.363116	0.971952
MYCT1	-0.270028	-0.536173	0.336459	1.2386
NES	-0.541268	-0.476238	0.350922	1.57918
NFE4	-0.793932	-0.316028	-0.137899	2.61467
NID1	-0.843203	-0.404068	0.3902	1.89875
NOTCH1	-0.324208	-0.401557	0.379759	0.911879
NOVA2	-0.57687	-0.403554	0.422695	1.31995
NR5A2	-0.391178	-0.333294	0.243544	1.13307
NRG1	-0.331272	-0.632858	0.110335	2.0495
NRP1	-0.591875	-0.295441	0.260008	1.39045
OLFML2A	-1.10352	-0.621833	1.12715	1.51318
OPCML	-1.40513	-0.565857	1.01165	2.17779
OSBPL6	-0.339769	-0.585902	0.432637	1.31205
PAG1	-0.489483	-0.100131	0.0992176	1.00659
PCDH1	-0.689486	-0.468578	0.702351	1.15502
PCDH12	-0.465773	-0.116868	0.149315	0.905496
PCDH17	-0.669685	-0.401982	0.630438	1.08684
PDGFRB	-0.806656	-0.426804	0.528518	1.61503
PGM2L1	-0.734375	-0.232916	0.558344	0.918475
PHLDB3	-0.174208	-0.229052	0.107255	0.714284
PIWIL4	-0.4201	0.129899	-0.11817	0.708288
PKD1L1	-0.829645	0.117142	0.0831414	1.13549
PLA2G4C	-0.136846	-0.470432	0.0813347	1.31384
PLA2G7	-0.135733	-0.683816	0.0430459	1.9356
PLCL2	-0.201993	-0.0641878	-0.143845	0.837166
PLCL2-AS1	-0.105566	-0.114612	-0.179867	0.851619
PLD1	-0.359758	0.0595727	-0.147389	0.830145
PLEKHG2	-0.543869	-0.358717	0.557193	0.876819
PLVAP	-0.29317	-0.403646	0.312958	0.988608
PPARG	-0.18746	-0.401767	0.0699264	1.25729
PPM1F	-0.287131	-0.109814	0.059086	0.72007
PRDM8	-0.257951	-0.209542	0.00521054	1.02607
PRKCE	-0.337988	-0.113454	0.0422656	0.860551
PROB1	-0.516771	-0.18661	0.280871	0.924773
PRUNE2	-0.396166	-0.146004	-0.0284745	1.19541
PTGFR	-0.505435	-0.520525	0.0570674	2.20116
PTPRB	-0.38271	-0.331035	0.235059	1.12759
PTPRM	-0.458252	-0.335596	0.261772	1.23254
PWWP2B	-0.292382	-0.241123	0.235181	0.721949
RASGRP3	-0.279128	-0.191843	0.136613	0.763283
RBM24	-0.984436	-0.625705	0.695964	2.14044
RCAN3	-0.390391	-0.142469	0.0443719	1.03209
RGAG4	-0.125604	-0.351697	0.120817	0.90928
RGMB	-0.343961	-0.25313	0.0424198	1.23093
RGMB-AS1	-0.427153	-0.366316	0.0242943	1.71803
RHEBL1	-0.520974	-0.141213	0.218879	0.937916
RHOJ	-0.508767	-0.535003	0.488505	1.39735
RNA5SP236	-0.787348	-0.14976	0.0809322	1.74458
RNA5SP283	-0.366893	-0.184677	0.00384538	1.17491
RNF150	-0.424699	-0.431763	0.247485	1.44318
RNF157	-0.38514	-0.230918	0.046297	1.24562
RNU6-423P	-0.383934	-0.132497	0.10885	0.867337
ROBO1	-0.869646	-0.0422088	0.304513	1.18756
RP1-184J9.2	-0.57966	-0.0847992	0.25759	0.829989
RP1-244F24.1	-0.807933	-0.0721464	0.285096	1.18367
RP1-310O13.7	-0.330326	-0.528842	0.425138	1.16184
RP11-1002K11.1	-0.171471	-0.705825	0.0488392	2.04974
RP11-1079K10.2	-0.295305	-0.163876	0.0876184	0.818805
RP11-119H12.4	-0.635814	-0.0757053	0.037306	1.3476
RP11-143K11.1	-0.429189	-0.533284	0.320446	1.56958
RP11-214O1.2	-0.0814357	-0.668032	0.228846	1.42533
RP11-218E20.3	-0.615744	-0.207062	0.0135354	1.69336
RP11-221N13.3	-1.00119	-0.485229	0.457293	2.28035
RP11-22H5.2	-0.30675	-0.266272	0.135395	1.01034
RP11-23P13.7	-0.387662	-0.316474	0.299761	0.972607
RP11-25G10.2	-0.255564	-0.3636	0.184002	1.06641
RP11-25K19.1	-0.277581	-0.361949	0.030461	1.40623
RP11-264E20.1	-0.6793	-0.17542	0.202785	1.36283
RP11-264E20.2	-0.490194	-0.262294	0.116702	1.39061
RP11-295P9.8	-0.565632	-0.0423469	0.194669	0.817367
RP11-2N1.2	-1.35625	-0.164652	0.248118	2.55165
RP11-322E11.5	-0.537549	-0.24049	0.262211	1.14005
RP11-330O11.3	-0.0945859	-0.156534	-0.0953358	0.772199
RP11-334E6.12	-0.734627	-0.220361	0.377092	1.24271
RP11-342D11.2	-0.647675	-0.289245	0.281476	1.43996
RP11-342D14.1	-0.227891	-0.204202	-0.0122787	0.988715
RP11-369K16.1	-0.120708	-0.410456	0.0292409	1.23082
RP11-383H13.1	-0.919784	0.097608	0.166353	1.19611
RP11-389C8.2	-0.13631	-0.409207	0.0797908	1.1584
RP11-395G23.3	-0.583106	-0.351013	0.362708	1.3147
RP11-402D21.2	-0.451189	-0.173085	0.149278	1.022
RP11-47I22.4	-0.321308	-0.197819	0.0195011	1.09004
RP11-49I4.3	-0.614451	0.074376	0.0793683	0.837858
RP11-557H15.4	-0.667206	-0.302583	0.401891	1.2754
RP11-57A1.1	-0.664918	-0.31764	0.308539	1.49307
RP11-588H23.3	-0.311929	-0.365102	0.243079	1.06293
RP11-597D13.8	-0.382713	0.111547	-0.300739	1.04199
RP11-672A2.6	0.000367113	-0.395049	-0.0457982	1.10509
RP11-677M14.3	-0.286456	-0.32393	0.303357	0.789532
RP11-789C17.5	-0.17631	-0.501548	0.291004	1.05811
RP11-865I6.2	-1.8645	-0.585629	0.653106	3.81884
RP11-867G2.8	-0.419263	0.0611668	-0.0757345	0.800057
RP13-514E23.2	-0.439777	-0.0177501	-0.0426473	0.977555
RP1L1	-0.745471	-0.257144	0.493168	1.1302
RP3-400B16.1	-0.309394	0.0678315	-0.246769	0.906988
RP3-412A9.16	-0.685646	-0.204865	0.462672	0.940292
RP3-467K16.7	-0.900628	-0.1845	0.284396	1.65272
RP4-594I10.3	-0.478478	-0.0768732	0.0264623	1.06847
RP4-723E3.1	-0.871037	-0.195198	0.217969	1.75364
RP5-884M6.1	-1.66353	-0.190516	0.329005	3.05188
RRAGD	-0.507401	-0.142005	0.173431	1.00305
RUNX3	0.00269791	-0.297615	-0.228721	1.20937
S1PR1	-0.313975	-0.246731	0.126483	0.991526
S1PR2	-0.433555	-0.110215	0.0817849	0.958903
SAMD4A	-0.497689	-0.229814	0.321713	0.918843
SCARF1	0.039506	-0.272894	-0.0532567	0.730149
SDC3	-0.260473	-0.225134	0.133711	0.818611
SELM	-0.370777	0.0485457	-0.0952728	0.777382
SEMA6B	-0.425351	-0.296943	0.172109	1.24582
SEMA7A	-0.964994	-0.415507	0.798934	1.36017
SENCR	-0.131532	-0.333437	0.00385726	1.1035
SH2B3	-0.274136	-0.0631137	-0.031833	0.753512
SH2D3C	-0.238333	-0.392072	0.225966	1.02397
SH3RF3	-0.336711	-0.413155	0.306906	1.10892
SH3RF3-AS1	-0.49702	-0.349647	0.314311	1.24023
SHANK3	-0.372147	-0.469234	0.525448	0.892183
SHROOM4	-0.306296	-0.240535	0.263673	0.691305
SIX1	-0.763785	-0.572006	0.655509	1.65628
SLC24A4	-0.159518	-0.200869	-0.0613673	0.944705
SLC26A6	-0.515545	0.0824071	0.0219442	0.739257
SLC2A13	-0.577918	-0.0756533	0.272431	0.77396
SLC39A12	-0.213198	-0.0826827	-0.0449114	0.711999
SLC5A4	-0.511626	-0.371095	0.266223	1.41801
SLC9A3R2	-0.3823	-0.410496	0.51311	0.784959
SLC9A9	-0.0711488	0.0186513	-0.400578	0.876105
SLC9A9-AS2	-0.24471	0.0566434	-0.345952	1.00584
SMAGP	-0.422792	-0.213139	0.135268	1.09775
SMCO4	-0.411529	-0.0660456	0.137698	0.693015
SMTN	-0.681667	-0.268235	0.515378	0.992042
SNAI2	-0.602881	-0.29626	0.222751	1.48696
SOGA2	-0.87077	-0.362866	0.650596	1.33447
SOGA3	-0.541728	-0.276681	0.262106	1.24138
SPHK1	-0.83415	-0.370058	0.668889	1.24641
SSTR2	-0.500923	-0.546476	0.296699	1.78849
STARD13	-0.250118	-0.267462	-0.0530518	1.27434
STARD13-AS	0.15652	-0.482995	-0.0574144	1.05291
STARD8	-0.270548	-0.237949	0.0933436	0.950286
STEAP1B	-0.62142	-0.311261	0.360037	1.29162
STOM	-0.0582217	-0.173705	-0.11642	0.787637
STRIP2	-0.963873	0.00596907	0.130213	1.58777
SUSD1	-0.31875	-0.208649	0.199632	0.759124
SVILP1	-0.340586	-0.320639	0.205077	1.07852
SYNE3	-0.294635	-0.254041	0.125227	0.97549
SYTL2	-0.74534	-0.204305	0.326638	1.32119
TBX2	-0.69785	-0.460114	0.633377	1.28487
TCN2	0.153935	-0.389527	-0.25174	1.19926
THY1	-0.739425	-0.213868	0.365809	1.25743
TIE1	-0.511687	-0.463353	0.43456	1.3247
TLE4	-0.0586945	-0.219059	-0.104622	0.881999
TM4SF18	-0.362916	-0.35579	0.224403	1.17401
TMC7	-0.521825	-0.189835	0.288579	0.927673
TMEM117	-0.499019	-0.138595	0.227393	0.872117
TMEM133	-0.845574	-0.32181	0.452939	1.56856
TMEM144	-0.338326	0.127962	-0.248244	0.811064
TMEM255B	-0.507701	-0.291636	0.360134	1.02165
TMEM38B	-0.292308	-0.274035	0.145887	0.981835
TMEM55A	-0.296966	-0.0288282	-0.0730586	0.790358
TNFAIP8L1	-0.532651	-0.184494	0.291518	0.929044
TNFRSF4	-0.460378	-0.3175	0.322241	1.07133
TOX	-0.27857	-0.462392	-0.00707221	1.74014
TP53I11	-0.474044	-0.243137	0.347803	0.856253
TPST1	-0.610943	-0.306434	0.409432	1.16198
TPST2	-0.362618	-0.235729	0.150355	1.01016
TRAK2	-0.131887	-0.227246	0.0774379	0.686591
TRAPPC3L	-0.920089	-0.10862	0.495121	1.08121
TRIO	-0.370497	-0.109637	0.119217	0.762277
TSHZ3	-0.59495	-0.304304	0.581908	0.786865
TTC39B	-0.303669	-0.233089	0.157959	0.87474
TTYH3	-0.510769	-0.137026	0.185325	0.973376
TXNP6	-0.429154	-0.1781	0.193958	0.904634
UAP1L1	-0.41426	-0.119941	0.118295	0.874984
UBASH3B	-0.311536	-0.0284745	-0.165565	0.999257
VWF	-0.129583	-0.388157	0.0288138	1.19143
WDFY2	-0.465469	-0.103975	0.0898034	0.988654
WIPF1	-0.342944	-0.148576	0.0573822	0.930732
ZEB2	-0.656711	0.0904989	-0.0967045	1.22376
ZEB2-AS1	-0.381833	0.0395596	-0.186665	1.00133
ZFP69B	-0.571224	0.0970746	0.0460399	0.76159
ZNF114	-0.590468	-0.347221	0.226613	1.58648
ZNF366	-0.387408	-0.289308	0.0505817	1.39172
ZNF833P	-0.518372	-0.21435	0.357251	0.849159

## Sheet: Data 9_TCGA
Supplementary Data 9. Centroids of TCGA MPM subtypes
Gene Names	C1	C2	C4	C3	C5
ABCC4	-0.75701	0.65365	-0.429237	0.47131	0.582639
ACAN	-1.6465	-0.368416	1.83016	-0.204953	1.25006
ACHE	-1.47514	0.469365	0.225903	0.319167	1.35326
ACOT7	-0.646035	-0.155279	0.431422	-0.00921951	0.756216
ACPL2	-0.644606	-0.066316	0.805841	0.0646683	0.19954
ADAMTS14	-1.59495	0.00552363	1.34889	0.381195	0.827295
ADAMTS16	-2.29981	0.599895	2.43827	-0.07057	0.450753
ADAMTS5	-2.30035	0.182176	0.673733	1.4286	1.70781
ADAMTS6	-1.61674	-0.80154	1.61286	-0.636355	2.24147
ADAT2	-0.591346	0.49606	0.0600771	-0.0811927	0.379412
ALCAM	-1.00622	-0.415477	0.896825	0.0208508	1.10892
ALDH1A3	-1.6776	1.72516	-0.614173	0.90593	0.719751
ALPK3	-0.852354	0.0990504	0.558256	0.0628017	0.609981
ANLN	-1.44777	0.0901459	0.0920605	0.897657	1.45779
ANO10	-0.607028	0.486921	0.151846	-0.392132	0.544996
APCDD1L	-1.96957	-0.267499	1.29915	0.576895	1.64565
ARAP3	-0.978477	-0.130508	0.785303	-0.399475	1.16876
ARHGAP42	-1.19281	-0.48676	1.32685	-0.0401895	1.07433
ARID5B	-1.11088	1.0583	0.0849965	-0.395407	0.777293
ARL10	-0.902661	0.446845	0.322711	0.0546151	0.553556
ARL3	-0.74544	0.436021	0.43141	-0.075942	0.294066
ARNTL2	-1.48086	0.0103196	0.164031	0.458417	1.84654
ARSB	-0.569032	-0.00410704	0.351413	-0.468617	0.883919
ARTN	-0.980546	0.541034	-0.167624	0.817917	0.534694
ATAD5	-0.744022	-0.112084	0.384512	0.495962	0.543611
ATG9B	-0.987134	0.518533	0.97923	0.131879	-0.14948
ATP8B1	-1.17507	0.0218213	0.377299	0.0177538	1.43991
AURKB	-1.01394	-0.543121	0.576727	0.792653	1.04139
AXL	-0.992782	-0.751557	0.11437	0.793738	1.73615
B3GALNT2	-0.577323	0.165852	0.378058	0.0820449	0.272324
B4GALNT1	-1.31471	-0.449167	0.856278	0.862317	1.06686
BACH2	-1.47787	0.456229	1.30573	0.0315303	0.431634
BEND6	-1.03428	0.359256	0.534544	0.38956	0.391836
BICD1	-1.06805	0.406955	0.309462	0.238028	0.74302
BLM	-0.940847	-0.174011	0.697794	0.360273	0.694054
BLMH	-0.638991	0.32657	0.369846	-0.0730019	0.311307
BRCA1	-0.836336	-0.213477	0.272516	0.797375	0.704652
BRSK1	-1.3316	-0.0995322	1.53671	0.407653	0.305262
BTBD3	-0.56959	0.034798	0.290603	-0.109305	0.642087
BUB1	-0.984214	-0.289182	0.33047	0.680802	1.05073
C11orf82	-0.896982	-0.0398915	0.372229	0.581639	0.656803
C12orf48	-0.619266	-0.0379578	0.322066	0.437639	0.369372
C12orf68	-1.82089	-0.5055	1.83018	0.724174	1.00307
C15orf42	-0.909195	-0.149058	0.70232	0.528127	0.48721
C18orf1	-0.91523	0.488091	0.683075	0.0791873	0.124514
C18orf54	-0.694795	0.0897502	0.450576	-0.0718179	0.582008
C1orf110	-0.697434	-0.315647	0.28785	0.00984413	1.15937
C1orf135	-0.801983	-0.171735	0.33461	0.488486	0.762666
C2orf89	-1.07258	0.237498	0.572766	-0.549136	1.23871
C4orf46	-0.644435	-0.00356167	0.321905	0.187988	0.55391
C5orf30	-0.742213	0.372592	0.486983	-0.121827	0.335161
C9orf110	-1.23196	-0.0695485	1.04287	-0.405166	1.23468
C9orf140	-1.12704	-0.300576	0.703391	0.723604	0.862989
CA12	-1.85887	2.21242	-0.696918	1.04878	0.441065
CACNB1	-0.796369	-0.0994804	0.499737	0.625933	0.394864
CALU	-0.661756	-0.189204	0.108305	0.409729	0.857248
CAPN5	-0.751438	-0.23556	1.21487	-0.14671	0.280991
CCBE1	-1.98014	0.366661	0.112191	-0.387226	2.91697
CCDC109A	-0.675213	0.203013	0.0578456	0.187858	0.650795
CCDC14	-0.687228	0.296403	0.648912	0.111207	-0.0100832
CCDC150	-1.02132	-0.267081	0.888062	0.431254	0.67328
CCDC41	-0.627967	0.465011	0.381788	0.0155555	0.0590863
CCDC99	-0.578085	-0.0483849	0.394639	-0.173693	0.6862
CCNE2	-0.788547	-0.270763	0.445655	0.534268	0.701377
CD109	-1.4497	1.31012	0.110986	-0.0424667	0.747463
CD24	-2.21603	0.376481	1.00849	-0.545656	2.4434
CD3EAP	-0.603394	0.495882	0.00184751	0.251087	0.21733
CDC42EP3	-1.04914	0.329537	0.353043	-0.189719	1.0677
CDCA2	-1.07629	-0.342907	0.470887	0.711681	1.08651
CDCA7	-1.24644	-0.24295	1.06175	0.0791877	1.07904
CDH10	-1.43238	-0.299156	1.40855	0.321279	0.892789
CDH2	-2.0102	0.657522	-0.0576051	1.88249	1.15208
CDK1	-0.972032	0.0265962	0.385308	0.497571	0.749228
CDR2L	-0.75394	0.80969	-0.159665	0.302048	0.237462
CELSR3	-1.17467	0.65358	0.419396	-0.165868	0.813034
CENPF	-0.957235	-0.152363	0.554888	0.68387	0.610868
CENPK	-0.923958	-0.284182	0.458688	0.479719	0.959345
CENPL	-0.581156	-0.109797	0.305226	0.192948	0.587216
CENPW	-0.881705	-0.160042	0.561395	0.293481	0.778068
CEP55	-1.07644	0.0587241	-0.0482611	0.884308	1.05874
CHD3	-0.876302	0.0360981	1.12707	0.0821244	0.0987391
CHST3	-0.607589	0.38667	0.0844738	0.347261	0.189154
CHST6	-1.5617	0.308154	1.18307	0.527052	0.50103
CHSY1	-0.818062	-0.163601	0.505828	0.176487	0.825339
CIT	-0.904507	-0.402059	0.687076	0.466225	0.828099
CLCN4	-0.93503	0.0948881	0.728158	0.624478	0.153856
CLDN1	-1.83873	2.45921	0.183643	0.872728	-0.681017
CLDN16	-0.956142	1.79676	-0.0677377	0.153672	-0.54694
CLIP3	-1.1148	0.512585	0.455178	0.454409	0.383994
CMTM3	-0.686707	0.144713	0.236634	0.505548	0.311577
CNKSR3	-1.30398	0.736127	0.511886	0.0726056	0.652826
CNN1	-1.56593	-0.275481	0.686708	0.360319	1.82097
CNN2	-0.970791	0.0318747	0.173265	0.505	0.961992
CNTNAP1	-0.846913	0.105248	0.588845	0.763089	0.0480803
COL11A1	-1.71265	0.00182936	1.66789	1.09271	0.157755
COL12A1	-1.21757	0.0326932	0.596719	0.650387	0.797617
COL1A2	-1.07714	0.344202	1.04184	-0.402048	0.516869
COL3A1	-0.996182	0.206729	1.00343	0.0388009	0.260818
COL4A1	-1.25678	-0.997505	1.32392	0.249106	1.54649
COL4A2	-1.0809	-1.21739	1.32448	0.47487	1.34813
COL5A1	-1.14137	-0.416979	0.722168	0.596086	1.09132
COL5A2	-1.65528	0.382537	0.670627	0.212331	1.34386
COL7A1	-1.6378	-0.985395	1.07088	0.895705	1.93813
CORO1C	-0.831584	0.0926646	-0.0635156	0.616227	0.841365
CPD	-0.653307	0.333313	0.102006	0.177845	0.42831
CPNE7	-1.57152	0.093342	0.159229	1.47077	1.16023
CREB3L1	-1.30546	0.366501	1.11189	-0.743961	1.03292
CREB5	-1.20193	0.251464	0.810524	0.393357	0.485071
CSPG4	-1.14659	-0.837748	1.40264	0.0199337	1.27322
CTPS	-0.650185	-0.323675	0.352649	0.217369	0.871566
CUZD1	-0.77658	0.882667	0.082435	0.189905	0.0149779
DACT1	-1.44135	-0.622783	1.42835	0.100897	1.41441
DBN1	-0.600204	-0.10851	0.696721	0.012975	0.33062
DCBLD1	-1.1115	-0.0799699	0.629083	0.552272	0.793019
DCBLD2	-1.4232	0.387509	0.852647	0.00680193	0.923458
DDAH1	-0.76531	-0.313119	0.258609	0.241674	1.12629
DENND2A	-1.72388	0.336453	1.75505	-0.59892	0.944058
DEPDC7	-1.27473	0.764331	0.374101	-0.416053	1.0794
DIXDC1	-1.0017	0.646957	0.458523	-0.107857	0.459508
DKFZp434J0226	-1.3469	1.1126	0.700929	0.32784	-0.0939809
DKK1	-2.74743	0.766399	-0.424982	0.826119	3.3748
DKK3	-1.1532	-0.288642	1.21604	-0.143	0.980006
DLG4	-1.035	0.195112	1.09872	-0.301235	0.483815
DLX1	-1.53658	-0.25253	1.64516	-0.273038	1.19011
DMD	-1.07747	1.00845	0.392922	0.142631	0.0573297
DPEP1	-1.76748	-0.259525	2.58063	0.0254239	0.350783
DPF1	-1.57047	-1.15758	2.08712	0.632289	1.13472
DPYSL3	-1.78068	1.25342	0.438807	0.201988	0.812362
DST	-1.2398	0.258396	0.317507	0.471871	1.00612
DTD1	-0.712823	0.438234	-0.0739909	0.254768	0.535944
DTL	-0.896937	-0.150753	0.552258	0.404707	0.720094
DUSP10	-0.706499	-0.153692	0.409163	-0.411792	1.17012
DUSP7	-0.989038	0.324735	0.284452	0.108978	0.831096
DYNLT3	-0.649979	0.452754	0.124221	0.108791	0.314562
DZIP1L	-0.696802	0.233327	0.647848	-0.0756451	0.214882
E2F7	-1.14479	-0.318101	0.893567	0.52358	0.855083
E2F8	-1.31879	1.01294	0.403376	0.64503	0.0587663
EDIL3	-2.40321	-0.867289	1.59889	0.590624	2.68946
ELOVL4	-1.04166	0.82516	1.0854	-0.390026	-0.140258
ENAH	-1.37048	0.431434	0.648325	0.268203	0.815582
ENC1	-1.5173	0.574229	1.20149	0.0769304	0.438875
ENOX1	-0.977599	1.02333	0.282762	0.124686	0.0113358
ENPP1	-1.59543	0.423627	1.11593	0.614766	0.431424
ENTPD4	-0.727604	0.43551	0.148996	0.130835	0.415712
ERCC6L	-0.875004	-0.294428	0.253492	0.712159	0.94105
ESCO2	-0.946453	-0.225049	0.456252	0.582846	0.85529
ETV4	-1.65438	0.491679	1.0938	0.851471	0.298642
EXO1	-0.915565	-0.171773	0.557504	0.390725	0.778378
F12	-1.14923	-0.0547865	0.954044	-0.161466	1.00162
F2R	-1.03379	-0.0975827	0.809054	0.16531	0.780438
FADS2	-1.50856	0.159825	0.559862	1.17738	0.771962
FAM109B	-0.655219	0.428451	0.342125	-0.00253123	0.199696
FAM127C	-0.777682	0.715279	0.367349	-0.0465294	0.0759245
FAM129A	-0.721032	-0.307081	0.390039	0.42862	0.771313
FAM161A	-0.655827	0.236913	0.500635	0.0845349	0.184818
FAM169A	-0.787068	0.510888	0.803685	-0.463707	0.163089
FAM176A	-1.0841	0.482036	0.0776027	-0.093216	1.17384
FAM26E	-1.28436	0.251665	1.06701	-0.360784	0.896183
FAM40B	-1.4336	-0.0974981	0.0745923	1.14144	1.48763
FAM54A	-0.891189	-0.0745557	0.241217	0.608414	0.806931
FAM55C	-0.677372	0.395952	0.206911	-0.285637	0.623812
FAM57A	-0.6889	-0.212236	0.103088	0.796635	0.648616
FAM64A	-1.12476	-0.576359	0.732507	0.779917	1.09954
FAM72D	-0.638835	-0.00136996	0.0118312	0.552426	0.605956
FAM92A1	-0.841919	0.469022	0.348061	0.260706	0.253063
FANCB	-0.969708	-0.100067	0.176592	0.264891	1.28232
FBN1	-1.10588	-0.625805	0.854204	0.380106	1.28876
FBN2	-2.13107	-0.97546	2.68011	-0.130969	1.7525
FBXO30	-0.649401	0.315721	0.0781388	0.162855	0.478448
FBXO5	-0.661775	-0.14146	0.354069	0.414407	0.53759
FGF5	-1.92386	-1.05613	1.15561	0.893736	2.38707
FHL3	-1.03122	0.110043	0.633314	0.169874	0.725128
FHOD3	-1.17583	-0.328714	0.963864	0.711737	0.703813
FILIP1L	-1.45884	1.15886	0.036546	0.367985	0.711933
FKBP10	-0.915931	0.18561	0.591547	0.496196	0.260272
FLNA	-0.639396	0.157827	0.169356	0.234666	0.491428
FLNB	-0.798286	0.0439246	0.175394	0.606857	0.595362
FN1	-1.87615	0.438774	0.470603	0.745124	1.45616
FRMD5	-1.5009	0.161072	0.591456	0.782531	1.01416
FSD1	-1.44114	-0.780795	0.982573	0.424106	1.83164
FSIP1	-0.831789	0.207175	0.411165	-0.0227307	0.674157
FZD2	-1.35238	-0.0858234	1.29429	0.0317233	0.857233
GDF11	-0.904785	-0.577995	1.09348	0.276033	0.733912
GFRA3	-1.34792	-0.671301	2.89177	-0.456061	0.167374
GGN	-0.664268	-0.417945	0.731945	0.387099	0.471886
GINS4	-0.773693	-0.235834	0.497188	0.384634	0.692787
GJC1	-1.4156	-0.541531	1.16	0.343816	1.38923
GLIS3	-1.23692	0.0556457	0.439925	0.0887354	1.38169
GNB3	-1.20503	0.0245689	1.16291	0.339558	0.410754
GOPC	-0.570997	-0.0174279	0.50693	0.0437052	0.360571
GPC2	-1.24728	0.753729	1.21418	0.0990638	-0.22636
GPC6	-1.62479	0.170267	1.00801	0.344743	1.07868
GPR176	-1.70015	0.950465	-0.169813	0.390744	1.53764
GPR56	-1.18431	-0.685026	0.881927	0.769401	1.16631
GPR63	-1.16772	0.705035	1.14475	-0.603631	0.290912
GPSM1	-0.619228	-0.409676	0.781659	0.521914	0.238557
GPX7	-0.817535	0.249062	0.758786	0.358053	-0.0461579
GSG2	-0.817658	-0.287904	0.287371	0.503545	0.958748
GUCY1A2	-1.19189	0.191744	1.24788	-0.0611095	0.403459
HDGFRP3	-1.27207	0.566436	0.736861	-0.00292367	0.609512
HJURP	-1.01217	-0.356127	0.525417	0.748005	0.914101
HK1	-0.695611	-0.185776	-0.0170033	0.414213	1.0379
HPRT1	-0.602134	0.251515	-0.0590045	0.191278	0.601031
HSF2BP	-0.940761	0.970149	0.11819	0.0871029	0.215771
HSPB3	-1.5044	1.39789	1.10284	-0.406004	-0.055865
IGF2BP2	-1.9344	0.679664	0.725458	0.210873	1.39629
IGFBP1	-1.60303	1.57032	-1.15724	1.15605	1.17177
IMPDH1	-0.841754	0.171419	0.370284	0.162683	0.638261
INHBA	-1.71332	-0.429369	0.768826	0.893018	1.75297
INPP5J	-1.06076	0.640404	0.755876	0.120359	0.0768946
IQGAP3	-1.09499	-0.154204	0.472242	0.804488	0.833059
IRS1	-0.998015	0.172111	1.08874	-0.14577	0.347336
ISL2	-1.53601	0.861761	0.813328	-0.137494	0.714227
ITGA11	-1.58086	-0.188356	1.4106	0.0895141	1.17256
ITGA2	-1.22283	-0.0746844	0.402263	0.286544	1.40196
ITGAV	-0.909531	0.289137	0.423436	0.127395	0.582473
ITGB3	-1.20623	0.711014	-0.194167	-0.466378	1.67328
JAM3	-1.00809	0.406759	1.24532	-0.440015	0.146284
KCNE1L	-0.918342	0.117431	0.890886	0.280222	0.180484
KCNN2	-1.76577	2.0241	0.208489	-0.532919	0.699678
KCNQ5	-1.64822	-0.549028	1.20883	-0.184255	2.10508
KCNS1	-2.09258	2.11892	0.300874	0.180239	0.493565
KDELC1	-0.642827	0.475478	0.00624218	0.336253	0.236405
KIAA1324	-1.01474	-0.175538	0.0731493	0.460209	1.40701
KIAA1462	-1.19647	0.0928393	1.25826	-0.657456	0.949117
KIAA1549	-0.786457	0.866939	0.584898	0.37556	-0.623502
KIAA1949	-0.693534	0.153894	-0.128385	0.178678	0.941156
KIF11	-0.80117	-0.171039	0.497804	0.358972	0.68148
KIF14	-1.26534	-0.129487	0.478564	0.915498	0.989459
KIF15	-1.09348	-0.120459	0.655628	0.363652	0.920067
KIF18B	-1.07486	-0.302202	0.554507	0.942732	0.779462
KIF20A	-0.948	-0.269665	0.638033	0.494849	0.778962
KIF23	-1.13593	-0.117161	0.493454	0.753181	0.871592
KIF2C	-1.1104	-0.361124	0.431968	0.696574	1.21432
KIF3C	-1.02779	0.264074	0.556368	0.902017	0.0902363
KIF4A	-1.11624	-0.103974	0.427082	0.698351	0.936138
KIF7	-0.98429	0.648114	0.85892	0.0677606	-0.125538
KIFC1	-0.799084	-0.230279	0.487448	0.468608	0.675928
KLHL38	-1.0267	0.762548	0.170518	0.316877	0.364237
KPNA2	-0.717748	-0.423777	0.136802	0.493803	1.12063
KPNA5	-0.59111	0.22151	0.437967	-0.286233	0.43747
KRT14	-3.6626	0.510072	1.08828	2.24402	2.47563
KRT80	-1.72424	0.700417	-0.396493	2.30112	0.700413
LARP6	-1.44033	1.2099	0.0105328	0.296984	0.704295
LAYN	-1.15683	0.510152	0.0582045	0.0283077	1.18991
LCA5	-1.12426	0.91493	0.907406	-0.0955061	-0.13596
LDLR	-1.42969	-0.596113	0.330921	1.02053	1.86172
LEPRE1	-0.626924	-0.167592	0.592359	0.100378	0.487556
LEPREL2	-1.24263	-0.0243903	0.986782	0.670807	0.471358
LHFPL2	-0.665846	0.315062	-0.151085	-0.100621	0.943229
LMNB2	-0.671483	-0.319769	0.391259	0.624816	0.561236
LOC100130776	-0.744651	0.112767	-0.0377523	0.834694	0.491799
LOC100302401	-0.724221	0.221721	0.0775526	0.276027	0.622327
LOC222699	-1.27543	0.712631	0.186045	0.459172	0.697863
LOC283404	-0.815027	0.659747	0.0777965	0.437098	0.15281
LOC644538	-0.998116	1.27541	0.427774	-0.698546	0.207496
LOXL1	-0.907739	-0.24983	0.79623	0.417763	0.579851
LOXL2	-1.79856	-0.450435	0.458678	1.00805	2.15969
LPPR2	-0.809838	0.144171	0.624664	0.418048	0.159469
LRP12	-0.784936	0.382993	0.432532	-0.247749	0.542154
LRRC49	-1.45566	0.811776	1.04064	0.201024	0.151606
LTBP1	-1.47968	-0.425423	1.33544	0.553786	1.01905
LTBP2	-1.06508	0.0544193	0.749222	0.181495	0.710183
LZTS1	-1.02007	-0.554992	1.21676	-0.239385	1.13878
MAP6	-1.32831	2.09125	0.314868	0.0145253	-0.591294
MAP7D1	-0.591257	-0.115081	0.177448	0.245314	0.707262
MAP7D3	-0.868958	0.60835	0.00520566	-0.0190259	0.709269
MAST1	-1.41163	0.767302	0.711644	0.124115	0.538897
MAST2	-0.888721	0.113591	0.522794	0.37685	0.459215
MBOAT2	-0.796874	-0.143103	0.199212	0.470031	0.879999
MCM10	-0.947137	-0.38443	0.428102	0.647708	1.01948
MEIS3	-1.37879	-0.0454841	1.0677	0.15235	1.00701
MFAP5	-2.1151	-0.167904	0.800459	0.533892	2.3291
MFGE8	-0.782843	-0.0174539	0.755206	-0.242903	0.644905
MGC45800	-1.40727	0.191035	1.11046	0.408866	0.550803
MICAL1	-0.625958	-0.0771995	0.482473	0.0169515	0.561956
MLLT11	-1.61638	0.886807	0.0746011	0.534035	1.10995
MMP16	-1.13162	0.221774	1.17056	0.429788	-0.00453045
MOSPD1	-0.882914	0.729068	-0.0045568	0.50568	0.220414
MOV10L1	-1.31137	0.790289	0.917477	-0.685206	0.726373
MPDZ	-0.830678	0.228587	0.569753	-0.0580979	0.504888
MRAS	-0.770317	0.424375	0.29336	0.216526	0.279845
MSRB3	-0.644283	0.434741	0.247996	-0.0453158	0.306848
MTMR11	-0.956436	0.618599	0.389765	0.513167	0.0371485
MUC12	-1.42751	0.980207	-0.2359	1.47887	0.340228
MYBL1	-0.964961	-0.0512971	0.155791	0.323285	1.19882
MYBL2	-1.27962	-0.571875	0.669178	0.989698	1.25595
MYH10	-0.750416	-0.199026	0.799702	0.363169	0.306888
MYH9	-0.579959	-0.239305	0.0915066	0.37632	0.825572
MYLK	-1.6963	0.46517	0.988728	-0.0816373	1.19211
MYO1B	-1.20296	0.211762	0.411645	-0.0164285	1.25771
MYO5A	-0.592597	0.404056	0.128105	-0.301761	0.574871
MYOM3	-1.65357	0.443659	0.51163	-0.0810633	1.6566
MYOZ3	-1.14653	-0.273374	2.36984	-0.624922	0.0747139
NAV1	-1.39841	0.238522	0.506153	-0.188422	1.5654
NCAPG	-0.798789	-0.311391	0.285935	0.501417	0.958268
NCAPH	-0.992832	-0.245055	0.392659	0.556399	1.0394
NCRNA00181	-1.03368	1.17894	0.308953	-0.832338	0.598593
NDE1	-0.697265	0.127699	0.422914	0.293979	0.304204
NDRG4	-1.18215	0.832225	0.0160708	1.19988	0.0512023
NEK2	-0.922024	0.0230452	0.290751	0.678873	0.641145
NFE2L3	-0.838692	0.667432	-0.548483	0.33942	0.921624
NLGN2	-1.03279	0.0363214	0.856919	0.410259	0.396398
NMNAT2	-1.6707	0.176365	1.59113	0.339231	0.527268
NMT2	-0.647599	0.479961	0.015055	-0.128707	0.570529
NRP2	-1.11559	0.34917	0.294418	-0.0322342	1.09882
NT5C3L	-0.687092	0.389168	0.244684	0.201849	0.249271
NT5DC3	-0.691852	0.422218	0.10852	0.453399	0.180203
NTHL1	-0.631568	0.447837	0.614504	-0.398055	0.139396
NTM	-1.08271	-0.427691	0.903162	0.270385	1.0554
NUAK1	-1.13722	-0.0140216	0.887231	0.344863	0.636164
NUF2	-1.1212	-0.036496	0.509641	0.69737	0.780262
ODZ2	-3.08825	-0.62811	2.51302	-0.342024	3.22333
ODZ3	-1.61219	0.391537	1.15255	0.480412	0.554078
OLFML2B	-1.09232	-0.12417	1.24137	-0.574846	0.985853
ORC6L	-0.741621	-0.334138	0.53321	0.739031	0.454569
OSGIN2	-0.818954	0.405309	-0.154058	0.524667	0.630549
PACSIN3	-0.976643	0.542012	0.363112	0.279584	0.356002
PALLD	-0.978084	-0.0264487	0.722251	0.128636	0.730177
PALM3	-1.55969	-0.526758	1.63477	0.695386	0.838793
PAM	-0.580518	0.36223	0.369567	-0.244071	0.303083
PAX6	-1.08625	-0.0923373	0.58216	1.05741	0.446246
PCBP4	-0.759306	0.57884	0.366355	-0.0643828	0.215305
PCGF6	-0.571264	0.0800197	0.190087	0.228825	0.45277
PCNXL2	-1.01149	1.11101	0.232467	-0.084583	0.173299
PDLIM3	-1.23232	1.1504	-0.115693	0.200728	0.644129
PDLIM7	-1.12934	-0.246504	0.768917	0.24027	1.08995
PDP1	-0.670808	0.159618	-0.10496	0.567155	0.588437
PEA15	-0.600439	0.273845	-0.0342156	0.368872	0.416335
PEAR1	-1.55296	0.0921362	1.25104	-0.319702	1.28032
PELI1	-0.960636	0.371649	0.50556	-0.376164	0.852405
PGBD1	-0.951351	0.570509	0.599824	-0.0224147	0.252211
PHEX	-0.803021	0.645392	0.185513	-0.423086	0.665771
PHF10	-0.638076	0.423047	0.20165	0.480895	-0.0262819
PHF6	-0.56957	0.539788	0.0346965	0.169299	0.13839
PIAS3	-0.589243	-0.0562591	0.457671	0.0283834	0.497552
PIF1	-0.995807	-0.305449	0.779432	0.370253	0.836555
PKDCC	-1.23076	0.189023	1.73972	0.273246	-0.301084
PLAT	-1.18108	-0.635148	0.795519	0.822841	1.15759
PLK1	-0.96917	-0.285316	0.356024	0.757389	0.938851
PLOD1	-0.690084	0.0078423	0.388685	0.375892	0.404994
PLS3	-0.682775	0.794819	0.0109973	0.230572	0.0108282
PMAIP1	-0.909229	0.469392	-0.0674618	0.266365	0.799414
PMEPA1	-0.747887	0.177316	0.570212	0.371586	0.114938
PODXL	-1.66112	0.783002	1.32573	0.430827	0.0403376
PORCN	-0.881509	0.450346	-0.0837493	0.168278	0.865951
PPFIA4	-1.39101	0.630834	1.12274	1.38094	-0.699603
PPP2R3A	-0.75656	0.801349	0.375562	-0.201964	0.0498079
PPP2R5B	-0.57307	0.233963	0.00739409	0.308611	0.417552
PPPDE1	-0.568836	0.377523	0.135743	0.20604	0.18639
PRC1	-0.89618	-0.175815	0.561714	0.570547	0.615581
PRKACB	-0.569588	0.20367	0.250402	-0.456819	0.74842
PRR5L	-1.43254	0.125393	0.672546	0.17241	1.30614
PRSS35	-1.53015	-0.241802	3.0895	-0.951989	0.124935
PSD3	-1.15642	0.735402	1.04633	-0.129402	-0.00436898
PTPN13	-1.72052	1.48479	0.676478	-0.0179486	0.361658
PTPRR	-1.02133	0.0964465	0.262676	0.774974	0.676327
PTTG1	-0.915215	0.142246	0.251295	0.121682	0.94585
PXDN	-1.05731	-0.533464	0.7287	0.638792	1.05057
RAB23	-0.848233	0.117184	0.619161	0.219919	0.402651
RAB3B	-1.55009	-0.200303	0.169021	0.960936	1.82218
RAB8B	-0.648053	0.371005	0.0325823	-0.122723	0.671655
RAB9B	-0.934714	0.582868	0.702896	0.0581151	0.0425844
RALGPS2	-1.0788	0.674575	0.0877177	0.173618	0.74067
RASAL2	-1.13272	0.412705	0.223556	0.394248	0.817038
RASD2	-1.10496	-0.148744	0.931469	-0.133147	1.04059
RASSF9	-1.68511	1.22856	1.33974	-0.215379	0.0327112
RHEBL1	-0.810102	0.0984604	0.0869998	0.153293	0.97936
RHOBTB1	-1.15498	0.520802	0.66265	-0.172073	0.677088
RHOBTB3	-1.09657	0.00492092	0.652469	-0.297158	1.27088
RNF122	-0.848438	-0.337635	0.653733	0.0502429	1.00599
ROBO1	-1.05572	-0.0430449	0.898291	0.0738221	0.725618
RTN4RL2	-1.08195	0.729378	0.543193	-0.0993671	0.397948
RUNX1	-0.630569	0.228201	0.0214339	0.42226	0.417763
RUNX2	-0.976835	0.0587944	0.552678	-0.124009	0.997719
RYR3	-0.768859	0.175301	0.612725	-0.281853	0.584618
S100A16	-0.777985	0.496203	-0.450893	0.488182	0.805366
S100A2	-1.10071	0.330728	-0.152764	1.0805	0.756889
S1PR3	-1.27149	-0.170883	1.11873	-0.267718	1.23106
SACS	-0.904643	0.375001	0.153791	0.251156	0.674204
SAMD14	-1.39212	-0.36301	1.57641	0.174795	0.829122
SATB2	-1.01183	-0.33869	0.821155	0.194142	0.984514
SC65	-0.803748	0.129246	0.529222	0.610703	0.127166
SCG5	-1.20799	1.24509	1.50747	0.107857	-1.16537
SCML2	-0.716509	-0.093144	0.841716	0.0724861	0.300992
SERPINE1	-1.60558	0.104559	-0.930994	1.11775	2.6238
SERTAD2	-0.663449	0.367196	0.352104	-0.351481	0.527539
SESTD1	-0.706711	-0.0890992	0.713981	-0.0940865	0.539134
SGOL2	-0.804609	0.22495	0.318354	0.142989	0.587995
SGTB	-0.681809	0.138567	0.208482	-0.0891212	0.776827
SH3PXD2A	-0.79014	0.177069	0.464456	0.179335	0.436614
SH3PXD2B	-0.799333	0.186595	0.584434	0.14932	0.334561
SHISA4	-0.628854	0.464326	0.247818	0.136903	0.115195
SHOX2	-1.75708	0.974737	0.931496	0.302628	0.491099
SHROOM1	-0.684574	0.525474	0.162809	-0.11173	0.408053
SKA3	-0.797142	-0.246097	0.504407	0.443405	0.691139
SLC12A2	-0.748002	0.156674	0.800707	-0.382472	0.445632
SLC12A8	-1.69494	2.29273	-1.30779	1.11024	0.694261
SLC16A3	-0.961491	0.13638	-0.28018	0.764471	1.12207
SLC19A2	-0.84295	0.287888	0.296224	-0.124909	0.798074
SLC1A4	-0.580765	0.0187648	0.244435	0.0169043	0.63483
SLC22A3	-1.89726	0.471054	0.610819	1.47602	0.767806
SLC26A6	-0.723823	0.409386	0.0856033	-0.0644256	0.650081
SLC29A1	-0.618946	-0.287757	0.675501	-0.221232	0.758141
SLC38A1	-1.06203	0.573632	0.102013	0.748129	0.391683
SLC38A4	-1.37724	1.79431	0.503405	-0.327514	-0.126753
SLC39A14	-0.852319	0.328809	-0.237521	0.645296	0.771199
SLC41A1	-0.838207	0.367183	0.325976	-0.0685656	0.627565
SLC45A1	-1.05446	1.35546	0.46368	0.00728561	-0.348984
SLC4A5	-0.652908	0.086848	0.279342	-0.0890526	0.713565
SLC7A5	-1.073	-0.346584	-0.138404	0.811782	1.66191
SMAD7	-0.745772	-0.0280781	0.729557	0.157075	0.331675
SMARCC1	-0.582357	0.293128	0.415836	-0.0557776	0.196905
SMTN	-0.890926	-0.215974	0.984605	-0.268828	0.817147
SMURF2	-0.850444	0.222747	-0.0615479	0.243687	0.995211
SNPH	-0.790427	0.663648	0.329685	0.0309323	0.138201
SPAG5	-0.761818	-0.287154	0.375618	0.621108	0.688213
SPARC	-0.79906	0.0534407	0.477641	-0.331905	0.951844
SPATA12	-0.800692	0.226425	0.0896783	-0.0324458	0.952629
SPOCD1	-1.63782	-0.0699012	-0.021463	1.27584	1.78701
SPOCK1	-1.39478	0.816488	0.792413	-0.723411	0.991548
SQLE	-0.854382	0.496334	0.185024	0.12123	0.518238
SSC5D	-1.19381	0.192582	0.873388	0.479701	0.408439
ST5	-0.909095	0.142387	0.545182	0.30169	0.490413
STAC	-1.73863	-0.840584	1.85907	0.00523482	1.74762
STK38L	-0.595961	0.364512	0.234859	0.0183016	0.276487
STK39	-0.61664	0.364067	-0.0369835	0.207771	0.461098
STX1A	-0.699299	-0.0428932	0.390562	0.180557	0.618483
SUGT1P1	-1.02987	0.969064	0.473618	-0.477355	0.394391
SULT1B1	-1.57551	0.0554796	0.0313602	1.40189	1.39644
SV2A	-1.69841	0.196766	1.58838	0.350301	0.543293
SYNJ2	-0.812193	0.064568	0.318022	0.525863	0.501475
SYNM	-1.1492	0.21786	0.895328	-0.569893	1.05472
SYT11	-1.22613	0.223735	0.49952	0.174547	1.04742
SYT5	-1.09368	1.03467	0.373243	-0.042989	0.210661
TBPL1	-0.644582	0.193096	0.416772	0.031653	0.344721
TBXA2R	-1.10099	0.112199	0.28108	0.432114	1.01772
TCF4	-0.99183	0.434021	1.23002	-0.918703	0.456731
TDRD6	-1.02174	1.87976	0.210682	-0.882473	-0.0731877
TGFB1	-0.675302	-0.145641	0.404058	-0.166562	0.936694
TGFB1I1	-1.51241	-0.0406414	1.03298	0.421011	1.05532
TGFBR1	-0.659746	0.278918	-0.00154849	0.176478	0.61172
THBS2	-1.50874	0.717059	0.136622	0.934029	0.770638
THBS3	-0.860166	0.332192	-0.0344031	0.574595	0.615109
THSD1	-0.847328	-0.162721	0.203798	0.259609	1.13238
THY1	-1.09104	-0.186085	1.09262	0.0383341	0.762984
TIAM2	-1.30694	0.440886	0.540318	0.0172438	1.00244
TMEM132A	-1.06758	0.859378	0.547846	0.689038	-0.355501
TMEM133	-1.05882	-0.452893	1.20124	-0.0321989	0.949678
TMEM169	-0.804112	0.196734	0.576765	-0.0871887	0.512338
TMEM200A	-1.2573	0.775646	0.25414	-0.0322886	0.885207
TMEM206	-0.609755	0.122862	0.206047	0.196838	0.472234
TMEM231	-1.07218	0.704562	0.375419	0.676679	0.0203014
TMEM44	-0.673504	-0.0720523	0.305806	0.303375	0.610597
TMEM97	-0.697936	0.647987	0.318659	0.0313056	0.0194519
TMTC3	-0.604899	0.276848	0.240858	0.0128663	0.387726
TNC	-2.10656	0.426517	1.56132	-0.286779	1.432
TNFRSF9	-1.18271	0.796083	-0.630737	0.574058	1.24192
TNIK	-1.20126	-0.296999	0.685089	0.238543	1.35292
TPST1	-0.655786	-0.344691	0.708148	-0.0336843	0.709251
TPX2	-0.94477	-0.232263	0.559398	0.616097	0.726367
TRIM36	-0.751839	-0.0551215	0.729414	0.369746	0.216224
TRIM46	-1.68125	1.11486	1.10771	0.411952	-0.0571717
TRIM59	-0.569116	-0.00069859	0.30263	0.27797	0.384727
TRIP13	-0.982178	-0.175107	0.343523	0.838904	0.788319
TRPS1	-0.826921	0.452131	0.816052	-0.621754	0.396155
TSPAN2	-1.63519	1.16567	0.101567	-0.253431	1.37272
TSPYL4	-0.632689	0.13842	0.522453	0.0765128	0.242034
TTK	-1.19696	-0.0598926	0.350264	0.788515	1.03115
TTLL7	-1.31373	0.49056	0.319282	0.255377	1.01816
TUBA1A	-1.22695	0.192317	0.790134	0.167025	0.779874
TUBA4A	-0.99317	0.20684	-0.305849	0.671191	1.18869
TUBB2B	-2.60002	1.1391	0.634364	0.756385	1.63771
TWIST1	-1.05985	0.233159	0.737288	0.181033	0.512319
UACA	-0.71544	0.490046	0.883428	-0.43566	-0.0335202
UBE2C	-1.0289	-0.283435	0.604268	0.634938	0.85729
UBE2T	-0.626546	-0.136275	0.419227	0.323582	0.472449
UCN2	-1.19916	-0.373075	0.437806	0.293841	1.659
UHRF1	-0.847921	-0.428678	0.276558	0.520707	1.16566
ULBP3	-0.854845	0.314108	0.312204	-0.0143432	0.689264
USP54	-1.05066	1.02195	-0.293488	0.751351	0.284898
VCAN	-1.21801	-0.160173	0.981995	0.197045	0.938378
VCL	-0.841711	-0.243734	0.573183	0.320741	0.776365
VIM	-0.848826	-0.0983869	0.244661	-0.120287	1.29686
VSTM2L	-1.83928	0.134939	1.07272	0.155466	1.53167
WASF1	-0.702505	0.379915	0.482976	0.560076	-0.232459
WIPI1	-0.731726	0.0930267	-0.0540968	0.333402	0.87854
XPR1	-0.729729	0.589234	0.172196	0.00709798	0.310887
XRCC6BP1	-0.639486	0.594875	0.152018	-0.249171	0.36956
ZAK	-0.912381	0.0238229	0.601955	-0.179017	0.922004
ZEB2	-0.724983	0.131449	0.187558	-0.232601	0.981508
ZFP28	-1.08712	1.24775	0.496489	-0.456851	0.130705
ZNF280C	-0.614914	0.114048	0.508515	0.0276471	0.291917
ZNF284	-0.923247	0.803372	0.186587	0.0489381	0.331794
ZNF365	-1.12872	1.26956	-0.0330281	0.0237129	0.384962
ZNF439	-0.891654	0.94973	0.405775	-0.346959	0.171897
ZNF608	-1.24739	1.07715	1.06524	-0.599244	0.0782406
ZNF630	-0.596036	0.894169	0.177832	-0.186592	-0.112587
ZSWIM4	-0.727068	0.51208	-0.09559	0.832585	0.0743509
ZWILCH	-0.66396	-0.152146	0.449474	0.29681	0.537668
AACS	0.571372	-0.206755	-0.480164	0.448537	-0.496626
AAK1	-0.381934	0.0961952	0.297086	-0.0865173	0.248628
ABLIM2	1.13609	0.473679	-1.29267	0.62908	-1.43705
ACACB	0.653248	-0.040544	0.217078	-0.207363	-1.07873
ACE2	1.03281	-1.00782	0.34907	-0.666636	-0.393776
ADAMTSL4	1.22187	-1.24988	-0.449652	0.356492	-0.320256
ADCY3	1.25114	-0.60048	-0.551632	0.172212	-0.859154
ADH1A	3.88087	-0.781701	-1.43626	-1.90236	-2.39638
ADH1B	3.66218	0.315976	-1.6247	-2.46869	-2.67421
ADH5	0.507593	0.013927	-0.33525	-0.173006	-0.343462
ADH6	2.693	-0.103705	-2.27331	0.165564	-1.88782
ADI1	0.516868	0.0609387	-0.575437	0.167527	-0.405107
AFF1	0.69732	-0.146931	-0.668341	0.225642	-0.401764
AGFG2	1.16498	0.461592	-0.813503	-0.166118	-1.39755
AGXT2L1	2.29076	0.35544	-1.35628	0.161647	-2.73989
AIMP1	0.245426	-0.0630514	-0.135042	-0.12965	-0.0821021
ALDH1L1	1.81127	0.195721	0.291438	-1.66687	-2.20834
ALDH3A2	0.763227	0.114441	-0.524365	0.251063	-0.975653
ALDH3B1	0.895358	0.329699	-1.10574	0.402792	-0.922156
ALMS1	-0.437608	0.0934596	0.441241	0.0681626	0.0736083
ALPK1	0.449952	0.0285464	-0.317554	-0.0510271	-0.376131
ALS2	-0.357089	0.123234	0.206323	0.0592469	0.168152
ANP32E	-0.49553	-0.181523	0.15572	0.338973	0.583893
ANXA3	1.14372	0.290505	-1.35343	0.746711	-1.26313
ANXA8	1.31724	0.544378	-1.30084	0.258144	-1.52629
ANXA8L2	1.15669	0.623527	-1.31135	0.200074	-1.30531
ANXA9	1.84055	0.797452	-0.887288	0.191793	-3.04286
AP1G2	0.549703	-0.322415	-0.133829	-0.0914748	-0.304289
APOM	0.565877	0.0151723	0.117055	-0.322152	-0.811213
AQP1	1.68605	-0.161467	-0.733685	0.278371	-1.93623
ARHGEF4	1.00094	-0.565374	0.282017	0.318325	-1.495
ARL2BP	0.458957	-0.0471298	-0.352289	0.14796	-0.413647
ARMC7	0.363032	-0.235008	-0.145283	-0.0241274	-0.141847
ATP6V1H	0.447374	-0.00547313	-0.332285	-0.0378672	-0.32739
ATP7A	0.882239	0.00873982	-0.15684	-0.453788	-0.921413
ATP7B	1.31447	0.305216	-0.714194	0.407284	-1.98593
B3GNT7	1.39158	-0.0597107	-0.645902	0.414495	-1.77385
BAG1	0.603149	-0.0589486	-0.372104	-0.192694	-0.360009
BARX2	2.85931	-1.67952	-1.20358	2.78259	-3.42818
BCL2L13	0.441977	-0.178259	-0.463786	0.184687	-0.145869
BCO2	1.52271	0.6799	-0.422882	0.586612	-3.186
BCR	0.649723	-0.109722	-0.446755	0.199405	-0.584896
BDH2	0.827761	0.252775	-0.212165	-0.603305	-0.942163
BDKRB1	1.42543	-0.446795	-1.67716	0.784351	-0.560545
BICD2	-0.374848	0.089701	0.224108	0.212709	0.103061
BNIP3L	-0.407299	0.182838	0.00926277	0.16001	0.31724
BTBD10	-0.271446	-0.112733	0.0301387	0.309327	0.303089
BTBD16	1.50655	0.644425	-1.06952	-0.320937	-1.76464
BTG2	0.853014	-0.178855	-0.128408	-0.641724	-0.554553
BTN3A3	0.692732	-0.238622	-0.524814	-0.177412	-0.148028
C10orf26	0.556028	-0.087754	-0.290791	-0.110662	-0.398861
C10orf54	1.12655	0.38022	-1.21647	-0.15163	-0.824632
C11orf54	0.561565	0.100632	-0.22274	0.0441871	-0.807368
C11orf65	0.741505	0.0621036	-0.342613	0.0297451	-0.913151
C11orf67	0.95318	-0.107191	-0.313164	-0.0900074	-1.00356
C12orf26	1.6733	-0.709187	-0.43754	-0.553099	-1.00123
C12orf61	0.583235	-0.119521	-0.0564799	-0.102729	-0.662139
C13orf33	1.1455	0.772521	-1.30283	-0.372984	-1.04513
C14orf159	0.453994	0.0310506	-0.0425763	-0.432258	-0.399178
C14orf64	2.33987	-0.837837	-0.77242	-1.14666	-1.12945
C15orf48	1.89635	-1.03486	-1.67294	0.337499	-0.32434
C16orf57	-0.42442	0.272659	-0.155037	0.10393	0.459215
C19orf61	-0.410271	-0.140056	0.318637	0.258687	0.285582
C1GALT1	0.780906	0.17265	-0.955921	0.192088	-0.566335
C1R	0.929073	0.0939637	-0.785541	0.000469308	-0.755442
C1RL	0.704328	-0.0808804	-0.251724	0.202345	-0.915141
C1S	0.925628	0.275276	-0.78307	0.18662	-1.09456
C20orf3	-0.33684	0.189949	-0.0308487	0.0747604	0.30175
C21orf63	0.875536	0.0469215	-0.616074	0.312162	-1.02581
C3	1.16343	1.14437	-0.989994	-0.129002	-2.00784
C3orf21	-0.414853	-0.196243	0.464461	0.0435399	0.358819
C4A	1.63347	-0.00742611	-0.615654	0.173909	-2.07598
C4orf33	0.777027	0.133254	-0.643852	-0.617947	-0.254328
C4orf34	0.768918	-0.204608	-0.540132	-0.158235	-0.3062
C4orf43	0.315875	-0.149135	-0.199619	-0.17549	0.00523862
C6orf176	2.02572	-1.4656	-0.362271	0.385454	-1.47639
C6orf64	0.408638	-0.0396628	-0.0420465	-0.197489	-0.419195
C7orf30	0.436198	-0.0642286	-0.165977	-0.157501	-0.332581
C9orf103	0.922155	-0.147796	-0.58432	0.108081	-0.76393
C9orf25	-0.464761	0.376282	0.180807	-0.0135418	0.134234
C9orf82	0.798803	0.039216	-0.842987	-0.702835	0.0920674
CA5B	-0.501693	0.120378	0.407914	0.0631708	0.184847
CAGE1	0.526946	-0.287907	-0.180424	0.252172	-0.509292
CALB2	1.90509	1.02429	-2.2318	0.516449	-2.20716
CALCOCO1	0.621679	-0.0338304	-0.110854	-0.00960665	-0.831057
CAMK2G	-0.442735	0.079598	0.338591	0.279646	0.0519281
CARHSP1	0.588202	0.33466	-0.474973	0.0322376	-0.837407
CARM1	-0.356254	0.011219	0.215495	0.246	0.14703
CARNS1	1.6095	0.60563	-0.453183	0.49876	-3.14394
CASC3	-0.315005	0.134875	0.218969	0.164749	-0.003232
CASP1	0.69021	0.136655	-0.786336	-0.733119	0.117167
CASP4	0.494476	-0.06798	-0.62021	0.173326	-0.179666
CASP6	0.692659	0.0612312	-0.507241	0.167711	-0.759581
CBARA1	-0.357959	0.303115	0.0442279	0.162825	0.0626231
CBFB	-0.46166	-0.0640884	0.350469	0.045261	0.404264
CBR4	0.468699	0.0933842	-0.198358	-0.149246	-0.534725
CCBP2	1.89478	-0.557247	-0.440265	0.480325	-2.28272
CCDC120	0.611019	0.148239	-0.124936	0.527007	-1.39884
CCDC6	0.467914	0.208301	-0.511453	0.110066	-0.519902
CCDC64	1.54481	0.727287	-1.04068	0.85781	-2.81495
CCNG1	0.508695	0.144953	-0.00517401	-0.632422	-0.508896
CD276	-0.473694	-0.0593211	0.323184	0.396122	0.189922
CD300LD	0.791848	-0.094656	-0.479057	-0.151954	-0.537252
CD47	0.513074	-0.0604627	-0.440252	0.0632676	-0.329189
CDC42EP2	0.636075	-0.351054	-0.575681	-0.098002	0.066069
CDK5RAP2	0.558313	-0.427959	0.211345	-0.028097	-0.61311
CDNF	0.710312	-0.0553368	-0.328042	0.144722	-0.830001
CEP250	-0.44164	0.153975	0.200904	0.279023	0.113205
CEP78	-0.499599	-0.0661957	0.273675	0.341991	0.331666
CETN3	0.464805	0.0204974	-0.224319	-0.42729	-0.214299
CFI	1.22476	0.590694	-0.81379	-0.0360575	-1.73458
CGN	1.62749	0.920443	-0.87519	0.461516	-3.05206
CHP	1.13042	-0.329798	-0.813922	0.275207	-0.768542
CHPF2	-0.356474	0.118295	0.0448874	0.149886	0.278494
CHST4	3.09323	0.0668201	-1.47664	-0.25662	-3.26163
CKAP5	-0.376015	0.0610492	0.183258	0.304359	0.113763
CLDN15	1.60779	0.605062	-0.867453	0.131411	-2.42929
CLRN3	1.05376	-0.39033	-0.434975	0.302461	-1.00147
COBL	1.60022	0.526615	-0.921429	0.520731	-2.5562
COPS7B	-0.264294	0.055543	0.228584	0.0889012	0.0509053
COX18	0.438431	0.0729593	-0.319083	-0.13418	-0.345423
CPEB3	0.870581	0.288987	-0.63185	-0.503366	-0.677341
CRB1	1.68501	-1.05052	0.205082	0.0792721	-1.78231
CRIP1	0.807012	-0.313907	-0.472043	0.039929	-0.461226
CSGALNACT2	-0.440947	-0.0721749	0.236033	-0.00713994	0.54078
CXCL1	2.09292	-0.578665	-1.98643	0.140121	-0.676747
CYB5A	0.809008	0.370358	-0.823145	-0.831893	-0.226076
CYBRD1	0.882903	0.120279	-0.77768	0.188482	-0.857657
CYP4V2	0.615251	-0.438009	-0.358688	0.0651378	-0.153159
DAAM1	1.3179	-0.764526	-0.978544	0.364718	-0.465859
DAK	0.482371	0.196624	-0.16108	0.0267292	-0.842418
DCAF11	0.512791	-0.256435	-0.144073	-0.343597	-0.12419
DCTD	0.433591	-0.242269	-0.389183	0.169093	-0.128046
DCUN1D3	0.701628	-0.261625	-0.508137	0.0892708	-0.34955
DDX58	0.952837	-0.580531	-0.740024	-0.32805	0.163325
DDX60	1.23949	-0.809525	-0.803698	-0.286056	0.00132766
DECR2	0.795976	0.169883	-0.381085	0.072448	-1.11273
DGCR5	0.90865	-0.746619	0.030105	0.617713	-1.09277
DHODH	1.21611	-0.0763536	-0.528654	-0.324769	-1.05718
DHRS1	0.590675	-0.137281	-0.350728	-0.442754	-0.0906996
DHRS7	0.469115	0.200171	-0.64446	-0.452042	0.0414769
DHX58	0.626202	-0.602228	-0.439908	0.124208	0.0587519
DKC1	-0.334955	0.155506	-0.054812	0.0684915	0.367927
DMKN	0.948946	-0.327898	0.0328742	0.18732	-1.31913
DMRTC1B	2.0831	-1.06072	-0.18077	-0.0628991	-1.89186
DNAH9	1.64483	-0.300886	0.00326503	-0.317474	-2.06138
DNAJB9	0.722551	0.485126	-0.985061	0.0580318	-0.697715
DNAJC18	-0.461885	0.209377	0.622529	-0.500674	0.204852
DNM1L	-0.367027	0.245724	0.0353569	-0.0191339	0.285073
DOCK4	0.927211	-0.424355	-0.329528	-0.338079	-0.403181
DOCK7	-0.506831	0.301442	0.0472411	0.128021	0.325022
DOT1L	-0.499434	-0.148486	0.405213	0.311707	0.306566
DPYS	1.47935	0.411798	-0.552168	-1.49302	-1.14981
DSCAML1	3.36064	-1.88696	-0.709738	0.691302	-2.98837
DTX3L	0.526161	-0.192154	-0.529299	-0.0149506	-0.0485333
DTX4	0.928189	-0.301884	-0.433262	0.43951	-1.00313
DYNC2LI1	0.593722	-0.0827629	-0.231359	0.056059	-0.650485
DYRK2	-0.483557	0.0434828	0.370707	-0.0368304	0.356
EBAG9	0.445792	0.0622004	-0.264888	-0.294953	-0.284916
EDA	0.769682	0.390283	-0.369371	0.360082	-1.54388
EDEM2	0.463642	0.0429915	-0.590483	0.212822	-0.316771
EFEMP1	0.925021	-0.205792	-1.24424	0.707586	-0.438513
EIF4EBP3	0.648166	0.257369	-0.256706	-0.0236745	-1.03757
ELMO2	-0.346197	0.131278	0.272787	-0.200942	0.261519
ELMO3	1.07319	0.0364738	-0.464769	0.868724	-1.89976
EPHB6	1.5437	-0.0190259	-0.394775	-0.0945315	-1.95795
EPS15L1	-0.280896	0.115173	0.0636625	0.292531	0.0364749
ERF	-0.490759	-0.0313489	0.474742	0.0690388	0.263724
ESRP2	0.748216	0.0958757	-0.46364	0.410784	-1.1125
EVPL	1.2687	0.389905	-0.692427	0.94611	-2.42703
EXT2	-0.363624	0.122681	0.0470517	0.245536	0.212512
FAAH2	1.31918	0.662591	-0.751319	0.235388	-2.23284
FAM105B	-0.384742	0.0194103	0.0157478	0.226019	0.411044
FAM134B	1.43686	0.195293	-0.463666	0.0887353	-2.09081
FAM13AOS	0.687038	-0.102276	-0.388773	-0.144276	-0.462853
FAM164C	0.930025	0.374524	-0.556994	-0.0113024	-1.31008
FAM188B	1.07786	0.382315	-0.295728	-0.185591	-1.70633
FAM53C	-0.297766	0.186356	0.243332	-0.143215	0.110692
FAM82B	0.419685	-0.0725282	-0.311268	-0.0483395	-0.221829
FBXO2	1.98662	0.155955	-1.0552	0.966346	-2.93844
FBXO44	0.659306	0.221524	-0.214965	-0.0890488	-1.01135
FBXW7	0.510361	-0.356613	-0.173686	-0.0961628	-0.156632
FGF7	2.34731	-0.670233	-1.41758	-0.71573	-0.959151
FHDC1	1.03417	-0.296885	-1.18058	0.143693	-0.164284
FIS1	0.461792	0.143261	-0.118242	-0.215401	-0.617144
FLJ35024	1.31778	-0.233001	-0.23269	-0.184848	-1.46062
FLJ42875	1.49109	-1.93029	-0.0377289	0.804622	-0.747891
FMR1	0.513767	0.0697411	-0.397318	-0.0160857	-0.465465
FPGT	0.438798	0.0452304	-0.325702	-0.139895	-0.303333
FRMD4B	0.871624	0.339271	-0.269161	-0.385775	-1.2091
FRMPD4	1.33524	0.0239353	-0.639802	-0.749825	-0.931177
GAB1	0.765441	-0.20854	0.422982	-0.446795	-1.11189
GALK2	0.688735	0.0469693	-0.603208	-0.0416967	-0.481208
GALNT12	1.2698	-0.0949412	-0.67531	0.478678	-1.55479
GALNT4	1.33133	0.0601075	-0.783853	-0.51154	-0.987018
GALNT9	1.33258	0.259873	-0.463223	0.448537	-2.26148
GAS2	1.25933	-0.835137	0.738709	-0.369987	-1.58508
GATAD2A	-0.304615	-0.00760697	0.0624832	0.325511	0.190648
GCA	0.683685	0.224233	-0.500161	-0.215627	-0.656396
GCHFR	0.922557	-0.714557	-0.219082	0.136047	-0.53234
GDI1	-0.310231	0.221556	0.282321	-0.0413384	-0.0255543
GDPD5	0.971556	0.205779	-0.589772	0.0628012	-1.20467
GFPT2	1.39544	0.203092	-1.37666	0.087838	-1.05885
GGA3	0.500789	0.028488	-0.267827	-0.0541706	-0.508141
GHR	1.25594	0.328477	-0.17345	-0.652552	-1.71822
GLO1	-0.416657	0.227514	0.191066	-0.161816	0.323663
GLT25D1	-0.495171	-0.206707	-0.168933	0.593167	0.771747
GLUD1	-0.372393	0.350527	-0.0547837	-0.249189	0.439741
GOLT1B	-0.376411	0.0857992	-0.0346685	0.17785	0.411574
GPER	0.914853	-0.360131	-0.195841	0.457608	-1.1823
GPR37	1.17757	-0.439966	-0.744064	0.463034	-0.931377
GTDC1	-0.446452	0.0293721	0.343464	-0.0780699	0.371924
HAR1A	0.806646	-0.202786	-0.563515	-0.289505	-0.247423
HELQ	0.419695	-0.15339	-0.0878102	-0.448104	-0.0753961
HERC3	0.870358	0.133895	-1.016	-0.138648	-0.358909
HERC6	1.5381	-1.15702	-0.870106	-0.34899	0.0343792
HIST1H2BD	1.11986	-0.269013	-0.134802	-0.306038	-1.11868
HP	2.80637	1.06309	-1.5929	0.00423876	-3.99904
HPCAL1	0.562289	-0.231711	-0.175564	0.403074	-0.745376
HRASLS2	1.49901	-0.329909	-1.32502	-0.377245	-0.334518
HRASLS5	2.00505	0.870861	-1.65826	-0.558559	-2.01665
HSD17B6	2.43097	0.466963	-2.33498	-0.440418	-1.60516
HSF2	-0.488158	0.397227	0.438206	0.116624	-0.222082
IFIH1	0.863175	-0.322013	-1.02234	-0.265815	0.269295
IFIT1	1.55625	-0.40358	-1.27845	-0.213595	-0.512304
IFIT2	1.27869	-0.553762	-1.09966	-0.16995	-0.12071
IFIT3	1.42791	-0.668798	-1.39917	-0.144057	0.0714074
IFNGR2	-0.34527	-0.0232679	0.295568	0.0129301	0.254048
IFRD1	-0.412837	0.0825354	0.0434749	0.29581	0.303698
IL18	0.811457	0.254125	-0.848464	0.372851	-0.954736
IL18BP	1.19182	-1.13172	-0.557709	-0.0123576	-0.0203335
INMT	2.02743	0.0655059	-0.879684	0.144137	-2.4855
INSIG2	-0.322996	0.47783	-0.186059	-0.0779066	0.230847
IPO9	-0.391342	0.0268914	0.285801	0.165439	0.169494
IRF2	0.461538	-0.22325	-0.393366	-0.117187	0.0200831
IRF7	0.965098	-0.797715	-0.721425	0.0151108	0.11836
IRF9	0.551755	-0.393343	-0.286608	-0.178657	-0.000288719
ISM2	2.61437	-1.83713	-1.35217	2.0131	-2.13488
IVD	0.548477	-0.22671	-0.188022	0.0366444	-0.446941
KATNA1	-0.395649	0.194317	0.104129	0.105528	0.224355
KCNC4	0.826267	0.0995329	-0.862784	0.0836634	-0.575881
KCND3	1.72004	-1.01595	-1.41863	0.635031	-0.553136
KCNK5	1.31381	0.0143625	-0.471554	-0.0419755	-1.5846
KCTD17	-0.482238	-0.0571269	0.37361	0.00181456	0.436476
KCTD2	0.730597	-0.0442387	-0.330134	-0.065959	-0.718305
KDM4A	0.538754	0.0088177	-0.289279	0.120165	-0.651556
KIAA0146	0.678896	-0.174219	-0.249926	-0.154238	-0.509089
KIAA1737	0.657472	-0.203477	-0.124256	-0.297009	-0.471003
KIF16B	-0.509244	0.448855	-0.0577434	-0.150152	0.477793
KLHL31	1.59029	0.164319	-0.38002	0.467004	-2.66781
KLHL9	0.787979	0.175712	-0.447196	-1.128	-0.155701
KLK10	1.91561	-0.63564	-0.765122	0.920809	-2.20371
KLK11	1.62517	1.25012	-0.564764	0.395394	-3.70461
KRT39	1.31704	0.265317	-1.17939	-0.360856	-0.885316
LACTB2	0.795541	0.328321	-0.947585	-0.0887589	-0.569115
LAMB3	1.48611	-0.409574	-0.825159	0.428907	-1.34795
LAMP3	1.51595	-1.39608	-1.06995	-0.345933	0.551675
LIME1	1.15698	-0.601443	-0.406544	0.400117	-1.02931
LIPF	0.799152	-0.201777	-0.369809	-0.436873	-0.335127
LIPM	1.70129	-0.699339	-0.770141	-0.398754	-0.815574
LOC100128788	0.657292	-0.242168	0.0571995	0.166428	-0.960269
LOC100133469	1.91333	0.243968	-1.2282	-0.954118	-1.32806
LOC154822	2.05921	-0.312482	-0.127948	-0.555187	-2.39697
LOC221710	0.48557	-0.193331	-0.417723	-0.0807748	-0.0529978
LOC388152	0.945218	0.403571	-0.295757	-0.10634	-1.57627
LOC441177	1.07189	-0.590945	-0.265374	0.382028	-1.04238
LRP11	0.897142	-0.117965	-0.571405	0.482094	-1.04577
LRRC1	0.873477	0.301424	-0.808396	0.595391	-1.31351
LRRN4	1.34547	0.732399	-1.03633	0.861689	-2.50928
LYRM1	0.594537	-0.185601	-0.170933	-0.0209179	-0.543244
LYRM5	0.381682	-0.141798	-0.0387873	-0.252383	-0.223532
MAP3K4	-0.384407	0.0919995	0.0710213	0.21847	0.274818
MAP4	-0.457309	0.419252	0.120184	-0.0261626	0.147532
MAP4K2	-0.447689	0.421865	0.117661	0.0274266	0.0925714
MAPKAPK2	-0.477945	0.152722	0.0431691	0.0499149	0.508977
MARK3	0.513937	-0.506924	-0.0707856	-0.247859	0.00948255
MARVELD3	1.69108	-0.965082	-0.714771	0.738433	-1.39107
MEIS2	0.839949	-0.349268	0.00155607	0.726702	-1.48266
MET	1.04314	0.298442	-1.66895	0.817582	-0.826608
MLH3	0.375382	-0.306163	0.107883	-0.242786	-0.190659
MOAP1	0.430208	-0.350582	0.0555862	-0.14537	-0.243694
MRAP	2.49575	-1.23159	-0.213901	-0.655441	-1.88859
MREG	1.0649	-0.406229	-0.875494	-0.258923	-0.119702
MSLN	2.14564	0.609173	-1.84775	0.563916	-2.56602
MT1DP	1.0672	0.695236	-0.455575	-0.888323	-1.35807
MTAP	1.07465	0.214451	-0.968001	-1.1511	-0.0858054
MUC16	2.224	0.427368	-0.588692	1.0348	-4.17367
MX1	1.39646	-1.05014	-0.913816	0.0982863	-0.14152
MYO5B	1.39412	0.310751	-1.01387	0.506767	-1.87295
MYO9B	-0.402921	-0.191992	0.0763518	0.41653	0.475367
N4BP1	0.381394	-0.234281	-0.188469	-0.137249	-0.043029
NCRNA00113	1.54868	-0.756375	-0.895853	1.3334	-1.64291
NDEL1	-0.40703	-0.13641	0.126314	0.223794	0.506995
NDUFC1	0.544787	0.0764011	-0.338868	-0.415583	-0.292027
NEK6	-0.495893	-0.196834	0.149314	0.362267	0.591576
NET1	0.808837	-0.858112	0.34191	0.00734354	-0.691703
NFE2	2.3184	-0.754282	-0.832016	0.529749	-2.35559
NFKBIZ	1.10859	0.185169	-1.22785	-0.0835028	-0.612662
NNAT	2.33303	-1.71796	0.0705614	2.42866	-3.64211
NPR1	1.32891	0.100517	-0.26794	0.198248	-2.09976
NQO1	0.946484	-0.712827	-0.511332	0.767149	-0.723659
NRG3	1.59249	-0.828292	0.171563	-0.719904	-1.26433
NRG4	2.31664	0.0359006	-0.874136	1.25367	-3.73426
NT5C3	1.03035	-0.547442	-0.476644	0.0496925	-0.556138
NTNG1	1.93169	0.0200413	-1.42608	-0.260753	-1.40104
NUDT16P1	0.831893	0.356828	-0.651128	-0.362977	-0.774714
NUDT5	0.502588	0.0451383	-0.642727	0.0467836	-0.20403
NUDT7	1.00584	0.162003	-0.611572	-0.241668	-0.963376
NUP93	-0.409763	-0.156262	0.262613	0.199389	0.40638
OAS1	1.2515	-0.513791	-0.939462	-0.267422	-0.221902
OLFML1	1.23531	-0.313854	-0.340753	0.10925	-1.33744
OR4N2	1.69947	0.279163	-1.29236	-1.21466	-0.766274
OSTalpha	1.08713	-0.320402	-0.280238	-0.346318	-0.823394
OXA1L	0.390947	-0.251913	-0.0382658	-0.33432	-0.0540291
PAQR7	0.782096	-0.0513564	-0.404293	-0.0887049	-0.696854
PARP9	0.66595	-0.25681	-0.556672	-0.0295778	-0.158996
PASK	-0.43978	0.346237	0.324816	-0.136174	0.0646364
PCDHGC3	0.612389	-0.22283	0.208149	-0.447651	-0.62103
PCMTD2	0.764648	0.0963839	-0.0221824	-0.534558	-0.917002
PCSK7	0.557175	-0.343339	-0.648659	0.35462	-0.0705135
PDE6D	-0.340572	0.236269	0.0274118	-0.063354	0.294363
PDPN	1.03759	0.140571	-0.623946	-0.200934	-1.00656
PDZD2	1.11962	0.340707	-0.513149	0.603626	-2.07283
PDZK1IP1	2.03494	0.961143	-1.62861	0.522214	-2.99096
PET112L	0.448281	-0.0535602	-0.257641	-0.363609	-0.115085
PEX2	0.365028	0.114384	-0.21489	-0.13645	-0.384401
PEX5L	2.19182	0.465983	-1.24769	0.150396	-2.81446
PGM1	0.938921	-0.340446	-0.399995	0.313876	-0.919949
PHF16	-0.487921	0.256265	0.211602	0.180863	0.131898
PHF19	-0.490449	-0.175948	0.278182	0.11029	0.60652
PHLPP2	1.12112	-0.37963	-0.58301	0.217495	-0.901169
PIGF	0.362535	0.0912551	-0.48564	-0.0524017	-0.127033
PIK3C2B	1.18796	-0.224988	-0.930902	0.286832	-0.863135
PIP5K1B	1.73303	-0.0672279	-0.740709	-0.601735	-1.4653
PKD1L2	2.11029	0.829419	-2.58962	1.70819	-2.80688
PKD1L3	0.943939	-0.603526	-0.446383	0.367348	-0.619553
PKHD1L1	2.31672	1.53435	-1.30906	0.19956	-4.19569
PLA2G12A	1.22825	0.326398	-0.982634	0.230725	-1.45617
PLA2G1B	1.1657	-0.418813	-0.327993	-0.980413	-0.321631
PLAC2	1.32409	-0.402867	-0.291613	0.27132	-1.54987
PLB1	1.26825	0.487675	-1.03641	-0.683354	-0.975263
PLEKHA7	0.98611	-0.925873	-0.0444041	-0.03284	-0.457005
PLEKHG3	0.693648	-0.174145	0.0864958	0.0504191	-1.04171
PLEKHH2	1.44542	-0.445829	0.0582543	0.120993	-1.95826
PLLP	1.75261	0.0856745	-0.796064	0.751845	-2.60349
PNRC2	0.474708	-0.113645	-0.0559937	-0.440148	-0.248232
PRDX5	0.48214	0.0861955	-0.24008	0.106558	-0.691169
PRDX6	0.565788	0.0419378	-0.590413	-0.156336	-0.20837
PRIMA1	1.80461	-0.825303	0.255314	-0.586958	-1.79394
PRKACA	-0.31817	0.0388989	0.278501	0.203396	0.0187615
PRKCZ	0.613517	-0.0434973	-0.416875	-0.208101	-0.335055
PRMT7	0.519405	-0.151561	-0.0649351	-0.108775	-0.510246
PROCR	1.36741	1.09658	-1.42937	-0.0464524	-1.87192
PRR15	1.49951	1.36552	-1.4995	0.572296	-2.76703
PRR15L	2.67567	0.901034	-0.533112	-0.820354	-4.132
PSME4	-0.397161	-0.106053	0.00832856	0.111726	0.664835
PTGR2	0.66094	0.204493	-0.372232	-0.527523	-0.505364
PTGS1	1.0841	0.0948211	-0.358424	0.158861	-1.5762
PTK2B	0.920099	0.0185108	-1.01578	0.0867542	-0.473263
PXN	-0.486143	0.0744827	-0.188636	0.461209	0.556406
R3HDM1	-0.32756	0.07534	0.116273	0.0731638	0.261033
RAB11FIP5	-0.506608	0.231804	-0.180826	0.476325	0.391437
RAB40A	1.05475	0.0790955	0.261948	0.133737	-2.15473
RAET1E	2.22737	0.680307	-1.70247	0.939855	-3.20807
RAET1G	2.70357	-0.037545	-1.72122	0.745924	-2.99421
RARRES2	0.917714	-0.023874	-0.244369	-0.0532403	-1.14158
RARRES3	1.34783	-0.385377	-0.831981	-0.735162	-0.293207
RASGRP4	1.15715	-0.311315	-0.916668	0.210303	-0.675063
RASSF8	0.872174	-0.105305	-0.177553	0.269691	-1.28452
RBKS	0.935492	0.132357	-1.03216	-0.0771651	-0.489236
RCHY1	0.649625	-0.0305355	-0.24943	-0.296961	-0.520963
RDH14	0.323698	-0.0592834	-0.306026	0.0265702	-0.143787
RDH16	2.54193	-0.312612	-1.29757	0.905474	-2.99274
REC8	1.35447	0.0871467	-0.792223	0.154577	-1.53424
RECQL5	0.33008	0.0132749	-0.0407797	0.0130472	-0.509242
REG1A	4.29998	-1.50236	-0.955423	-0.0824511	-4.09771
RERG	1.39521	0.378404	-0.144068	0.301023	-2.72827
RICH2	1.68949	0.228972	-0.467608	0.250448	-2.64757
RILP	0.841972	-0.578994	-0.417711	-0.26709	-0.0495387
RIMKLA	1.12525	-0.00572602	-0.301655	0.454789	-1.80566
RNF10	0.330613	0.136269	-0.372487	0.12731	-0.37946
ROGDI	0.638516	-0.318194	0.0578993	0.0291463	-0.74414
RRAS2	0.471865	-0.094189	-0.729813	0.281673	-0.0763296
RSPO1	1.68907	0.922153	-1.3332	-0.048781	-2.28976
RTP4	1.27822	-0.307637	-0.764683	-0.627427	-0.420729
RUFY4	2.03465	-1.85574	-0.565818	-0.24167	-0.3715
SAE1	-0.475163	-0.120256	0.29578	0.141404	0.477357
SAMD1	-0.493137	-0.0540945	0.325998	0.172334	0.376216
SCAMP1	-0.332363	0.369392	0.108841	-0.144497	0.103004
SCARA3	1.0851	-0.589244	-0.195055	0.232885	-1.03108
SCNN1A	1.81482	0.818899	-1.00727	0.711407	-3.27907
SELENBP1	1.44782	0.3618	-0.30726	-0.230693	-2.22964
SEMA5A	0.988022	-0.210351	-0.609948	0.191293	-0.832108
SEMA6D	1.38275	-0.312176	0.448944	-0.789061	-1.75883
SERP1	0.350247	0.0976631	-0.403727	-0.0852191	-0.177944
SGMS1	0.611893	-0.139342	-0.42002	-0.248611	-0.190771
SGPP2	1.65729	0.397158	-1.93385	0.524982	-1.42399
SHKBP1	-0.454672	0.109721	0.0088056	0.00477575	0.590231
SIRPA	0.555188	-0.13147	-0.289946	-0.408352	-0.130567
SIRT5	0.411856	0.180775	-0.194969	0.0160128	-0.667623
SLC14A2	2.11542	0.0403343	-1.05393	-0.50783	-1.93378
SLC19A3	1.51004	0.90738	-1.10371	-0.505466	-1.89646
SLC22A5	0.768184	0.522953	-0.62637	0.0811591	-1.21316
SLC24A3	1.57401	-1.68841	0.0114761	0.228753	-0.784876
SLC24A6	0.659147	-0.0119001	-0.729232	0.354179	-0.523032
SLC25A14	-0.394375	0.458692	0.208122	-0.0423827	-0.0797658
SLC25A19	0.544556	-0.118905	-0.431192	0.00474731	-0.280072
SLC28A3	2.35132	2.21644	-3.35323	-0.194598	-2.5546
SLC35B4	-0.455238	0.426299	0.272648	-0.168777	0.0781883
SLC39A8	2.09905	0.395478	-2.5372	0.140286	-1.20322
SLC43A2	1.05476	-0.454067	-0.929481	0.413844	-0.485053
SLC48A1	1.0278	-0.0330381	-0.412505	0.168479	-1.29059
SLC4A4	1.95597	0.593006	-1.74668	-0.292438	-1.72405
SLC7A2	1.50534	-0.463229	-0.771562	-0.65067	-0.5834
SLC7A4	2.00008	0.0301086	-0.952576	0.559003	-2.6281
SLC9A3R1	0.895686	0.490607	-0.505452	0.187209	-1.58726
SMC6	-0.424341	-0.172437	0.0815199	0.334918	0.541813
SMS	-0.455844	0.0368512	0.0648548	0.037602	0.590833
SNCG	1.43636	0.531626	-1.29044	0.968531	-2.23447
SNX1	0.318839	0.0355454	-0.0690664	-0.167923	-0.353613
SNX22	0.673609	-0.240946	-0.189144	-0.18629	-0.466336
SNX33	0.397135	0.233018	-0.363504	0.0468914	-0.546153
SORBS2	2.00216	-0.289553	-1.6583	-0.940108	-0.417024
SOX6	2.25298	-0.148641	-0.345086	0.845181	-3.68802
SP100	0.444587	-0.314658	-0.333882	-0.0640687	0.0483983
SPOCK2	1.57083	-0.885706	0.287003	1.05955	-2.59267
SPR	0.629516	0.369124	-0.566469	0.0108518	-0.829289
SPRYD4	0.506212	-0.295899	-0.140032	-0.174982	-0.1969
SRPK1	-0.453862	0.0590792	0.139543	0.0724056	0.45728
SSH1	-0.458679	-0.0805411	0.295008	0.074398	0.455933
SSR1	0.388146	0.0315023	-0.502826	0.0418791	-0.1511
SSTR1	1.47541	0.64155	-1.12981	-0.0943038	-1.81345
ST3GAL2	-0.488134	-0.207165	0.613057	-0.0330206	0.386089
STIP1	-0.418223	0.217122	0.0954499	0.0992842	0.248462
STRADB	0.765096	-0.16198	-0.318074	-0.208761	-0.548205
SULT1A2	1.43435	-0.166493	-0.320517	0.474537	-2.11238
SULT1A3	1.02442	-0.0906655	-0.528054	0.215948	-1.13143
SUMF2	0.338363	-0.0266092	-0.264285	-0.118647	-0.142312
SYBU	1.05688	0.623951	-0.279719	-0.473008	-1.75291
SYNJ2BP	0.406629	-0.213745	-0.00987103	-0.202624	-0.249241
SYT17	1.0193	0.000978246	-0.205285	0.0452944	-1.44623
TAPBPL	0.833583	-0.645331	-0.315569	-0.248329	-0.0836424
TAT	0.954368	-0.437449	-0.53494	-0.0874202	-0.396503
TBC1D2B	0.687676	0.106058	-0.455883	-0.133265	-0.636478
TBC1D9	1.09773	0.0173316	-0.637927	-0.413741	-0.792146
TCEA3	1.06941	-0.106842	0.14663	0.0927993	-1.81443
TCERG1L	1.70503	-0.241927	-0.5183	0.672406	-2.3941
TCF3	-0.46536	-0.0526746	0.293406	0.546381	0.0906272
TFAP2C	0.88517	0.180988	-1.40884	-0.0390632	-0.0899771
TGM1	2.60646	-0.190389	-1.26642	1.44695	-3.66482
THAP6	0.53823	0.0436098	-0.196196	-0.280086	-0.495921
THTPA	0.850723	-0.311847	-0.151084	-0.505689	-0.475735
TJP3	1.66501	0.178198	-0.263946	0.675292	-3.07965
TLR3	1.26132	-0.0157558	-1.1407	-0.723556	-0.252904
TM4SF1	1.0472	0.649019	-0.93898	0.121975	-1.49894
TMEM37	1.04662	0.312187	-0.441334	-0.236808	-1.38399
TNFSF13B	1.39177	-0.371605	-1.39795	-0.267751	-0.118181
TOB1	0.879332	0.245008	-0.934757	0.252524	-0.872719
TOP3A	-0.353912	-0.101711	0.20563	0.056081	0.421067
TP53I3	0.830658	-0.82919	-0.386127	0.163656	-0.0974496
TRIM21	0.469601	-0.234508	-0.494727	-0.097888	0.113908
TRIM26	0.408979	-0.198311	-0.0840804	-0.0570415	-0.298098
TRIM3	-0.46621	0.213689	0.279032	-0.047034	0.240612
TRIM38	0.49223	-0.174169	-0.323396	-0.172525	-0.118703
TRIM5	0.462092	-0.0266487	-0.272896	-0.0451149	-0.384972
TRIP10	-0.506613	0.0777996	0.101707	0.0149625	0.602949
TSPAN3	1.16905	0.0211766	-0.797743	0.192792	-1.18494
TSPAN31	0.335989	0.178343	-0.307198	-0.0308456	-0.389405
TSPAN4	0.49715	0.0460693	-0.322613	-0.261189	-0.311993
TST	0.965863	-0.318595	-0.435923	-0.284974	-0.51034
TTC7A	0.576646	-0.146863	-0.763248	0.468632	-0.28572
TUBAL3	1.83942	-1.07245	-0.0313465	0.104828	-1.77107
UBA2	-0.33892	-0.0643917	0.236432	0.120306	0.274831
UBE2A	-0.271227	0.0633292	-0.0502362	0.0921827	0.348175
UBE2D3	0.340052	-0.125242	-0.304624	-0.301705	0.144041
UBE2Q2	-0.418039	0.258765	0.093573	0.00553792	0.271723
UBXN2A	0.343725	-0.280651	-0.143727	0.308092	-0.304514
UGP2	0.668396	0.0761234	-0.609298	0.0654616	-0.553794
UHRF1BP1	0.613642	0.0927051	-0.5378	0.093732	-0.581976
UPF3B	-0.371721	0.150001	0.238647	-0.0452109	0.203349
UPK1B	2.77986	0.809542	-2.59118	1.2391	-3.51
USP2	1.47821	1.06093	-0.989101	-0.0829528	-2.45165
VIPR2	2.97018	-1.21679	0.33532	-0.392301	-3.44324
VLDLR	1.0956	-0.324452	-0.731078	0.472882	-0.952205
VPS18	0.524701	-0.428062	-0.131618	0.160698	-0.331837
VRK3	0.335475	-0.145961	-0.119702	-0.0176189	-0.230734
WNT7B	1.6196	-1.93456	0.0666144	1.11901	-1.29052
WSCD1	1.15343	-1.23338	-0.300408	0.568477	-0.544111
WWC1	1.02781	-0.0321009	-1.08182	0.608166	-0.900152
XPC	0.353526	-0.0765989	-0.175881	-0.0535095	-0.251983
ZBED4	-0.413369	0.0140264	0.0256929	0.316202	0.386207
ZBTB25	0.48171	-0.365472	-0.0172954	-0.0571248	-0.296194
ZBTB7C	1.31506	0.452169	0.312032	-0.0656869	-2.90123
ZNF131	-0.317466	-0.0041549	0.143788	0.198416	0.213775
ZNF138	0.487245	-0.110455	0.0693973	-0.167469	-0.605624
ZNF273	0.579799	-0.361358	0.235153	0.104724	-0.845767
ZNF277	0.405879	0.183563	-0.276431	-0.282959	-0.355082
ZNF467	0.67344	-0.572934	0.136515	0.0669121	-0.622864
ZNF680	0.816074	-0.127027	-0.135781	-0.163136	-0.897288
ZSCAN22	-0.460613	0.132927	0.269692	0.172641	0.172055
ABCD2	-0.1624	0.201501	-0.167698	-1.16288	1.06313
ABLIM3	-0.173373	-0.168873	0.670484	-1.62012	0.94169
ADAMTS9	-0.465924	0.0166445	1.28031	-1.6171	0.546829
ADCYAP1	1.04408	0.442886	-0.900985	1.7972	-2.52936
ADNP2	-0.292601	-0.141006	0.11632	0.421076	0.195104
AFAP1L1	-0.512063	0.106802	0.543153	-1.24786	1.03399
AGPAT2	-0.0227149	-0.35161	0.0641335	0.532418	-0.024014
AKAP6	-0.0405973	0.59101	0.436311	-1.21972	-0.175794
ANK3	-0.815316	2.20483	0.458536	-2.0463	-0.182784
AP1M1	-0.0340758	-0.0400986	-0.0498839	0.383088	-0.127755
AP2B1	-0.338885	0.180984	-0.0342346	0.458295	0.0375356
AP3D1	-0.131637	0.187961	-0.177812	0.388111	-0.0973521
APOBEC3C	0.00169068	0.144469	-0.120986	-0.709384	0.48283
AQP7	0.296501	-0.0777993	1.01513	-1.58257	-0.30848
ARHGAP15	-0.037772	-0.351658	0.33681	-0.925257	0.778239
ARHGAP25	0.109686	-0.169853	-0.134776	-0.731066	0.696878
ASAP2	-0.195282	-0.27809	-0.115611	0.709653	0.230526
BCL9L	0.124979	-0.000206569	-0.307039	0.510167	-0.246346
BHLHA15	-0.0458093	-0.594767	-0.624482	1.48468	0.324712
BRD4	-0.275741	-0.150101	0.239353	0.431708	0.0394035
C10orf35	-0.0903855	0.375789	-0.19531	0.670335	-0.564525
C12orf72	0.496607	0.408675	-0.359837	-0.589574	-0.441557
C17orf82	0.0173703	-0.534538	0.842987	-0.951574	0.376651
C18orf19	0.228968	-0.0428547	-0.503626	0.576922	-0.203655
C1orf113	-0.10249	-0.396032	0.0642556	0.792478	-0.0368696
C1orf115	0.158952	0.573383	0.133359	-1.3218	-0.0770834
C3orf57	-0.198548	0.065244	0.699252	-0.973879	0.212043
C4orf32	0.0655629	-0.195237	0.120284	-0.826941	0.594488
C5orf56	0.361421	-0.219964	0.0448339	-0.699933	0.136481
C6	0.435027	-0.185841	0.697928	-1.77846	0.0743259
C7orf29	0.0776968	-0.00480162	-0.466323	1.13834	-0.456248
C9orf167	-0.205213	-0.161659	-0.155738	0.522963	0.29417
C9orf30	-0.529232	-0.0641626	-0.258611	0.753475	0.642792
C9orf66	0.0962591	0.223393	-0.136135	-0.856593	0.366185
C9orf69	-0.251803	-0.17789	0.102625	0.512536	0.119167
CACNG4	0.704788	-0.810334	-0.230349	1.97079	-1.40882
CCDC69	-0.166184	0.182829	-0.184992	-0.961525	0.961132
CD163L1	-0.0784314	-0.404953	0.65345	-1.80758	1.21298
CD300LG	0.305357	-0.033886	0.676836	-1.72987	0.0964486
CD79B	-0.0768748	-0.471054	0.682379	-1.36792	0.932131
CECR2	-0.353624	0.0240908	1.07526	-1.23832	0.299658
CEL	-0.520441	-0.143736	0.763703	1.18828	-0.690411
CELSR2	-0.0233649	0.137432	0.262308	0.969463	-1.10911
CEP120	0.0949513	0.106025	0.239285	-0.494664	-0.164568
CLEC12A	0.439663	0.0200021	-0.535516	-1.36443	0.845666
CNIH2	-0.885783	-0.745139	0.919963	1.23438	0.375239
CNRIP1	-0.628763	0.579998	0.560023	-1.27773	0.688334
CORO2A	-0.116754	-0.647587	-0.493296	1.03365	0.688909
CRHBP	0.475449	-0.80601	0.372396	-1.22874	0.656614
CTSG	0.1226	0.0435684	0.669755	-1.78068	0.345888
CXorf42	-0.0718798	0.338582	0.252064	-0.858671	0.0921047
CYSLTR2	0.735102	0.141764	0.110762	-1.55449	-0.315016
CYTSB	-0.461604	0.202059	-0.101578	0.846358	-0.002746
DCTN3	0.151561	0.119039	0.0879202	-0.491024	-0.111105
DNASE1L3	0.127797	-1.27875	1.09971	-1.77611	1.37423
DUSP14	-0.156739	-0.237554	-0.343489	0.588716	0.454673
DUSP22	0.206157	-0.0755145	0.0694391	-0.380048	-0.0396337
DUSP3	0.0201773	0.0279059	-0.617444	0.564741	0.180554
EBF1	-0.601096	0.0657665	1.09075	-1.19974	0.603561
ELMO1	-0.326089	-0.167995	0.552177	-0.837765	0.737509
ENO2	-0.444562	0.0872068	-0.110385	1.02451	-0.0210973
ENPP2	-0.421833	-0.304327	0.767451	-1.44027	1.25742
F11R	0.0300266	0.412097	-0.513904	0.687761	-0.471279
FAM107A	-0.187	-0.162608	0.481614	-1.5557	1.11061
FAM129B	-0.17	-0.300816	-0.170289	0.575274	0.372699
FAM63A	0.619625	0.456245	-0.0620789	-0.94725	-0.747609
FAM83G	-0.24332	0.140028	-0.738938	0.948907	0.322948
FLCN	-0.133518	-0.241829	0.0816117	0.630168	-0.0614738
FLJ33630	0.00681892	0.29094	0.116837	-0.567257	-0.0492809
FOLR2	0.304913	-0.657986	0.194664	-1.22531	0.948776
GAL3ST1	0.767693	-0.231289	-0.818363	1.62251	-1.2831
GALT	0.178574	0.423057	0.104575	-0.888056	-0.225488
GCNT3	-0.734034	0.971356	-0.885069	1.18661	0.147475
GDF1	-0.741635	-2.08343	1.76338	2.51587	-0.178064
GDF10	-0.637807	-0.653061	2.04794	-1.58051	0.735198
GJB3	-0.55847	-0.852088	-0.429303	2.26554	0.655778
GPD1L	0.107411	0.572441	0.00362623	-0.885787	-0.174915
GPR107	-0.121989	-0.0843571	0.0363562	0.447915	-0.0764644
GPR55	-0.0876781	-0.149579	0.429552	-1.03595	0.611314
GPR75	-0.400671	0.229654	-0.068743	0.904865	-0.209441
GREB1L	-0.719143	-0.321247	-0.484037	1.97191	0.584945
GUCY1A3	-0.506202	-0.383907	1.44248	-1.29651	0.657145
HKDC1	-0.864764	1.30542	-1.46918	2.80989	-0.589316
HLX	0.0833209	-0.285866	0.526158	-0.835792	0.242347
HN1L	-0.0742702	0.0576431	-0.223975	0.522817	-0.0909888
HSD17B11	0.0143437	0.594337	-0.259119	-0.832826	0.1906
ICK	-0.0403333	0.250851	0.341689	-0.665926	-0.095887
IGFALS	0.351039	-0.338662	0.0720397	2.06848	-1.77158
IKZF2	-0.387549	0.491165	0.156026	-0.859442	0.527255
ISOC1	0.135394	0.187724	0.427444	-0.864117	-0.251639
ITPRIPL1	-0.707249	0.872701	0.525837	-1.16133	0.433282
IVL	-1.16603	0.515812	-0.390433	2.31538	-0.000427673
JAK2	0.160451	0.141949	-0.386698	-0.610851	0.442838
JAKMIP2	-0.802805	0.280592	1.07352	-1.61201	1.00354
JPH1	-0.246659	0.690251	-0.888544	1.1416	-0.277023
KIAA1377	-0.653116	1.34996	0.415021	-1.10116	-0.120139
KLK5	0.338303	0.0483398	-0.17344	2.44834	-2.20651
KRT16	-1.07414	-1.88927	1.54998	2.77989	0.167908
LASS1	-0.272853	-2.1479	1.61959	2.29254	-0.537914
LGALS2	0.201507	0.196113	0.558375	-1.90297	0.255241
LOC145820	-0.374472	-0.511708	1.53743	-1.21568	0.430662
LOC645431	-0.157064	0.0623502	0.177688	-0.811165	0.585959
LOC80054	-0.00785721	-0.0929355	0.833211	-0.947159	-0.0762764
LPAR2	-0.01673	-0.0616415	0.0201696	0.5465	-0.325652
LRRC28	-0.0781501	0.286533	0.111899	-0.49909	0.0469438
LYRM7	-0.0786818	0.373682	0.195815	-0.63629	-0.0398714
MASP1	0.206719	0.221456	1.6301	-2.23297	-0.68299
MED26	-0.14856	-0.0332391	0.0681764	0.42408	-0.108346
METTL7A	0.375614	1.0135	0.111284	-1.81755	-0.535454
MMP10	-0.206504	-0.825322	0.0701473	1.82243	-0.145499
MTSS1L	-0.119981	-0.168027	-0.213423	0.728171	0.0760595
MYOCD	0.119621	0.0316311	0.300238	-1.2929	0.400631
MYRIP	0.452765	-0.0276779	0.484393	-1.51463	-0.0990101
NCS1	-0.261325	-0.576863	0.265414	0.911173	0.120597
NDFIP1	0.118637	0.352954	-0.0582845	-0.409883	-0.227081
NDRG2	0.338974	0.0114028	0.848752	-1.07148	-0.674867
NKIRAS1	-0.0899699	0.708689	0.0710154	-0.747356	-0.186917
NR3C1	-0.0911218	0.271986	-0.0593788	-0.508813	0.274011
NRN1	-0.3603	-0.305872	1.00837	-1.36668	0.849771
NTRK3	-0.249236	-0.180476	1.51625	-1.83966	0.335062
OGG1	0.0603975	-0.0100639	0.209292	-0.404338	-0.0119604
ORAI2	-0.321292	-0.03968	0.0908998	0.527039	0.0755829
PADI1	-0.159407	-0.0786954	-0.241165	1.86618	-0.767053
PALMD	0.703107	-0.0288497	0.196905	-1.47157	-0.223156
PARM1	-0.363555	-0.786312	2.01718	-1.71877	0.581612
PATL1	-0.0903376	-0.0443383	-0.372765	0.489145	0.233699
PAWR	0.114755	-0.369036	-0.405829	0.701485	0.153095
PCDHA5	0.375671	0.727774	0.688633	-1.87745	-0.783629
PDE1A	-0.0582931	1.29716	0.347651	-1.54406	-0.615361
PGM5	-0.0709008	-0.154459	0.65151	-1.48187	0.680259
PIK3R1	0.230369	0.203989	0.320354	-0.900718	-0.280962
PKN1	-0.224996	0.176017	-0.187521	0.569595	-0.0571726
PLCXD3	0.0575517	0.0467162	1.13401	-1.89379	0.0341477
PPAP2A	0.471576	-0.32464	0.517841	-0.972831	-0.225551
PPAP2C	-0.71207	0.688237	-0.514856	1.17469	0.0470471
PRCP	-0.456024	0.6849	0.27447	-0.902754	0.32267
PRKAR2B	-0.0735043	-0.209646	1.13185	-1.15402	-0.00581482
PTK6	-0.0440859	0.272746	-0.588267	0.990206	-0.337242
PTPRF	0.609739	0.266216	-0.617474	0.829869	-1.22723
RAB37	0.392853	-0.12761	0.171906	-0.877227	-0.0240058
RDH10	0.662351	-0.574662	-0.936637	1.72353	-0.673321
RERGL	0.330385	-0.00794026	0.423021	-1.40864	0.062163
RNF180	-0.22764	0.423752	0.510747	-1.06019	0.11665
RNF31	0.267422	-0.411785	0.149568	-0.34873	0.13501
RNMT	-0.0223269	0.0860716	-0.0780175	0.4098	-0.279126
RPS14	0.14564	0.153331	0.252607	-0.566114	-0.261097
SCAMP5	-0.313683	0.802237	0.401259	-0.998178	-0.103322
SDPR	0.439428	0.530398	-0.338867	-0.927023	-0.262927
SELL	0.242945	0.120911	-0.208524	-1.49873	0.795749
SELP	-0.152794	0.190563	0.55071	-1.81249	0.770237
SLC2A6	-0.436742	-0.53964	-0.748461	1.34925	1.11929
SLC35E1	-0.120768	0.0937705	-0.207097	0.440605	-0.0152502
SLC40A1	0.0255833	1.07321	0.0564508	-1.20208	-0.435924
SLC8A3	-0.117166	-0.560209	1.25461	-1.22804	0.384689
SPIRE1	-0.199707	-0.0419745	-0.237927	0.759423	0.0639807
SPTBN2	0.413853	0.121236	-0.252949	1.05289	-1.30187
SRC	-0.149444	-0.286105	0.310857	0.410719	-0.0694122
STARD5	0.487688	0.247803	-0.248823	-0.777	-0.225933
TBC1D4	-0.246592	0.069816	0.422883	-0.728955	0.398914
TFAP2A	0.408774	-0.451908	-0.874047	1.26692	-0.138637
TFPI	-0.585292	0.515503	0.164375	-1.59204	1.34439
TGFBR3	0.0645052	-0.152245	0.648256	-1.00756	0.116742
TMEFF1	-0.600322	0.0893392	0.187499	0.936332	-0.0273794
TMEM105	-0.137716	-0.374287	0.381185	1.28633	-0.705367
TMEM195	0.455239	1.83567	-0.385143	-1.94221	-0.973696
UCHL1	-0.708799	0.130197	-0.338626	1.34716	0.359804
UGT1A1	-0.911824	0.596086	-0.703475	2.34528	-0.186147
USP31	-0.00485565	0.141277	-0.368168	0.556518	-0.167746
VAT1	-0.173672	0.0896828	-0.494095	0.773043	0.136371
VAV2	-0.0805084	-0.39905	0.0554254	0.797575	-0.0629386
VIPR1	0.17593	-0.697376	1.15571	-1.30976	0.236601
ZBTB16	0.756978	0.402902	0.000164679	-2.30427	0.0218376
ZNF204P	0.0654918	1.07313	-0.151414	-1.45007	-0.0961066
ZNF491	-0.370689	0.814919	0.310089	-0.692734	-0.153229
ZNF541	-0.157355	1.27413	-0.0557027	-1.17586	-0.27053
A2BP1	0.802966	1.88393	-0.912224	0.207097	-2.5987
AATK	0.0393767	-0.9955	0.932727	0.366746	-0.198625
ABCA5	0.0525782	0.842896	-0.61762	-0.0860103	-0.317539
ABCD4	0.416653	-0.498179	0.0412367	0.00224568	-0.147674
ACADSB	0.0015061	0.759911	-0.243138	-0.325406	-0.365664
ACIN1	0.105528	-0.358759	0.307145	-0.118981	-0.00262026
ACOX2	0.531785	1.26235	0.102559	-0.587773	-1.95988
ACP6	-0.0147154	0.760374	-0.369861	-0.467067	-0.101178
ACSS3	0.768526	1.51776	-0.668928	-0.862107	-1.60403
ACTN1	-0.300297	-0.924648	0.0967741	0.390832	1.13857
ADAP1	-0.0355599	-0.788091	0.751556	-0.46697	0.49085
ADCY1	0.0669759	-1.43783	1.32237	-0.599285	0.551324
ADRA2C	0.404555	-1.53372	0.39988	0.289118	0.452366
AGPHD1	-0.0673712	0.888687	0.236384	-0.779909	-0.579595
AJAP1	0.557845	-1.62631	0.927937	-0.595324	0.397371
ALDH16A1	-0.0924405	-0.477507	0.206534	0.116001	0.38371
ALKBH1	0.0876454	-0.423549	0.0211532	-0.127762	0.410918
ANKRD42	0.0725241	0.441301	-0.28493	0.115911	-0.397256
ANKRD5	0.124312	0.854904	-0.784254	0.171997	-0.457384
ANO5	0.423591	1.10978	0.257098	-0.341352	-1.95941
AOC2	0.298156	-0.781582	-0.085371	0.520376	0.118197
AOX1	-0.48924	2.2895	-0.992228	-0.621066	-0.298164
APOO	-0.209111	0.621248	-0.300873	-0.0243493	-0.0307161
ARF6	0.00670409	-0.471266	-0.016054	-0.206646	0.692039
ARHGEF3	-0.778911	1.858	-0.439199	-0.486587	-0.0341689
ARV1	0.0661991	0.429961	-0.209584	-0.0500141	-0.332975
ASPHD1	0.43586	0.98952	-0.683005	-0.159478	-0.973342
ATF7IP2	-0.195911	1.22329	0.152236	-0.186362	-1.09866
AUH	0.214877	0.703455	-0.486691	-0.160602	-0.504139
BAP1	-0.615922	1.08637	0.274369	-0.983378	0.182736
BAX	-0.10294	-0.521604	0.203915	0.234353	0.366486
BBS9	-0.0646564	0.60318	-0.102454	-0.088386	-0.406053
BCAS4	-0.190839	0.634259	-0.468393	-0.0164588	0.0982047
BCKDHB	-0.090586	0.631677	-0.204538	-0.0705457	-0.301056
BCL9	-0.427382	0.706135	0.468412	-0.137933	-0.514964
BEST3	-0.587982	1.45485	-0.962269	0.856785	-0.309949
BEX2	0.10997	1.28106	0.202545	-0.0402689	-1.81434
BRCC3	-0.0589404	0.488984	-0.33956	-0.0375913	-0.0701133
BRMS1L	0.353895	-0.538944	0.0100803	-0.0875026	0.0979863
BTBD6	0.376722	-0.605092	0.0387253	0.0554349	0.00105602
BTRC	-0.153127	0.4266	-0.125188	-0.0281633	-0.0842896
C14orf135	-0.0441144	-0.432991	0.0733833	0.13922	0.380936
C14orf138	0.0441189	-0.570126	0.280829	-0.0813473	0.335657
C14orf80	0.163159	-0.848571	0.185151	0.134369	0.404628
C16orf73	-0.0777324	2.38656	-0.756777	-0.541866	-1.37579
C17orf28	-0.238062	0.816665	0.0814322	-0.0356915	-0.605342
C18orf45	-0.561127	0.624962	0.220848	-0.0667819	0.00291651
C1orf204	-0.595668	0.802866	0.0632947	-0.0175669	-0.0114788
C1orf88	0.234281	1.50504	-0.626753	0.333718	-1.65675
C2CD4D	-0.605519	1.42164	0.0972399	-0.436777	-0.425782
C3orf15	-0.526494	1.86826	0.745999	-0.579801	-1.64552
C3orf18	-0.502427	1.17552	0.172152	-0.442295	-0.387654
C4orf47	0.0167381	1.08929	-0.808263	-0.076456	-0.343093
C5orf25	-0.192762	0.645572	0.176584	-0.24081	-0.434991
C6orf105	0.0777225	1.55341	-1.17525	0.26985	-0.829178
C6orf186	-0.948102	1.60772	0.8725	-0.370015	-0.964443
C6orf225	-0.475432	0.707066	0.604661	-0.629938	-0.223667
C7orf44	-0.0246018	0.308027	-0.0740344	-0.0947619	-0.161273
C7orf51	-0.149391	1.79185	0.320855	-0.402771	-1.83862
C9orf24	-0.261227	1.36511	-0.083092	-0.485188	-0.68472
CARS2	0.0822792	0.63575	-0.455406	-0.00328184	-0.36399
CBLN2	0.738835	-2.22634	0.592842	1.79208	-0.60551
CCDC110	0.0897643	1.03947	-0.59686	-0.313791	-0.45493
CCDC112	-0.335485	0.497284	-0.0691079	-0.0410763	0.0770248
CCDC13	-0.280958	1.05241	0.242735	-0.555449	-0.594783
CCDC40	-0.302187	1.06198	-0.126934	0.200025	-0.731364
CCDC54	-0.289129	0.807274	-0.307459	-0.199093	0.0216535
CCDC68	-0.970035	1.49339	0.127787	-0.476458	0.0726385
CCDC89	0.152313	1.05107	-0.0346882	-0.29809	-1.17931
CCL11	0.818683	-1.91125	0.106442	0.74896	0.193417
CCL28	-0.740544	1.53451	-0.0748771	-0.501939	-0.106286
CD274	0.202838	-1.58888	-1.19245	-0.105031	2.82516
CDH24	-0.13448	-0.915454	1.29444	0.0432709	-0.15979
CEP70	-0.401082	0.511313	0.192911	-0.147801	-0.0351403
CETN2	0.182939	0.496302	-0.27086	-0.00980391	-0.559071
CFH	-0.553219	1.25797	0.124384	-0.228652	-0.50555
CFHR3	-0.55267	1.36403	0.524255	-0.659414	-0.737268
CHD8	0.115335	-0.436623	0.200095	-0.119277	0.184338
CHRD	0.110903	-1.36894	1.88782	-0.124841	-0.548098
CHURC1	0.214552	-0.400759	0.144652	-0.32546	0.195286
CKB	0.829764	-1.74045	0.585624	-0.381678	0.300123
CLUL1	-0.305158	1.90395	0.411143	-0.553469	-1.70223
CMBL	0.073598	2.19911	-0.442261	-1.63496	-0.939369
COL23A1	0.0128895	-1.36166	1.4098	-0.965182	0.726612
COL27A1	0.0804993	-1.17062	0.975712	0.0875945	0.0929099
COL9A3	1.20558	-2.26889	2.36371	-0.517369	-1.4994
COPA	-0.283824	0.362271	-0.0178581	0.0937876	-0.00618381
CPEB1	-0.275868	2.0059	-0.859765	0.637362	-1.38228
CRADD	0.147771	0.453683	-0.291728	-0.177011	-0.309622
CROT	-0.181645	1.06636	-0.183582	-0.118329	-0.635308
CSGALNACT1	-0.657164	1.08302	-0.408705	0.0337316	0.235251
CTAGE1	-0.254676	1.95207	-0.892839	-0.572725	-0.4325
CTH	-0.780453	1.60974	-1.03266	0.0921631	0.458278
CTSF	-0.0535773	1.03722	-0.00829045	-0.504003	-0.71135
CYB5R2	-0.890887	1.25628	0.00386423	0.18607	-0.138933
CYBASC3	0.174066	0.431508	-0.221098	-0.196416	-0.387671
CYP2R1	-0.0370771	0.537268	-0.192289	-0.31396	-0.114235
CYP2S1	-0.897383	1.45624	0.418878	-0.240747	-0.484851
CYP2U1	0.0803622	0.576485	-0.217839	-0.29626	-0.33231
DCDC1	-0.189877	0.841285	-0.0714072	-0.211933	-0.418068
DIRAS1	-0.609096	1.40263	0.525829	0.131945	-1.27274
DIS3L	0.20365	0.474425	-0.094681	-0.307124	-0.537305
DLL1	0.251986	-1.14033	0.763457	0.0752741	0.019636
DNAJC12	-1.05047	1.76932	0.39999	-0.624106	-0.29345
DNAJC9	-0.16095	-0.378175	0.128467	0.244197	0.37001
DNMT3A	-0.0448998	-0.585819	0.59569	0.308097	-0.125573
DTNA	-0.701748	1.38563	0.459314	-0.34747	-0.682703
DTWD2	-0.0285302	0.659121	0.0670636	-0.524715	-0.388099
DUSP23	-0.293142	0.744653	-0.203221	-0.492242	0.202832
DYSF	-0.180473	-0.965487	0.0649559	0.0353754	1.28775
EARS2	-0.141478	0.505386	0.0679575	0.000748157	-0.419442
ECE1	-0.524709	-0.895396	0.507025	0.301341	1.09251
EFHC2	-0.225292	1.70515	-0.0959402	-0.602764	-1.02767
EGFL7	-0.253541	-0.87911	0.465435	0.00108166	0.904733
EHHADH	-0.485422	1.12937	-0.170006	-0.671133	0.170232
EIF2S1	0.018572	-0.509002	-0.0412953	-0.0473784	0.625946
ENGASE	-0.199571	0.678325	-0.146366	0.0694673	-0.344275
ENPP5	0.0540427	1.54842	-0.503778	0.171621	-1.42983
ERGIC1	-0.276534	0.50931	-0.26522	-0.184874	0.283711
ERO1LB	-0.0322009	0.739091	-0.0247247	-0.0449493	-0.726779
FAH	0.0445411	0.799596	-0.418612	-0.489008	-0.172349
FAM122B	-0.451543	0.4783	0.189169	0.0820065	-0.0815215
FAM153B	1.31148	2.02678	-1.93463	0.193564	-2.47373
FAM153C	0.115784	1.88121	-0.827045	-0.308195	-1.2091
FAM162A	-0.0391678	0.524545	-0.0322225	0.11725	-0.583429
FAM164A	-0.511121	0.776361	0.240487	-0.10852	-0.23902
FAM174A	-0.158644	0.455889	-0.0535922	-0.322799	0.0310393
FAM185A	0.0109706	0.48771	-0.100884	-0.041099	-0.432542
FAM19A3	-0.646978	1.71564	0.599475	-0.268171	-1.35201
FAM20B	0.0646895	0.603993	-0.147132	-0.0937315	-0.562352
FAM35A	-0.191485	0.470951	-0.136106	-0.192957	0.0593144
FAM35B	-0.174951	0.42108	-0.110857	-0.131488	0.0173702
FAM35B2	-0.202457	0.422999	-0.0578862	-0.140178	0.00907484
FASTKD3	-0.107483	0.384933	-0.224109	0.0451926	-0.0583755
FBXO16	0.284906	1.07812	-0.0512766	-0.310706	-1.39517
FBXO3	0.0724961	0.429291	-0.0759393	-0.214727	-0.364055
FCF1	0.0346091	-0.370076	0.0349022	0.0542335	0.287044
FH	-0.112631	0.584356	-0.0812299	-0.257017	-0.206936
FHIT	0.274105	0.868876	-0.516192	-0.848729	-0.250287
FHL1	-0.523745	1.26696	-0.043477	-0.18829	-0.413442
FKBP3	0.300896	-0.586757	0.0351074	-0.10988	0.226688
FLJ35390	0.246072	0.970897	-0.701127	-0.0414655	-0.715788
FLJ42709	-0.0383745	0.931468	-0.252862	-0.0471627	-0.689959
FLJ44606	0.206796	1.14629	-0.26797	-0.944467	-0.651554
FMOD	0.192608	1.04046	0.297138	-0.733689	-1.26627
FXYD6	-0.301445	-1.14451	1.53821	-0.566159	0.553844
GAL	-0.00659472	-1.7641	0.158724	1.36627	0.838632
GALNTL4	-0.0113211	0.801181	-0.591432	-0.169325	-0.13486
GBAS	0.0656662	0.402682	-0.0385314	-0.204826	-0.370133
GBX2	-0.0957892	-1.45743	0.240517	0.107526	1.46961
GGT7	-0.445039	0.901515	0.223886	-0.497617	-0.183548
GHDC	0.0888186	0.63554	-0.346036	-0.376696	-0.217039
GIPC2	-0.754787	1.6993	0.240108	-1.43	0.0743387
GIPR	-0.48486	1.29574	-0.413968	0.081369	-0.31084
GLYATL1	-0.485584	1.85354	-0.100778	-0.934709	-0.530796
GNAI1	0.18311	0.757698	-0.589889	0.18479	-0.657999
GPBAR1	0.671387	-1.05442	0.237093	-0.651845	0.345905
GPR115	0.141043	2.03611	-2.37984	0.519663	-0.375854
GPR156	-0.797781	1.34099	0.312411	-0.611596	-0.128076
GPR21	-0.0370117	-1.31277	0.311627	0.933492	0.530057
GPR81	-0.675482	2.3152	0.260022	-1.26659	-0.891642
HAUS8	-0.166243	-0.703969	0.205024	0.525428	0.459814
HBA2	0.2279	-1.57197	0.922221	-0.436343	0.753211
HDAC9	-0.71642	0.887793	0.169962	-0.340419	0.208455
HEBP2	-0.490005	0.773632	-0.110633	0.0435839	-0.00672668
HES4	0.306437	-1.33606	0.595198	0.0482319	0.353651
HIBADH	0.289861	0.447919	-0.422367	-0.195506	-0.377524
HIBCH	0.0364608	0.619246	0.0247404	-0.469444	-0.44228
HIC1	-0.344417	-0.961154	0.973975	-0.203591	0.750769
HMGN2	0.104242	-0.53414	0.384748	-0.0181808	0.0415061
HOXA1	-0.605606	1.2883	-0.0616674	-0.317833	-0.192245
HOXA2	-0.276383	1.64429	0.437877	-0.993834	-1.15957
HOXA3	-0.807387	1.59029	0.584853	-0.493628	-0.772363
HOXA4	-0.47795	2.06894	0.269617	-1.23452	-0.962349
HOXA5	-0.334468	1.64646	0.192109	-1.07676	-0.746133
HSPB7	-0.0374835	1.64102	0.103984	0.0705643	-1.96252
HYDIN	0.0901371	1.40011	-0.102276	-0.188441	-1.48373
IDH3A	0.0143108	0.327677	-0.241698	-0.168822	-0.01265
IFT172	0.0130309	0.516634	-0.179484	0.168334	-0.538364
IGSF8	0.0498339	0.499882	0.0215407	-0.0851804	-0.606778
IL3RA	-0.0949733	-0.967934	0.590453	-0.657423	1.10124
IL5RA	-0.342508	1.24622	-0.320535	-0.431425	-0.206088
IMMP2L	0.239668	0.662944	-0.341697	-0.232267	-0.599999
IQUB	-1.21317	2.02367	0.133449	-0.613825	-0.0446303
IRS2	0.00312609	0.874985	-0.818952	0.437935	-0.444255
ITPKA	0.942612	-1.66981	0.502354	0.0407813	-0.181476
JAG2	0.227974	-1.22306	0.380666	0.471642	0.269466
JAZF1	-0.143158	0.654098	-0.119756	-0.609722	0.0626111
JDP2	-0.0320957	-0.635427	0.341728	-0.0712356	0.459233
KBTBD12	-0.737417	2.35151	0.131228	-0.919353	-0.950965
KCNH3	0.306947	-1.78022	1.95652	1.13592	-1.39349
KCNJ13	1.40806	-1.91391	0.970723	1.33244	-2.09635
KCNK15	0.0902513	1.47415	-0.572304	-0.0645222	-1.15733
KCNT2	-1.17107	2.15286	0.0965943	0.363428	-0.935738
KCP	0.53963	-1.11644	0.611175	0.31513	-0.481129
KCTD14	-0.925547	2.06429	-0.164751	-0.35717	-0.420989
KIAA0564	-0.310778	0.856097	-0.0773705	-0.412917	-0.0876643
KIAA0895	-0.818873	1.34758	-0.375707	0.335469	-0.0623224
KIAA1191	-0.00350414	0.331387	-0.0463038	-0.166308	-0.198615
KIF26A	0.800909	-2.00512	0.944962	0.153878	-0.129789
KLC1	0.00462106	-0.488342	0.305038	-0.0786158	0.278338
KLHL7	-0.161466	0.371372	0.0140441	0.0485719	-0.213143
L3MBTL	-0.13065	0.661205	0.459274	0.123824	-1.12102
LAMC3	-0.38165	-2.12642	2.45895	-0.0476199	0.432624
LDOC1	-0.469017	0.782967	0.134694	-0.117245	-0.194631
LGMN	0.167712	-0.68355	-0.0990243	-0.435832	0.931586
LIMS2	0.0328537	-1.05884	0.345378	0.426154	0.46654
LIMS3-LOC440895	-0.0258793	1.17362	-0.389186	-0.593722	-0.438171
LMO4	-0.464029	0.959967	-0.392891	0.0913255	0.00659633
LMX1B	-0.0849607	-1.68083	1.65996	0.217801	0.110533
LOC100131551	0.197677	1.35981	-0.0457341	0.171339	-1.93427
LOC100132111	-0.448128	1.49665	-0.222917	-0.497036	-0.376926
LOC100240735	-0.201202	1.46484	-0.163489	-1.15613	-0.316019
LOC158572	0.0948467	0.712234	-0.363907	-0.158227	-0.454753
LOC202181	-0.26103	1.0582	0.213013	-0.257795	-0.819806
LOC283174	-0.218107	1.21662	0.436939	0.343074	-1.74752
LOC654433	-0.513407	1.54242	-0.918476	0.147697	-0.0552324
LOC84740	-1.23852	2.31219	0.345425	0.268371	-1.20411
LOC84989	0.326501	-1.21196	0.0938965	0.146404	0.643628
LPAR5	-0.072499	0.867437	-0.53513	-0.0164037	-0.284261
LPHN3	1.34753	-2.6018	0.824683	0.532975	-0.477841
LRRC4	0.276906	-1.33711	0.912656	-0.17381	0.226297
LRRC46	-0.316066	0.785439	-0.117712	0.517796	-0.638615
LRRIQ1	-1.09538	1.85692	0.240468	-0.0452075	-0.575254
LY96	-0.190118	1.17843	-0.650888	-0.947034	0.35741
LZTFL1	-0.218085	0.675729	0.127423	-0.30361	-0.330161
MAGEE1	0.180694	0.825212	-0.0854068	0.0721015	-1.18612
MAMLD1	-0.460035	-1.14911	0.952129	0.0550302	0.982416
MANSC1	-0.22794	1.26251	-0.109593	-0.963172	-0.242912
MAOA	-0.673085	2.03087	-0.258304	-1.75155	0.335281
MAOB	0.268443	1.4435	0.180126	-0.938771	-1.56918
MAP6D1	0.31318	-0.619218	-0.0444281	0.317597	0.0151776
MAPK1IP1L	0.00429942	-0.410283	0.129591	-0.0788118	0.377674
MAPK9	-0.126074	0.313359	-0.138221	-0.235986	0.167069
MAT2B	0.224064	0.420329	-0.392007	-0.44516	-0.0902836
MDM1	-0.217088	0.551506	-0.104897	-0.127376	-0.0724001
MEG3	0.8529	-1.81264	1.23404	0.124143	-0.717672
MESTIT1	-0.586173	1.35385	-0.205532	-0.0730515	-0.323683
MFSD6	-0.562948	0.815334	0.211795	0.222446	-0.412369
MITF	-0.274537	0.683863	-0.203058	-0.575261	0.302668
MKL1	0.449697	-0.69509	-0.276441	0.196523	0.219007
MLF1	-0.587986	0.796392	-0.0272549	0.168538	-0.0563221
MMD	-0.542641	1.04251	-0.26328	0.0489555	-0.0683555
MNAT1	0.318071	-0.509024	0.0911983	-0.229078	0.138692
MOCS2	-0.162193	0.519146	-0.191088	-0.19351	0.0168774
MOV10	0.440711	-0.621291	-0.111567	0.0272395	0.0980223
MPRIP	0.0508632	-0.688024	0.442244	-0.0287836	0.24776
MRC2	0.0500193	-0.823186	0.404266	0.456727	0.0867628
MST4	-0.128424	1.42095	-0.0918044	-0.376385	-1.031
MTM1	-0.205905	0.527883	-0.223505	-0.311506	0.198025
MTMR7	-0.25441	0.949469	-0.22165	0.00108205	-0.433376
MTRR	-0.235505	0.413156	-0.155696	-0.176238	0.203882
MTUS1	-0.592441	1.29448	0.417747	-0.734828	-0.4259
MYO16	-0.555671	1.99431	-1.313	-0.0987392	0.101794
NAA30	0.235417	-0.419772	0.0103127	-0.0902573	0.154263
NAAA	0.317354	-0.579952	0.00177674	-0.569249	0.565067
NAALADL1	-0.863845	1.34888	-0.0411331	-0.297336	0.115339
NARS2	-0.295627	0.520514	-0.0637245	0.0406328	-0.0787375
NDRG3	-0.347248	0.41713	0.183733	-0.185071	0.0225869
NDUFA1	0.0652214	0.500198	-0.331384	-0.0943245	-0.248599
NDUFA4	0.0357397	0.386769	-0.0793554	-0.192075	-0.270021
NDUFA5	0.0957277	0.600812	-0.160925	-0.395924	-0.372087
NECAB2	1.00386	-1.96676	0.420354	1.79655	-1.14303
NEK9	0.172302	-0.377885	0.243992	-0.0743917	-0.0531169
NLRP14	-0.369611	1.28276	-0.496692	-0.162257	-0.213627
NME7	-0.247118	0.57563	0.0414968	-0.151954	-0.189822
NMNAT3	-0.449081	2.10107	-0.430177	-0.253172	-1.01817
NOTCH1	-0.348719	-0.861681	0.739693	0.0588439	0.702364
NPHP1	-0.434057	0.775212	0.130643	0.145259	-0.429958
NPPC	-0.235147	-0.908109	0.983166	0.433401	0.0388885
NPRL2	-0.152972	0.543252	-0.0326699	-0.364652	-0.0686702
NR1D1	-0.456106	1.20106	-0.293434	0.0511391	-0.35594
NT5DC1	-0.514155	0.763864	0.0143387	-0.200603	0.0887499
NTN1	-0.000933658	-1.72684	1.23041	1.12281	-0.177255
OCIAD2	-0.643641	1.32077	-0.0875789	-0.20943	-0.220051
OIP5	0.0411433	-0.903332	0.263494	0.49569	0.31338
OPLAH	0.148417	0.956759	-0.20729	0.0919756	-1.16813
OSBP	-0.0244952	0.293493	-0.20902	0.114889	-0.154731
OSBPL2	-0.0719611	0.296625	-0.0232624	-0.0400677	-0.166841
PAPLN	0.361071	-0.922201	0.525105	-0.225716	0.0728598
PCDH11X	1.30928	-1.8316	1.73631	-0.574124	-1.45008
PCNX	0.249178	-0.478179	0.0407121	-0.199889	0.246411
PDE4A	-0.265239	0.481556	-0.0784085	0.12316	-0.128063
PDE8A	-0.343286	0.57273	-0.0385928	-0.175126	0.0697544
PDE9A	0.575893	-1.63088	0.95036	0.303501	-0.309385
PECR	-0.0736435	0.731719	0.065188	-0.764622	-0.220262
PELI3	-0.137308	0.561811	-0.0155632	0.139463	-0.502698
PERP	-1.25779	1.74437	-0.165391	0.597995	-0.226597
PEX1	-0.169515	0.672445	-0.0441289	-0.192113	-0.302926
PEX11A	-0.0614754	0.629124	0.0566344	-0.192536	-0.533863
PGD	0.33388	-0.678982	0.0916205	-0.30511	0.361323
PIGM	-0.145343	0.514451	-0.00561005	-0.101246	-0.270264
PIK3R3	0.196691	-0.893548	0.532588	-0.726333	0.662533
PKIA	-0.842249	1.17108	0.785026	-0.685976	-0.313935
PKN3	-0.384233	-0.578047	0.385844	0.181075	0.725537
PLCD1	0.123998	0.818727	-0.0511106	-0.521347	-0.689447
PLEKHA3	-0.0353495	0.302139	-0.10808	-0.0189395	-0.156691
PLEKHA8	-0.427512	0.840785	-0.216091	-0.144929	0.0679077
PLEKHB1	-0.212755	1.89784	0.0470497	0.388629	-2.14566
PLEKHG2	-0.485784	-0.839026	0.790638	0.0694034	0.833907
PNMA1	0.274961	-0.739273	-0.0675313	0.227008	0.303466
PNN	0.0520064	-0.313359	0.245842	-0.119355	0.0972255
PPFIBP2	0.388302	0.867869	-0.666141	0.0551495	-0.934759
PPIL5	0.285405	-0.678408	-0.177954	0.0538953	0.462508
PPM1A	0.165159	-0.286927	0.0920146	-0.17834	0.093563
PPP1R12B	-0.745369	1.21539	0.25085	0.163155	-0.572067
PPP2R3C	-0.101495	-0.489503	0.230153	-0.260669	0.662823
PRDM16	0.958894	-1.56663	-0.0540547	1.07295	-0.487887
PRG4	1.66406	2.57538	-0.897326	-0.215608	-4.46601
PRMT5	0.266076	-0.454125	-0.0497168	-0.246989	0.32311
PRODH	0.0111748	-1.48199	0.811814	0.249995	0.612443
PTCHD1	0.150353	-1.50731	1.17933	0.317734	-0.0232388
PTPN20B	-0.612239	2.14769	0.010593	-1.04082	-0.702493
PWWP2B	-0.247297	-0.503618	0.189939	0.340351	0.514249
RAB15	-0.0431451	-1.0551	0.275989	0.683559	0.469152
RASGRP2	-0.0989523	-1.10628	0.916363	-0.301953	0.656088
RASL10A	0.101197	-1.1085	0.550331	0.270724	0.308836
RB1CC1	-0.0415365	0.446468	-0.121428	-0.0614968	-0.264917
RBM11	-0.0159882	1.57078	-0.253727	-0.378773	-1.20622
RBM23	0.0818621	-0.32407	0.231901	-0.182588	0.122837
RBMXL2	-0.453024	1.62353	-0.489055	-0.241667	-0.416282
RCOR1	-0.194786	-0.485675	0.421042	-0.0749812	0.467963
RDH13	-0.113651	0.853863	-0.556152	0.351233	-0.450212
REEP1	0.236891	2.08743	0.401237	-0.779764	-2.60094
REPS2	-0.605343	1.03647	0.287351	-0.465033	-0.171599
RFESD	0.16295	0.965793	-0.148456	-0.753372	-0.644459
RGMA	1.17702	-1.39584	0.595241	0.534116	-1.32788
RGS14	-0.283465	0.664812	-0.0767576	-0.429875	0.0972062
RHOV	0.653024	-1.59319	0.399619	0.949428	-0.361732
RIC3	0.305091	1.51366	0.505199	-0.9661	-2.03403
RNF208	-0.351769	1.08901	-0.0251029	0.263696	-0.837979
RNF43	-1.0091	1.89224	0.0116074	-1.37461	0.465686
RNFT2	-0.820884	1.17571	0.097392	0.444202	-0.448693
RNLS	0.0910486	1.13486	-0.609314	-0.219922	-0.620645
RPS6KA3	-0.44033	0.753751	-0.343187	0.0864954	0.152912
RSPH9	-0.940578	1.36615	0.222618	0.0191563	-0.294887
RTKN	-0.798329	1.01216	0.35644	-0.128057	-0.156084
S1PR2	-0.217073	-0.64316	0.57945	-0.00791578	0.463955
SAMD12	0.359634	1.6393	-0.672149	0.451073	-2.04711
SCRN3	-0.00318015	0.468665	-0.427977	0.142727	-0.174224
SEC14L4	-0.860465	2.08463	-0.483801	0.268398	-0.666608
SEC16B	-0.679452	0.998025	0.502529	-0.109739	-0.499528
2018-09-05	0.0980696	-0.967358	0.941944	0.0783096	-0.12274
SERP2	-0.305772	1.38264	0.123616	-0.668036	-0.719725
SEZ6L2	0.0194893	1.2578	-0.744128	-0.255338	-0.475703
SH3RF3	-0.243856	-0.842278	0.597472	-0.621525	1.16323
SH3YL1	0.0243034	0.633263	-0.110647	-0.045545	-0.60516
SHISA3	1.10848	-1.45505	0.26021	-1.00447	0.334547
SIP1	0.020124	-0.499867	0.0843161	-0.0447609	0.477205
SKAP2	-0.452425	1.03248	-0.248626	-0.516206	0.197487
SLC25A12	-0.309827	0.596416	-0.0692463	-0.3226	0.130221
SLC25A27	-0.949211	1.98153	0.566963	-0.774391	-0.76387
SLC25A43	-0.115848	0.565279	-0.278444	0.0176836	-0.171253
SLC38A9	-0.0915135	0.488375	-0.329598	-0.166972	0.0669467
SLC39A10	-0.562904	0.707538	0.0203825	0.0931241	0.00873742
SLC41A3	-0.369026	0.492534	0.268459	0.0647642	-0.301614
SLC45A2	-0.41777	1.08456	-0.0656915	-0.124398	-0.399436
SLC46A3	0.120401	0.663455	-0.560285	-0.383369	-0.065783
SLC4A3	-0.155704	0.929528	-0.0702576	0.200306	-0.876287
SLC6A6	-0.0982104	-0.673247	0.154429	-0.0739339	0.809644
SMEK1	0.0853109	-0.373342	0.102443	-0.0919387	0.244773
SMPX	-0.529515	1.36815	0.264502	-0.564806	-0.571287
SNN	0.292573	-0.530748	0.203803	0.0771313	-0.140555
SNTB1	0.745661	-0.980219	-0.00892207	-0.332373	0.171114
SORCS2	0.525709	-1.38481	0.768138	0.240149	-0.267134
SOX8	-0.495617	-1.55236	2.20384	-0.206057	0.352668
SPATA6	-0.100195	0.891437	0.307123	-0.412292	-0.875233
SPEF2	0.0570913	0.973461	0.226388	-0.219376	-1.27521
SPTLC3	-0.250863	1.47275	-0.581317	-0.514755	-0.270175
SRI	0.0308636	0.458066	-0.133627	-0.183106	-0.29171
ST3GAL5	0.109865	0.881371	-0.375707	-0.252054	-0.589077
STK40	0.0107857	-0.517728	0.0974225	0.238944	0.290358
SUPT16H	-0.0238941	-0.481881	0.248054	-0.0129379	0.329259
SVIP	0.0443847	0.359476	-0.206348	-0.108584	-0.178689
TAB3	-0.273557	0.557616	-0.210707	0.0955992	-0.0396256
TBCE	-0.441299	0.58369	-0.282131	0.331553	0.102363
TBX6	-0.0381243	0.811893	-0.0542913	-0.286559	-0.591092
TDRKH	-0.117048	0.913859	-0.642154	0.108945	-0.24336
TESC	0.528203	-1.40755	0.390747	0.383246	0.0522588
TEX9	-0.471726	1.12342	0.433051	-0.286763	-0.770082
THEM4	-0.0274606	0.568347	-0.234584	-0.150348	-0.239711
THEM5	-0.235671	1.11258	-0.153669	-0.382273	-0.439605
TINF2	0.313102	-0.380541	0.00576299	-0.29572	0.141029
TMEM126B	0.0304879	0.469889	-0.282173	0.0482687	-0.315734
TMEM14A	0.142656	0.688338	-0.162896	-0.39674	-0.543668
TMEM170B	-0.0605707	0.606097	-0.0180384	-0.296456	-0.353354
TMEM220	-0.394207	0.931824	-0.128909	-0.478348	0.062954
TMEM25	-0.953377	1.296	0.738117	-0.00830983	-0.724631
TMEM55B	0.08205	-0.383865	0.0565551	-0.0844265	0.305355
TMEM70	0.0835329	0.506914	-0.542823	-0.215076	0.0285782
TMEM81	-0.335486	0.51858	0.272343	-0.00822673	-0.335413
TMEM8B	-0.199134	0.734055	0.388282	-0.186929	-0.7904
TMOD2	-0.457209	0.948074	0.0856414	-0.706014	0.0834434
TMSL3	-0.20541	0.687291	-0.444612	0.0992118	-0.0487766
TNFRSF11B	-0.993418	1.80224	-1.38361	0.434284	0.704312
TNFRSF6B	-0.117987	-1.38939	-0.132319	0.378645	1.62689
TNFSF14	-0.276078	1.66216	-0.154315	-0.225607	-1.11201
TNS1	0.00861217	-0.842796	0.703651	-0.134238	0.289269
TOR2A	0.0282756	-0.515152	0.130126	0.0533382	0.360683
TOX4	0.194798	-0.43106	0.0420251	-0.151909	0.243431
TPD52	0.118839	0.723039	-0.501354	0.0196382	-0.48921
TPRG1	-0.452665	2.26339	-0.715269	-0.684359	-0.576091
TRAF3IP2	0.0424662	0.566647	-0.318818	0.0196849	-0.384509
TRAPPC6B	0.103109	-0.408464	0.166581	-0.228001	0.287465
TTC22	0.821411	1.825	-1.60695	-0.147875	-1.56006
TTC26	-0.522481	0.738854	-0.03915	0.146321	-0.0669404
TWISTNB	-0.364283	0.461498	-0.0233171	-0.0496141	0.121077
TXNIP	-0.158944	0.81111	-0.237463	-0.336261	-0.165062
UBE2CBP	-0.579118	0.94667	-0.116094	-0.692288	0.485207
UNC13B	-0.221524	0.738313	-0.234508	-0.397032	0.0589816
UPRT	0.0438774	0.389051	-0.266795	-0.0827669	-0.165851
USP18	1.02556	-1.04007	-0.492243	-0.308231	0.288941
USP19	-0.0904724	0.444966	0.137144	-0.256843	-0.317474
USP9X	-0.318985	0.488073	-0.0656167	-0.0589005	0.0704115
VASP	-0.0211285	-0.411089	-0.221242	0.213761	0.57894
VMA21	-0.0309535	0.37375	-0.233644	0.0778163	-0.181903
VPS37C	-0.258486	0.371603	-0.00569661	0.234074	-0.17315
VRK1	-0.279861	-0.4985	0.395141	0.00742392	0.585817
WDR17	-0.335566	1.08867	0.137258	-0.551326	-0.439023
WDR93	-0.4559	1.03891	0.471014	-0.00828869	-0.944326
WDSUB1	0.00886249	0.419023	-0.203909	-0.0366972	-0.244659
WNT5B	-0.514337	-1.82002	1.33128	-0.0472794	1.50027
XRCC3	0.000695298	-0.661606	0.428904	0.135606	0.191765
ZBTB8A	-0.387234	0.603503	0.449946	-0.150405	-0.434041
ZBTB8B	-0.872441	1.49033	1.57157	-1.26908	-1.03881
ZDHHC13	-0.378789	0.556708	-0.114406	0.231772	-0.0728069
ZDHHC15	-0.5633	1.71337	0.806238	-1.28366	-0.959176
ZDHHC23	0.26422	1.05647	-0.225201	-0.0829153	-1.31906
ZDHHC9	-0.287968	0.471709	-0.209508	0.0639739	0.102708
ZFP2	0.0894644	0.916153	0.0309939	-0.726067	-0.68206
ZFP37	-0.811547	1.03114	0.853993	-0.502452	-0.412608
ZFYVE26	0.29447	-0.45612	-0.126968	-0.0223944	0.197639
ZNF135	-0.774094	1.45277	0.490033	-1.29335	0.0178315
ZNF214	0.059404	1.10113	-0.150849	-0.128123	-1.08813
ZNF382	-0.310866	0.956893	-0.268742	0.243498	-0.479
ZNF396	0.184266	0.592786	-0.303332	0.0146381	-0.65383
ZNF410	0.0367326	-0.365996	-0.0101858	-0.0626687	0.412845
ZNF433	-0.464977	0.798182	0.399174	-0.571047	-0.167661
ZNF471	-0.862828	1.73059	0.457907	-0.760304	-0.511691
ZNF485	-0.0175607	0.456726	-0.240213	-0.0864675	-0.169889
ZNF513	0.0966047	-0.358239	0.171307	0.134722	-0.030087
ZNF525	-0.523902	0.669932	0.2731	0.0609713	-0.257031
ZNF57	-0.086592	0.483786	-0.171364	0.045041	-0.259986
ZNF667	-1.20787	1.92433	0.614282	-0.744998	-0.35722
ZNF709	-0.282277	0.576323	0.419762	-0.212914	-0.493133
ZNF816A	-0.280053	0.555369	-0.0303107	-0.169879	-0.0244241
ZNF835	-0.144743	1.64949	-0.175483	-1.36473	-0.44985
ZNF860	-0.474598	1.07172	0.149084	-0.719426	-0.0867023
ZNF883	-0.826206	1.67791	0.217676	-1.17004	0.0461433
ZSCAN12P1	-0.985439	1.50952	-0.182326	0.268635	-0.1366
ZSWIM6	0.15618	-0.567721	0.0871114	0.321854	0.0645846
BCHE	0.108268	3.17097	-1.29143	-1.40348	-1.36026
CLDN10	-0.82913	2.84	-0.802366	-1.18422	-0.167777
CYP39A1	-1.4228	2.85666	0.357534	-1.32451	-0.371118
DACT2	-1.11367	2.64683	0.146252	-1.16032	-0.522969
F5	-1.91222	2.95815	0.777505	-1.33501	-0.143344
VNN1	-1.24724	2.98022	-1.52663	0.528959	-0.141494
ABCA12	1.05944	-0.312155	-0.327083	1.17759	-1.85601
ABLIM1	0.513711	0.155481	0.698406	-0.184295	-1.60797
ADAMTS8	1.56888	-1.63326	1.28976	0.240856	-2.21155
ADH1C	1.12175	1.48489	0.0777615	-0.458601	-3.22432
AGAP11	0.45509	1.33177	0.0131584	-0.694565	-1.74217
AGBL2	0.566882	-0.19179	-0.0304383	0.709629	-1.17758
AKR1B10	-0.656302	-0.720733	3.19972	2.05128	-3.05039
ALDH1A2	1.13675	0.669394	-0.49427	0.686009	-2.5533
ALDH3A1	-0.356733	1.25942	-0.085416	1.39468	-1.78823
ALDH5A1	0.755787	0.725079	-0.57991	-0.0720609	-1.3596
ALOX12P2	1.10844	0.292624	0.578144	0.500901	-3.08916
AMHR2	-0.491586	1.01386	1.76789	0.633642	-2.71292
AMOT	0.431235	0.351451	0.441868	-0.13844	-1.45809
ANKS1B	1.05419	0.698544	-0.0658135	-1.1344	-1.57629
ANO9	0.511807	0.378354	-0.380316	0.608271	-1.28809
ARHGDIG	0.261612	1.08426	-0.508594	1.80845	-2.4311
ARHGEF35	0.692126	0.883827	-0.600873	0.209947	-1.6221
ARHGEF37	-0.0195798	0.84395	0.322188	-0.0586008	-1.22584
ARHGEF5	0.488496	0.693194	-0.299478	0.250262	-1.4313
ARL4D	0.854182	0.752088	-0.717614	-0.148522	-1.34469
AS3MT	0.210509	0.937155	-0.0808352	0.228363	-1.48017
ATL1	0.664212	0.316556	0.2849	-0.713515	-1.20215
ATP6V1B1	1.91993	-2.04215	1.48419	0.482736	-2.69459
BBOX1	1.24136	-0.7311	-0.193705	0.925625	-1.62977
BCAM	0.973729	-0.243004	0.522131	-0.44739	-1.51142
BCMO1	0.801916	0.430422	-0.11942	-0.270771	-1.44493
BDNFOS	0.503437	0.433682	0.0907032	-0.273574	-1.19313
BEST4	0.284963	0.370652	0.17558	0.645019	-1.53631
BMP4	0.343951	0.534541	0.0652973	0.0712462	-1.27803
BNC1	1.16415	1.13136	-1.12451	0.47356	-2.29264
BZRAP1	0.167868	0.578015	0.278332	-0.0423294	-1.18952
C10orf105	1.49451	-0.211124	-0.131034	-0.115126	-1.92775
C10orf116	0.788528	1.51095	-0.521466	-0.780642	-1.84536
C10orf79	0.136907	1.12139	-0.191091	-0.0319287	-1.26271
C10orf82	0.591453	-0.591213	1.88023	0.0317465	-2.30514
C11orf35	0.53797	0.37151	-0.247599	0.28851	-1.22926
C11orf52	0.769315	1.38885	-0.355557	0.391775	-2.71297
C11orf9	0.456431	0.572172	-0.461193	0.39544	-1.1768
C11orf92	0.501204	0.437047	0.697179	-0.588861	-1.60907
C11orf93	0.576704	0.304979	0.246574	-0.21226	-1.37573
C15orf56	0.643261	-0.251598	0.569477	0.613431	-1.80137
C17orf69	0.298741	0.404554	0.20706	0.262994	-1.35021
C19orf21	1.2955	-0.0504798	-0.877035	0.997918	-1.81189
C1orf172	-0.00131941	1.33098	0.0469869	0.942143	-2.24735
C1orf226	0.47741	0.718772	0.0441513	0.345378	-1.87884
C1orf229	0.303763	0.516659	0.215207	0.151787	-1.41243
C21orf129	-0.367669	1.36238	-0.115055	1.20754	-1.71856
C2orf15	0.586812	0.680981	-0.122479	0.40862	-1.87969
C2orf55	0.61902	0.228071	-0.156487	0.213687	-1.2387
C2orf71	0.30623	0.232552	0.530317	0.170138	-1.44397
C5orf32	0.799729	0.487577	-0.167126	-6.36997e-06	-1.65388
C5orf4	0.808945	0.248463	0.0619863	-0.0942454	-1.57291
C7orf46	0.313016	0.841624	-0.153727	-0.0803978	-1.23173
C8orf47	0.750468	1.15516	-0.0987138	0.126138	-2.49714
C8orf77	0.0784912	0.634475	0.385689	-0.0702929	-1.20451
C9orf45	0.206153	0.0333901	0.587556	0.3988	-1.28687
C9orf98	0.57944	0.52665	-0.135823	0.00870582	-1.38548
CA11	0.0750453	0.685088	0.749737	-0.0868156	-1.63256
CA9	0.839075	0.271917	-0.614714	1.35833	-1.9911
CAND2	0.0876647	0.718009	0.421571	-0.143003	-1.29881
CAPN6	1.01029	0.917162	-0.114083	0.349858	-2.79078
CASC1	0.487546	0.898274	-0.0185113	-0.463535	-1.43845
CCDC153	1.11063	0.391237	-0.588857	0.352237	-1.85059
CCDC30	0.459904	0.563186	-0.134221	0.189069	-1.36961
CCNO	0.804504	0.178342	-0.228726	0.180648	-1.37783
CDC42BPG	0.164208	0.928037	0.0383008	0.612807	-1.80475
CDH3	0.522372	0.206409	-0.222994	1.1462	-1.67241
CDON	1.00512	0.456324	-0.596132	0.775014	-2.05782
CDS1	0.370186	0.724223	-0.018025	0.0475344	-1.42871
CFB	1.33736	1.34905	-1.89359	0.341964	-1.89963
CGNL1	-0.0697435	0.0626944	1.0108	0.232861	-1.20842
CHDH	0.178805	0.415858	0.500084	0.0713621	-1.34315
CHODL	0.166096	0.134019	1.25253	-0.164055	-1.63336
CKMT1A	0.414835	1.63759	0.892458	-0.286718	-3.26136
CKMT1B	0.123748	1.76579	1.31341	-0.596075	-3.16307
CKMT2	0.861985	1.1769	-0.0811955	-1.11619	-1.80785
CLCNKA	0.350436	0.270439	0.563817	0.19004	-1.60796
CLCNKB	0.729313	0.300358	0.183873	0.673635	-2.19744
CLIC5	1.58477	0.757994	-0.837836	-0.00384789	-2.49817
CMYA5	0.792723	0.188252	0.806153	-0.300842	-2.12099
CNTD2	0.108717	0.174099	0.499347	0.379287	-1.18204
CNTFR	1.60133	-1.43987	1.90028	-0.922383	-2.28083
CNTNAP2	0.14441	0.60796	1.47439	-0.766196	-1.93088
COL6A4P2	0.0623555	0.460013	0.681605	0.152873	-1.46027
CORO2B	0.636132	0.494127	-0.197517	0.641317	-1.83744
CPA1	0.0966072	1.12972	1.47956	0.517994	-3.39297
CPB1	2.25862	2.51821	-3.23272	0.756927	-3.57461
CRB3	1.05857	1.38449	-0.980182	0.64029	-2.68682
CREG2	1.63752	-0.404809	-0.985466	1.10588	-1.92106
CRHR1	1.33286	-1.08237	0.871618	0.243201	-2.01396
CRYGN	0.442157	0.255747	-0.191916	0.940988	-1.48265
CSDC2	-0.762513	1.11666	1.55126	0.0948454	-1.76976
CST6	1.40578	0.109615	-0.901142	0.860945	-2.04363
CTAGE4	0.300493	0.935205	-0.38899	0.498746	-1.49151
CTAGE9	0.243517	1.05761	-0.443989	0.457657	-1.45028
CTSE	0.422257	2.35313	-0.52482	0.821562	-3.38516
CTSL2	0.779359	-0.804176	1.04642	0.247062	-1.63294
CTXN1	0.575443	0.192902	0.217017	0.245414	-1.55079
CXorf49B	1.54616	0.261435	0.539198	-0.239722	-3.1695
CYP21A2	0.870119	0.219276	-0.18084	0.772945	-2.01463
CYP3A4	1.0028	-0.122236	0.3333	-0.831025	-1.21204
CYP4F11	1.89678	0.645642	-1.05324	0.0530792	-2.68205
CYP4F3	0.209346	0.456191	0.47594	0.675729	-1.85518
CYP8B1	1.55249	-0.586512	-0.213561	0.364045	-1.85844
CYS1	0.991444	-0.585292	0.382313	0.0193311	-1.34496
D4S234E	1.21077	-0.34849	-0.125365	0.950852	-2.10584
DBP	0.606901	0.580823	-0.0666073	-0.233545	-1.38699
DDR1	0.722106	0.544246	-0.414537	-0.0791293	-1.27198
DHDPSL	0.980326	0.885764	-0.740805	0.646413	-2.25623
DISP1	0.894421	1.09989	-0.458856	-0.69873	-1.67577
DLEC1	0.991495	0.959952	-0.351064	-0.725568	-1.76779
DLGAP2	0.877176	-0.0110153	-0.289356	1.03284	-1.83977
DNAH6	0.397522	0.508809	0.354403	-0.40723	-1.29208
DNAH7	0.209005	0.555972	0.170921	0.124271	-1.23796
DNM1P35	0.245152	0.390107	0.62091	-0.348238	-1.24129
DOC2A	0.802653	0.773424	-0.345675	-0.141897	-1.68801
DOCK11	0.205368	0.344532	0.192604	0.562914	-1.33731
DOK7	0.932774	-0.570445	1.06764	1.08248	-2.77857
DPP10	-0.0258569	0.972378	0.0349853	1.38262	-2.11189
DPY19L2P4	-0.0634463	0.450985	1.14765	-0.64561	-1.16031
DSP	0.88011	0.282974	-0.137187	0.516017	-1.96096
DYNC2H1	0.580962	0.453793	0.0220973	-0.0467239	-1.43314
EFCAB6	0.802737	0.508569	-0.381123	-0.333897	-1.20937
EFNA1	0.45164	0.35023	-0.265438	0.547805	-1.23814
EFNA5	0.922703	0.3187	-0.0847183	-0.278695	-1.54278
EFNB3	0.361613	0.472861	0.500284	0.512241	-2.02377
ELF3	1.27619	0.164214	-0.739413	1.95291	-2.87145
ELFN1	0.275813	-0.0801931	0.250668	0.807365	-1.20986
ENTPD2	-0.421368	-0.307481	2.45257	0.724689	-2.12484
ENTPD8	-0.0426247	-0.23177	1.23077	1.29058	-1.92838
EPB42	1.10843	0.0643991	0.694435	0.351128	-2.84469
EPHA10	0.553761	0.394851	0.628874	0.600411	-2.44462
EPHB3	0.538208	0.518269	0.509291	-0.191534	-1.85129
EPHX2	0.632913	0.211568	0.055058	-0.167219	-1.18854
EPN3	-0.139614	1.81908	0.0898772	0.0909846	-2.00083
EPS8L1	1.21402	0.979378	-0.426571	0.145475	-2.70407
ESRRG	0.341503	1.08284	0.121743	-0.570993	-1.48476
EVPLL	1.28961	0.446501	-0.972058	0.999711	-2.26567
FAAH	0.0823429	0.00796695	1.51679	-0.336961	-1.51158
FAM153A	1.326	1.86298	-1.90818	0.515162	-2.57536
FAM178B	-0.0997517	-0.230393	2.00131	-0.438945	-1.39212
FAM5B	1.59543	0.338307	-0.505477	-0.270409	-2.19863
FAM83A	1.35271	-0.337814	-0.594173	2.04638	-2.64838
FANK1	0.36922	0.779476	-0.1448	0.23081	-1.48897
FGF18	1.03669	0.0428102	0.0165263	0.458949	-2.06142
FGF9	0.931864	1.04288	0.548789	-0.110912	-3.17695
FLJ13197	0.473704	-0.1293	0.580723	0.309491	-1.45778
FLJ37307	0.265789	0.754293	0.211745	-0.299225	-1.28656
FLJ42289	0.345905	0.845049	0.122238	-0.503821	-1.27209
FN3K	0.401088	0.71785	-0.393795	0.265684	-1.23009
FRY	0.30427	0.561432	0.524745	-0.327352	-1.44279
GAL3ST2	0.862169	0.990976	-0.176888	0.407578	-2.61279
GARNL3	0.167147	0.66743	0.31423	0.209102	-1.51238
GKAP1	0.235229	0.42298	0.33393	-0.0455994	-1.1785
GLB1L2	-0.248691	0.976349	0.371881	0.933744	-1.79004
GLI2	0.358123	-0.278308	0.759852	0.279489	-1.27305
GLS2	0.176514	0.983865	0.179627	0.512397	-1.96483
GOLT1A	0.77877	0.639043	-0.486477	0.976122	-2.16719
GPRASP1	0.444015	-0.0430196	0.619936	0.044514	-1.35558
GPRASP2	0.237933	0.0920463	0.577545	0.134322	-1.19956
GPRIN2	-0.321373	0.344188	1.30041	0.827108	-1.86954
GPT2	0.698341	-0.359719	0.474779	0.205972	-1.36714
GRB7	0.846904	0.771283	-0.39668	0.45432	-2.13921
GRIN1	-0.102521	1.13903	-0.0466572	0.850457	-1.70077
GRIN2A	0.615923	1.11372	1.12017	-0.492228	-3.08158
GYG2	0.734874	0.11958	-0.172225	0.105928	-1.2053
H6PD	0.468318	0.33779	0.0458024	0.0266955	-1.20057
HOOK1	0.561628	1.07756	-0.0841076	0.348289	-2.28554
HPN	0.666229	-0.0533834	0.409426	0.870753	-2.08074
HPR	1.88415	0.797932	-0.866408	-0.90858	-2.3285
HS6ST3	0.969299	-0.339005	0.740492	0.05244	-1.99499
HSF4	0.366604	0.412874	0.0437088	0.199706	-1.24756
HSPA12A	0.344679	0.202779	0.401237	0.102885	-1.28474
IGSF5	0.458138	-0.0523619	0.956102	-0.494382	-1.33097
IGSF9	1.00629	0.527581	0.0228043	0.839135	-2.84768
IL20	0.730431	0.391573	-0.520081	0.384028	-1.33934
INADL	0.831633	0.0866449	0.351927	0.588218	-2.23556
INHA	1.07608	0.440392	-0.699408	0.275925	-1.67715
IRX1	1.35021	-0.0227881	0.0207716	0.862488	-2.78916
ITLN1	2.46925	2.8647	-2.23549	0.411181	-5.11448
ITLN2	1.29299	1.36098	-1.37351	1.05199	-2.91761
JAKMIP3	0.0765552	0.47539	0.754933	0.232427	-1.63697
KANK4	1.57974	-1.26343	-0.0843459	1.46917	-2.08312
KCNA4	1.30138	1.3483	-1.27949	0.173074	-2.37241
KCNC1	0.352799	-0.784397	2.03497	-0.19027	-1.7066
KCNH2	0.440703	-0.0509434	0.961322	1.19516	-2.54925
KCTD8	0.69215	0.988011	-0.443068	0.541112	-2.15139
KIAA1543	0.492365	0.581204	0.291823	0.824158	-2.36214
KIAA1984	0.421364	0.103464	0.430965	0.735128	-1.79023
KIF6	0.697699	0.980781	-0.0179378	-0.741737	-1.6648
KIRREL2	0.0354625	0.468309	1.18193	-0.410726	-1.54702
KLK1	0.767637	1.10342	-0.642776	0.62623	-2.25237
KLK13	0.162632	0.734182	0.724857	0.489729	-2.2246
KLK8	1.31701	1.11219	-0.498182	0.31783	-3.06938
KNDC1	0.793038	0.596522	-0.241243	0.802705	-2.27624
KRT15	0.978107	-0.303815	-0.109384	1.38559	-2.12007
KRT19	1.03365	0.505171	-1.29536	0.940183	-1.53412
KRTCAP3	1.44267	0.561921	-0.799035	0.92248	-2.7693
LCN12	0.350369	0.550681	0.417754	-0.131513	-1.53386
LCN2	2.09442	-1.23203	-0.15905	1.88166	-3.165
LGALS8	0.579313	0.528465	-0.272743	0.00303101	-1.23712
LMO1	0.356792	-0.766502	1.20494	0.473979	-1.33502
LOC100128239	-0.187061	1.46982	0.259722	-0.0624852	-1.59771
LOC100128292	0.326912	-0.132486	0.664157	0.264438	-1.27526
LOC100128640	0.591318	0.0432377	0.507981	-0.442593	-1.21239
LOC100131726	0.875855	-0.484475	-0.216649	1.15081	-1.46513
LOC100133545	0.301836	0.533941	0.142402	0.0611531	-1.28481
LOC143666	0.76464	0.257269	0.162992	0.0725712	-1.74207
LOC150622	1.21532	1.30814	0.0753237	0.87627	-4.15001
LOC388588	0.68856	0.446148	-0.0325412	0.208401	-1.72545
LOC400940	1.12642	0.382926	0.224738	0.676625	-2.97217
LOC441294	0.293709	1.01293	-0.454249	0.262592	-1.32596
LOC646762	0.439947	0.568683	0.203079	0.471803	-1.91103
LOC729668	0.681828	0.146031	-0.0489447	0.00500062	-1.20789
LOC80154	0.709767	0.39956	-0.118059	-0.201003	-1.31513
LOC92973	0.189923	0.495045	0.93078	-0.554575	-1.45107
LONRF2	-0.1747	1.29944	1.36471	0.199099	-2.79488
LRAT	1.34777	0.456751	-0.236392	-0.773432	-1.85474
LRP2	1.83562	1.08555	-0.745788	1.10241	-4.1802
LRRC48	0.533942	0.476999	0.246679	-0.0996731	-1.58494
LRRC56	0.219241	0.560628	0.0866247	0.113607	-1.16188
LRRC6	0.460316	0.82807	-0.361476	0.0376144	-1.31699
LSR	0.299212	0.385996	-0.21542	0.696349	-1.19708
MAL2	0.97938	1.03479	-0.971704	0.496925	-2.0677
MAMSTR	0.799177	0.792236	0.215295	-0.456629	-2.07134
MAT1A	1.29202	0.195005	-0.458394	0.358654	-2.0623
MDH1B	0.286745	1.02718	0.419205	-0.848009	-1.4482
MEGF6	0.434262	-0.282615	0.688566	0.127218	-1.20229
MEOX2	0.699579	1.74013	0.0548666	-1.31443	-2.18608
MESP1	0.449116	0.309385	0.315347	0.0706913	-1.45743
MFSD4	0.255556	0.382004	1.04523	-0.478135	-1.60611
MMEL1	0.686436	1.50867	0.191754	-1.04514	-2.24622
MMP24	0.720365	0.73288	-1.10109	0.718054	-1.33526
MORN1	0.686503	-0.023164	0.101067	0.0694707	-1.2309
MPPED2	-0.0873755	-0.288375	1.84695	0.161725	-1.62205
MSLNL	1.19613	-0.016432	-1.02608	1.05847	-1.57691
MST1	0.677641	1.05643	-0.128207	-0.426154	-1.83224
MST1P2	0.293965	0.646154	-0.105096	0.15121	-1.20144
MST1R	1.00719	0.965881	-1.45981	0.77375	-1.71645
MTUS2	0.79765	0.229749	0.785983	-0.613722	-1.92494
MUM1L1	-0.228479	1.55874	0.957689	-0.643718	-1.95048
MYH7B	1.27214	-0.377725	0.115517	-0.355155	-1.47011
MYO5C	0.633184	0.349878	0.0513854	0.274173	-1.6655
MYOZ1	0.973844	0.0890667	-0.0870964	0.151194	-1.67707
NAP1L2	0.774974	0.348303	-0.190263	-0.057738	-1.38941
NBLA00301	0.170438	1.55968	0.449449	-0.630359	-2.05749
NCRNA00086	0.564776	0.531112	0.0410575	-0.327416	-1.30926
NCRNA00087	-0.158639	0.974965	0.752219	-0.396721	-1.36258
NEIL1	0.453552	0.436912	0.0985245	-0.147434	-1.21782
NEK5	0.626342	0.741278	-0.618046	0.651784	-1.66099
NEO1	0.400526	0.152895	0.516022	0.0154572	-1.37588
NEU4	1.24389	0.117599	0.278275	0.400327	-2.7139
NFIA	0.923772	-0.0478062	0.696892	-0.0283026	-2.14645
NINL	0.492241	0.474209	0.0377791	-0.0409657	-1.33528
NMU	0.885396	0.978196	-0.300153	1.38176	-3.21838
NOS1AP	0.328143	0.800368	0.0395563	0.199901	-1.6209
NOXA1	0.645086	0.303594	-0.289698	0.563255	-1.48025
NPHS1	0.79533	-1.40151	2.27015	1.01867	-2.85267
NPNT	1.20266	-1.18597	0.302855	1.55732	-2.04522
NRG2	0.430836	0.543003	0.702945	-0.672531	-1.56136
NUP62CL	0.0599188	0.839529	-0.168184	0.507691	-1.24025
OBSCN	0.363286	0.451268	0.134794	0.15616	-1.35099
OGN	1.02167	0.0537662	2.49956	-1.12247	-3.53866
OR2A7	0.324685	0.753769	-0.320095	0.37727	-1.309
PAK6	0.972431	-0.259594	0.144648	1.1537	-2.26202
PARD6B	0.926264	1.26023	-0.799575	0.557466	-2.46621
PBX1	0.400329	0.36691	0.42903	-0.0859106	-1.45099
PCDHAC2	0.402607	1.29112	-0.117144	-0.234525	-1.8105
PCSK4	0.686376	0.553324	-0.67084	0.205806	-1.16066
PDIA2	1.06301	1.3956	-1.42811	2.04785	-3.26093
PDZD3	2.03372	0.719838	-0.812362	1.10008	-4.00997
PLA2G2A	1.96815	1.57781	-1.65886	-0.16535	-3.04652
PLEKHA6	0.341247	0.954839	0.0795859	0.178337	-1.84382
PLXNA4	1.01332	0.160511	-0.0378838	-0.114181	-1.67909
PLXNB1	0.508647	0.609473	0.107073	-0.0522615	-1.58046
PNMAL1	0.0859545	0.432638	0.531987	0.196457	-1.33937
POU5F1B	0.739371	0.04992	0.316133	-0.159435	-1.45986
PPL	1.05076	0.305922	-0.46509	0.695431	-2.04182
PPP1R9A	0.0723974	0.769919	0.297643	0.442392	-1.63032
PRDX2	0.292962	0.551751	0.0709838	0.115158	-1.25422
PRICKLE4	0.785807	-0.0137483	0.228652	-0.326476	-1.24619
PRPH	-0.544193	0.772801	2.11044	0.199767	-2.40277
PRSS16	0.788108	0.942154	-0.617633	0.0761429	-1.72578
PSAPL1	1.23255	-0.589511	0.76231	0.805882	-2.70808
PTGIS	-0.277513	1.0479	0.111694	1.2393	-1.77156
PTPN3	0.756503	0.163851	-0.481935	0.479023	-1.23332
PYGM	0.753088	0.556219	0.698761	-0.380175	-2.30187
RAB11FIP4	0.485427	-0.0707373	0.104223	0.848815	-1.43015
RAB17	0.64433	1.30378	-0.88864	0.78762	-2.13825
RAB40AL	0.875697	-0.0110783	0.222003	0.26633	-1.82067
RAP1GAP	0.519973	0.0848643	0.573386	0.327912	-1.78022
RASSF7	0.761063	0.211155	-0.435119	0.342885	-1.24433
REG3G	1.97269	-0.57373	0.49016	-0.766481	-2.46683
RGS6	0.619954	-0.0837194	1.54498	-0.319613	-2.31064
RHPN2	0.830804	-0.0921694	-0.213997	0.420502	-1.30493
RIBC1	0.677779	0.792601	-0.257342	-0.235404	-1.5356
RORC	0.967739	2.10476	-1.1019	-0.780014	-2.1864
RPRM	1.59086	0.938249	0.466981	-0.647195	-3.63223
RSPH1	0.482572	0.853839	-0.285477	0.280855	-1.64125
SCXB	-0.131043	0.0590387	1.05295	0.988314	-1.70515
SEC14L5	0.586154	0.383476	-0.0768557	0.279698	-1.49558
SEMA3B	0.742215	0.620109	-0.437878	0.155329	-1.53717
SEZ6	-0.0309932	-0.0439827	1.36939	0.440163	-1.68403
SGK2	-0.405395	0.864025	0.523174	0.828564	-1.49626
SH3RF2	1.13169	0.358792	-1.2681	0.831764	-1.47466
SLC15A1	0.467431	0.104002	0.42665	0.460105	-1.65826
SLC34A3	0.234944	0.356677	0.13458	0.617348	-1.37642
SLC47A2	0.102687	0.437622	-0.288302	1.57788	-1.50986
SLC4A9	0.111982	0.908309	0.242208	-0.276365	-1.26427
SLC6A3	0.99541	0.540057	-0.233951	0.585758	-2.38473
SLC9A11	0.429287	1.3115	-0.206265	-0.0700519	-1.90184
SMPD3	0.347926	0.930354	0.0213779	0.697784	-2.14559
SMTNL2	0.882571	0.369711	0.863266	0.229827	-2.92048
SNCAIP	0.119442	0.786514	0.744763	-0.218382	-1.71676
SP5	0.00336858	0.753102	0.961775	-0.317295	-1.65211
SPACA3	1.42309	-0.371225	-0.273328	0.0773578	-1.6214
SPDYE5	0.296637	0.654488	-0.329587	0.426585	-1.17764
SPINT1	0.430537	0.340771	0.467198	0.166231	-1.69531
SPTBN4	0.543203	1.03958	0.0241912	-0.211273	-1.91819
SRCRB4D	0.755664	-0.696361	0.256914	1.24376	-1.60599
SSPO	0.839875	-0.592685	0.622609	0.475089	-1.68461
STOX1	0.0672309	0.0824948	0.88256	0.483072	-1.49671
SULT1A1	0.706965	0.290962	-0.315531	0.0936075	-1.19298
SVOPL	0.894374	0.354006	-0.471841	1.29546	-2.27891
SYCP2L	0.321636	0.591291	0.352116	0.621604	-2.01618
SYT4	2.30846	2.58336	-1.18424	-2.12243	-3.8017
TDRD10	1.07826	0.714687	-0.395957	-0.301704	-1.8916
TDRD5	0.599956	1.73444	-0.277061	-0.379285	-2.35195
TEKT2	0.237137	1.41352	-0.444687	0.124748	-1.59856
THNSL2	0.761158	0.652395	0.135813	-1.12669	-1.27586
THRA	0.127537	0.518546	0.507075	-0.23816	-1.15797
TLE2	0.28446	0.101156	0.974437	-0.401719	-1.31459
TMEM132E	0.465586	-1.07019	1.35143	0.411517	-1.27536
TMEM151A	1.2185	1.21596	-0.805917	0.563397	-2.8812
TMEM184A	-0.00232147	0.374966	0.10729	1.07793	-1.32617
TMEM98	0.665245	0.30053	-0.00878378	0.127002	-1.48876
TMOD1	0.96508	-0.29388	0.344381	-0.186634	-1.44154
TMPRSS3	0.701939	0.701815	-0.534246	1.55124	-2.48621
TNXB	0.190402	0.599631	0.18673	0.475782	-1.53231
TPD52L1	1.21557	0.323048	-0.78298	1.13245	-2.30631
TRIM17	0.664209	0.170133	0.10883	0.588509	-1.80321
TRPV6	1.1306	0.92305	0.0814023	0.0112088	-2.95013
TTC18	0.522362	0.842565	-0.347887	-0.0696456	-1.36853
UBXN10	0.407511	1.18541	-0.334271	-0.00242975	-1.63714
UPK3B	1.64528	0.773372	-0.977405	1.1511	-3.31051
WFDC2	1.52027	0.730205	-0.665232	0.96774	-3.2601
WIT1	0.412103	0.991731	0.0317416	0.10339	-1.893
WNT10A	1.21943	0.687994	-0.176888	0.672691	-3.03545
WT1	0.737846	1.21743	-0.458564	0.153736	-2.18391
YBX2	0.481829	-0.293607	1.07665	0.275156	-1.78838
ZNF323	0.0119808	0.784271	0.413014	-0.161678	-1.22999
ZNF395	0.669665	0.313473	-0.22368	0.121949	-1.27757
ZNF853	-0.09096	0.202212	0.698152	0.46773	-1.17133
ACE	-0.456072	-0.617291	0.638977	-0.745482	1.29442
ACVRL1	-0.588531	-0.647144	0.707623	-0.53619	1.31349
ADAM19	-0.979404	-0.531086	0.411183	-0.0674679	1.77982
ADAMTS4	-1.29479	-0.582878	1.11992	-0.334393	1.78289
ADAMTSL5	-1.03684	0.417614	-0.739804	0.887963	1.3236
ADCY4	-0.275252	-0.63024	0.682212	-0.782612	1.0009
ADORA2B	-1.07031	-0.829304	0.13348	0.749229	1.96055
AIM1	-0.359618	-0.0110088	-0.168245	-0.606095	1.2118
AIM2	-0.0435766	-0.441526	-0.622122	-1.12972	2.06218
ALPK2	-1.49996	-0.145431	-0.16414	0.722747	2.20983
AMZ1	-1.03503	-0.778114	0.314733	-0.142894	2.30698
ANK1	-1.01375	-0.720738	0.446683	0.228342	1.79493
ANKRD1	-1.55285	-1.23924	-0.566408	1.50353	3.39062
[truncated: 1,110 more rows]

## Sheet: Data 9_Gordon
Supplementary Data 9. Centroids of Gordon MPM subtypes
Gene Names	C1	C2	C3
AAMDC	0.254737	0.313353	-0.411413
ACLY	-0.0478307	-0.548109	0.321885
ACTG1P4	0.43654	0.431812	-0.652446
ACTN1	-0.335352	-0.732395	0.70155
ACTN4	-0.318012	-0.0663946	0.351209
ADRBK2	0.238502	0.439055	-0.45803
ALCAM	-0.720265	-0.880601	1.16057
ANXA8	0.835624	-0.444651	-0.613298
APOA4	0.708889	0.201666	-0.809722
ARHGAP11A	0.299433	0.950974	-0.77492
ARHGEF40	-0.392688	-0.170379	0.477878
ARPC2	-0.0489206	-0.501921	0.299881
ATP6AP1	0.00911509	-0.897686	0.439728
ATP6V1E1	-0.0862682	-0.682617	0.427577
ATP7B	0.412237	0.197251	-0.510863
ATP8A1	0.401896	0.383735	-0.593763
AZI2	0.16493	0.364226	-0.347043
BGN	-0.677113	0.017604	0.668311
BMP1	-0.401485	0.107646	0.347663
BNC1	0.350279	0.134931	-0.417744
C1GALT1	0.454528	0.162697	-0.535876
C1orf123	-0.077614	-0.519443	0.337335
CAD	-0.138182	-0.645044	0.460704
CADPS2	0.296698	0.194002	-0.393699
CALM1	-0.15992	-0.338977	0.329408
CALU	-0.0895352	-0.97396	0.576515
CAMK2N1	-0.530159	-0.260292	0.660305
CAPRIN2	-0.25508	-0.0806022	0.295382
CASP6	0.471355	0.11839	-0.53055
CBX1	-0.180521	-0.339081	0.350061
CCNB1IP1	-0.295701	-0.0857616	0.338582
CCT2	-0.0125054	-0.983575	0.504293
CD99	-0.242129	-0.455875	0.470066
CDCA4	-0.42663	0.0380523	0.407603
CDH11	-0.120582	-1.08239	0.661778
CDK1	-0.421755	-0.087971	0.465741
CDK4	-0.0296433	-0.751237	0.405262
CEBPD	0.255264	0.232559	-0.371544
CELF2	0.249784	0.028332	-0.26395
CFB	1.0409	-0.493513	-0.794141
CFL1	-0.2626	-0.236228	0.380714
CHN1	-0.931863	-0.132433	0.998079
CHPF2	-0.241914	-0.230518	0.357173
CHRDL1	0.957572	0.293542	-1.10434
CKAP4	-0.151763	-0.274078	0.288801
CNGB3	0.130021	1.14482	-0.702429
COA4	0.236086	0.0382251	-0.255198
COL1A1	-0.38662	-0.27605	0.524645
COL1A2	-0.377917	-0.380256	0.568045
COL3A1	-0.336868	-0.642779	0.658257
COL4A1	-0.877355	-0.580319	1.16751
COL4A2	-0.738987	-0.430088	0.954031
COL5A1	-0.746028	-0.355782	0.923919
COL5A2	-0.813538	-0.161004	0.89404
COL6A3	-0.496515	-0.189419	0.591224
CPB1	0.56779	0.10365	-0.619615
CPEB3	0.789314	0.0216376	-0.800133
CRABP2	-0.794518	-0.606014	1.09753
CSTF2T	0.188606	0.289469	-0.33334
CTSA	0.107633	-1.45775	0.621241
CWH43	0.320648	1.03081	-0.836051
CXCL1	0.95752	0.29261	-1.10383
CXCL6	0.83133	-0.171421	-0.745619
CYB5A	0.565098	0.063314	-0.596755
CYB5R3	-0.241121	-0.123452	0.302847
DBN1	-0.408197	-0.298921	0.557657
DDAH2	-0.272354	-0.553434	0.549071
DECR2	0.62544	0.182342	-0.71661
DEF8	0.0414631	-1.05471	0.485891
DHTKD1	0.59761	0.138112	-0.666666
DKK3	-0.554681	0.0313472	0.539008
DNAJB9	0.776212	-0.468016	-0.542204
DOCK4	0.627646	-0.0402166	-0.607538
DOK2	0.298348	0.716262	-0.656479
DPYSL3	-0.498627	-0.27717	0.637213
DTL	-0.227793	-0.5641	0.509843
DYNC1I2	-0.0759207	-0.357976	0.254909
ECE2	0.158098	0.651828	-0.484012
ECHDC2	0.314265	0.334964	-0.481747
EDN3	0.124483	0.793096	-0.521031
EIF1AY	-0.712124	-0.709409	1.06683
EIF4E2	-0.0881415	-0.333455	0.254869
EMP2	-0.383027	0.0531681	0.356443
ENAH	-0.481385	-0.374077	0.668424
F2R	-0.690264	-0.203249	0.791889
FAM153A	1.1276	-0.0808205	-1.08719
FAM65A	-0.437287	-0.169243	0.521908
FAP	-0.45428	-0.956214	0.932387
FARP1	-0.260457	-0.175121	0.348018
FBLN5	-0.661463	-0.862036	1.09248
FBN1	-1.17673	-0.0209502	1.18721
FERMT2	-0.343574	-0.195071	0.44111
FGF7	0.923702	-0.179804	-0.833799
FLNA	-0.24651	-0.60877	0.550895
FN1	-0.766028	0.0880337	0.722011
FSCN1	-0.70151	-0.348669	0.875844
FSTL1	-0.445111	-0.137097	0.51366
FZD2	-0.734146	0.0190319	0.72463
FZD5	0.124371	0.403154	-0.325948
GFPT2	0.936097	-0.208596	-0.831799
GPR64	0.292617	0.600487	-0.592861
GPX7	-0.513376	0.247431	0.389661
GRAMD1C	0.597734	0.462043	-0.828755
HDAC2	-0.293303	-0.397723	0.492164
HERPUD1	0.376156	-0.0899151	-0.331198
HJURP	-0.97555	0.250365	0.850367
HP	1.8505	-0.708135	-1.49643
HPR	1.12842	-0.291235	-0.982799
HSD17B6	1.69969	-0.137513	-1.63093
ID3	-0.873498	-0.806182	1.27659
IGF2	-1.20507	-0.304078	1.35711
IGF2BP2	-0.809217	-0.355493	0.986963
IGFBP7	-0.610021	0.0612418	0.5794
IL17A	-0.00559139	1.15171	-0.570266
IL1B	0.161175	0.438304	-0.380327
IL1RN	0.0715705	0.594279	-0.36871
IL6R	0.189597	1.0042	-0.691695
ILF2	0.0528099	-1.00701	0.450694
KCNK5	0.28345	0.5841	-0.5755
KCNK7	0.16169	0.377559	-0.35047
KCTD2	0.361241	0.369735	-0.546108
KIAA1107	0.143085	0.930592	-0.608382
KLRF1	0.2722	0.331148	-0.437774
KPNA2	-0.399898	-0.0785247	0.439161
KRTAP1-3	0.105573	1.38141	-0.796276
LACTB2	0.486753	0.0790414	-0.526274
LAMC1	-0.253059	-0.258407	0.382263
LEPRE1	-0.265663	-0.372161	0.451744
LGALS1	-0.276084	-0.886234	0.719201
LMNB2	-0.485972	-0.189226	0.580585
LOC101060353	0.529244	0.608008	-0.833248
LOC654342	-0.703291	-0.200999	0.803791
LOXL1	-0.471783	-1.13884	1.0412
LRRTM4	0.420513	0.736833	-0.78893
LSM2	-0.199452	-0.0955588	0.247231
LSM7	0.0535335	-1.22269	0.557811
MAGED1	-0.200425	-0.183676	0.292264
MAGED2	-0.119169	-0.578579	0.408459
MAP3K8	0.716765	-0.0892992	-0.672116
MAP7D1	-0.238222	-0.204026	0.340235
MCM7	-0.16056	-0.400354	0.360737
MDK	-0.617083	-0.686084	0.960125
MFAP2	-0.699452	-0.623206	1.01106
MIR4745	-0.0677096	-0.555161	0.34529
MKI67	-0.284711	-0.0496387	0.309531
MYH1	0.434286	0.701898	-0.785235
MYH9	-0.388824	-0.397698	0.587673
MYL9	-0.536409	-0.927843	1.00033
MYO1B	-0.469747	-0.0954476	0.51747
NAP1L1	-0.146587	-0.261236	0.277205
NEDD8	-0.0679543	-0.837421	0.486665
NEK4	0.309831	0.107378	-0.36352
NID1	-0.432184	-0.171907	0.518137
NOD1	0.0903998	0.438407	-0.309603
NONO	-0.0914921	-0.430295	0.30664
NOX1	0.191847	0.363503	-0.373599
NT5DC2	-0.532114	-0.867956	0.966092
OLFML2A	-0.622438	0.247928	0.498474
OLFML2B	-0.526883	-0.149688	0.601727
OPCML	0.155646	0.706752	-0.509022
PAH	0.119687	0.797396	-0.518385
PALLD	-0.552586	-0.108515	0.606843
PCSK5	-0.665454	-0.0387939	0.68485
PDZK1IP1	0.979923	-0.27349	-0.843178
PEX12	0.187722	0.165744	-0.270594
PEX5L	0.206797	0.88704	-0.650317
PLA2G2A	1.12852	0.333529	-1.29528
PLAU	-0.431684	-0.0743181	0.468843
PLOD1	-0.329496	-0.13558	0.397286
PODXL	-0.796861	-0.131258	0.86249
POLR2E	-0.155794	-0.583511	0.447549
PPM1G	-0.0201792	-1.11052	0.575438
PROCR	1.11068	-0.482982	-0.869192
PSMB7	-0.091161	-0.549214	0.365768
PSMC3	0.0316932	-1.19201	0.564314
PTH	0.267157	1.29279	-0.913552
PXDN	-0.697644	-0.19692	0.796104
RAB23	-0.601931	-0.78822	0.996042
RACGAP1	-0.500498	0.231056	0.38497
RALY	-0.0791792	-1.00388	0.581117
RAP2B	0.302629	0.468071	-0.536664
RCN2	0.00877837	-1.0847	0.533569
RGL1	0.481498	0.0933823	-0.528189
RNASEH2A	-0.221618	-0.0695924	0.256415
RNF144A	-0.33034	-0.641571	0.651126
ROBO1	-0.605452	-0.0144647	0.612685
RPS27L	-0.0728345	-0.567884	0.356777
RPS4Y1	-1.08837	-0.652128	1.41443
RRAD	-1.04667	0.29249	0.900425
S100A5	0.186712	1.07094	-0.72218
SAE1	-0.206919	-0.0445674	0.229203
SDC2	-0.62208	-0.215535	0.729848
SEC13	0.046271	-1.31767	0.612562
SERPINH1	-0.242204	-1.40683	0.945619
SLC10A3	-0.68016	-0.32467	0.842494
SLC28A3	0.293275	0.0979681	-0.342259
SLC35F6	0.0111028	0.671469	-0.346837
SLC39A8	1.14495	-0.454923	-0.917488
SMAD7	-0.353925	-0.304924	0.506387
SMARCE1	-0.0165891	-0.349792	0.191485
SNRPB	-0.0674552	-0.439093	0.287002
SNRPC	-0.0790229	-0.476583	0.317315
SOX1	0.047157	0.753438	-0.423876
SPARC	-0.527713	-0.150612	0.603019
ST3GAL6	0.379648	0.0602689	-0.409782
STK38L	-0.260528	-0.270276	0.395666
SUGCT	-1.51928	0.629728	1.20442
TAGLN	-0.737287	-0.648495	1.06153
TBC1D9	0.557028	-0.275558	-0.419249
TBCB	-0.10149	-1.01743	0.610202
TMEM189	-0.0426433	-0.236441	0.160864
TOP2A	-0.523637	-0.704987	0.876131
TP53BP2	-0.126799	-0.421443	0.337521
TPD52	0.514247	0.00385361	-0.516174
TPM1	-0.682975	-0.0742602	0.720105
TPM4	-0.314272	-0.536466	0.582505
TPX2	-0.555771	0.0979223	0.50681
TRIM27	0.0624111	-0.736051	0.305614
TRIM28	-0.0311467	-0.989058	0.525676
TTK	-0.359858	-0.423867	0.571791
TUBA1A	-0.995737	0.447863	0.771806
TUBA1B	-0.276972	-0.301501	0.427722
TUBA1C	-0.318349	-0.176711	0.406704
TUBB	0.0101977	-0.744293	0.361949
UBE2B	0.127466	0.0767248	-0.165828
UFD1L	0.0262742	-0.942386	0.444919
USP11	-0.0611169	-0.735606	0.42892
USP32	0.0414361	0.421553	-0.252213
VCAN	-0.56274	-0.580234	0.852857
VIM	-0.480404	-0.732142	0.846475
VRK1	-0.49727	-0.0135002	0.50402
WBP1L	0.190768	0.100998	-0.241267
WFDC1	-1.29302	0.15844	1.2138
XIST	0.55845	1.12197	-1.11943
ZNF493	0.292575	0.840234	-0.712692
ZYX	-0.166186	-0.57464	0.453506
AAR2	-0.190701	0.231609	0.0748966
AASDHPPT	0.309323	-0.470567	-0.0740397
ACTA2	-0.458381	0.220513	0.348124
ADAM12	-0.603252	0.214641	0.495932
AHCYL1	0.352718	-0.585252	-0.0600922
ALDH3A2	0.4845	-0.383954	-0.292523
AMMECR1	0.445862	-0.341684	-0.27502
ANGPT1	-0.434108	0.76316	0.0525277
ANKEF1	0.65911	-0.0244266	-0.646897
ANXA7	0.333411	-0.44021	-0.113305
APEH	0.746307	-1.20432	-0.144147
API5	0.263918	-0.464669	-0.0315835
AQP9	1.57668	-1.18413	-0.984615
ARL5A	0.365218	-0.174803	-0.277817
ATG9A	-0.360045	0.395968	0.162062
ATP2B1	0.514729	-0.414921	-0.307268
ATP5C1	0.279256	-0.265428	-0.146542
ATP5H	0.585547	-1.04793	-0.0615824
BACH2	-0.47578	0.517459	0.21705
BCL7A	-0.585626	0.924725	0.123264
BET1	0.341301	-0.370231	-0.156185
BIK	-0.494647	0.921686	0.0338036
BIN3-IT1	-0.793217	1.16803	0.209202
BIRC5	-0.546227	0.20524	0.443607
BLM	-0.383237	0.543646	0.111414
BTBD3	-0.403694	0.102859	0.352264
C17orf61-PLSCR3	-0.277008	0.441208	0.0564035
C1R	0.626166	-0.803619	-0.224357
C1S	0.553899	-0.666754	-0.220522
C3	0.804401	-0.676256	-0.466273
CALB2	0.910672	-0.57526	-0.623043
CAMSAP2	0.307865	-0.395589	-0.110071
CANX	0.36022	-0.649884	-0.0352782
CARHSP1	0.592869	-0.650205	-0.267767
CASK	0.698165	-0.752496	-0.321917
CASP1	0.47174	-0.245066	-0.349207
CASP4	0.282897	-0.0834642	-0.241165
CATSPERG	-0.882848	1.06457	0.350563
CBX6	-0.287229	0.342945	0.115757
CCDC53	0.560646	-1.07812	-0.0215882
CCL2	1.07186	-1.19316	-0.475277
CD200	0.454719	-0.553498	-0.17797
CD24	-0.800772	0.709834	0.445855
CD34	-0.247012	0.263836	0.115094
CDC20	-0.968401	0.565837	0.685482
CDC45	-0.442506	0.748615	0.0681991
CDKL1	-0.490814	0.820749	0.0804399
CDKN3	-0.368921	0.242923	0.247459
CENPE	-0.497961	0.543304	0.226309
CENPN	-0.775403	0.438466	0.55617
CETN1	-0.494059	0.628698	0.17971
CFI	0.946224	-0.877386	-0.507531
CHP1	0.651242	-0.380293	-0.461095
CHRD	-0.696148	0.824826	0.283735
CHST10	-0.320531	0.500596	0.0702326
CHSY1	-0.424063	0.357742	0.245192
CIT	-0.232509	0.196866	0.134077
CLIC5	0.588572	-0.416486	-0.380329
CLIP1	0.30955	-0.422526	-0.0982868
CNN2	-0.309001	0.0701649	0.273918
COL10A1	-0.778823	0.70424	0.426703
COL16A1	-0.673603	0.275422	0.535892
COL2A1	-0.750843	0.509391	0.496147
COL5A3	-0.43177	0.41288	0.22533
COX5B	0.388896	-0.561111	-0.108341
COX7B	0.270655	-0.373743	-0.083783
CPNE3	0.365323	-0.683626	-0.0235102
CRTAC1	-0.419075	0.350312	0.243919
CSF3	-0.616732	1.28249	-0.0245107
CSPG4	-0.613659	0.300597	0.46336
CSRP2	-0.518309	0.436617	0.300001
CYCS	0.332215	-0.43263	-0.1159
CYP2A7	-0.439639	0.624815	0.127232
DACT1	-0.52932	0.401158	0.328741
DCAF6	0.471809	-0.84521	-0.0492035
DCBLD2	-0.492198	1.09934	-0.0574711
DCHS1	-0.54937	0.329162	0.384789
DCUN1D4	0.338924	-0.135884	-0.270982
DDAH1	-0.565038	0.462093	0.333991
DENND2A	-0.617677	0.640533	0.29741
DLGAP4	-0.46266	0.724033	0.100644
DLGAP5	-0.546201	0.338935	0.376734
DNM1	-0.561693	0.234102	0.444642
DSP	0.643907	-0.854098	-0.216858
DYNC2LI1	0.377797	-0.426984	-0.164305
ECM1	-0.420808	0.219704	0.310956
EDIL3	-1.0599	0.365516	0.877142
EDNRA	-0.756841	0.472137	0.520772
EFEMP2	-0.298033	0.245424	0.175321
EIF2B5	-0.176683	0.131223	0.111072
ELN	-0.63721	0.191015	0.541703
ENPP4	0.427717	-0.237441	-0.308997
EPHA3	-0.733699	0.686059	0.390669
EPS15L1	-0.243179	0.451088	0.0176353
ERG	-0.480157	0.615867	0.172223
EXT2	-0.197524	0.0212551	0.186897
EZH2	-0.643817	0.504241	0.391697
FA2H	-0.54711	0.631308	0.231456
FABP3	-0.496833	0.832048	0.0808089
FAM64A	-0.603516	0.534434	0.336298
FBN2	-0.925397	0.301732	0.774531
FBXO3	0.403407	-0.831148	0.0121674
FBXO5	-0.693069	0.977943	0.204098
FHL3	-0.721026	0.817695	0.312179
FHOD3	-0.714316	0.553736	0.437448
FIS1	0.406365	-0.521354	-0.145688
FKBP10	-0.745299	0.578138	0.45623
FKBP2	0.833674	-1.18159	-0.24288
FOXD1	-0.935894	0.302107	0.78484
FOXF2	-0.474729	0.593115	0.178172
FTSJ1	-0.192451	0.300671	0.0421154
FXYD6	-0.568004	0.778691	0.178659
FYCO1	0.476548	-0.310867	-0.321115
GALNT12	0.715415	-0.537096	-0.446866
GAS7	-0.285188	0.282002	0.144187
GATA2	-0.261599	0.188684	0.167257
GCSH	0.362321	-0.592452	-0.066095
GHITM	0.40799	-0.468963	-0.173508
GLS	0.343873	-0.387589	-0.150078
GLYR1	-0.4485	0.564929	0.166036
GOLPH3L	0.866426	-1.27176	-0.230546
GPC4	-0.534772	0.423899	0.322823
GPR56	-0.718385	0.544745	0.446012
GREM1	-0.648358	0.385318	0.455699
GSAP	0.505252	-0.156568	-0.426968
GUCY1B3	-0.373153	0.457733	0.144286
HAUS7	-0.392825	0.366306	0.209672
HEATR1	0.338523	-0.304899	-0.186074
HEY1	-0.381355	0.314318	0.224196
HIST2H2AA3	0.79241	-1.11169	-0.236563
HMMR	-0.330018	0.250906	0.204565
HOXB13	-0.351813	0.873762	-0.0850683
HOXC10	-0.499543	0.54636	0.226362
HPS5	0.661599	-0.565127	-0.379035
HSPA14	0.464454	-0.60397	-0.162469
HSPA9	0.308551	-0.634007	0.00845293
IFIT1	1.03604	-1.86179	-0.105144
IFITM2	0.446292	-0.590128	-0.151228
IFITM3	0.447269	-0.653074	-0.120732
IFRD2	0.313136	-0.305094	-0.160589
IGSF1	-0.731107	1.02848	0.216868
IL18	0.656195	-0.657013	-0.327689
IL1R1	0.840867	-0.518601	-0.581567
IL4R	-0.57133	0.683755	0.229453
IMP3	0.388418	-0.364744	-0.206046
INHBA	-0.792084	0.405706	0.58923
IRS1	-0.592059	0.471372	0.356374
ITGA7	-0.585674	0.617197	0.277076
JAM3	-0.42766	0.386791	0.234264
JUP	-1.18786	0.0972718	1.13922
KALRN	-0.453463	0.709764	0.0985814
KCTD3	0.370364	-0.880699	0.0699853
KDR	0.944859	-0.476018	-0.70685
KIAA0753	-0.190604	0.30933	0.035939
KIAA1462	-0.463194	0.571185	0.177602
KIAA1644	-0.554858	0.56734	0.271188
KIF14	-0.460219	0.419664	0.250387
KIF18B	-0.579458	0.527987	0.315465
KIF23	-0.549429	-0.121234	0.610046
KIF4A	-0.413362	0.243144	0.29179
KRT14	-2.09736	1.62201	1.28635
KRT16	-0.951818	0.884566	0.509534
KRT20	-0.727894	0.524005	0.465891
LDHA	0.439396	-0.578463	-0.150164
LEPREL2	-0.607255	0.598559	0.307976
LHFP	-0.506852	0.221783	0.39596
LOXL2	-0.538255	0.654455	0.211028
LRRC15	-0.564624	0.524589	0.30233
LTBP2	-0.644171	0.633252	0.327545
MAT2B	0.263724	-0.253474	-0.136986
MBOAT2	-0.290475	0.434937	0.0730063
MCAM	-0.412052	0.247836	0.288134
MDH1	0.331101	-0.812252	0.0750255
MEG3	-0.628982	0.741543	0.258211
MET	0.5995	-0.120066	-0.539467
MFAP5	-1.39062	0.609671	1.08579
MME	-1.09615	0.106394	1.04295
MMP11	-0.593395	0.440347	0.373221
MMP7	-0.348943	0.516951	0.0904672
MPPE1	0.608362	-0.393426	-0.411649
MRPL16	0.261437	-0.365416	-0.078729
MRPL24	0.407343	-0.734161	-0.0402621
MSLN	1.3221	-1.64244	-0.500881
MST1R	0.548982	-0.406208	-0.345877
MTHFD1	-0.282137	0.272522	0.145876
MUC6	-0.781796	1.03914	0.262224
MXI1	0.486264	-0.372554	-0.299987
MYO1E	-0.412861	0.32356	0.251081
NAV2	-0.500336	0.247191	0.376741
NBR1	0.369489	-0.748667	0.00484443
NDUFA7	0.89204	-1.31293	-0.235573
NDUFB4	0.379197	-0.92886	0.0852324
NDUFC1	0.406025	-0.570063	-0.120993
NDUFS1	0.337838	-0.494011	-0.0908328
NDUFV2	0.369833	-0.564939	-0.0873637
NEBL	0.375027	-0.0187753	-0.365639
NELL2	-0.373406	0.612639	0.0670864
NFYB	0.585966	-0.564316	-0.303808
NID2	-0.665442	0.377267	0.476809
NMNAT2	-1.13023	0.26103	0.999713
NMRK1	0.37904	-0.130217	-0.313931
NNMT	0.503836	-0.393514	-0.307079
NOTCH3	-0.349152	0.271972	0.213166
NOV	-0.536752	0.439531	0.316986
NR2F1	0.545351	-0.551607	-0.269548
NUAK1	-0.886772	0.698224	0.53766
NUCB2	0.489806	-0.322434	-0.328589
NUDT7	-0.455725	0.498967	0.206241
NXN	-0.503457	0.511615	0.24765
OSR2	-0.757026	0.522525	0.495763
OTTHUMG00000003319	0.534111	-0.845089	-0.111566
PBK	-0.52369	0.33396	0.35671
PCDHB13	-0.313705	0.808139	-0.0903647
PCNXL4	-0.366825	0.157719	0.287966
PDHB	0.531886	-0.434026	-0.314873
PDLIM7	-0.49519	0.340264	0.325058
PDZD2	1.02731	-1.65835	-0.19813
PEBP1	0.306206	-0.542828	-0.0347921
PEX2	0.416163	-0.726987	-0.0526689
PGAP1	-0.807781	0.888409	0.363576
PKD2L1	-0.738649	0.430857	0.523221
PKNOX2	-0.249656	0.515924	-0.00830627
PLA2G16	0.724541	-0.815947	-0.316568
PLAGL1	-0.475976	0.0345945	0.458679
PLXND1	-0.491015	0.215699	0.383165
POSTN	-1.01937	0.417571	0.810589
PPA1	0.480086	-0.802199	-0.0789867
PPAP2B	-0.459408	0.34419	0.287312
PPFIBP2	0.861971	-0.492493	-0.615725
PRDX6	0.465068	-0.238932	-0.345602
PREPL	0.340757	-0.512255	-0.0846296
PRG4	1.3555	-0.622982	-1.04401
PRKY	-0.675467	0.384165	0.483385
PRODH2	-0.53228	0.812468	0.126046
PROSC	0.551495	-0.914451	-0.0942702
PRPH	-0.25324	0.376564	0.0649579
PSMC2	0.313407	-0.576035	-0.02539
PTP4A2	0.297702	-0.456585	-0.069409
PTPRK	-0.388949	0.354258	0.21182
PTTG1	-0.335983	0.13565	0.268158
RAB6A	0.225725	-0.428058	-0.0116959
RAB9A	0.285549	-0.39148	-0.0898094
RARRES1	1.30237	-1.22982	-0.687455
RBKS	0.427625	-0.0926503	-0.381299
RBM47	0.5738	-0.466783	-0.340409
RCHY1	0.332823	-0.282177	-0.191735
RHOQ	0.241401	-0.26759	-0.107606
RIMS1	-0.772791	1.22702	0.15928
RIPK2	0.379605	-0.963702	0.102246
RNF103	0.421337	-0.61735	-0.112661
RNF13	0.371092	-0.552312	-0.0949359
RTN2	-0.418845	0.863969	-0.0131397
RTN3	0.338658	-0.486207	-0.0955543
S100A10	0.312678	-0.23459	-0.195383
SACS	-0.491528	0.629923	0.176567
SAP130	-0.188948	0.326023	0.0259364
SCP2	0.419522	-0.796136	-0.0214538
SDC1	-0.44999	0.415942	0.242019
SELENBP1	0.715718	-0.677229	-0.377104
2018-09-08	-0.315528	0.350183	0.140437
2018-09-09	-0.487502	0.445385	0.264809
SERP1	0.395334	-0.297161	-0.246754
SERPINB1	0.413403	-0.169357	-0.328724
SGMS1	0.360545	-0.43823	-0.14143
SH3BP5	-0.377601	0.00146072	0.37687
SH3GLB1	0.349865	-0.503818	-0.0979563
SHCBP1	-0.548794	0.484078	0.306755
SIX1	-0.615843	0.673274	0.279206
SKIV2L2	0.44776	-0.307001	-0.29426
SLC16A1	0.523216	-0.198771	-0.423831
SLC7A10	-0.502612	0.47944	0.262892
SLPI	0.73924	-0.1237	-0.67739
SMTN	-0.663297	0.250898	0.537848
SMURF2	-0.456329	0.313945	0.299356
SOBP	-0.699434	0.500929	0.448969
SOCS5	0.410067	-0.262161	-0.278987
SORBS2	0.786181	-0.351764	-0.610299
SPANXC	-0.767385	0.874464	0.330153
SPCS2	0.469424	-0.60411	-0.167369
SPG11	0.306995	-0.230171	-0.191909
SPHK2	-0.371331	0.720137	0.0112622
SPR	0.423681	-0.173892	-0.336735
SPRR2C	-0.943513	0.608216	0.639404
SSH1	-0.255752	0.497209	0.00714766
SSR4	0.511999	-0.997032	-0.0134836
SSTR3	-0.434513	0.460947	0.204039
STAM	0.394805	-0.229614	-0.279998
STAU2	0.235444	0.00337207	-0.237131
SUCLG1	0.443772	-0.982196	0.0473257
SULT1A2	0.347612	-0.257692	-0.218766
SULT1E1	-1.09207	0.739069	0.722537
TACR3	-0.781159	1.31475	0.123785
TBX19	-0.747713	0.696491	0.399467
TCF7L1	-0.295208	0.284463	0.152977
TCF7L2	0.327347	-0.256829	-0.198932
TEK	-0.441682	0.923687	-0.0201616
TGFB1I1	-0.684999	0.559366	0.405316
TLN2	-0.395404	0.401216	0.194796
TMEM126B	0.3802	-0.555247	-0.102577
TMEM14B	0.557177	-1.05173	-0.031312
TMEM184B	-0.412999	0.297768	0.264115
TMEM231	-0.315084	0.262533	0.183818
TNC	-0.905471	0.416147	0.697398
TNMD	-0.644691	1.02623	0.131575
TNNC1	-0.988708	0.445256	0.76608
TNNT1	-1.11364	0.367773	0.929751
TNS1	-0.443289	0.506184	0.190197
TOB1	0.580732	-0.506687	-0.327388
TOM1L1	0.379311	-0.60424	-0.0771907
TPD52L1	0.784241	-0.250986	-0.658748
TRAM1	0.481987	-0.584386	-0.189794
TRIP10	-0.271953	0.366786	0.0885598
TSPAN14	-0.237899	0.395531	0.0401331
TSPAN3	0.72796	-0.80751	-0.324205
TSSC4	-0.462661	0.453271	0.236025
TTLL5	-0.318242	0.707235	-0.0353754
TXNRD1	0.512277	-0.805287	-0.109634
UBE2C	-0.399243	0.244414	0.277036
UBE2Q1	0.219696	-0.143222	-0.148085
UGP2	0.583485	-0.893391	-0.13679
UPF2	0.236315	-0.376038	-0.0482964
VAMP8	0.730143	-1.4607	0.000205174
VAV2	-0.532013	1.09686	-0.0164177
VLDLR	0.671296	-0.667569	-0.337511
VPS26A	0.341914	-0.453715	-0.115056
WNT5B	-0.801642	0.994821	0.304232
WT1	0.824669	-0.953503	-0.347918
XYLT1	-0.639658	0.441792	0.418762
ZBED5	0.464345	-0.341717	-0.293486
ZFAND6	0.272231	-0.447447	-0.048508
ZIC1	-0.900845	-0.10187	0.95178
ZNF142	-0.435024	0.361784	0.254132
ZSCAN2	-0.384958	0.690438	0.0397396
ZWINT	-0.339973	0.283467	0.19824
ABI1	0.157568	-0.433875	0.0593698
ACTB	0.0906954	-0.915967	0.367288
ACTR2	0.165549	-0.869549	0.269226
ACTR3	0.0899007	-0.599909	0.210054
ACTR6	0.132471	-0.377484	0.0562705
AGO1	-0.0190739	0.296311	-0.129082
AHCY	0.12498	-0.843116	0.296578
AHSA1	0.040826	-0.815297	0.366822
AIDA	0.383204	-1.2809	0.257247
AKAP17A	0.158327	-0.607569	0.145457
ALDH18A1	0.0856639	-0.81384	0.321256
ANXA1	0.122958	-0.68571	0.219897
ANXA4	0.250293	-0.785364	0.142389
ANXA5	-0.0713318	-0.524393	0.333528
APLP2	0.33433	-0.704325	0.0178322
ARF1	0.358228	-1.45882	0.37118
ARFIP2	0.163615	-1.02556	0.349165
ARHGEF17	-0.0937956	-0.880125	0.533858
ARPC3	0.167997	-0.64836	0.156183
ASCC3	0.26959	-0.693913	0.0773664
ASF1A	0.0878544	-0.702157	0.263224
ASXL1	-0.128699	0.344766	-0.0436845
ATP1B1	0.475874	-0.962163	0.0052071
ATP5A1	0.205124	-0.664622	0.127188
ATP6V0B	0.200704	-0.556213	0.0774023
ATP6V0D1	0.123014	-0.870162	0.312067
AZIN1	0.152955	-0.35404	0.024065
BABAM1	0.107908	-0.852457	0.318321
BCS1L	-0.176453	0.274984	0.0389608
BRD7	0.043941	-0.522523	0.217321
BSCL2	0.769426	-1.28134	-0.128757
BSG	0.282337	-0.820196	0.127762
BTN3A3	0.545454	-1.13513	0.0221129
BUB3	0.0428559	-0.588578	0.251433
BZW1	0.110315	-0.437581	0.108475
C11orf58	0.170826	-0.554545	0.106446
C11orf73	0.145565	-0.549815	0.129342
C19orf10	0.152843	-0.518081	0.106197
C1D	0.148856	-0.770898	0.236593
C1orf216	-0.214804	0.357777	0.0359151
CALR	0.217216	-0.637173	0.101371
CAP1	0.00104134	-0.484701	0.241309
CAPN1	0.29075	-1.05111	0.234804
CAPNS1	0.17559	-1.20355	0.426186
CBR1	0.381522	-1.02726	0.132107
CCNL2	0.472022	-2.18193	0.618942
CCT3	0.0415356	-0.620452	0.268691
CCT7	-0.0422442	-0.922012	0.50325
CD164	0.139538	-0.725438	0.223181
CD81	0.120034	-0.65069	0.20531
CDC37	0.027775	-1.59153	0.767989
CELF1	-0.0415056	-0.387938	0.235475
CEP170	0.157891	-0.985807	0.335013
CERS2	0.357054	-0.748408	0.0171497
CETN2	0.262425	-0.73616	0.105655
CFAP20	-0.0151667	-0.422015	0.226174
CHMP2A	0.26772	-0.722201	0.0933808
CHMP2B	0.219376	-0.751771	0.156509
CLK2	0.0309267	-0.876323	0.407235
CLPP	0.155821	-1.32844	0.508399
CMAS	0.213281	-0.843486	0.208462
CMTR1	0.074592	-0.795146	0.322981
CNBP	0.239483	-0.672521	0.0967779
CNOT8	0.0851863	-0.601293	0.21546
CNPY3	0.259763	-0.855598	0.168036
COMMD4	0.095287	-0.472613	0.141019
COPB2	0.162667	-0.49578	0.0852231
COPE	0.124014	-1.09606	0.424014
COPG1	0.141069	-0.65195	0.184906
COPS5	0.171146	-0.428985	0.0433469
COQ9	0.384439	-1.06212	0.146621
COX6A1	0.307019	-0.813294	0.0996277
COX6B1	0.182892	-0.901913	0.268064
COX6C	0.224092	-0.394323	-0.0269304
COX8A	0.276487	-0.691265	0.0691459
CRKL	-0.140885	0.356797	-0.0375137
CSPP1	0.104977	-0.630595	0.21032
CTBP1	0.245251	-0.779568	0.144533
CTNNBL1	0.0643925	-0.941076	0.406145
CTNND1	-0.0309969	-0.290305	0.176149
DAP3	0.421945	-1.12462	0.140363
DDA1	0.273431	-1.19143	0.322281
DDOST	0.279986	-0.650771	0.0453995
DDX56	-0.155706	0.344004	-0.0162963
DECR1	0.276906	-0.447925	-0.0529431
DERL1	0.127969	-0.634255	0.189159
DERL2	0.309388	-0.854798	0.11801
DHPS	0.211818	-0.799714	0.188039
DHX30	0.197146	-0.850374	0.228041
DHX38	0.234688	-0.89112	0.210873
DIMT1	0.16656	-0.462406	0.0646431
DLD	0.279289	-0.544192	-0.0071931
DNAJC10	0.397162	-1.0738	0.139736
DNAJC13	0.127727	-0.559455	0.152001
DPH3P1	0.0730593	-1.04543	0.449657
DYNLRB1	0.0577884	-0.359202	0.121812
E2F5	0.507937	-1.64542	0.314772
EAPP	0.0858314	-0.517673	0.173005
ECHS1	0.0461754	-0.43807	0.17286
EDEM3	0.39343	-0.628753	-0.0790533
EID1	0.236172	-0.819636	0.173646
EIF1AX	0.120095	-0.363559	0.0616844
EIF2AK3	0.226943	-0.461388	0.0037504
EIF3G	0.157787	-1.29316	0.488794
EMC6	0.172413	-0.306198	-0.0193136
ETFA	0.0797614	-0.522178	0.181327
FAM20B	0.398244	-0.837516	0.0205143
FAM96B	-0.0131167	-0.395115	0.210674
FECH	0.310021	-0.580429	-0.0198071
FIBP	0.0798807	-0.618951	0.229595
FLAD1	0.122808	-0.68044	0.217412
FNIP1	0.320505	-1.20549	0.28224
FNTA	0.1526	-0.446761	0.0707809
FOXN3	-0.0361415	-0.5718	0.322042
FZD6	0.137925	-0.753029	0.238589
GABARAP	0.173594	-0.560962	0.106888
GABARAPL2	0.0810431	-0.594512	0.216213
GANAB	0.111408	-0.415872	0.0965282
GAPDH	0.15219	-1.19483	0.445226
GATC	0.107656	-0.651653	0.218171
GDE1	0.19466	-1.16838	0.389529
GDI2	0.23437	-0.5502	0.0407298
GIGYF2	0.247402	-0.636836	0.0710156
GLO1	-0.0143013	-0.559763	0.294183
GNB1	0.0858927	-0.757832	0.293024
GNPDA1	0.314519	-1.03691	0.203937
GORASP2	0.0413057	-0.326069	0.121729
GPC3	0.210081	-1.40275	0.491295
GPI	0.1045	-0.464151	0.127575
GPS1	0.0251812	-0.874028	0.411833
GPX1	0.414257	-1.01452	0.0930013
GRN	0.0203044	-0.5844	0.271896
GTPBP2	0.208063	-0.873985	0.22893
GYG1	0.207189	-0.499182	0.0424022
H2AFY	-0.0146663	-0.726073	0.377703
H2BFS	0.662789	-1.90893	0.291674
H3F3A	0.158429	-0.754494	0.218818
HADHA	0.131072	-0.624647	0.181252
HDGF	0.224332	-0.768386	0.159861
HIST1H2BC	0.613511	-1.04004	-0.0934904
HIST1H2BH	0.93828	-2.20038	0.161912
HLA-G	0.336672	-1.01835	0.172504
HMG20B	-0.109849	-0.569843	0.39477
HMGB1	0.0682112	-0.588016	0.225797
HMGN4	0.0817446	-0.269542	0.0530266
HNRNPAB	0.078372	-0.736588	0.289922
HNRNPC	0.0777551	-0.587923	0.216206
HNRNPF	0.333897	-1.54009	0.436146
HNRNPK	0.156843	-0.56841	0.127362
HNRNPR	0.0239426	-0.470869	0.211492
HSDL2	0.179137	-0.608673	0.1252
HSP90AA1	-0.00446663	-0.54952	0.279227
HSP90AB1	0.212672	-1.34974	0.462196
HSP90B1	0.305685	-0.724032	0.0563313
HSPA5	0.323547	-1.06836	0.210633
HSPA8	0.135621	-0.891192	0.309975
HSPB11	0.0892827	-0.478348	0.149891
HSPD1	0.374935	-1.12917	0.189648
HSPE1	0.152272	-0.582299	0.138877
HSPE1-MOB4	0.0997782	-0.440522	0.120483
IFIT3	0.553386	-0.785952	-0.16041
IFIT5	0.502677	-0.795772	-0.104791
IL10RB	0.178171	-0.995918	0.319788
IMPA2	0.47957	-1.33292	0.186891
ITPA	0.204231	-1.24302	0.417277
JMJD6	-0.100509	0.237214	-0.0180976
JTB	0.130608	-0.413996	0.0763902
KDELR2	0.012711	-0.497352	0.235965
KIAA0226	-0.0343742	0.327641	-0.129446
KIAA1279	0.247479	-0.54995	0.0274959
KRR1	0.337033	-0.986433	0.156184
KRT19	0.673179	-1.4713	0.0624695
LAMTOR2	0.297447	-1.09016	0.24763
LARP4B	0.00391307	0.331454	-0.16964
LGALS3BP	0.396737	-0.864926	0.0357259
LGALS8	0.412559	-0.747776	-0.0386714
LIAS	0.202932	-0.961545	0.277841
LMBRD1	0.280867	-0.483769	-0.0389823
LOC100505828	0.502166	-1.52758	0.261623
LOC100506248	0.361614	-1.08415	0.180461
LOC100996253	0.102741	-0.588171	0.191345
LOC101060373	0.047342	-0.329018	0.117167
LOC101060439	0.068694	-0.41963	0.141121
LOC101060440	0.225905	-0.842234	0.195211
LRPPRC	0.111455	-0.329547	0.0533186
LRRC59	0.0804732	-0.584272	0.211663
LYPLA1	0.15054	-0.386674	0.0427969
MAEA	0.132236	-0.564839	0.150184
MAGOH	0.193049	-1.18734	0.40062
MAP1LC3B	0.185004	-0.774088	0.20204
MAPK6	0.109431	-0.740218	0.260678
MAPK9	0.174998	-0.731757	0.190881
2018-03-07	0.0846109	-0.465436	0.148107
MECR	0.284166	-0.931038	0.181352
MED13	0.164179	-0.414075	0.0428582
MED8	-0.0264266	-0.458622	0.255738
MEST	-0.0565303	-0.990452	0.551756
METAP2	0.0928879	-0.719821	0.267023
METTL5	0.266009	-0.798411	0.133196
METTL8	0.195649	-1.34315	0.475928
MIF	0.313811	-0.870262	0.12132
MIR4691	0.34351	-0.904963	0.108972
MLH1	0.114537	-0.394893	0.0829098
MMADHC	0.123331	-0.614936	0.184137
MORF4L1	0.0786343	-0.548269	0.1955
MRFAP1L1	0.139773	-0.430252	0.0753527
MRPL13	0.194063	-0.692066	0.151969
MRPL15	0.203801	-0.419657	0.00602764
MRPL23	0.314594	-0.593784	-0.0177022
MRPL3	0.187729	-0.522396	0.0734691
MRPL34	0.311739	-0.804592	0.0905568
MRPL42	0.373474	-1.20891	0.230979
MRPS15	0.365746	-1.59076	0.429632
MRPS18B	0.300962	-0.859097	0.128586
MRPS28	0.177825	-1.30023	0.472293
MRPS31	0.219628	-0.680582	0.120663
MRPS34	0.294957	-1.31523	0.362656
MSH2	0.156643	-0.956424	0.321568
MSN	0.145895	-0.696097	0.202153
NAA50	0.256613	-0.798653	0.142713
NAE1	0.242983	-0.801172	0.157603
NAGK	0.230962	-1.02233	0.280201
NAPA	0.226847	-1.27245	0.409376
NBN	0.0910445	-0.545474	0.181692
NCBP2	0.158752	-0.532381	0.107438
NCK2	-0.0157753	-0.306089	0.16882
NCOA1	0.0945647	-0.581715	0.196293
NCOA4	0.154842	-0.468257	0.0792866
NDFIP1	0.126796	-0.746195	0.246302
NDUFA10	0.232634	-0.651725	0.0932283
NDUFA13	0.223016	-1.1511	0.352536
NDUFV1	0.197444	-0.421591	0.0133515
NEU1	0.145354	-0.725067	0.217179
NME1	0.15018	-0.484519	0.0920798
NNT	0.488827	-1.05568	0.0390118
NOL7	0.11564	-0.4249	0.09681
NPEPPS	0.324697	-0.63935	-0.00502204
NPLOC4	-0.0106818	-0.42304	0.222202
NPTN	0.157956	-0.774828	0.229458
NRIP3	-0.167437	0.340767	-0.00294655
NUCB1	0.0895164	-0.778813	0.29989
OAZ1	0.227522	-1.02769	0.286321
OSBP	0.296471	-0.673389	0.0402238
OSTF1	0.143412	-0.710567	0.211872
OXR1	0.376104	-1.32824	0.288017
P4HB	0.544995	-1.61021	0.260107
PAICS	0.268109	-0.482485	-0.0268661
PARVA	0.128608	-0.551712	0.147248
PCBD1	0.550912	-1.61816	0.258165
PCBP1	0.293237	-0.762519	0.0880225
PCBP2	-0.0294969	-0.398895	0.228944
PDIA3	0.447147	-0.945486	0.025596
PDIA6	0.187705	-0.417183	0.0208862
PEX19	0.211431	-0.75033	0.163735
PFDN2	0.0357139	-0.299382	0.113977
PFN1	0.0378845	-0.812225	0.368228
PFN2	-0.00378253	-0.529268	0.268417
PGRMC1	0.125588	-0.857545	0.303184
PGS1	0.0440601	-0.971096	0.441488
PHACTR4	0.199088	-0.883262	0.242544
PIGT	0.0488695	-0.496956	0.199609
PIK3CA	0.37737	-1.4296	0.337431
PJA2	0.304087	-0.88979	0.140808
PLA2G6	-0.166667	0.361297	-0.013981
PLP2	0.136726	-0.800667	0.263608
POLR2J2	0.35207	-0.879759	0.08781
POLR2K	0.111497	-0.316717	0.0468611
PPCS	0.310251	-0.590909	-0.0147962
PPIB	0.37152	-1.30286	0.279912
PPP1CA	0.279746	-1.54893	0.494718
PPP1R14B	0.726743	-1.85889	0.202703
PPP2CA	0.182075	-0.447445	0.041648
PQBP1	0.0702458	-0.715297	0.287403
PRDX1	0.296939	-0.817209	0.111666
PRKAR1A	0.194173	-0.724664	0.168159
PRMT5	0.210919	-2.00618	0.792169
PRPF4B	0.115836	-0.417748	0.0930382
PSAP	0.250727	-0.662673	0.0806099
PSMA3	0.236558	-1.36103	0.443956
PSMA4	0.0707331	-0.623367	0.24095
PSMA7	0.110777	-0.865711	0.322079
PSMB3	0.13736	-0.414156	0.0697177
PSMB4	0.17488	-0.739559	0.194899
PSMB8	0.860037	-2.05099	0.16546
PSMC5	0.294912	-0.609055	0.00961518
PSMD1	0.0962015	-0.387961	0.0977788
PSMD10	0.136968	-0.637027	0.181546
PSMD12	0.130543	-0.313712	0.0263132
PSMD8	0.0734553	-0.721326	0.287208
PTCD3	-0.0181798	-0.279035	0.157697
PTK2	0.0185313	-0.591966	0.277452
PTMA	0.249697	-0.695322	0.0979638
PTOV1	0.439573	-2.02262	0.571736
PTPLAD1	0.278935	-1.35153	0.396832
RAB1A	0.256309	-0.911759	0.199571
RAB2A	0.0951918	-0.381326	0.0954713
RAD21	-0.0281869	-0.652026	0.3542
RAD23A	0.202138	-0.693138	0.144431
RBBP4	0.121746	-0.565109	0.160809
RBM12	0.0212335	-0.496043	0.226788
RBM14-RBM4	0.0135801	-0.484525	0.228682
RBM41	0.323816	-1.25299	0.302681
RBMS1	0.184784	-0.917674	0.274053
RFC2	0.0407318	-0.669778	0.294157
RFXANK	0.210049	-1.09865	0.339275
RIPK1	0.327166	-1.50706	0.426366
RNF114	0.0507297	-0.410366	0.154454
RNH1	0.165658	-0.690212	0.179448
RPL35	-0.0205433	-0.588166	0.314626
RPN1	0.21952	-0.615689	0.088325
RPN2	0.197974	-0.699352	0.151702
RRN3	0.204131	-0.405956	-0.00115275
RTN4	0.0245816	-0.708312	0.329574
SART3	-0.00255116	-0.408715	0.206909
SCFD1	0.127374	-0.566765	0.156008
SCNM1	0.175094	-0.890202	0.270007
SCRN1	0.375515	-1.118	0.183484
SDF4	0.29979	-1.25004	0.32523
SEC24C	0.184846	-0.391018	0.0106632
SEC61A1	0.512692	-1.91273	0.443673
SEC62	0.174459	-0.333243	-0.00783744
SENP7	0.034817	-1.1121	0.521231
2018-09-15	0.253703	-0.574934	0.0337638
2018-09-02	0.0276917	-0.454619	0.199618
SET	0.157879	-0.851132	0.267687
SH3BGRL	0.206485	-0.701202	0.144116
SH3BGRL3	0.23412	-1.71941	0.625584
SLBP	0.0925563	-0.56161	0.188249
SLC15A3	0.756686	-1.70299	0.0948101
SLC25A11	0.0691384	-0.622029	0.241876
SLC25A3	0.145854	-0.711819	0.210056
SLC35A5	0.461398	-1.12604	0.101623
SLC35B1	0.150545	-0.51906	0.108985
SMAP1	0.167781	-0.778803	0.221621
SMARCA4	-0.0219167	-0.337767	0.1908
SMC4	0.00118566	-0.344156	0.170892
SNRPA	0.0591303	-0.504826	0.193283
SNX1	0.213358	-0.644261	0.108772
SNX13	0.04506	0.304447	-0.197284
SNX17	0.614303	-1.89343	0.332413
SNX5	0.222631	-1.07316	0.31395
SNX6	0.103013	-0.93735	0.365662
SOD1	0.202758	-0.556704	0.0755937
SRM	0.0940449	-0.61353	0.21272
SRP72	0.157051	-0.356823	0.0213606
SRP9	0.165852	-0.823663	0.24598
SRPRB	0.120206	-0.485382	0.122485
SRSF1	0.106596	-0.282128	0.0344676
SRSF3	0.0425843	-0.359893	0.137362
SRSF4	0.10238	-0.54313	0.169185
SSB	0.0192918	-0.438754	0.200085
SSR2	0.229043	-0.548269	0.0450916
SSR3	0.163415	-0.864988	0.269079
STAG2	0.288366	-0.963076	0.193172
STAT5B	-0.0880624	0.316999	-0.0704373
STX10	0.261667	-1.11629	0.29648
STX4	0.23571	-1.27715	0.402864
SUPT4H1	0.073744	-0.608556	0.230534
SYNCRIP	-0.0185196	-0.383117	0.210078
TBCE	0.208438	-0.954301	0.268713
TDP2	0.103296	-0.480499	0.136954
TEX10	-0.0275345	0.291409	-0.11817
THAP1	0.337299	-1.24915	0.287279
TIMM23	0.0926927	-0.710641	0.262628
TIMP1	0.463299	-0.997786	0.0355939
TMBIM1	0.0406038	-0.758371	0.338582
TMCO1	0.18879	-0.300213	-0.0386835
TMED2	0.417885	-1.54549	0.354861
TMEM109	0.174403	-0.859318	0.255256
TMEM161A	-0.128302	0.356604	-0.0500003
TMEM59	0.294388	-0.416046	-0.086365
TOR1AIP1	0.180259	-0.448467	0.0439746
TPBG	0.181024	-0.583587	0.11077
TPD52L2	0.244327	-0.858003	0.184674
TRAPPC2L	0.198656	-0.681937	0.142312
TRIM44	0.150292	-0.459875	0.0796454
TSG101	0.233467	-0.568418	0.0507417
TTC37	0.199434	-0.65949	0.130311
TUBGCP3	0.187423	-1.01132	0.318239
TUFM	0.331092	-1.12536	0.231588
TXLNA	0.527769	-1.86324	0.403853
U2AF1	0.111659	-0.791217	0.28395
UBA1	0.0954733	-0.587639	0.198346
UBE2A	-0.0317807	-0.159583	0.111572
UBE2M	0.411497	-1.51323	0.345116
UBE4A	0.17887	-0.33826	-0.00973965
UBL5	0.200829	-0.549563	0.0739529
UBXN4	0.265826	-0.720732	0.0945397
UQCR10	0.139469	-0.399007	0.0600348
UQCRC1	0.482197	-2.0358	0.535702
UQCRC2	0.215014	-0.672045	0.121008
UQCRFS1	0.126835	-0.550784	0.148557
VAMP7	0.0765229	-0.549112	0.198033
VDAC2	0.218783	-0.437139	-0.000213447
VEZF1	0.163718	-0.442634	0.057599
VPS28	0.212099	-0.688914	0.132358
VPS35	0.134741	-0.537857	0.134187
VPS72	0.0730831	-0.803514	0.328674
WBP11	0.109982	-1.00893	0.394482
WDR26	0.217729	-0.780852	0.172697
WDR73	-0.0940348	0.345295	-0.0786126
WDR83OS	0.446352	-1.38329	0.245293
WRB	0.344701	-0.556407	-0.0664975
WSB2	0.0510671	-0.602353	0.250109
XPO1	0.208532	-0.463454	0.0231949
XRCC5	0.0388614	-0.428699	0.175488
YIPF3	0.147847	-0.470185	0.0872458
YRDC	-0.118612	0.339786	-0.0512808
YTHDC2	0.282218	-0.659813	0.0476882
YWHAB	0.0843876	-0.600943	0.216084
ZC3H14	0.0752684	-0.390706	0.120085
ZFPM2	0.425421	-0.873685	0.011422
ZMPSTE24	0.28049	-0.529034	-0.0159733
ZNF195	0.338761	-0.762884	0.0426811
ZNF207	0.0679158	-0.3531	0.108634
ZNF217	0.135819	-0.428521	0.0784421
ZNF304	0.197845	-1.1713	0.387805
ZNF606	-0.110698	0.359327	-0.068965
AANAT	-0.296902	0.933211	-0.169704
ABCB9	-0.182842	1.07578	-0.355046
ABCC2	-0.298843	1.06392	-0.233116
ABI3BP	-0.179525	1.13076	-0.385856
ACADS	-0.139191	0.927194	-0.324406
ACE	-0.0983994	1.20974	-0.506472
ACOXL	-0.0609031	1.05435	-0.466271
ADAM2	-0.301628	1.48695	-0.441848
ADAM3B	-0.132433	1.24394	-0.489535
AEN	-0.428995	0.911134	-0.0265719
AHSG	-0.320165	1.26524	-0.312458
AKAP6	-0.211505	0.922516	-0.249753
AL928768.3	-0.153828	0.969224	-0.330784
ALPK3	-0.229632	1.09705	-0.318891
ALPL	-0.389832	1.18789	-0.204111
ANGPTL7	-0.297628	1.07818	-0.241461
ANKRD36BP2	-0.791543	1.78384	-0.100377
ANP32C	-0.258338	0.948913	-0.216119
AP4E1	-0.364594	0.92138	-0.0960961
APC2	-0.171218	0.919256	-0.288411
AQP4	-0.194335	1.04044	-0.325887
ARSD	-0.272655	1.20002	-0.327356
ARSF	-0.294744	1.11109	-0.260803
ASB9	-0.42581	0.976192	-0.0622862
ASCL1	-0.308347	1.01015	-0.196728
ATP2B3	-0.127605	0.903391	-0.324091
ATP6V0A4	-0.283689	1.23362	-0.333119
ATXN2L	-0.281464	1.00097	-0.219019
B3GALT1	-0.494944	1.31793	-0.164021
BAI3	-0.44095	1.50582	-0.311962
BAIAP3	-0.352768	1.41468	-0.354574
BARX2	-0.160604	1.49397	-0.586382
BCL11B	-0.251594	0.96874	-0.232776
BMPR1B	-0.421108	1.0187	-0.0882421
BPESC1	-0.310195	1.48468	-0.432145
BPY2	-0.113348	1.05071	-0.412009
BRD7P3	-0.199216	1.16454	-0.383054
C11orf1	-0.413335	1.39888	-0.286105
C14orf105	-0.722561	2.34281	-0.448846
C16orf70	-0.284169	1.06679	-0.249228
C19orf26	-0.463705	1.01634	-0.0444632
C19orf57	-0.140888	0.959973	-0.339099
C8G	-0.244704	1.20919	-0.359891
CA4	-0.272311	1.00406	-0.229718
CA5B	-0.258507	0.94367	-0.213328
CABP2	-0.179797	0.954424	-0.297415
CACNA1B	-0.19648	0.914732	-0.260886
CACNA1S	-0.0512301	1.11481	-0.506177
CACNA2D2	-0.168162	1.01256	-0.33812
CAPN10	-0.491337	1.33569	-0.176508
CBX8	-0.193237	1.00511	-0.309317
CCDC134	-0.244882	1.33721	-0.423725
CCL1	-0.350919	0.893447	-0.0958046
CCL11	-0.272938	1.44541	-0.449767
CCR6	-0.382003	0.990971	-0.113482
CCRL2	-0.301495	0.889717	-0.143363
CD8B	-0.31992	1.02221	-0.191184
CDA	-0.119395	0.913313	-0.337262
CDHR1	-0.762109	1.05275	0.235732
CDIP1	-0.442863	1.11403	-0.114153
CDKN2B	-0.150068	1.02696	-0.363412
CEL	-0.492122	1.06587	-0.0408151
CELA2A	-0.260253	1.18484	-0.332167
CELA3B	-0.340128	1.50569	-0.412716
CELSR1	-0.466844	0.963884	-0.0150978
CEMP1	-0.508837	1.42219	-0.202257
CES1	-0.612574	1.51282	-0.143837
CFAP43	-0.249282	1.51481	-0.508124
CFHR5	-0.242129	1.04992	-0.282832
CHAD	-0.35199	1.06144	-0.17873
CHRFAM7A	-0.262547	1.07795	-0.27643
CHRM5	-0.281982	1.31952	-0.377776
CHRNA1	-0.228715	0.93732	-0.239945
CHRNA4	-0.323727	0.936588	-0.144566
CHRNB1	-0.0947341	1.3636	-0.587067
CNGB1	-0.11347	1.06126	-0.417159
CNTN1	-0.566938	1.44879	-0.157458
CPPED1	-0.512684	1.11948	-0.0470548
CRISP1	0.0778412	0.912044	-0.533863
CRYBA1	-0.317159	1.36993	-0.367807
CSAG2	-0.145836	1.02611	-0.367217
CSN3	-0.32999	1.15057	-0.245297
CSRNP3	-0.236828	1.30506	-0.415699
CSRP3	-0.28478	0.986337	-0.208389
CST1	-0.210303	1.55594	-0.567668
CTAG1A	-0.124047	0.970139	-0.361022
CTC-510F12.3	-0.228184	0.936432	-0.240032
CYP2C18	-0.309827	0.923799	-0.152073
CYP46A1	-0.518086	1.22176	-0.092795
CYP4F11	-0.328726	0.991245	-0.166897
CYP4F8	-0.3174	1.07159	-0.218397
DAB1	-0.205756	0.9519	-0.270194
DACH1	-0.0771106	1.06475	-0.455262
DAPP1	-0.410263	0.904778	-0.0421257
DBH	-0.223956	0.999641	-0.275865
DBNDD1	-0.0361229	1.0975	-0.512628
DCAF13	-0.434375	1.22065	-0.175949
DCAKD	-0.199839	1.19494	-0.397632
DCHS2	-0.251276	1.01873	-0.25809
DDI2	-0.0332109	1.08331	-0.508444
DDN	-0.181567	0.95833	-0.297598
DDX4	-0.190422	0.936822	-0.277989
DGCR11	-0.182098	1.00037	-0.318087
DGKE	-0.130902	1.20121	-0.469701
DHRS12	-0.142904	0.983752	-0.348972
DLG4	-0.160581	0.903702	-0.29127
DLGAP1	-0.097709	1.10261	-0.453595
DLX6	-0.234448	1.04227	-0.286687
DUSP21	-0.328752	1.08997	-0.216235
EDAR	-0.253643	0.931506	-0.212109
EDDM3B	-0.384637	0.918771	-0.0747488
EMX1	0.0387312	0.951944	-0.514703
EN1	-0.678201	1.09546	0.130472
ENTPD2	-0.490948	1.27986	-0.148982
EPHA1	-0.0903622	0.905036	-0.362156
EPHB1	-0.219938	0.905962	-0.233043
ERICH1	-0.328	0.89452	-0.11926
ERVK3-2	-0.168312	1.31536	-0.48937
ERVMER34-1	-0.341132	0.957828	-0.137782
ETV2	0.0558257	1.29009	-0.70087
EVX1	-0.286531	1.35119	-0.389063
FAM83E	-0.124524	0.942991	-0.346971
FBXO22	-0.209172	0.962585	-0.272121
FBXW12	-0.297356	0.952388	-0.178838
FDPSP5	-0.767227	1.19264	0.170907
FGA	-0.319251	0.942621	-0.15206
FGB	-0.139725	1.28763	-0.504092
FGD2	-0.357655	0.92159	-0.103141
FGF16	-0.283037	1.39879	-0.416361
FGF20	-0.0438156	1.20245	-0.557408
FGF23	-0.217239	1.36087	-0.463196
FLJ10038	-0.133988	1.17341	-0.452717
FMO3	-0.063232	0.920591	-0.397064
FN3K	-0.136191	0.889055	-0.308336
FNDC8	-0.118835	0.989655	-0.375992
FOXE1	0.0336621	1.07748	-0.5724
FOXL1	-0.183431	1.03973	-0.336435
FPGT-TNNI3K	-0.666099	1.17749	0.0773542
FRMPD1	-0.104404	1.06313	-0.427159
FUT1	-0.434348	0.956422	-0.0438631
FZD9	-0.153638	1.06449	-0.378606
G6PC2	-0.271053	0.927757	-0.192825
GAGE12F	-0.256269	0.898972	-0.193217
GAS8-AS1	-0.348203	1.30899	-0.30629
GBX2	-0.173399	1.48338	-0.56829
GCG	-0.311476	1.44118	-0.409117
GEMIN4	-0.218064	0.971494	-0.267683
GFRA1	-0.359813	0.975	-0.127687
GH1	-0.3454	0.928893	-0.119046
GIPR	-0.109996	1.28088	-0.530445
GKN1	-0.142736	1.34504	-0.529781
GPR18	-0.543416	1.52143	-0.217297
GPR32	0.164556	0.886941	-0.608026
GRIA1	-0.367085	1.01079	-0.13831
GRIA3	-0.226444	1.06513	-0.306122
GRK4	-0.168385	0.97854	-0.320885
GRTP1	-0.300041	1.39437	-0.397143
GS1-103B18.1	-0.0411909	1.0242	-0.47091
GSTA1	-0.445039	0.942054	-0.0259879
GSTA3	-0.142178	1.23998	-0.47781
GTF2A1	-0.242417	0.940339	-0.227753
GUCA2B	-0.359043	0.99037	-0.136142
GYPA	-0.0407422	0.991309	-0.454912
H2AFB1	-0.476892	1.55106	-0.298639
HAND2	-0.3853	1.11684	-0.173121
HAND2-AS1	-0.406314	1.18407	-0.185723
HAO1	-0.426849	0.891034	-0.0186683
HCRT	0.025685	0.905047	-0.478208
HIST1H1T	-0.382714	0.976633	-0.105603
HMGB1P17	-0.337033	1.67895	-0.50244
HMGB3P19	-0.297141	1.01915	-0.212435
HMGCS2	-0.221117	1.53249	-0.545126
HNF4G	-0.0416265	1.28379	-0.600268
HNRNPA1P31	-0.114008	1.28104	-0.526511
HOXC8	0.0380691	1.54934	-0.812741
HOXD10	-0.191709	0.959068	-0.287824
HPSE2	-0.198988	1.39148	-0.496751
HR44	-0.266067	0.920413	-0.19414
HS3ST3B1	-0.272432	1.07723	-0.266184
HS6ST1	-0.414306	1.124	-0.147695
HSPB3	-0.296563	1.47747	-0.442174
HTR1E	-0.0326379	1.13956	-0.53714
HTR3A	-0.292273	0.887188	-0.151321
HTR7	-0.251593	1.49498	-0.495898
HYAL1	-0.470588	1.35844	-0.208634
ICAM4	-0.440395	1.33163	-0.225421
ICOS	-0.421416	1.50277	-0.329971
IFNA10	-0.323774	1.08994	-0.221198
IFNA4	-0.248128	0.918228	-0.210986
IFNAR2	-0.352407	0.903938	-0.0995616
IGF2-AS	-0.242909	1.08011	-0.297144
IGSF9B	-0.181867	0.979133	-0.3077
IHH	0.112242	1.21563	-0.720056
IL12RB2	-0.704699	0.992229	0.208584
IL13	-0.436132	0.940265	-0.0340003
IL3	-0.290105	1.39485	-0.407318
INVS	-0.270312	0.907579	-0.183477
IPCEF1	-0.327086	1.08476	-0.215294
IZUMO4	-0.282929	0.931745	-0.182943
KCNE1	-0.529073	1.08693	-0.0143925
KCNE1L	-0.297573	0.935909	-0.170382
KCNE2	-0.322425	1.41936	-0.387254
KCNG1	-0.441222	1.16521	-0.141382
KCNH6	-0.395782	0.901997	-0.0552162
KCNJ12	-0.38884	1.13671	-0.179515
KCNK15	-0.216404	1.11727	-0.342229
KCNMA1	-0.369312	1.02288	-0.142127
KCNQ1DN	-0.333617	1.06835	-0.20056
KHDRBS2	-0.213938	1.08401	-0.328065
KIAA0513	-0.512811	1.09557	-0.0349746
KIAA1614	-0.472529	1.12688	-0.0909128
KIF24	-0.315848	1.87937	-0.623837
KIR2DL3	-0.0136755	1.01882	-0.495737
KIR3DL3	-0.234697	0.993323	-0.261965
KLF8	-0.322113	0.901516	-0.128645
KLHL23	-0.592153	1.05082	0.0667407
KMT2D	-0.283802	0.932794	-0.182595
KRT12	-0.321467	1.24674	-0.301904
KRT75	-0.263141	1.21051	-0.342116
KRT81	-0.355511	1.03786	-0.163422
KRTAP2-3	-0.284473	1.15632	-0.293687
LBP	-0.106622	0.983156	-0.384956
LGI1	-0.362277	1.12375	-0.199599
LHCGR	-0.307306	1.79036	-0.587873
LHX1	-0.413876	1.89235	-0.5323
LILRA3	-0.630668	1.17382	0.0437581
LIMD1	-0.222526	1.07537	-0.315161
LINC00273	-0.534022	1.73633	-0.334142
LINC00302	-0.446091	1.14077	-0.124293
LINC00483	-0.55582	1.65703	-0.272697
LINC00563	-0.237481	1.01582	-0.270426
LINC00652	-0.543091	1.22874	-0.0712803
LINC00675	0.00631013	0.991551	-0.502086
LMX1B	-0.215238	0.924397	-0.246961
LOC100130741	-0.199134	1.04179	-0.32176
LOC100506603	-0.2997	1.0949	-0.247752
LOC100996400	-0.396762	1.51546	-0.360967
LOC100996756	-0.185207	0.918686	-0.274136
LOC100996822	-0.0569557	1.09895	-0.492517
LOC254896	-0.438481	0.908939	-0.0159886
LOC643733	-0.30511	1.42104	-0.405412
LOC647070	-0.106629	1.26579	-0.526265
LRIT1	-0.331026	1.56425	-0.451098
LRRC75B	-0.337717	1.34579	-0.335179
LTA	-0.0821904	0.946353	-0.390986
LUZP2	-0.0310148	1.10177	-0.51987
MAB21L2	-0.0630854	0.968426	-0.421128
MAGEA10-MAGEA5	-0.243841	1.14489	-0.328602
MAGEA2	-0.626587	1.82864	-0.287735
MAPK4	-0.292446	1.20405	-0.309577
MAT1A	-0.413295	0.98881	-0.08111
MCHR1	-0.519989	0.995173	0.0224026
MEP1A	-0.179103	0.962808	-0.302301
MEPE	-0.451772	0.99675	-0.0466034
MGC13053	-0.510945	1.22556	-0.101836
MKRN7P	-0.247399	1.31711	-0.411158
MMP19	-0.512936	0.89058	0.0676457
MOGAT2	-0.343364	1.27085	-0.292063
MORC1	-0.325061	1.9525	-0.651187
MPO	-0.0729649	0.920594	-0.387332
MSC	-0.416942	1.25442	-0.210268
MSI1	-0.288896	1.19049	-0.306347
MSMB	-0.394586	1.25617	-0.233499
MTA2	-0.360728	0.977035	-0.12779
MTHFR	-0.119609	0.916104	-0.338443
MTMR7	-0.131113	0.893082	-0.315428
MUC7	-0.27701	1.07107	-0.258527
MVD	-0.376041	1.31057	-0.279245
MYCNOS	-0.212264	1.06006	-0.317767
MYF6	-0.309064	1.63736	-0.509614
MYO7B	-0.33623	1.06813	-0.197833
MYOD1	-0.06381	1.08765	-0.480014
MYOM1	-0.639486	1.14688	0.0660483
MYOZ2	-0.0581908	0.982677	-0.433148
MYRIP	-0.407496	1.59065	-0.387827
NANOG	-0.219447	0.950659	-0.255882
NAT6	-0.480633	1.23994	-0.139337
NAV3	-0.448758	1.01141	-0.0569444
NECAB2	-0.372034	1.0089	-0.132418
NEU2	-0.456992	1.42535	-0.255681
NEUROD1	-0.359307	1.02085	-0.151116
NEUROG2	-0.196664	1.13635	-0.371514
NIN	-0.499814	1.55865	-0.279511
NKX2-5	-0.273189	1.0403	-0.246958
NOTCH4	-0.307146	0.952574	-0.169141
NR2E1	-0.376348	1.13259	-0.189948
NR5A1	-0.381826	1.11329	-0.174817
NRTN	-0.41835	1.41134	-0.287319
NTF3	-0.510705	1.03078	-0.0046826
NXF2	-0.312139	1.47464	-0.425183
OCM2	-0.0555808	1.18241	-0.535626
ONECUT1	-0.277899	1.56224	-0.50322
OPRL1	-0.283592	1.09809	-0.265455
OR1A1	-0.338364	0.983895	-0.153584
OR1A2	-0.266109	1.01853	-0.243154
OR1F2P	-0.415587	1.42738	-0.298102
OR3A1	-0.255541	1.01256	-0.250738
OR51E2	-0.28674	1.10507	-0.265795
OR7A10	-0.509997	1.45262	-0.216311
OR7E19P	-0.36435	1.49192	-0.381608
ORM1	-0.550981	1.00504	0.0484623
OSBP2	-0.175253	1.04203	-0.34576
OSBPL7	-0.212751	0.910371	-0.242434
OSM	-0.366	0.947163	-0.107581
OTTHUMG00000016419	-0.280785	1.23944	-0.338933
OTTHUMG00000017613	-0.268356	0.913207	-0.188248
OTTHUMG00000019647	-0.0207008	1.17531	-0.566952
OTTHUMG00000022572	-0.27663	1.02324	-0.234988
OTTHUMG00000031792	-0.496779	1.57773	-0.292087
OTTHUMG00000158339	-0.561131	1.42609	-0.151912
OTTHUMG00000160932	-0.434552	1.77809	-0.454492
OTTHUMG00000168848	-0.129105	1.55537	-0.648578
OTTHUMG00000172190	-0.432001	1.12433	-0.130162
OTTHUMG00000173033	0.0762118	1.33695	-0.744689
OTTHUMG00000176525	-0.720939	1.21529	0.113293
OXT	-0.231009	0.911302	-0.224642
P2RX7	-0.11095	1.06645	-0.422275
P2RY13	-0.0404195	1.2466	-0.58288
PAGE4	-0.18699	1.22779	-0.426905
PAX2	-0.197552	1.23939	-0.422142
PAX7	-0.171056	1.12547	-0.391681
PCDHA2	-0.232063	0.951183	-0.243528
PCDHGA8	-0.150661	1.15949	-0.429085
PCLO	-0.049786	1.06945	-0.484939
PDCD1LG2	-0.362071	0.924982	-0.10042
PFKFB3	-0.161619	1.00216	-0.33946
PGR	-0.152647	1.14701	-0.420856
PHKG1	-0.0696211	1.08674	-0.473746
PKLR	-0.255945	1.083	-0.285557
PLA1A	-0.594589	1.60103	-0.205924
PLA2G3	-0.265555	0.946666	-0.207778
PLEKHA8P1	-0.171952	1.08338	-0.369738
PLEKHH3	-0.396408	1.19782	-0.202501
PMFBP1	-0.361173	0.886377	-0.0820156
PMS2P4	-0.412028	1.11863	-0.147285
PODNL1	-0.405875	0.908746	-0.0484983
POLR3G	-0.40309	1.104	-0.148909
POMC	-0.363383	1.16207	-0.217654
POU2F3	-0.219843	1.31764	-0.438975
POU3F1	-0.226383	0.977863	-0.262548
POU3F3	-0.247324	1.28728	-0.396317
POU4F1	-0.360361	1.02774	-0.153508
POU5F1P4	-0.455796	1.29815	-0.193281
PP14571	-0.707422	2.29956	-0.442355
PPIL6	-0.333371	0.967911	-0.150585
PPP1R16B	-0.158257	0.990555	-0.337021
PPP1R17	-0.20378	0.920044	-0.256242
PPP1R2P9	-0.250223	1.05905	-0.279301
PPP1R3A	-0.0474044	1.08202	-0.493604
PRB4	-0.323526	0.981035	-0.166992
PRDM8	-0.292025	0.886548	-0.151249
PRH1-PRR4	-0.31167	1.02481	-0.200736
PROC	-0.530437	0.987907	0.0364833
PRX	-0.382578	0.925443	-0.0801435
PSG1	-0.274859	0.895333	-0.172808
PTPRT	-0.101412	1.17234	-0.484759
PWAR5	0.0679632	1.52764	-0.831785
PYGO1	-0.196015	1.25308	-0.430524
PYY	-0.416351	0.890279	-0.0287883
QSER1	-0.203464	0.970071	-0.281571
RAB11B	-0.288288	0.97374	-0.198582
RAB40A	-0.579688	1.16391	-0.00226952
RAB40C	-0.458036	1.22946	-0.156693
RAB9BP1	-0.570802	1.90347	-0.380933
RAD21L1	-0.359066	1.20919	-0.24553
RALYL	-0.3356	1.19726	-0.263028
RASGRF1	-0.167405	0.910431	-0.287811
RBBP9	-0.134083	0.978532	-0.355183
RBM12B-AS1	-0.290545	1.05373	-0.236322
RERGL	-0.587148	1.27142	-0.0485641
RETN	-0.499053	1.29972	-0.150808
RFPL2	-0.20817	1.13922	-0.361442
RFX3	-0.398804	1.0968	-0.149594
RHAG	-0.289606	1.04359	-0.232188
RORA	0.0109193	0.960682	-0.49126
RORB	-0.476408	1.06273	-0.054957
RPL23AP22	-0.074753	1.12103	-0.485762
RPL3L	-0.570893	1.02055	0.0606197
RPS29P28	0.0570464	1.3837	-0.748898
S1PR2	-0.199587	1.02567	-0.313246
SALL1	-0.276506	1.3639	-0.405446
SAMD4B	-0.410107	1.20929	-0.19454
SCD5	-0.156209	1.16676	-0.427169
SCGB2A1	-0.422004	1.69499	-0.42549
SEC14L3	-0.341116	1.19687	-0.257318
SEMA4G	-0.204678	0.917763	-0.254204
SERHL	-0.545972	1.16038	-0.0342185
SGCA	-0.214802	0.907528	-0.238962
SGK2	-0.260691	0.973275	-0.225946
SH2D3C	-0.255557	0.96539	-0.227138
SHCBP1L	-0.263882	1.17242	-0.322328
SIM1	-0.357039	1.72534	-0.505632
SLC10A2	-0.17234	1.07054	-0.362928
SLC18A3	-0.410719	1.3421	-0.260331
SLC22A2	-0.519567	1.2301	-0.0954837
SLC26A3	-0.143743	0.999491	-0.356003
SLC29A2	-0.117396	1.27765	-0.521429
SLC2A2	-0.336286	0.924546	-0.125987
SLC35A3	-0.0265726	0.9272	-0.437027
SLC6A9	-0.149019	1.14131	-0.421638
SLC9A2	-0.289485	1.30599	-0.363509
SLC9A3R2	-0.0277152	1.33462	-0.639596
SLC9A7	-0.278124	1.48485	-0.464298
SLCO1A2	-0.237342	1.00963	-0.267473
SMEK2	-0.0411762	0.929348	-0.423498
SMPX	-0.32272	2.24466	-0.799608
SMR3B	-0.379958	1.37616	-0.308124
SNTB1	-0.435462	0.901576	-0.0153266
SNX29	-0.131022	1.1343	-0.436129
SORCS3	-0.517818	1.3246	-0.144484
SOX17	-0.114911	0.931193	-0.350686
SP140	-0.156569	0.903791	-0.295327
SPEF1	-0.228531	0.928064	-0.235501
SPINK2	-0.461435	1.1446	-0.110866
SPINT3	-0.314388	1.19969	-0.285455
SPTLC3	-0.398843	1.87515	-0.538733
ST3GAL2	-0.346918	0.907889	-0.107027
STX11	-0.227456	0.890542	-0.217815
SULT4A1	-0.148907	1.1485	-0.425344
SYCE1L	-0.32185	1.52534	-0.440819
SYN3	-0.453485	1.09293	-0.0929817
SYT12	-0.234393	0.894076	-0.212645
TAAR3	-0.532991	0.981207	0.0423873
TAS2R8	-0.261741	0.975777	-0.226147
TBC1D22B	-0.408309	1.29581	-0.239597
TBCAP2	-0.222663	1.2808	-0.417736
TBX4	-0.257367	0.894716	-0.189991
TEX12	-0.288931	1.7749	-0.598519
THAP3	-0.170071	1.19979	-0.429826
THOC5	-0.458296	0.887632	0.0144801
THSD7A	-0.580364	1.2698	-0.054534
TLR8	-0.134906	1.12852	-0.429352
TLX2	-0.190776	0.990549	-0.304498
TMEM209	-0.00112149	1.17421	-0.585986
TMPRSS2	-0.394505	0.956111	-0.0835512
TMPRSS4	-0.598898	1.42095	-0.111575
TNFSF15	0.00122167	0.903032	-0.452738
TNXB	-0.105333	0.947105	-0.36822
TOX3	-0.217822	1.47333	-0.518843
TP53TG5	-0.150336	0.926798	-0.313063
TP73	-0.172776	1.07679	-0.365619
TPO	-0.127528	1.32511	-0.535029
TRAF6	-0.467184	1.22927	-0.147452
TRAV8-6	-0.227026	0.917732	-0.23184
TREH	-0.442003	1.39687	-0.25643
TREX2	-0.320529	0.945762	-0.152352
TRHR	-0.712278	1.35806	0.0332498
TRIM46	-0.347669	0.996632	-0.150648
TRIM9	0.152181	1.0535	-0.678932
TRPC2	-0.396128	1.23109	-0.219419
TRPC3	-0.423116	1.17628	-0.165023
TRPC4	-0.266583	1.26682	-0.366825
TSHR	-0.119273	1.04018	-0.400817
TULP1	-0.278108	1.20197	-0.322878
TXNRD2	-0.330692	0.980199	-0.159408
UBE2V2P3	-0.334057	0.974898	-0.153392
UGT2B28	-0.394729	1.20313	-0.206838
UNC93A	-0.178999	1.27729	-0.459646
USH2A	-0.103939	1.74309	-0.767604
VGLL1	-0.0992091	0.891323	-0.346452
VIL1	-0.264281	1.26189	-0.366665
VIP	-0.0403134	1.40083	-0.660103
VNN2	-0.0104098	1.38976	-0.684468
VTCN1	-0.399137	1.54447	-0.373096
WNT8B	-0.238348	0.982388	-0.252846
XCL1	-0.216492	1.00632	-0.286669
XRCC3	-0.471511	1.12043	-0.0887035
ZG16	-0.434415	1.15993	-0.145549
ZNF214	-0.0778084	0.956469	-0.400426
ZNF343	-0.121654	0.967393	-0.362043
ZNF358	-0.460396	1.3702	-0.224703
ZNF444	-0.371081	1.33253	-0.295184
ZNF674	0.0979368	1.29224	-0.744057
ZNF696	-0.552891	1.60269	-0.248456
ZNF721	-0.377709	1.01812	-0.131349
ZNF771	-0.090935	1.0993	-0.458714
ZNHIT2	-0.113818	1.06313	-0.417745

## Sheet: Data 9_Lopez
Supplementary Data 9. Centroids of Lopez MPM subtypes
Gene Names	C1	C2	C3	C4
ABAT	0.336868	0.0540897	-0.186854	-0.320068
ABCA11P	0.0170662	0.120031	-0.0429663	-0.165627
ABLIM1	0.147745	0.670713	0.0720031	-1.13392
ABLIM3	-0.149573	-0.260127	0.343209	0.346481
ACTG1P4	0.475484	0.325331	-0.609598	-0.631571
ACTR1A	-0.0722867	-0.105823	-0.0369592	0.240682
ADAMTS6	-0.16878	-0.0726528	0.0378482	0.252781
ADCYAP1	0.256611	0.410607	-0.393533	-0.641537
ADH1B	2.1194	-0.915666	0.849595	-1.24701
ADH1C	0.969546	-0.149951	0.107688	-0.810959
ADH5	0.445253	0.136775	-0.30036	-0.488838
AGBL2	0.316149	0.0817779	-0.12077	-0.371616
AGMAT	-0.121344	-0.0636316	0.0972056	0.162886
AGRN	0.105508	0.134829	-0.0258082	-0.283612
AHCYL1	0.245328	0.0784192	-0.264851	-0.223997
AKAP9	0.108883	0.188782	-0.186117	-0.283266
ALDH1A2	1.1422	0.110718	-0.0478566	-1.27512
ALDH5A1	0.399697	0.180642	-0.340422	-0.485396
ALOX5	-0.133951	-0.161023	-0.0173688	0.370751
ANK1	-0.17033	-0.128834	0.183151	0.26127
ANXA9	1.0882	-0.0994366	-0.453808	-0.720423
AP1S2	-0.10139	-0.163217	0.0681409	0.298544
AP2S1	-0.0861715	-0.114176	-0.197897	0.346869
APEX2	-0.118265	-0.0680889	-0.0238263	0.226637
APOBEC3C	-0.0890769	-0.169101	-0.0142387	0.335755
AQP1	1.85542	-0.24787	0.470919	-1.73973
ARAP3	-0.243492	-0.124646	0.130491	0.354828
ARF6	-0.101181	-0.202484	0.0492822	0.363393
ARHGAP11A	-0.053131	-0.0282693	0.0203219	0.0830181
ARHGAP32	0.126639	0.221605	0.0604102	-0.470785
ARHGAP44	0.885101	-0.0442127	-0.0906451	-0.777144
ARHGEF4	0.181449	0.125273	0.0810788	-0.399459
ARHGEF5	0.196853	0.118998	0.149538	-0.440202
ARIH1	0.0679632	0.176718	-0.191143	-0.222743
ARL4D	0.21749	0.0208958	-0.0516702	-0.221257
ARL5A	0.428744	0.226455	-0.438401	-0.530355
ARNT	0.0980052	0.142675	-0.225796	-0.18723
ASH2L	0.132616	0.170568	-0.126008	-0.311249
ATP6AP1	-0.0841365	-0.130536	-0.15051	0.344317
ATP7A	0.682058	0.189973	-0.536302	-0.683035
ATP7B	0.754302	0.167248	-0.39536	-0.793556
ATP8A1	0.401999	-0.016236	0.0912181	-0.424607
ATP9A	0.00122166	0.365863	-0.204455	-0.4173
BBS1	0.357662	0.284339	-0.453844	-0.533554
BBS4	0.213691	0.174662	-0.210289	-0.355984
BCAM	0.209902	0.139422	0.361704	-0.588269
BET1	0.458825	0.228385	-0.407741	-0.5785
BICC1	0.756227	0.126947	-0.166669	-0.852735
BLVRA	0.022386	-0.196979	0.0525603	0.230387
BNC1	0.537718	0.31701	-0.516984	-0.728324
BNC2	0.399112	0.539523	-0.67198	-0.827446
C1GALT1	0.262534	0.266903	-0.44267	-0.419311
C1orf54	-0.0790667	-0.301022	0.251663	0.379683
C1RL	0.819039	0.162723	-0.567776	-0.765676
C3	1.0536	-0.0418268	0.432527	-1.21061
C4A	1.15732	-0.259011	0.849949	-1.21536
C7orf55-LUC7L2	0.0737691	0.250015	-0.355109	-0.250402
C7orf69	-0.147086	-0.182573	0.10259	0.354437
C9orf116	0.211783	-0.0310308	0.0909	-0.213272
C9orf3	0.0740683	0.663214	-0.836249	-0.595497
C9orf91	-0.184819	-0.0522059	-0.0134616	0.265508
CA11	0.400201	-0.0263826	-0.0566093	-0.334521
CA9	0.233588	0.43239	-0.104217	-0.794032
CACFD1	-0.0458554	0.109934	0.13103	-0.1754
CADPS2	0.499917	0.126611	-0.12482	-0.616873
CALB2	1.72605	0.282595	0.0883541	-2.17057
CALML4	1.03783	0.00022634	-0.474338	-0.800983
CAMSAP2	0.301703	0.262247	-0.595513	-0.375464
CAP1	-0.258884	-0.0158283	-0.170386	0.3665
CARD10	-0.142976	-0.101676	0.200901	0.186566
CARD9	-0.0505478	-0.139589	-0.101441	0.29902
CASP6	0.36173	0.125779	-0.335967	-0.371934
CBR4	0.395077	0.220195	-0.545447	-0.434296
CCDC22	-0.0964041	-0.0938532	-0.0472341	0.25298
CCDC6	0.545493	0.201993	-0.532586	-0.565357
CCDC64	1.20122	-0.026378	-0.339114	-0.994295
CCDC88C	-0.129067	-0.153122	0.332686	0.179645
CCNE1	-0.259957	0.00401073	0.00669469	0.250928
CD200	1.27003	0.318197	-0.793871	-1.32387
CD209	-0.0465694	-0.304678	0.281364	0.337514
CD300C	-0.055292	-0.177076	0.0919559	0.260172
CD33	-0.0322521	-0.255043	0.161919	0.312604
CD4	-0.0786241	-0.186022	0.141261	0.271524
CD68	-0.0709501	-0.154226	-0.00133107	0.290102
CD84	-0.104395	-0.131332	0.161045	0.209926
CDADC1	-0.0416091	-0.102811	0.0673083	0.153604
CDC45	-0.283422	-0.12582	0.295517	0.313908
CDH3	0.310185	0.440235	0.225738	-1.04672
CDK14	0.285259	0.322305	0.00823812	-0.745978
CDON	0.233563	0.0214676	0.106129	-0.31704
CENPM	-0.19417	-0.164009	0.238897	0.307067
CFB	0.823234	-0.143829	0.260968	-0.74996
CFI	1.47054	0.180056	0.100254	-1.77574
CHD1L	-0.166418	-0.00763469	-0.0105621	0.182515
CHD9	0.288533	0.210242	-0.38535	-0.393701
CHFR	-0.209986	0.0253509	-0.250312	0.299228
CHMP4A	-0.00168595	-0.169412	-0.0699568	0.276665
CHP1	0.814695	-0.161199	-0.156362	-0.508149
CLCC1	0.216427	0.19413	-0.349633	-0.316628
CLCN3	0.302177	0.145468	-0.304667	-0.355923
CLDN15	1.09659	0.101212	0.112994	-1.29647
CLEC4A	-0.0773215	-0.154862	-0.125814	0.359616
CLIC5	0.927169	-0.0169168	-0.00256834	-0.901919
CLU	0.417821	0.206541	0.579612	-1.00023
CMTM6	-0.0268414	-0.172868	-0.116962	0.330219
COBL	0.892742	0.357107	-0.476832	-1.16023
COBLL1	0.701255	0.261484	-0.395325	-0.874028
COMT	-0.122783	-0.0812044	0.0869611	0.194342
COQ7	0.116238	0.0154297	-0.0224013	-0.126896
COQ9	0.61206	-0.0725361	-0.248714	-0.384943
COX16	0.32122	0.0594341	-0.249073	-0.280882
COX20	0.101285	0.222938	-0.0727416	-0.380744
CPB1	0.708312	-0.0990309	0.30627	-0.721153
CRTAM	-0.087519	-0.219313	0.0977149	0.349355
CSAD	0.31227	0.139173	-0.30604	-0.356411
CSK	-0.147858	-0.128541	-0.0788461	0.369381
CSTF2	-0.0540588	-0.0801603	0.0184941	0.158372
CTNNBIP1	0.0010073	0.117909	0.129686	-0.232888
CTSE	0.675757	0.218633	0.265914	-1.11844
CUX1	0.29193	0.331221	-0.543539	-0.48939
CXADR	1.07964	0.370448	-0.794142	-1.20737
CYP26A1	0.236007	0.360332	-0.219716	-0.636619
CYTH4	-0.067063	-0.275011	0.167625	0.37285
DCAF8	0.108249	0.104809	-0.0928176	-0.210319
DCLRE1B	-0.167879	-0.0527037	-0.0363088	0.260697
DDO	-0.025676	-0.126588	0.127718	0.14115
DDR1	0.440535	0.463287	-0.4568	-0.868458
DECR2	0.421987	0.0340482	-0.15047	-0.394987
DGKZ	-0.236142	-0.0920578	0.00367709	0.364718
DHRS3	0.401677	0.172426	-0.0437278	-0.624083
DIS3	-0.00850214	0.130805	5.51702e-05	-0.176833
DLG5	0.0719514	0.285771	-0.289341	-0.332122
DNAJB9	0.851477	-0.0925823	-0.100355	-0.670141
DNAJC16	0.0751745	0.0588907	-0.00618524	-0.15551
DNAJC22	0.266936	0.184568	-0.0848342	-0.485991
DOK5	0.637905	0.378926	-0.577011	-0.886212
DRAP1	-0.204003	-0.0220114	-0.240517	0.355444
DSP	0.861767	0.921571	-1.07125	-1.6317
DTX2P1-UPK3BP1-PMS2P11	0.181641	0.0593537	0.058483	-0.294967
DTX4	0.448142	0.349077	-0.327496	-0.778919
DXO	-0.0437387	0.169439	0.0126407	-0.202621
DYNC2H1	0.474191	0.16246	-0.350532	-0.529077
DYNC2LI1	0.422577	0.203778	-0.439496	-0.491515
EBAG9	0.504973	0.211751	-0.286889	-0.661508
ECE1	-0.240655	-0.150404	0.447628	0.229913
EFHC1	0.0986967	0.432647	-0.120309	-0.651459
EFNA1	0.424611	0.558516	-0.312128	-1.05978
EFNA5	0.56082	0.0677993	-0.395304	-0.459217
EFNB3	0.145571	0.0504517	0.219391	-0.326739
EPB41L4B	0.388539	0.138441	-0.22222	-0.473554
EPHB6	0.729026	0.064094	-0.111631	-0.76401
EPHX2	0.286001	-0.0302913	0.132421	-0.309299
EXTL2	0.173115	0.413305	-0.344541	-0.58636
FAM168B	0.0811488	0.221397	-0.152452	-0.318568
FAM64A	-0.297132	-0.0507104	-0.00408214	0.371012
FAM65A	-0.114986	-0.0799993	0.0927786	0.181929
FAM8A1	0.282716	0.338295	-0.260642	-0.631646
FANCF	0.201873	0.312622	-0.458927	-0.415291
FAXDC2	0.344602	-0.0816172	0.0238345	-0.240895
FBXO16	0.658946	0.170598	-0.133627	-0.833813
FBXO2	1.28972	0.281582	-0.402727	-1.48726
FBXO21	0.353449	0.137675	-0.418212	-0.339382
FBXO9	0.141291	0.0713323	-0.00279268	-0.240949
FGF18	0.317896	0.120834	0.0531071	-0.515631
FGF9	1.27016	0.986553	-0.867544	-2.23401
FHOD1	-0.250163	-0.0662139	0.0136395	0.337147
FKBP11	0.423791	-0.140375	0.782974	-0.616413
FKBP15	-0.0416403	-0.081761	-0.126857	0.220897
FKBP9	0.0793513	0.283216	-0.183274	-0.388936
FLI1	-0.0514447	-0.260492	0.150205	0.345372
FLII	-0.124419	-0.127997	-0.0349496	0.323222
FLJ13197	0.264165	0.314302	-0.307062	-0.555895
FLRT2	0.480224	0.0900886	0.592572	-0.904135
FLRT3	0.81015	0.486863	0.722032	-1.86089
FPR1	0.0346149	-0.197192	-0.112189	0.300835
FRY	0.388417	0.271374	-0.303433	-0.621147
FTL	-0.0658512	-0.225439	0.0719082	0.349269
FTO	0.252097	0.157041	-0.158456	-0.395343
FZD1	0.356065	0.261023	-0.107063	-0.672316
FZD3	0.00808269	0.0914694	0.00629043	-0.14081
GAS1	1.11884	-0.179538	0.227742	-0.978364
GATA6	1.15533	0.65761	-1.22046	-1.47671
GATAD1	0.189155	0.234799	-0.319243	-0.362166
GDF11	-0.123027	-0.0618437	0.111461	0.154908
GFPT2	1.333	-0.120947	-0.392901	-0.965212
GHR	1.29284	0.125441	-0.109224	-1.41594
GK	-0.147022	-0.180763	0.0629058	0.37165
GK3P	-0.106566	-0.128147	0.00273733	0.28674
GLI2	0.0401577	0.235921	-0.000705573	-0.374027
GLRX3	-0.00963018	-0.13985	0.0558781	0.179811
GLS	0.310674	0.214191	-0.355687	-0.436268
GNAI2	-0.042269	-0.190234	-0.0152128	0.319373
GNPTAB	-0.236796	0.111579	-0.40289	0.28017
GOLGB1	0.262657	0.127197	-0.29236	-0.296673
GOLPH3L	0.648424	0.0424093	-0.398821	-0.509094
GPR125	0.140839	0.488299	-0.225127	-0.720032
GPR37	1.10548	0.0784972	-0.402315	-1.01553
GPR64	0.622337	0.0573197	0.113039	-0.76006
GPRASP1	0.618236	0.26639	-0.408479	-0.791383
GPSM3	-0.0850743	-0.320678	0.391417	0.34366
GRB7	0.253617	0.0792451	-0.0333615	-0.3492
GTF2I	0.117037	0.33266	-0.169728	-0.503441
GVINP1	-0.123347	-0.24565	0.468465	0.237118
H3F3A	0.122693	0.0329762	-0.0407304	-0.149044
HAS1	1.27255	0.192296	-0.655253	-1.21734
HCFC1R1	0.206346	0.350627	-0.254004	-0.576066
HDDC2	0.363495	0.0373358	-0.0737871	-0.379494
HERC2P2	0.0788554	0.358227	-0.263822	-0.454433
HGSNAT	0.336607	0.235112	-0.530072	-0.404647
HLA-DRB6	-0.104033	-0.327028	0.380106	0.37727
HMBOX1	-0.0575462	0.317271	0.0493458	-0.416594
HMCES	0.232119	0.0383467	-0.0424732	-0.265207
HNMT	-0.0565764	-0.138801	-0.106841	0.306631
HNRNPA0	0.235686	0.0643807	-0.0343662	-0.309708
HOOK1	0.116424	0.16313	-0.0608087	-0.31712
HP	2.75933	-0.424542	0.0628786	-2.18934
HS2ST1	0.374856	0.320303	-0.590805	-0.533216
HSD17B6	1.93456	-0.0925664	-1.16336	-1.22174
ICOS	-0.0132767	-0.220281	0.197022	0.226831
ID4	0.875222	0.73539	-0.223222	-1.80541
IFNGR2	-0.158162	-0.0462048	-0.100693	0.273965
IFT140	0.0735402	0.244099	-0.120194	-0.359249
IFT88	0.237901	0.24351	-0.160256	-0.502746
IKBKE	-0.0735482	-0.151292	0.144611	0.215574
IL12A	-0.10753	-0.0840315	0.0765949	0.188278
IL12RB1	-0.0761908	-0.182882	0.295034	0.187757
IL1R1	0.621781	-0.0260753	0.00845185	-0.589067
IL27RA	-0.150183	-0.182536	0.311443	0.253054
IMPDH1	-0.320052	-0.0819953	0.189399	0.341513
INADL	-0.0349805	0.272731	-0.124237	-0.289269
INPP4A	-0.069278	-0.0873989	0.148924	0.118631
IPP	0.108057	0.365792	-0.411943	-0.420291
IQCE	-0.04578	0.171841	-0.0343306	-0.180496
ITGAM	-0.100887	-0.149791	-0.112059	0.36912
ITGB7	-0.125677	-0.335306	0.5354	0.332995
JARID2	-0.111493	-0.10834	-0.0717181	0.300833
JMJD6	-0.1221	-0.0334245	-0.110622	0.224763
KAL1	0.381734	0.653041	-0.596584	-1.00858
KDR	1.2524	0.1617	-0.0710012	-1.44597
KIAA0485	0.359077	0.245576	-0.10492	-0.654517
KIF13A	0.05064	0.34999	-0.202258	-0.44533
KLK11	1.50115	0.207066	-0.125892	-1.73155
KLRG1	-0.164781	-0.239674	0.341074	0.333783
KRT19	0.826336	0.512221	-0.469257	-1.31735
KRT33A	-0.0947896	-0.179611	0.066708	0.315884
KRT5	0.891745	0.66473	0.00342785	-1.83516
KRT6A	0.648942	0.159535	0.204366	-0.977133
LAIR2	-0.190697	-0.147429	0.116605	0.341253
LAMA4	0.319207	0.107263	-0.0789739	-0.431676
LASP1	-0.249994	0.0793639	-0.352809	0.313966
LAT	-0.188121	-0.209839	0.208914	0.380936
LBR	-0.234785	-0.0559652	0.00114658	0.313496
LCMT2	0.156322	0.0515059	-0.102531	-0.178023
LGALS8	0.752337	0.129836	-0.527165	-0.672689
LINC00094	0.146626	0.153083	-0.152621	-0.287182
LINC00921	0.160049	0.0657166	-0.086969	-0.209663
LOC100127972	-0.235939	-0.0168118	0.141192	0.18916
LOC100132832	0.101098	0.293558	-0.27562	-0.379162
LOC100996496	0.0528061	0.271682	-0.27227	-0.301553
LOC101060681	0.22874	0.237034	0.630876	-0.879976
LOC388152	0.298625	0.0803307	0.0931152	-0.458984
LRBA	0.284717	0.141582	-0.267933	-0.351326
LRP2	1.48019	0.207432	-0.637224	-1.45544
LRRC1	0.362716	0.670281	-0.580942	-1.02181
LRRC16A	0.323137	0.231382	-0.269544	-0.516156
LSR	0.221115	0.518704	-0.180213	-0.865839
LYST	-0.144718	-0.159992	0.0965639	0.323092
M6PR	-0.0506017	-0.180323	0.0163419	0.297888
MAP3K14	-0.146965	-0.132447	0.0267157	0.32124
MAST4	0.585821	0.0113125	-0.277594	-0.46305
MCM5	-0.213555	-0.12419	0.0631866	0.357897
MECOM	-0.137012	-0.15335	0.162494	0.273011
MEIS2	1.60073	0.726185	-0.784217	-2.23738
MEIS3P1	0.382476	0.309564	-0.418663	-0.611694
METTL9	0.192454	0.107154	0.0720426	-0.380276
MGC40069	-0.0745522	-0.212654	0.430469	0.160577
MISP	0.234562	0.0705912	-0.0129834	-0.328075
MLX	-0.0172574	-0.107694	0.0407467	0.14945
MN1	0.281058	0.53075	-0.617748	-0.72408
MON2	0.0266022	0.192306	-0.127124	-0.235474
MSH3	0.0558479	0.101885	-0.10368	-0.148345
MSL3	-0.111103	-0.1676	0.281092	0.20799
MSLN	1.49236	0.17092	-0.0834459	-1.69278
MST1	0.270399	0.0987532	-0.0148359	-0.402881
MST1R	0.544191	0.27297	-0.474278	-0.69376
MUC16	1.05213	-0.0195444	-0.048549	-1.00017
MYNN	0.196401	0.0886084	-0.247604	-0.198128
MYO5A	-0.0744175	-0.0778571	-0.0566973	0.213064
MYO7A	-0.0687345	-0.164799	0.117017	0.243691
MYRF	0.294338	0.120152	-0.103079	-0.413014
NAA10	-0.236779	-0.0436575	-0.0527052	0.32498
NAGA	-0.169442	-0.0720562	-0.0665785	0.304811
NAGK	-0.0972318	-0.172325	0.0758073	0.303456
NANS	-0.0141253	-0.218388	-0.0472354	0.347126
NDEL1	-0.247084	0.0382716	-0.166683	0.276208
NECAP2	-0.108996	-0.232995	0.158499	0.359823
NEO1	0.319241	0.334332	-0.119172	-0.733292
NFKBIB	-0.105258	-0.090221	0.0914783	0.187332
NINL	0.280932	0.626689	-0.739621	-0.798932
NLGN4X	0.0921396	0.633319	0.00966027	-0.994172
NMT2	-0.197096	-0.097691	-0.0725762	0.37178
NNAT	0.578611	-0.150371	0.289555	-0.510364
NOD2	-0.272196	-0.0384475	-0.105957	0.379642
NPR1	0.872861	0.00448601	0.0374553	-0.897944
NSG1	0.985839	-0.158748	-0.222194	-0.64985
NUMA1	-0.0219178	0.317411	-0.268264	-0.293616
OBSL1	0.320977	0.197828	-0.204256	-0.499105
OGN	1.48568	0.128222	-0.688624	-1.32302
OLFML1	1.23227	0.358911	-0.241064	-1.62019
ORC1	-0.136759	-0.0715784	0.165763	0.15528
OTTHUMG00000176649	0.0860378	0.195054	-0.0526095	-0.33606
PAK6	0.264612	0.136945	-0.0701843	-0.423525
PARP16	0.0920473	0.144293	-0.0598545	-0.266536
PBX1	0.90511	0.499555	-0.251021	-1.4873
PCDHA1	0.595808	0.385301	-0.591996	-0.845653
PCDHGA1	0.368287	0.271629	0.00618421	-0.756187
PCDHGA3	0.165728	0.00319522	0.228026	-0.284267
PCK2	-0.214763	-0.146008	0.0803549	0.381431
PCLO	0.0547027	0.145104	-0.0422188	-0.239157
PCMTD2	0.614835	0.270153	-0.503357	-0.745873
PDZD2	1.32779	0.997364	-0.947304	-2.26707
PDZK1IP1	1.86107	-0.344158	0.384594	-1.56581
PHACTR1	0.352532	0.186457	-0.196572	-0.518394
PHF11	0.0403819	-0.25264	-0.0407653	0.337907
PHF3	0.0832293	0.108672	-0.137491	-0.168435
PHGDH	0.345506	0.380094	-0.209097	-0.779424
PHLPP2	0.423119	-0.063587	-0.18106	-0.242507
PI4K2A	-0.090795	-0.119652	0.0311132	0.244746
PIK3C2B	0.64423	0.034286	-0.239445	-0.57308
PIP4K2A	-0.0855822	-0.226823	0.241149	0.28634
PIP5K1B	0.233976	0.0228839	0.0555302	-0.29416
PLA2G12A	1.37901	0.191962	-0.932952	-1.18448
PLA2G2A	0.662605	0.328626	1.69884	-1.97758
PLCB1	0.543809	-0.00840905	-0.157875	-0.452959
PLD1	-0.0652449	-0.0895512	0.113771	0.135224
PLLP	1.49144	0.120034	-0.610258	-1.35636
PLXNB1	0.248765	0.199214	-0.0715396	-0.495215
PML	-0.168312	-0.144244	0.21599	0.264663
PMS2P1	0.0909388	0.202033	-0.179245	-0.28753
PMS2P3	0.0511382	0.204926	-0.21559	-0.233655
PNMAL1	0.0978807	0.894012	-0.804006	-0.962395
PORCN	-0.210507	-0.0719958	0.0124584	0.306272
POTEKP	-0.0332214	-0.0387873	-0.122384	0.149362
PPL	0.764447	0.498725	-0.356763	-1.29259
PRG4	2.2396	0.070629	-0.095943	-2.29168
PRKCI	0.446056	0.174467	-0.45551	-0.465463
PRKCQ	-0.0610046	-0.25982	0.265	0.296583
PROCR	1.63201	0.219712	-0.715293	-1.58563
PRR15L	1.27022	-0.23995	-0.0491082	-0.905739
PRSS16	0.624235	0.0950028	-0.101304	-0.70817
PSMD13	-0.169815	0.0394057	-0.296781	0.262381
PTGIS	0.362134	0.463447	-0.00568665	-1.01584
PTPN1	-0.0443231	-0.139104	0.160923	0.160926
PTPN18	-0.107579	-0.142334	0.118982	0.249728
PTPN22	-0.0972882	-0.172005	0.11824	0.281842
PTPN3	0.777913	0.0340326	-0.421018	-0.615617
PTPRF	0.382866	0.596821	-0.433956	-1.01139
PTPRU	0.136735	0.174129	0.0150107	-0.390923
PUS7L	-0.0529342	-0.119907	0.0111857	0.21721
PWAR5	0.0300635	0.0234454	0.0670933	-0.0968245
RABL2A	0.122459	0.208332	-0.290752	-0.27222
RANGAP1	-0.148564	-0.0977382	-0.00183463	0.287944
RARRES1	1.54251	0.0172822	-0.135134	-1.49943
RASA2	-0.0791617	-0.151675	0.120322	0.233874
RASAL2	-0.221434	0.0196723	0.00247904	0.192326
RBL2	0.225753	0.0131025	-0.0506644	-0.218983
RBM12B	0.0394777	0.209202	-0.207177	-0.232259
RBP1	0.105165	0.667741	-0.266048	-0.918108
REC8	0.766617	0.111701	-0.104539	-0.872591
RENBP	-0.12126	-0.266358	0.260548	0.368327
RGS10	-0.0771701	-0.10486	-0.0835637	0.267504
RNF103	0.322683	0.0476962	-0.090161	-0.345172
RNF5	0.167923	0.0118725	-0.0698733	-0.149806
ROGDI	0.344326	0.0357177	-0.0755655	-0.357144
RPL22	0.156482	0.0824947	-0.00701182	-0.269844
RPRD2	0.193798	0.170297	-0.191848	-0.339128
RPS20	0.110819	0.0534052	-0.0500824	-0.161435
RSRP1	0.449859	0.279911	-0.461974	-0.615412
RSU1	-0.139526	-0.0261093	-0.118358	0.235694
RTN3	0.423344	0.198231	-0.613856	-0.397243
SAMD4A	-0.152569	-0.054079	-0.0233813	0.240871
SCMH1	-0.0994251	0.273068	0.0800708	-0.327456
SCNN1A	0.479717	-0.0218043	0.28577	-0.591713
SELENBP1	1.53557	-0.0726671	0.0233424	-1.44429
SELPLG	-0.107765	-0.247489	0.282412	0.317168
SEMA3C	0.727674	0.355073	-0.12961	-1.16589
SEMA4A	-0.191055	-0.290914	0.596745	0.304811
SEMA5A	0.422842	0.188536	0.150373	-0.765121
SERP1	0.545993	-0.0705256	-0.133779	-0.379192
SERPINI1	0.713877	-0.152902	0.121599	-0.558065
SETMAR	0.135087	0.241466	-0.181633	-0.386347
SFT2D2	-0.103521	-0.0555024	-0.0191606	0.19173
SH3YL1	0.357582	0.532137	-0.610753	-0.806066
SHB	0.303518	0.213932	-0.154609	-0.529283
SHC2	0.106179	0.251434	-0.0536727	-0.43554
SIK2	0.172161	-0.00019727	-0.0112193	-0.166271
SLC15A3	0.0846468	-0.313147	0.00798301	0.354987
SLC16A1	0.738511	0.36717	-0.780828	-0.868255
SLC1A4	-0.192098	-0.143724	0.208375	0.291519
SLC22A5	0.675747	0.352388	-0.775636	-0.787145
SLC35D2	-0.0837475	-0.0840055	-0.148825	0.277168
SLC35E2	0.273807	0.227538	-0.244977	-0.473665
SLC38A4	-0.0418009	-0.0306144	0.0533954	0.0584737
SLC48A1	0.60357	-0.0679056	-0.21273	-0.401006
SLC4A2	0.0755456	0.266525	-0.0965979	-0.404824
SLC6A16	0.0318163	0.131423	0.00177099	-0.218884
SLC9A3R1	0.754992	0.16519	-0.183605	-0.897209
SLPI	1.72233	0.00219354	0.429609	-1.94024
SNX11	-0.0228307	-0.0712482	-0.0352122	0.141372
SNX6	-0.0434233	-0.138327	-0.249313	0.364043
SOCS5	0.497121	0.344871	-0.71628	-0.627549
SOX4	0.0184586	0.744736	-0.490248	-0.828377
SPCS2	0.323862	0.0246238	0.0383528	-0.377922
SPEG	0.214404	0.391217	-0.456969	-0.540143
SPINT1	0.309489	0.426509	-0.280558	-0.773431
SPOCK2	0.593662	0.0297228	0.468401	-0.86997
SREK1	0.208294	0.280888	-0.398944	-0.406747
SSBP3	-0.0315224	0.255125	0.0409001	-0.350355
SSH3	0.126999	0.264915	-0.270012	-0.367289
ST3GAL5	0.648721	0.142773	-0.447725	-0.62712
ST6GAL1	0.372008	-0.113577	0.279934	-0.351074
ST8SIA4	-0.0632452	-0.278342	0.417203	0.248962
STAT5B	-0.037334	-0.0940167	0.0366782	0.152185
STK4	-0.0240493	-0.115489	0.0914331	0.141942
STOM	-0.0410436	-0.219526	0.234014	0.235033
STON1	0.416196	0.164602	-0.181268	-0.558749
SYBU	0.768732	0.0146606	-0.0433739	-0.767814
SYK	-0.0172801	-0.264457	0.104802	0.339526
SYNJ1	-0.0470687	-0.0674809	-0.0299506	0.157642
SYNJ2BP	0.192933	0.205377	-0.423005	-0.272381
SYT17	0.270804	0.421087	-0.430746	-0.651971
TAOK3	-0.0404364	-0.114811	-0.30474	0.355456
TAP2	-0.0163176	-0.245513	0.235946	0.246155
TASP1	0.136052	0.222376	-0.264666	-0.318752
TBC1D9	0.842975	-0.0977598	0.0282029	-0.718583
TBX21	-0.0480397	-0.243531	0.295647	0.245219
TCF7L2	0.614583	0.267485	-0.404784	-0.791128
TGFB1	-0.272764	-0.073609	0.0719849	0.341051
TGM1	1.26739	-0.0859171	-0.0332489	-1.12905
TIA1	-0.0062863	0.352691	-0.280365	-0.353176
TLDC1	-0.0753043	-0.0344663	-0.0666002	0.157432
TLR1	0.0760308	-0.254058	-0.173741	0.370754
TLR8	-0.204801	-0.195139	0.27272	0.344889
TM4SF1	1.10526	0.211527	-0.705536	-1.05215
TMEM11	-0.0153443	-0.0437944	-0.210256	0.182514
TMEM80	0.211555	0.0257474	-0.0782007	-0.20893
TMSB10	-0.131441	0.000965064	-0.238165	0.249156
TNFRSF9	-0.173147	-0.192035	0.190903	0.349745
TNFSF13	0.177897	-0.330715	-0.100955	0.341094
TOR1AIP2	0.300748	0.245257	-0.512396	-0.391998
TOX	-0.0962404	-0.181946	0.104372	0.301812
TP73-AS1	0.0920922	0.143888	-0.147378	-0.222244
TPD52L1	1.15016	0.099648	0.450474	-1.51657
TRAF1	-0.212248	-0.163327	0.140251	0.373502
TRAF2	-0.177774	-0.133406	0.0829367	0.325298
TRAF3IP3	-0.0955252	-0.31656	0.407218	0.340376
TRAT1	-0.106521	-0.224892	0.273596	0.28832
TRIM14	0.0304599	-0.235863	-0.0209563	0.314158
TRIM2	0.233362	0.114823	-0.0830256	-0.354516
TSPAN14	-0.245984	-0.0720942	0.139784	0.278225
TSPAN3	1.09264	-0.0146567	-0.308556	-0.917603
TTC23	0.19505	0.12768	-0.22393	-0.263965
TTC28	0.260727	0.169837	-0.261622	-0.370518
TUBA1B	-0.280911	0.00111943	-0.177372	0.368012
TUBA1C	-0.272077	0.0435396	-0.250356	0.335574
TUBA3C	-0.198847	-0.0627938	-0.00488862	0.290249
TXNRD2	-0.150294	-0.111832	0.0109927	0.303227
TYW1	0.314626	0.120323	-0.25897	-0.355599
UBE2Z	-0.0475186	-0.0848513	-0.12663	0.231039
UBXN4	0.1294	0.168572	-0.169163	-0.283629
UFD1L	-0.264917	-0.0204165	-0.138507	0.363094
UGP2	0.721969	-0.0900906	-0.0996315	-0.544524
ULK2	0.495205	0.231951	-0.46467	-0.591467
UNC119B	0.176701	0.212568	-0.298652	-0.328513
UPK1B	1.9397	0.132553	-0.335554	-1.95971
UPK3B	1.86283	0.303042	0.598183	-2.59123
VGLL4	0.0945834	0.437162	-0.486366	-0.470712
VLDLR	0.789158	0.645752	-1.05835	-1.1748
WBP1L	0.541623	-0.0061711	-0.211143	-0.427309
WDR73	0.158499	0.161518	-0.142979	-0.315827
WDR77	-0.0968247	-0.0766409	0.0524126	0.179193
WFDC2	0.737424	-0.169708	0.116714	-0.555362
WT1	1.33072	0.0871584	-0.400682	-1.25385
WT1-AS	0.31659	0.0947054	0.0481771	-0.474845
WWOX	0.122654	0.0507614	0.00265909	-0.195896
XPO6	-0.122796	-0.0367281	-0.077063	0.213359
ZAK	-0.185635	-0.0964373	-0.0278338	0.336172
ZBED5	0.52351	0.204604	-0.657581	-0.484575
ZDHHC7	-0.0769868	-0.0588928	-0.31794	0.319388
ZFPM2	0.98636	0.622359	-0.596988	-1.56954
ZMAT5	-0.101591	-0.119759	0.0389116	0.251795
ZMYM4	0.112767	0.32784	-0.472492	-0.340961
ZNF117	0.00677189	0.257621	0.142842	-0.443156
ZNF148	0.0331267	0.287588	-0.311483	-0.284801
ZNF3	0.0160508	0.0974902	-0.0340009	-0.137161
ZNF302	0.319554	0.316005	-0.507863	-0.513296
ZNF395	0.730357	0.161977	-0.15606	-0.881794
ZNF512B	0.00784459	0.393649	-0.438432	-0.346298
ZNF606	0.0122654	0.18666	-0.0844266	-0.234486
ZSCAN31	0.573738	0.304402	-0.22084	-0.894554
ACOT7	-0.488897	-0.0750763	-0.155687	0.673099
ACP2	-0.0275688	-0.307203	0.161117	0.382215
ADAMTS1	-0.0341033	-0.521733	-0.297636	0.922043
ADAP2	0.0222064	-0.272805	-0.228781	0.478658
ADORA2B	-0.614248	-0.0522233	0.125938	0.625262
AIF1	0.0403816	-0.405986	0.213831	0.427849
AIM1	-0.134034	-0.589066	0.472445	0.732321
AIM2	-0.467099	-0.77625	0.845771	1.1439
AKAP2	-0.286937	-0.14293	-0.154994	0.566918
ALCAM	-0.810806	0.368206	-0.814727	0.696544
ANXA6	-0.450856	-0.385643	0.711239	0.641564
AOAH	0.0761362	-0.608966	0.247212	0.66296
APOBEC3G	-0.155922	-0.347076	0.332409	0.481409
APOL3	-0.19707	-0.431472	0.496294	0.560175
ARHGAP25	-0.0623976	-0.467495	0.426893	0.511236
ARHGDIB	-0.0775335	-0.389914	0.304384	0.47772
ARHGEF6	-0.0504702	-0.318524	0.175849	0.413788
ARNTL2	-0.730517	-0.196888	0.395893	0.811495
ARPC5L	-0.215474	-0.196317	0.22018	0.383499
ASL	-0.139491	-0.223725	-0.0859011	0.499385
ATOX1	-0.0601966	-0.308241	0.19408	0.399831
BATF	-0.150366	-0.370368	0.535691	0.407209
BATF3	-0.243686	-0.22814	0.0354983	0.549135
BAX	-0.170439	-0.248052	0.181669	0.431011
BCL2A1	-0.384198	-0.34155	-0.34416	1.04014
BCL2L1	-0.158356	-0.221158	-0.0745772	0.508953
C12orf5	-0.0616803	-0.276472	-0.394074	0.650386
C1QA	-0.00542231	-0.78742	0.33841	0.951729
C1QB	-0.00925039	-0.704069	0.181702	0.91583
C3AR1	0.015515	-0.298973	-0.14249	0.479275
CAPG	-0.225977	-0.140434	-0.493379	0.671615
CCL4	0.0258026	-0.718909	0.125755	0.929774
CCL5	-0.220543	-1.02024	0.78491	1.27343
CCL8	-0.302158	-0.797225	-0.565686	1.7144
CCR1	-0.144317	-0.282352	-0.169688	0.629159
CCR5	-0.21747	-0.443765	0.385387	0.653444
CCRL2	-0.157176	-0.212877	-0.0109361	0.464219
CD14	0.224623	-0.48778	-0.161748	0.547273
CD163	0.00565012	-0.827826	0.134863	1.09967
CD2	-0.349201	-0.703642	0.911271	0.89039
CD247	0.0331057	-0.539659	0.496265	0.483279
CD3D	-0.272167	-0.817019	1.03055	0.914334
CD3E	-0.123837	-0.492216	0.540148	0.55107
CD3G	-0.147192	-0.352809	0.375514	0.459247
CD48	0.0452218	-0.735752	0.810905	0.591641
CD53	-0.0505512	-0.546923	0.489767	0.580475
CD58	-0.130058	-0.11364	-0.264772	0.423434
CD72	-0.0817474	-0.455252	0.224109	0.614633
CD74	-0.0481799	-0.419034	0.397628	0.442998
CD86	-0.0633286	-0.222081	-0.109261	0.432574
CD97	-0.345506	-0.536303	0.35827	0.926134
CDC42EP3	-0.683859	0.0618152	-0.11442	0.653498
CDH13	-0.394921	-0.0799742	-0.172898	0.594667
CDKN1A	-0.0229419	-0.284636	-0.191518	0.521936
CHST7	-0.0670025	-0.260282	-0.0327065	0.452089
CLEC7A	-0.149325	-0.118217	-0.428671	0.531134
CMC2	-0.176997	-0.112598	-0.123835	0.398428
CMKLR1	-0.0885885	-0.264129	0.0912416	0.417151
CNDP2	-0.104699	-0.0885174	-0.423874	0.442036
COTL1	-0.19413	-0.414243	0.0786908	0.741629
CRLF3	-0.169151	-0.0952727	-0.178763	0.393502
CSF2RB	-0.203461	-0.491075	0.486653	0.655824
CST7	-0.130688	-0.615077	0.669918	0.667088
CSTB	-0.104526	-0.168261	-0.264151	0.474971
CTSB	-0.376576	-0.131563	-0.191257	0.658585
CTSC	-0.228725	-0.579984	0.345267	0.877736
CTSL	-0.128023	-0.261394	0.00538015	0.49564
CTSS	-0.093687	-0.468985	0.14632	0.684922
CTSW	0.00960656	-0.71423	0.608286	0.698075
CTSZ	-0.31465	-0.140569	0.19032	0.41863
CXCL10	-0.635511	-0.706181	0.453765	1.40905
CXCL11	-0.221132	-0.55215	0.188481	0.909104
CXCL9	-1.10254	-1.06616	1.61024	1.80781
CXCR6	-0.164651	-0.333865	0.435441	0.419906
CYBB	-0.0228932	-0.394325	0.137363	0.512839
DDAH1	-0.813607	0.243087	-0.669494	0.803981
DENND2D	0.0766562	-0.536511	0.382961	0.491921
DESI1	-0.288482	-0.125165	0.134556	0.398521
DKK1	-1.59135	-0.109458	-0.643375	2.06811
DNM1L	-0.324411	-0.0242345	-0.37102	0.544253
DOCK2	-0.0311071	-0.559658	0.438982	0.604465
DOK2	-0.0658448	-0.426891	0.347741	0.496737
DRAM1	-0.375436	-0.162224	-0.358592	0.784549
DUSP10	-0.392335	0.0216486	-0.14572	0.434526
DUSP7	-0.407031	-0.0140358	0.0644848	0.394673
DYSF	-0.154539	-0.329103	0.0884518	0.576542
EFHD2	-0.0950854	-0.345785	0.197297	0.486298
EHD4	-0.278612	-0.179146	0.0687014	0.498052
EMP3	-0.613565	-0.245157	0.120056	0.900842
ENTPD1	-0.10414	-0.316487	0.298916	0.403039
F3	-0.576533	-0.373515	-0.460701	1.33603
FADS3	-0.564478	-0.140623	-0.00615789	0.766773
FAM129A	-0.459066	-0.0194728	-0.278165	0.625735
FCER1G	-0.0888791	-0.470652	-0.0433056	0.77729
FCGR1A	-0.264915	-0.25288	-0.480728	0.863526
FCGR1B	-0.229365	-0.322424	-0.521566	0.946915
FCGR2A	-0.230264	-0.372212	-0.323604	0.919366
FCGR3A	-0.218091	-0.626531	0.0489054	1.08122
FCGR3B	-0.159657	-0.224599	-0.142423	0.54905
FLNA	-0.516379	0.114997	-0.104838	0.405886
FLNB	-0.802157	0.219687	-0.397975	0.68992
FMNL1	-0.175364	-0.214251	0.0335245	0.462124
FOSL1	-0.436639	-0.451476	0.199452	0.976504
FXYD5	-0.409909	-0.280743	0.295991	0.659633
FYB	-0.123577	-0.395854	0.19936	0.58469
GBP1	-0.518197	-0.409255	0.249825	0.973062
GBP2	-0.413258	-0.284875	0.119995	0.756834
GCNT1	-0.0513629	-0.253843	-0.375284	0.598615
GDF15	-0.0722942	-0.158663	-0.269202	0.431668
GIMAP1-GIMAP5	-0.0652183	-0.423179	0.475715	0.426864
GIMAP4	-0.0678272	-0.46349	0.378083	0.535396
GIMAP6	0.0481246	-0.623921	0.312043	0.679741
GLRX	-0.513704	-0.642177	0.400876	1.22302
GLUL	-0.0298984	-0.350004	-0.0782206	0.564848
GMFG	0.107262	-0.66239	0.509804	0.576222
GNA15	-0.141287	-0.309598	-0.115899	0.637834
GPR171	-0.0938981	-0.651394	0.535723	0.748844
GPR65	0.0236426	-0.316485	-0.0208104	0.435117
GSTO1	-0.0826247	-0.206471	-0.357459	0.553855
GZMA	-0.0732737	-0.989053	0.706591	1.12114
GZMH	-0.318988	-0.571445	0.562829	0.847122
GZMK	-0.320999	-1.03194	1.26402	1.1509
HCK	-0.0595944	-0.512902	0.04262	0.764895
HCLS1	0.112721	-0.629636	0.340899	0.608813
HK1	-0.548917	-0.0761326	-0.000181101	0.656862
HK3	-0.239705	-0.361751	-0.00609352	0.755232
HLA-DMA	-0.0504283	-0.484397	0.323778	0.574768
HLA-DMB	-0.0234554	-0.459361	0.299234	0.5246
HLA-DPB1	-0.117402	-0.459655	0.368674	0.584243
HLA-DQB1	-0.139867	-0.50915	0.341937	0.690193
HLA-DRA	0.000250999	-0.707518	0.677576	0.663278
HLA-DRB1	-0.0417237	-0.468815	0.191245	0.610256
HLA-F	0.0719993	-0.564933	0.376784	0.539931
HLA-J	0.0694041	-0.624059	0.55664	0.53636
HMGA1	-0.373674	-0.216729	0.353357	0.504028
HTATIP2	-0.193305	-0.142021	-0.144054	0.466528
IDO1	-0.652783	-0.66388	0.821782	1.18239
IFI30	-0.22472	-0.489786	0.370052	0.733557
IFNG	-0.308838	-0.37203	0.150638	0.760562
IGFLR1	-0.0994778	-0.3499	0.348959	0.42069
IGSF6	-0.161937	-0.16846	-0.183281	0.492229
IL10RA	0.0804389	-0.677923	0.439392	0.660256
IL21R	-0.246363	-0.345618	0.448588	0.511694
IL2RA	-0.154888	-0.252461	0.225398	0.399842
IL2RG	-0.332945	-0.722176	0.915146	0.898455
IL32	-0.990899	-0.322642	0.375602	1.26017
IL7R	-0.210262	-0.846246	1.00955	0.904337
INPP1	-0.294962	-0.0174816	-0.195837	0.417646
INPP4B	-0.238353	-0.174753	0.135477	0.418181
IQGAP2	-0.100025	-0.279253	0.0374393	0.476914
IRF1	-0.126862	-0.561635	0.475222	0.684901
ITGA5	-0.67666	0.0873861	-0.0190457	0.562386
ITGAL	-0.140357	-0.462253	0.565561	0.512434
ITGB2	-0.268499	-0.419889	0.0701086	0.828288
ITK	-0.124905	-0.506548	0.401425	0.641802
KCNJ2	-0.34167	-0.200706	-0.114716	0.683361
KCNN4	-0.686206	-0.16895	0.260593	0.795256
KMO	-0.0839066	-0.263865	0.141692	0.386869
KYNU	-0.097564	-0.268568	0.0856139	0.435228
LAG3	-0.244339	-0.411695	0.210874	0.722137
LAIR1	-0.0843557	-0.292996	0.0853032	0.456781
LAP3	0.109453	-0.776381	0.566636	0.707102
LAPTM5	-0.0946568	-0.42192	0.188893	0.597931
LCK	-0.186035	-0.755219	0.760083	0.875887
LCP1	-0.108663	-0.69002	0.713543	0.72942
LCP2	-0.0602892	-0.521746	0.115103	0.741877
LGALS3	-0.260112	-0.13553	-0.141038	0.522631
LGALS9	-0.0381044	-0.346992	0.0756998	0.491826
LILRB1	-0.0919785	-0.408342	0.185628	0.577649
LILRB2	0.0296822	-0.450471	-0.0605914	0.638781
LILRB4	-0.234056	-0.302947	0.166244	0.580109
LOC101060281	-0.367234	-0.139693	0.360612	0.384826
LPXN	-0.108092	-0.427758	0.398745	0.514711
LYN	0.0788934	-0.346329	-0.0847023	0.454091
MAFB	-0.170219	-0.34826	0.110561	0.608306
MAP7D1	-0.528843	0.0582959	0.0634306	0.414542
MICB	-0.287967	-0.0788222	-0.224376	0.511819
MME	-0.77921	-0.165858	-0.319617	1.17398
MNDA	0.0365754	-0.391602	-0.303041	0.669715
MPP1	-0.0837761	-0.240347	-0.0827317	0.465633
MRC1	0.0484452	-0.803403	-0.241053	1.21024
MS4A4A	0.257568	-0.916002	-0.0426201	1.06141
MS4A6A	0.122389	-0.504952	0.0875894	0.549164
MTCL1	-0.56905	-0.0181748	-0.202004	0.695799
MTHFD1	-0.344931	-0.0366308	0.0220364	0.385806
MTHFD2	-1.08193	0.0831383	0.204095	0.862107
MYO1F	-0.058305	-0.264324	-0.0612196	0.463374
NCF2	-0.208511	-0.385702	-0.44113	0.975487
NCF4	-0.0407149	-0.600063	0.40074	0.690434
NCKAP1L	0.00477789	-0.54422	0.480592	0.525904
NFKBIE	-0.261567	-0.180435	0.16304	0.435663
NPC1	-0.203163	-0.0588823	-0.374304	0.473731
NPL	-0.00816827	-0.436519	-0.140236	0.696688
NR1H3	-0.19815	-0.455717	0.445345	0.621077
OASL	0.0913215	-0.369409	0.0750386	0.394488
OSTF1	-0.0312703	-0.251948	-0.0472694	0.411831
P2RY6	-0.17382	-0.245712	0.277208	0.383309
PAX9	-0.17214	-0.166606	-0.0330427	0.424686
PDCD1LG2	-0.217127	-0.237234	-0.02304	0.564729
PDP1	-0.373849	0.0696085	-0.213812	0.382143
PFKP	-0.544308	-0.0477101	-0.285934	0.754864
PFN1	-0.0575637	-0.222752	-0.100418	0.423339
PHLDA2	-0.148501	-0.0504106	-0.434409	0.437121
PLA2G15	-0.0725787	-0.103005	-0.365574	0.401289
PLA2G4C	-0.0414348	-0.512705	0.175501	0.680016
PLEK	-0.158827	-0.545024	0.462124	0.699882
PLEKHO1	-0.245415	-0.285453	0.129696	0.584958
PLEKHO2	-0.146525	-0.172796	-0.059819	0.421228
PLIN3	-0.207988	-0.11762	-0.229536	0.489384
PLTP	-0.0465044	-0.506427	-0.122999	0.825443
PLXND1	-0.300933	-0.058956	-0.141116	0.455012
PNP	-0.255498	-0.224441	0.0342132	0.556349
PNPLA6	-0.398052	0.0205781	-0.130928	0.434364
PRF1	0.0889713	-0.799012	0.516209	0.784858
PRKCD	-0.241526	-0.293599	0.141078	0.586919
PRKCH	-0.154541	-0.448819	0.538097	0.521319
PRUNE2	-0.199169	-0.219079	-0.340331	0.679697
PSMB10	0.108603	-0.55524	0.127696	0.614139
PSTPIP1	-0.112587	-0.410565	0.188524	0.599959
PSTPIP2	-0.121138	-0.294586	0.053031	0.511953
PTGER4	0.16733	-0.424069	0.0351101	0.41588
PTPN7	-0.240175	-0.361397	0.401301	0.551503
PTPRC	-0.0742226	-0.641086	0.562379	0.701239
PTPRM	-0.280093	-0.149672	-0.0528319	0.518544
RAB20	-0.144308	-0.208319	-0.0746765	0.476765
RAB32	-0.0968071	-0.212919	-0.00551482	0.4012
RAC2	-0.196691	-0.676718	0.596176	0.857287
RASSF4	-0.234479	-0.268405	0.10579	0.561825
RBPJ	-0.15915	-0.158922	-0.10736	0.43797
RGS20	-0.318756	-0.201498	0.193992	0.507216
RHOBTB3	-0.461159	0.0715247	-0.212337	0.466
RHOG	-0.0808371	-0.212812	-0.0175369	0.39109
RND3	-0.481664	-0.0454699	-0.549078	0.820619
RRAD	-0.55487	-0.444097	-0.0894808	1.22875
RRAGD	-0.256724	-0.0477129	-0.141594	0.395115
RUNX1-IT1	-0.509935	-0.0170951	-0.0113723	0.539839
S100A11	-0.507623	0.0765445	-0.447671	0.623021
S100A11P1	-0.434834	0.0377758	-0.23842	0.500529
SASH3	-0.0332538	-0.547029	0.569399	0.523512
SCO2	-0.0948525	-0.444008	-0.0670856	0.757406
SCPEP1	-0.330328	-0.14977	-0.000308129	0.542656
SDC3	-0.224143	-0.294569	0.22198	0.53046
SERPINA1	-0.117172	-0.392304	0.0764596	0.634706
SERPINB6	0.0366989	-0.140833	-0.510111	0.41787
SERPINE1	-1.13348	0.0350174	-0.355237	1.26149
SERTAD2	-0.544515	0.0472671	-0.226378	0.590742
SH2B3	-0.013974	-0.349214	0.141528	0.43793
SH2D1A	-0.163227	-0.320985	0.433169	0.401371
SH2D2A	-0.258795	-0.228322	0.331342	0.416579
SH3BGRL3	-0.365657	-0.159102	-0.136399	0.659251
SIGLEC1	0.142457	-0.670484	0.157889	0.728451
SKAP1	-0.0923253	-0.369016	0.402624	0.413786
SLA	-0.124965	-0.418297	0.299824	0.56764
SLAMF8	-0.582766	-0.427415	0.174501	1.10102
SLC16A3	-0.56944	0.0182051	-0.268067	0.677683
SLC31A1	-0.283092	-0.0233999	-0.341948	0.487216
SLC31A2	-0.154091	-0.239106	-0.0482122	0.51693
SLCO2B1	-0.0390626	-0.38128	0.134926	0.511746
SMAGP	-0.431127	-0.198868	0.232645	0.596535
SMCO4	-0.399229	-0.124226	-0.0446248	0.597528
SMURF2	-0.566199	0.195423	-0.848576	0.713638
SP140	-0.157867	-0.418243	0.560894	0.46993
SQRDL	0.363966	-0.600812	-0.146582	0.560475
SRGN	0.0132882	-0.710474	0.203737	0.891349
STK10	-0.0503011	-0.243226	-0.028733	0.409238
SYT11	-0.387866	0.0106366	-0.06272	0.404157
TALDO1	-0.209556	-0.0730888	-0.268962	0.44758
TCN2	-0.169519	-0.356346	0.507468	0.42061
TFEC	-0.0784079	-0.443625	0.0136529	0.70005
TGM2	-0.251884	-0.264628	0.220731	0.516409
TLR2	0.079566	-0.288019	-0.356972	0.506948
TMEM140	-0.243658	-0.394466	0.439063	0.582954
TNFAIP3	0.0462012	-0.505321	0.12824	0.60555
TNFSF10	-0.450273	-0.287355	0.00117844	0.856771
TNFSF4	-1.02768	-0.14994	-0.838958	1.65957
TNIP1	-0.237089	-0.168106	-0.173987	0.562232
TPST2	-0.364349	-0.302765	0.133224	0.726654
TRAC	-0.283088	-0.690245	0.929447	0.796211
TRBC1	-0.255662	-1.05541	1.25625	1.12271
TRPV2	-0.282584	-0.351168	0.50704	0.526552
TSPO	-0.0657068	-0.223894	-0.199749	0.482764
TUBA4A	-0.424606	-0.151505	0.219564	0.529456
TYMP	-0.272746	-0.213545	-0.134197	0.642367
TYROBP	-0.0345589	-0.45044	-0.0959582	0.720662
UCP2	-0.191447	-0.390178	0.446132	0.521132
UGCG	-0.496554	0.0590701	-0.437432	0.631588
UPP1	-0.335149	-0.111002	-0.329292	0.657048
VAMP5	-0.00233955	-0.427023	0.339799	0.43739
VAV1	-0.048755	-0.339785	0.158909	0.450663
VIM	-0.681784	-0.107884	0.296699	0.68627
VSIG4	-0.0411873	-0.57629	-0.0434173	0.879307
WIPF1	-0.169687	-0.308382	0.242729	0.485197
ZBTB38	-0.291894	-0.167934	0.285789	0.386906
ABCC8	0.0059881	-0.144548	0.314721	0.0414275
ACAP1	-0.0718556	-0.472584	0.67383	0.404434
ACSL5	0.185671	-0.404682	0.201137	0.28706
ACTR3B	-0.0679722	0.219378	-0.137283	-0.174172
ADH1A	0.74719	-0.277634	-0.0455105	-0.33112
ADRB2	0.0985269	-0.243907	0.214697	0.139659
AGK	-0.116317	0.162574	-0.241576	0.00679107
AHDC1	-0.234233	0.399321	-0.116995	-0.272975
ALDH1A1	0.0881078	-0.533867	0.394634	0.470887
ANKH	-0.132422	0.248678	-0.190367	-0.124689
AP4M1	-0.0263762	0.244264	-0.140293	-0.249518
APOB	0.0238569	-0.129498	0.173615	0.0727906
APOBEC3F	-0.112715	-0.345865	0.375556	0.414913
APOL1	-0.0240564	-0.44711	0.276938	0.518993
APOL6	-0.144619	-0.328312	0.566154	0.32665
APOM	0.121148	-0.139154	0.145247	0.0033627
ARHGAP19	0.0457433	-0.0964622	0.106268	0.0377776
ARHGEF10	-0.0202272	0.309767	-0.246685	-0.295267
ASB9	0.112961	-0.139178	0.036155	0.0661297
ATG14	-0.0764127	0.309787	-0.4723	-0.126303
ATG2B	-0.0797171	0.298339	-0.191398	-0.24723
ATOH1	0.032912	-0.133202	0.179548	0.0660174
ATP10A	-0.184337	0.333062	0.101793	-0.338397
ATP2A3	-0.085653	-0.321723	0.629206	0.226824
B2M	0.131603	-0.318397	0.298408	0.170255
BAI2	-0.120523	0.287391	-0.0834947	-0.244867
BANP	-0.129356	0.201178	-0.0571954	-0.127049
BAZ2B	0.134459	0.386935	-0.58545	-0.389892
BCL11B	-0.139781	-0.233958	0.344536	0.298954
BRD3	0.00136589	0.335334	-0.255359	-0.348743
BTN3A1	0.213192	-0.313545	0.240126	0.110934
C6	0.121249	-0.350439	1.04262	-0.146104
CACNB3	-0.152581	0.41036	-0.400531	-0.228498
CAMSAP1	-0.060735	0.141901	-0.173121	-0.0537307
CASP1	0.268612	-0.474303	0.0118349	0.397399
CAT	0.150964	-0.285636	0.258931	0.124222
CCDC176	-0.0566123	0.285761	-0.197237	-0.249598
CCDC69	-0.113098	-0.425587	0.789278	0.321374
CCDC92	-0.156113	0.310746	-0.427591	-0.0703149
CCR2	0.0688851	-0.350789	0.601978	0.127077
CCZ1B	-0.0120994	0.31548	-0.338315	-0.265673
CD160	0.0995781	-0.209396	0.142926	0.125603
CD28	0.0181078	-0.12502	0.206079	0.0559647
CD37	0.0388339	-0.586887	0.685558	0.449811
CD38	-0.0111332	-0.541709	1.00455	0.276278
CD52	-0.0470285	-0.901724	1.06528	0.791829
CD6	-0.0905345	-0.239804	0.491747	0.184383
CD7	0.154301	-0.456659	0.41566	0.284802
CD8A	-0.380539	-0.667148	0.594983	1.02817
CD8B	-0.121787	-0.245479	0.378314	0.280392
CD96	-0.0304395	-0.247584	0.202806	0.27978
CDA	-0.205305	-0.333448	0.149361	0.60301
CDHR1	-0.100438	-0.177782	0.283474	0.210559
CDK13	-0.0256551	0.0767618	-0.0112591	-0.0774612
CEACAM1	0.0495648	-0.151234	0.224966	0.0522003
CECR1	0.112571	-0.806308	0.861866	0.598766
CELSR2	-0.0440447	0.283295	-0.165661	-0.27446
CETP	0.0686176	-0.280554	0.799497	-0.0709152
CHAC1	0.894462	-0.504865	0.3234	-0.340938
CHERP	-0.0268498	0.132804	-0.209306	-0.0566363
CIDEA	-0.0538905	-0.193302	0.637849	0.00880998
CLEC10A	0.426975	-0.717878	0.460168	0.359935
COPS7B	-0.088836	0.133471	-0.154511	-0.0229919
CORO1A	0.00107377	-0.699566	0.745453	0.617252
CR1	0.0389828	-0.183821	0.138547	0.152157
CREM	0.234888	-0.269047	-0.00618003	0.149352
CRYL1	0.233492	-0.221165	0.234548	-0.0374494
CST3	0.237331	-0.377025	0.266386	0.163594
CTB-176F20.3	0.00457094	-0.091452	0.0707207	0.0896258
CTD-2349P21.3	-0.206665	0.411424	-0.589912	-0.0812287
CTRB2	0.0536518	-0.122761	0.146093	0.047213
CTSG	0.0101989	-0.20463	0.590666	-0.0156392
CTTN	0.0219733	0.271052	-0.440731	-0.185598
CUX2	-0.0057656	-0.0922322	0.220741	0.0260574
CX3CL1	-0.184204	-0.255908	0.852168	0.120656
CXCL1	1.71811	-1.03715	-0.238176	-0.129729
CXCL2	1.24639	-1.176	0.0301167	0.404548
CXCR3	-0.104277	-0.231931	0.416061	0.224816
CYBA	0.11696	-0.407274	0.363351	0.278336
DAZAP1	-0.0945398	0.288899	-0.388606	-0.120431
DCAF11	0.0798588	-0.183886	0.1736	0.0938468
DEF6	-0.0854711	-0.225057	0.334135	0.237234
DESI2	-0.225865	0.276232	-0.271272	-0.0298269
DMTF1	0.111451	0.27863	-0.332157	-0.340098
DNAH9	0.0254513	-0.106607	0.192625	0.0292629
DNAJC2	-0.19922	0.255691	-0.349947	0.0119653
DOT1L	0.00656861	-0.142544	0.150626	0.120056
DUSP2	0.122099	-0.44167	0.304479	0.351361
E2F2	0.0676912	-0.140714	0.176722	0.0432924
E2F8	-0.207465	0.296026	-0.188356	-0.117727
EDN3	0.00292359	-0.117559	0.175368	0.0759342
EFNA4	-0.0509432	0.273109	-0.266416	-0.202753
EIF4EBP2	0.112196	-0.144143	0.199699	-0.00784304
ELL2	0.0120942	-0.228537	0.406388	0.108473
EP300	-0.107307	0.244791	-0.268032	-0.105465
ERN1	0.0624817	-0.145729	0.288545	-0.000304363
ETAA1	0.0143747	0.220122	-0.334231	-0.159098
ETS1	-0.0955425	-0.216643	0.429071	0.187918
F13A1	0.400897	-0.92688	0.290489	0.766939
FAIM3	0.326661	-0.496169	0.868187	-0.0578479
FAM107A	0.0234579	-0.26358	0.513176	0.0933592
FAM168A	-0.165843	0.35898	-0.334578	-0.175423
FAM46C	0.140478	-0.361864	0.934253	-0.094964
FASLG	-0.119307	-0.252418	0.3411	0.306349
FBXO11	0.0340888	0.262721	-0.46568	-0.173436
FBXO46	-0.219778	0.276966	-0.0864438	-0.129368
FCGRT	0.230962	-0.311981	0.160567	0.130728
FFAR2	-0.00765014	-0.11337	0.203393	0.0665608
FGL2	0.0553817	-0.748117	0.528708	0.740098
FLT3LG	-0.0145382	-0.168116	0.208681	0.148362
FOLR2	0.228768	-0.634022	0.274233	0.532314
FZD8	-0.0463552	-0.146442	0.229567	0.139032
GALNT11	0.0483656	0.296939	-0.579372	-0.179343
GALNT4	0.593629	-0.317232	-0.011594	-0.13842
GAS8-AS1	-0.00982256	-0.135631	0.313473	0.0452298
GBX2	0.0391444	-0.145053	0.2421	0.0452966
GDF10	-0.0283204	-0.102818	0.230773	0.0585925
GLTSCR1L	0.105731	0.245899	-0.316535	-0.295821
GMIP	-0.0256863	-0.243816	0.10451	0.318838
GOLGA2	-0.158165	0.237973	-0.230048	-0.0639392
GOLPH3	-0.0541157	0.333247	-0.552075	-0.141948
GOSR1	0.0294717	0.158499	-0.331712	-0.0881561
GPATCH8	-0.00871983	0.23876	-0.360295	-0.149376
GPR18	0.0332665	-0.342313	0.567997	0.167679
GRAMD4	-0.317135	0.245741	0.314862	-0.188429
GSG1	-0.0305611	-0.111401	0.22693	0.0749144
GZMB	0.140432	-0.702541	0.426059	0.641804
GZMM	-0.00113549	-0.273923	0.48494	0.146724
HAAO	-0.00556398	-0.138008	0.183756	0.109198
HBA1	0.610571	-0.964474	2.36985	-0.429157
HBB	0.502952	-0.89454	2.37806	-0.424716
HBD	-0.0368751	-0.143632	0.364627	0.0580406
HBG1	0.116107	-0.21182	0.418362	-0.02521
HDGFRP3	-0.37825	0.290831	-0.233608	0.0830433
HECTD4	-0.0914201	0.272656	-0.385118	-0.102284
HES1	-0.00189406	0.327006	-0.248945	-0.336891
HLA-A	0.0600131	-0.328252	0.246893	0.281564
HLA-B	0.194173	-0.668108	0.477556	0.513535
HLA-C	0.135129	-0.524989	0.418498	0.399356
HLA-E	0.116453	-0.454024	0.353343	0.350076
HLA-G	0.138656	-0.543946	0.483931	0.389969
HMOX1	0.0567983	-0.411699	0.428372	0.312256
ICAM2	-0.0968427	-0.504429	0.900207	0.361347
ICAM3	0.13795	-0.443135	0.756698	0.111476
ICE1	-0.12756	0.321219	-0.491216	-0.0818923
IFT81	-0.095952	0.268176	-0.335916	-0.116006
IGHV3-72	-0.0311925	-0.317254	1.06059	-0.04966
IGKV1-5	-0.0356746	-0.23189	0.811445	-0.0415376
IGKV4-1	0.209933	-1.04732	2.85724	-0.15485
IKZF1	-0.00369826	-0.212727	0.261179	0.174472
IL18RAP	0.0511685	-0.242987	0.064712	0.260707
IL6	0.418662	-0.626061	0.644053	0.146232
ILF3	0.00488132	0.261824	-0.380172	-0.185712
INTS8	-0.108457	0.33798	-0.309041	-0.215827
IPCEF1	-0.0232061	-0.161195	0.165593	0.168769
IRF4	-0.0194558	-0.175088	0.536463	-0.000734251
IRF8	0.15613	-0.550906	0.630364	0.309137
ISG20	0.198384	-0.618887	0.821176	0.267784
ITGB5	-0.107122	0.391781	-0.258612	-0.318595
ITM2A	0.193509	-0.791289	0.839569	0.507699
JADE3	-0.172072	0.268506	-0.254181	-0.0812212
KBTBD2	-0.0393985	0.163112	-0.206619	-0.0883678
KCNC4	0.0787636	-0.168638	0.275409	0.0224351
KDM5B	0.0183193	0.289171	-0.419981	-0.217988
KDSR	-0.106705	0.202607	-0.29948	-0.0305822
KHDRBS1	-0.0856927	0.21543	-0.194664	-0.122167
KIAA0355	-0.170083	0.304003	-0.235574	-0.1428
KIR2DL4	0.0809752	-0.193518	0.207837	0.0892571
KLF15	0.0111569	-0.146268	0.228684	0.0817139
KLRB1	0.524044	-0.526965	0.535362	-0.0451904
KLRC4-KLRK1	-0.014718	-0.641881	0.626178	0.61096
KLRD1	0.122196	-0.26113	0.168185	0.163646
KNOP1	-0.188525	0.231135	-0.0564783	-0.110677
KRIT1	0.0286992	0.331203	-0.403976	-0.295916
LGALS2	0.027128	-0.48863	0.417214	0.456491
LIN37	-0.24524	0.352897	-0.487027	-0.0111839
LNPEP	-0.0147528	-0.143465	0.0781914	0.1789
LOC100129518	0.7003	-0.582032	-0.131409	0.189949
LOC100287515	-0.11816	0.317412	-0.430362	-0.116326
LOC101060433	-0.0549649	0.274215	-0.307811	-0.1796
LOC150776	-0.115154	0.316124	-0.40606	-0.129658
LPCAT1	-0.20679	0.397952	-0.222561	-0.245695
LRMP	0.0473049	-0.33116	0.593429	0.125124
LRRC40	-0.0732041	0.251709	-0.479792	-0.0434877
LSM14A	-0.0330271	0.232236	-0.277944	-0.157002
LY9	-0.0216723	-0.238381	0.616814	0.0509717
MAGI1	-0.225241	0.313011	-0.130334	-0.153024
MAP2K6	0.0318958	-0.124023	0.23915	0.0242283
MAP4K1	-0.127882	-0.431799	0.648403	0.415395
2018-03-06	0.0081847	0.176235	-0.176115	-0.169794
MAX	-0.000648379	-0.17845	0.223554	0.141675
MED13L	-0.0286116	0.292911	-0.35047	-0.211111
MEN1	-0.157113	0.23893	-0.0595596	-0.151591
MFNG	-0.0412633	-0.22756	0.35773	0.184775
MGC2752	-0.322494	0.263348	-0.195978	0.0474075
MIR943	0.025123	0.20125	-0.294462	-0.162996
MKRN1	-0.07677	0.28072	-0.378309	-0.131762
MNS1	-0.0526327	0.194399	-0.10495	-0.17029
MORC2	-0.219986	0.305954	-0.339694	-0.0436024
MORF4L2	-0.0386978	0.212219	-0.313379	-0.105256
MR1	0.134406	-0.174103	0.0975689	0.0634561
MRGBP	-0.252534	0.318334	-0.413529	0.0083248
MTMR2	0.0439642	0.295112	-0.490229	-0.216925
MUM1	0.126462	0.34569	-0.487554	-0.372412
N4BP2L1	0.111434	-0.136602	0.143903	0.0101339
NAA40	-0.0944477	0.267538	-0.200833	-0.184149
NAAA	-0.0641947	-0.157163	0.308227	0.132728
NARF	-0.318413	0.345525	-0.144779	-0.0986912
NCK2	-0.258495	0.397378	-0.188767	-0.210074
NCR3	0.0351586	-0.170617	0.249551	0.0817728
NIPBL	0.00607365	0.271037	-0.455738	-0.162173
NKG7	0.0539952	-0.930884	0.761409	0.884052
NR1I2	0.0024285	-0.119834	0.20718	0.0637465
NRG1	-0.0898494	-0.156578	0.238713	0.192312
NRN1	0.0488435	-0.371736	0.533811	0.210878
NUPL2	0.0308905	0.179143	-0.229737	-0.169809
OAS2	0.101833	-0.330718	0.105504	0.313932
OSBPL2	-0.0262007	0.191454	-0.260729	-0.114661
OTTHUMG00000172984	0.0587396	-0.19209	0.319949	0.0534143
OTTHUMG00000176437	-0.126527	0.392604	-0.3541	-0.252612
P2RX5	-0.123641	-0.389124	0.664958	0.34242
PAK1IP1	-0.173228	0.381923	-0.713841	-0.0109091
PALM	-0.13982	0.413201	-0.0617702	-0.414664
PAOX	-0.0512502	-0.137827	0.193372	0.149819
PAXIP1	0.00177152	0.381691	-0.436202	-0.3244
PDE6B	0.103971	-0.0946565	-0.0140467	0.0371494
PDGFA	-0.262308	0.340924	-0.300629	-0.0703531
PECAM1	-0.0297951	-0.570889	0.957259	0.359924
PGA3	0.0227895	-0.155503	0.274415	0.0602985
PIK3CD	0.0572621	-0.27603	0.27269	0.197435
PIK3CG	0.0157587	-0.13201	0.22387	0.05932
PLA2G2D	-0.138973	-0.371817	0.735072	0.298177
POGZ	-0.0942203	0.186343	-0.146969	-0.096281
POLR2L	0.233508	-0.265867	0.0793581	0.103458
PPA1	0.225462	-0.434137	0.172875	0.303129
PPFIA1	0.0235592	0.240446	-0.424078	-0.152152
PPIF	0.394159	-0.412256	-0.0146288	0.197184
PPP1R16B	0.103474	-0.410894	0.647811	0.15472
PRDM1	-0.00695533	-0.267924	0.543334	0.114847
PRG3	-0.00994391	-0.0929548	0.143484	0.0698879
PRKCB	0.243574	-0.622821	0.556314	0.360598
PRR13	0.248074	-0.247933	-0.293297	0.249813
PRR3	-0.142981	0.16681	-0.108015	-0.0393257
[truncated: 1,377 more rows]
