# Supplementary material for: Dissecting heterogeneity in malignant pleural mesothelioma through histo-molecular gradients for clinical applications
Source: Nat Commun. 2019 Mar 22;10:1333. doi: 10.1038/s41467-019-09307-6 (PMC6430832; doi:10.1038/s41467-019-09307-6)
Supplement: Supplementary file 13 — Supplementary Data 10 [file 41467_2019_9307_MOESM13_ESM.xlsx]

## Sheet: Data 10.A
Supplementary Data 10.A Deconvolution signature for tissue samples
Gene Names	E-score	S-score	Normal-comp
ITLN1	10.6173	4.84726	7.69876
NRG4	9.53162	4.8028	5.34358
PRG4	12.3031	6.86784	10.3663
UPK1B	12.4103	8.35749	8.0714
PKHD1L1	9.6572	4.64399	7.93709
ANXA9	8.9762	4.86087	5.54282
HRASLS5	9.18418	5.18143	5.63701
SOX6	8.45652	4.53109	5.01654
BCO2	9.96177	6.009	6.72216
TGM1	10.0521	6.04674	7.03889
CALB2	11.9533	8.27737	8.11973
LRP2	9.39322	4.89941	7.8803
PLLP	11.6017	7.31305	9.6503
SLC28A3	9.65568	5.9336	6.43375
MUC16	10.0907	6.41288	6.95679
LOC100129233	9.32077	5.71429	6.12655
SGPP2	9.64322	5.85517	7.39804
CCDC64	9.52817	6.19685	6.31859
ALOX12P2	8.72809	5.41541	6.11859
CDON	10.2428	7.06751	7.32578
UPK3B	10.3254	6.84333	8.21402
BNC1	10.6312	8.04351	6.30054
MSLN	11.4243	7.8744	9.65187
FBXO22-AS1	8.11159	5.06348	5.12012
FAM153A	7.97193	4.48258	6.13069
RERG	9.48234	5.92762	7.93284
PEX5L	7.59692	4.62824	4.60641
VTN	10.0526	7.46064	6.19742
EFNA5	10.3954	7.32591	7.76458
PRR15	8.07422	5.23921	4.87004
ARHGAP44	8.77284	5.30902	7.49048
KRT5	9.88878	7.71347	5.39114
RERG-IT1	8.45049	5.4338	6.0818
LOC100507088	8.88139	5.96605	6.26363
FLRT3	8.03586	3.88205	8.5321
SNORA70F	7.28922	4.49042	4.47058
LRRN4	10.9834	7.75354	9.24413
PROCR	10.3012	7.29358	8.06071
NPR1	9.24207	6.16139	7.61797
FGF9	8.25658	5.02406	7.03448
KLHL31	8.33774	5.76627	5.4733
PLA2G2A	9.96805	7.16934	7.78614
RAET1E	7.83318	5.21318	5.23258
GAL3ST2	9.22195	6.5791	6.81603
MEIS2	9.28682	6.45008	7.36837
NMU	8.49635	5.97066	5.83049
ADH1C	9.76838	6.60633	8.85465
PBX1	11.3594	8.54586	9.60511
CTSE	10.0092	6.23613	10.6692
C4B	11.4796	8.87594	9.22601
SFTPA1	4.73874	4.50775	13.3014
CEACAM6	3.57793	3.43778	10.6542
CYP2B7P1	4.88783	4.78894	11.5905
SCGB3A2	4.82305	4.88957	11.4648
NAPSA	5.17755	5.039	11.6597
SFTA3	4.5921	4.51299	10.86
SFTPB	6.26565	6.14847	12.5091
AQP4	4.43558	4.43705	10.6326
GKN2	3.49594	3.19774	9.55478
ROS1	4.30496	5.38388	10.4005
WIF1	3.85723	3.8323	9.62892
PIGR	5.18168	5.06328	10.7755
NDNF	5.58638	5.37044	10.7277
SLC34A2	7.38843	6.07615	12.1985
SCN7A	5.62823	4.12044	10.3368
ITGB6	4.39256	4.84654	9.55556
CLDN18	5.16585	5.25413	10.1337
BMP5	4.00301	3.90208	8.8803
LRRK2	6.14938	6.44364	11.0585
CXCL17	5.42685	5.38641	10.214
SFTPC	5.61985	5.54363	10.3601
AGR3	3.11705	2.96943	7.74376
CES1	6.253	5.99134	10.8191
C1orf116	5.22766	4.93292	9.76917
LIPH	4.45764	5.00158	9.13146
ATP13A4	4.90506	4.57706	9.30413
CACNA2D2	6.06423	5.77246	10.4404
CPA3	6.34317	5.29754	10.4633
RTKN2	4.71179	5.59562	9.30991
SFTPD	5.87117	5.49089	10.0854
ZNF385B	4.70615	4.19733	8.84169
SFTPA2	5.03778	4.84299	9.2428
DMBT1	5.15903	4.84574	9.28667
SLC6A14	5.22822	4.45663	9.17454
KCNJ15	5.54964	6.10537	9.82226
MS4A2	4.02138	3.61344	7.95679
MYH11	6.66218	6.53868	10.664
VEPH1	5.6788	6.09702	9.82667
LHFPL3-AS2	4.51238	4.31629	8.48752
ITGA8	5.26796	5.29598	9.28921
TMPRSS2	4.79749	4.84385	8.81284
LAMP3	6.4275	6.50571	10.4405
PON3	3.91444	3.826	7.85483
HHIP	4.51238	5.71381	8.81101
IL33	4.88779	4.86027	8.78644
TMC5	4.86755	4.42781	8.60409
EPCAM	4.77327	4.57576	8.54061
KIT	5.52903	5.42559	9.29442
MMRN1	4.66078	4.57918	8.368
SLC22A3	5.80058	6.78888	9.78559
ODZ2	5.20236	10.6268	4.77964
TNFSF4	5.36571	10.3034	5.50368
DKK1	6.15565	10.3824	5.71209
ANKRD30B	3.70719	7.75908	3.77348
EDIL3	7.81668	11.6332	10.1053
RAB3B	5.64927	9.09398	5.16001
ADAMTS5	5.57473	9.16506	6.17939
ADAMTS6	5.4623	8.99745	5.74297
RNU5A-8P	7.2215	10.5977	6.46187
CDH2	7.3115	10.8136	7.53441
CDH13	6.04027	9.82844	8.76728
HTR1D	4.66374	7.97622	4.04905
MME	6.19181	9.77478	7.80488
ITGA11	6.42112	9.87868	7.32759
SERPINE1	8.88208	12.1056	8.12999
ANLN	6.9416	10.0395	5.37399
ANKRD1	5.00102	8.30305	5.67773
CD274	4.97785	8.24692	5.58837
MFAP5	7.29939	10.5397	8.35326
MIR548H3	3.24351	6.34044	3.24061
PDCD1LG2	6.94601	10.1178	8.0028
FBN2	5.93028	8.72562	4.82108
LOXL2	7.76183	10.6147	7.61967
RN5S385	6.18214	8.93149	5.48973
COL5A2	6.77161	9.65185	7.06542
MIR3167	2.71964	5.5635	2.76674
IGF2BP2	6.03938	8.89493	6.30018
CXCL9	7.71036	10.6017	8.56305
IBSP	3.93876	6.64974	3.53662
GREM1	5.93787	8.85076	7.26627
TNC	7.29245	10.2421	9.13898
DCDC2	4.72059	7.57114	5.87791
UBD	3.31228	6.21163	5.02496
TPX2	7.33587	9.73081	5.3842
ARNTL2	5.35712	8.07208	6.17502
ALPK2	4.78065	7.39168	4.89807
COL4A1	6.99038	9.70701	7.97225
MMP9	6.29107	8.83374	6.08857
LOC100507460	5.36561	7.91327	5.29706
ADAM12	6.83038	9.23728	5.90539
ENTPD4	6.23318	8.79254	6.48253
HS3ST3A1	6.17296	8.6611	6.12503
INHBA	5.89272	8.4906	6.81457
CCBE1	5.31764	8.11419	7.81623
CD70	5.9806	8.36222	5.49281
TSPAN2	5.21755	7.87456	6.82778
SKA1	5.62186	7.92892	4.7197
NAV1	7.99542	10.4495	8.31359
AXL	8.61933	11.1082	9.27409
ADAMTS12	6.78107	9.18981	6.84446

## Sheet: Data 10.B
Supplementary Data 10.B Deconvolution signature for cell lines
Gene Names	E-comp	S-comp	Normal-comp
FGF18	8.644	2.225	4.7
SPOCK2	8.422	3.445	4.28333
TMPRSS3	7.448	3.19	3.21667
KLK10	9.209	2.51	7.32333
CDH3	7.262	3.97	3.46
UCP2	7.292	3.63	3.86333
HSD17B14	7.609	4.415	4.21333
DOCK11	9.374	6.355	5.87667
ISYNA1	8.126	5.35	4.52333
ISG20	7.192	5.175	3.18667
RHOF	8.274	4.985	5.23667
SOX11	5.578	2.805	2.43
PDZD2	7.458	4.485	4.50333
APOE	8.856	7.2	5.09667
PPL	8.158	3.9	6.17
SERPINB1	7.499	4.745	4.72667
NME7	11.004	5.88	9.93333
SLC27A3	5.909	3.555	3.13333
PTP4A3	5.943	3.45	3.36333
ZNF641	8.179	5.735	6.01
ELMO3	5.192	2.82	3.01333
ABCB6	6.686	4.99	4.11667
LRRC1	9.004	5.555	7.68667
CRIP2	7.522	5.18	5.52333
ASS1	10.081	7.11	8.56
DTX4	8.179	5.91	6.2
FGD6	6.603	3.87	4.96333
PDE9A	5.053	3.21	2.87333
PPAP2C	7.159	5.82	4.71333
NCOA7	9.694	7.55	7.83333
MISP	7.246	5.305	5.26667
DLX2	4.721	3.535	2.28333
ESRP2 /// MIR6773	5.567	4.105	3.34667
NME3	7.815	5.615	6.15
FOXO6	6.856	4.965	4.98667
GDPD5	7.545	4.995	6.12333
TMEM116	5.357	3.875	3.24333
CKB	6.055	3.7	4.53
GOLT1A	4.325	2.41	2.51333
GFOD1	6.711	5.28	4.61667
HES1	7.051	5.075	5.34333
MIF4GD	7.153	5.49	5.29
TMC6	4.776	3.56	2.69333
STAG3L4	7.068	5.07	5.55333
EMILIN3	6.561	4.585	5.04667
DHFR	7.124	5.975	5.09667
MSI2	8.719	6.505	7.44
ARHGEF4 /// LOC101930241	5.267	3.44	3.76333
2018-09-09	10.328	9.325	8.28
GRAMD2	4.249	2.565	2.68333
PLIN2	3.959	3.59	12.11
SERPINB2	3.577	4.89	11.2167
BCHE	3.428	5.35	10.7433
VCAM1	3.847	7.1	11.3467
CYP17A1	3.184	2.84	9.81333
PDGFRA	2.634	3.18	9.27333
COL4A6	3.397	3.54	9.46667
IGJ	2.007	1.87	7.84667
COL8A1	4.232	8.065	10.65
OSR1	3.233	3.835	9.03333
TCEAL7	1.992	2.105	7.69333
SEPP1	5.065	2.21	10.2533
CA12	4.304	6.82	10.32
MAOB	3.481	3.115	8.87667
ADAMTS9	2.841	2.895	8.27
RBP4	3.407	3.49	8.8
NAV1	3.468	7.11	9.44667
AREG	2.049	2.43	7.45667
MAOA	3.874	3.59	9.12333
HOXA5	3.327	4.915	8.63
MUC16	3.484	2.215	8.24667
CXCL14	3.921	3.345	8.78
AOX1	4.073	7.895	9.55667
NRK	2.635	3.54	7.44
CDKN2B	2.315	1.94	6.88333
MMD	5.824	5.74	10.4367
SVEP1	5.474	4.16	9.86333
NID2	2.632	5.305	7.57
MEIS1	3.122	5.385	7.98
TMEM47	5.259	6.56	9.95
ABCA8	2.498	2.395	6.93667
DAB1	3.292	2.525	7.59333
RARRES1	8.884	3.545	12.4233
CCNYL1	7.172	5.535	11.32
METTL7A	4.41	2.45	8.48333
MEDAG	3.981	5.85	8.68333
FN1	7.219	12.055	12.35
DAB2	3.38	3.15	7.64333
GKN1	2.516	2.25	6.72667
DIRAS3	3.109	2.57	7.27
FBLN2	3.694	3.585	7.9
LMCD1	2.823	6.125	7.55667
USP53	5.49	4.47	9.50333
CHST2	4.274	4.935	8.56667
ARHGEF3	6.819	5.105	10.68
CRISPLD2	3.829	6.835	8.46667
GLIPR1	5.441	8.805	10.0633
PTPLAD2	2.912	3.745	7.10667
HS6ST3	2.646	2.59	6.65
FPR1	3.839	3.865	7.85333
COL6A3	2.353	10.84	3.64667
ACTG2	3.23	10.895	3.17
CD274	3.188	10.13	3.01667
GREM1	2.263	9.155	3.67333
CTHRC1	3.298	9.835	3.45333
COL1A2	3.619	11.34	9.47667
RGS4	3.618	10.235	6.03333
PLAC8	2.47	8.26	2.16333
THBS1	3.388	9.385	4.11
PLAU	4.272	9.315	2.82333
LOC102725271 /// NTM	3.652	8.625	2.68333
CNN1	4.103	9.715	6.87
WNT5B	3.725	8.44	3.16667
POLR3G	2.661	7.59	3.05667
MAMDC2	3.286	7.75	1.88333
EYA4	2.183	6.995	2.46333
MLPH	3.346	8.265	4.22
VCAN	3.166	8.52	6.19333
MME	3.917	8.23	3.63333
C5orf46	2.547	6.935	2.59333
LY6K	2.742	7.01	2.69333
CHRDL1	3.676	8.035	4.3
HMGA2	2.435	6.55	2.25
MMP2	5.831	10.26	7.07333
SFRP1	3.884	8.385	5.54333
SRPX	4.035	8.705	6.63333
SYTL2	3.018	7.13	3.46
DACT1	2.594	6.67	3.11333
GEM	3.99	7.91	3.93
MECOM	2.377	6.215	2.23333
FAP	3.394	8.055	6.94667
KRTAP2-3 /// KRTAP2-4	2.289	6.105	2.25
LTBP1	4.483	8.125	3.86
GDNF	3.066	6.855	3.21667
ANPEP	2.305	6.185	2.99
TCF4	2.792	7.155	5.61333
QPCT	2.368	6.59	4.62667
EMR1	2.49	6.14	2.37667
AK5	2.344	6.02	2.53333
MYBL1	3.887	7.17	2.56667
CNRIP1	4.477	8.705	7.37667
SOX9	3.777	7.29	3.58333
FOXC2	3.126	6.635	3.07667
RNF182	2.65	6.055	2.46667
PAX6	5.003	8.025	3.27333
CAV1	5.682	9.81	8.85667
RCN3	2.964	6.475	3.54333
SMAGP	3.332	6.8	3.90333
ADAM19	3.67	7.62	6.33
E2F7	4.03	7.155	3.25
