# Supplementary material for: Dissecting heterogeneity in malignant pleural mesothelioma through histo-molecular gradients for clinical applications
Source: Nat Commun. 2019 Mar 22;10:1333. doi: 10.1038/s41467-019-09307-6 (PMC6430832; doi:10.1038/s41467-019-09307-6)
Supplement: Supplementary file 14 — Supplementary Data 11 [file 41467_2019_9307_MOESM14_ESM.xlsx]

## Sheet: Data 11
Supplementary Data 11. E-score and S-score for each sample in all series
SampleID	Series	E-score	S-score
18604891	bueno	0.9279	0.0282
18604869	bueno	0.9218	0.0504
18604888	bueno	0.9211	0
9259721	bueno	0.9211	0.0198
18604881	bueno	0.917	0
18604903	bueno	0.9127	0.0581
17865255	bueno	0.912	0.0486
17865283	bueno	0.9003	0.0345
9259681	bueno	0.9	0.0612
9259668	bueno	0.8906	0.0695
17865282	bueno	0.8819	0.0662
18604898	bueno	0.8819	0.0969
17865226	bueno	0.88	0.0898
9259738	bueno	0.8799	0.1101
9259671	bueno	0.879	0.043
17865220	bueno	0.8757	0.0935
9259665	bueno	0.8698	0.1046
9259743	bueno	0.8521	0.1479
18604894	bueno	0.8512	0.1028
18604867	bueno	0.8484	0.125
17865252	bueno	0.8465	0.0979
17865251	bueno	0.8413	0.133
9259728	bueno	0.8377	0.1323
9259722	bueno	0.8304	0.1696
9259689	bueno	0.827	0.1706
9259664	bueno	0.823	0.138
9259669	bueno	0.8197	0.1404
9259714	bueno	0.8159	0.0784
9259751	bueno	0.8118	0.1669
18604880	bueno	0.8114	0.1387
17865244	bueno	0.8111	0.1693
17865227	bueno	0.8074	0.1403
18604882	bueno	0.8059	0.132
9259698	bueno	0.7974	0.1655
17865236	bueno	0.7967	0.0799
9259734	bueno	0.7956	0.2044
9259753	bueno	0.7955	0.181
9259679	bueno	0.7949	0.1654
17865233	bueno	0.7926	0.1853
9259732	bueno	0.7897	0.1927
9259674	bueno	0.7894	0.1965
18604900	bueno	0.787	0.2044
17865261	bueno	0.7846	0.1672
9259737	bueno	0.7813	0.218
17865286	bueno	0.7804	0.0801
18604873	bueno	0.7778	0.2222
13485843	bueno	0.7742	0.2234
18604896	bueno	0.7732	0.2268
9259719	bueno	0.7718	0.0117
9259716	bueno	0.7707	0.2228
17865274	bueno	0.7681	0.2255
9259736	bueno	0.7673	0.2327
9259708	bueno	0.7632	0.2368
9259713	bueno	0.7585	0.2053
18604884	bueno	0.7556	0.2237
9259735	bueno	0.753	0.1613
9259720	bueno	0.7506	0.1811
17865240	bueno	0.7502	0.2155
18604870	bueno	0.7476	0.2228
18604904	bueno	0.7441	0.1004
18604895	bueno	0.7432	0.2568
17865257	bueno	0.7427	0.2044
9259749	bueno	0.7424	0.2416
18604893	bueno	0.7419	0.2078
17865214	bueno	0.7415	0.1734
17865216	bueno	0.7413	0.2557
9259658	bueno	0.7401	0.0498
17865238	bueno	0.7396	0.2487
9259746	bueno	0.7326	0.2497
17865256	bueno	0.7318	0.2323
9259692	bueno	0.7288	0.2712
17865250	bueno	0.7185	0.223
17865273	bueno	0.7168	0.2412
18604902	bueno	0.712	0.2408
18604876	bueno	0.7098	0.2875
17865223	bueno	0.7081	0.2646
17865228	bueno	0.7066	0.2058
17865215	bueno	0.7065	0.2088
9259707	bueno	0.7031	0.0901
9259676	bueno	0.6929	0.2443
18604883	bueno	0.6903	0.2607
9259715	bueno	0.6896	0.2927
18604871	bueno	0.6896	0.3104
9259710	bueno	0.6836	0.3112
9259699	bueno	0.6795	0.2649
17865278	bueno	0.6781	0.2968
17865219	bueno	0.6776	0.0523
17865235	bueno	0.6694	0.3306
18604872	bueno	0.6693	0.3182
18604892	bueno	0.6677	0.292
17865281	bueno	0.6676	0.2777
9259659	bueno	0.6654	0.3196
9259697	bueno	0.6606	0.2832
17865245	bueno	0.6565	0.3305
17865276	bueno	0.6561	0.3085
9259666	bueno	0.6536	0.3464
9259693	bueno	0.6512	0.3488
17865268	bueno	0.649	0.3168
9259706	bueno	0.6485	0.3515
17865248	bueno	0.6475	0.3479
9259742	bueno	0.6469	0.3531
9259694	bueno	0.6453	0.3547
17865271	bueno	0.6433	0.3486
9259711	bueno	0.6415	0.3278
9259660	bueno	0.6369	0.0093
18604875	bueno	0.6345	0.3546
17865272	bueno	0.6332	0.3668
9259739	bueno	0.6328	0.3672
17865231	bueno	0.625	0.3403
9259731	bueno	0.6241	0.3661
17865253	bueno	0.6237	0.3547
17865217	bueno	0.6144	0.377
18604905	bueno	0.6124	0.3876
9259670	bueno	0.6067	0.3927
17865241	bueno	0.6037	0.3916
18604901	bueno	0.6018	0.186
17865279	bueno	0.6001	0.3951
17865222	bueno	0.5943	0.4038
18604897	bueno	0.5938	0.4062
9259740	bueno	0.5929	0.399
9259667	bueno	0.5924	0.1371
9259725	bueno	0.5884	0.4116
18604885	bueno	0.5851	0.3478
17865267	bueno	0.5825	0.3503
18604886	bueno	0.5806	0.3596
18604878	bueno	0.5755	0.3111
9259754	bueno	0.569	0.2971
9259687	bueno	0.5594	0.3826
9259657	bueno	0.5549	0.3129
9259688	bueno	0.5505	0.4007
9259712	bueno	0.5462	0.3843
9259675	bueno	0.5451	0.4309
17865266	bueno	0.5394	0.4332
9259677	bueno	0.5384	0.1706
17865242	bueno	0.5382	0.4463
17865237	bueno	0.5367	0.3273
17865224	bueno	0.5335	0.3632
9259745	bueno	0.5326	0.4643
9259656	bueno	0.5315	0.3337
17865277	bueno	0.5223	0.4777
17865270	bueno	0.5168	0.4295
17865246	bueno	0.5113	0.334
17865234	bueno	0.5074	0.4575
9259695	bueno	0.5064	0.4369
9259727	bueno	0.5032	0.4546
17865243	bueno	0.4974	0.4608
9259673	bueno	0.4956	0.4168
17865262	bueno	0.4907	0.4934
9259724	bueno	0.4867	0.5133
17865239	bueno	0.4852	0.4407
18604899	bueno	0.4818	0
17865232	bueno	0.4814	0.2496
9259678	bueno	0.4778	0.4155
9259705	bueno	0.4758	0.4792
9259744	bueno	0.4697	0.332
9259748	bueno	0.4668	0.0804
9259730	bueno	0.4577	0.501
9259682	bueno	0.4504	0.5496
17865260	bueno	0.4466	0.4703
9259723	bueno	0.4368	0.5293
17865264	bueno	0.4262	0.4384
9259718	bueno	0.4194	0.5525
17865259	bueno	0.4165	0.3756
17865225	bueno	0.4127	0.3903
18604887	bueno	0.4099	0.5416
17865230	bueno	0.3978	0.5511
9259717	bueno	0.3873	0.5849
18604874	bueno	0.3851	0.6149
9259663	bueno	0.3769	0.5723
9259729	bueno	0.37	0.5724
9259690	bueno	0.3522	0.6478
17865218	bueno	0.3509	0.6085
9259686	bueno	0.3429	0.6492
17865249	bueno	0.3176	0.5744
9259696	bueno	0.3151	0.6675
17865229	bueno	0.2737	0.5413
17865254	bueno	0.2735	0.4608
17865280	bueno	0.258	0.3799
9259691	bueno	0.2432	0.5389
18604877	bueno	0.2412	0.5571
17865265	bueno	0.2384	0.3945
17865275	bueno	0.2295	0.5964
9259703	bueno	0.2138	0.6696
18604879	bueno	0.2108	0.0026
18604890	bueno	0.1851	0.6121
9259704	bueno	0.1786	0.6498
9259726	bueno	0.1671	0.7413
9259684	bueno	0.1519	0.6037
18604868	bueno	0.1481	0.6544
9259702	bueno	0.1285	0.6763
9259701	bueno	0.1208	0.6387
17865258	bueno	0.1108	0.8035
9259733	bueno	0.1079	0.7215
17865263	bueno	0.1018	0.7191
17865284	bueno	0.0984	0.6078
9259683	bueno	0.0962	0.762
17865221	bueno	0.0825	0.7361
17865247	bueno	0.0745	0.8202
9259752	bueno	0.0735	0.8496
9259685	bueno	0.0561	0.7853
17865269	bueno	0.0549	0.8283
9259672	bueno	0.0432	0.8405
9259747	bueno	0.0431	0.8231
9259680	bueno	0.0402	0.1027
9259662	bueno	0.0312	0.8182
9259700	bueno	0.0223	0.8476
9259709	bueno	0	0.4812
18604889	bueno	0	0.581
9259750	bueno	0	0.7766
T035LE	CIT	1	0
T066NE	CIT	1	0
T089NE	CIT	1	0
T115NE	CIT	1	0
T004LE	CIT	1	0
T008LE	CIT	1	0
T014LE	CIT	1	0
T025LE	CIT	1	0
T098NE	CIT	0.9978	0.0022
T094NE	CIT	0.9939	0.0061
T022LE	CIT	0.9825	0.0175
T131HP	CIT	0.9337	0.0663
T058HP	CIT	0.9087	0.0629
T069NE	CIT	0.9071	0.0929
T078NE	CIT	0.9002	0.0998
T075NE	CIT	0.8527	0.1473
T013LE	CIT	0.8498	0.0917
T002LE	CIT	0.8461	0.1389
T031LE	CIT	0.8422	0.1578
T016LE	CIT	0.804	0.196
T019LE	CIT	0.7954	0.1702
T036LE	CIT	0.7851	0
T080NE	CIT	0.7764	0.2089
T113NE	CIT	0.7585	0.2415
T042LE	CIT	0.7537	0.2463
T050LE	CIT	0.7428	0.085
T072NE	CIT	0.7349	0.2651
T003LE	CIT	0.7096	0.2004
T039LE	CIT	0.6713	0.3191
T067NE	CIT	0.6642	0.3358
T073NE	CIT	0.6513	0.3487
T012LE	CIT	0.6368	0.3282
T116NE	CIT	0.6238	0.3762
T063HP	CIT	0.622	0.3664
T011LE	CIT	0.6168	0.3668
T135HP	CIT	0.5934	0.3962
T124HP	CIT	0.5693	0.4101
T045LE	CIT	0.5689	0.2059
T018LE	CIT	0.5275	0.4433
T059HP	CIT	0.4974	0.224
T123LE	CIT	0.4911	0.5089
T001LE	CIT	0.4248	0.2036
T038LE	CIT	0.3998	0.6002
T096NE	CIT	0.3871	0.5945
T007LE	CIT	0.3467	0.6533
T047LE	CIT	0.345	0.547
T112NE	CIT	0.3364	0.5841
T021LE	CIT	0.3216	0.6154
T060HP	CIT	0.3143	0
T034LE	CIT	0.2595	0.2977
T044LE	CIT	0.2481	0.7034
T101NE	CIT	0.2294	0.6222
T134HP	CIT	0.199	0.6315
T032LE	CIT	0.1152	0.8848
T015LE	CIT	0.0815	0.8733
T029LE	CIT	0.0798	0.2027
T051LE	CIT	0.0665	0.9335
T048LE	CIT	0.0643	0.8945
T071NE	CIT	0.0107	0.9893
T070NE	CIT	0.0063	0.9937
T043LE	CIT	0	0.9767
T093NE	CIT	0	0.9949
T041LE	CIT	0	1
GSM49582	Gordon	0.8741	0.0036
GSM49574	Gordon	0.8449	0
GSM49584	Gordon	0.8443	0.0158
GSM49591	Gordon	0.773	0.0716
GSM49578	Gordon	0.7595	0.1344
GSM49572	Gordon	0.7594	0.0453
GSM49587	Gordon	0.7583	0
GSM49580	Gordon	0.7565	0.1739
GSM49581	Gordon	0.7341	0.1092
GSM49592	Gordon	0.7203	0
GSM49575	Gordon	0.6817	0.123
GSM49596	Gordon	0.6601	0.251
GSM49585	Gordon	0.6563	0.2727
GSM49567	Gordon	0.6226	0.2904
GSM49588	Gordon	0.6029	0.2322
GSM49599	Gordon	0.5827	0.1795
GSM49600	Gordon	0.5686	0.3446
GSM49569	Gordon	0.5635	0.2955
GSM49598	Gordon	0.5618	0.2478
GSM49577	Gordon	0.5575	0.1784
GSM49573	Gordon	0.5454	0.1209
GSM49568	Gordon	0.5142	0.254
GSM49586	Gordon	0.5093	0.2991
GSM49571	Gordon	0.5045	0.1555
GSM49565	Gordon	0.4857	0.2691
GSM49579	Gordon	0.4686	0.3897
GSM49602	Gordon	0.4145	0.4364
GSM49593	Gordon	0.3909	0.358
GSM49566	Gordon	0.3856	0.5257
GSM49603	Gordon	0.3606	0.476
GSM49595	Gordon	0.3598	0.3398
GSM49576	Gordon	0.3556	0.4229
GSM49594	Gordon	0.3157	0.4016
GSM49601	Gordon	0.2927	0.3815
GSM49564	Gordon	0.2613	0.5786
GSM49590	Gordon	0.1203	0.6316
GSM49589	Gordon	0.0883	0.716
MS.47	lopez	0.9579	0
MS.70	lopez	0.9285	0
MS.66	lopez	0.8715	0
MS.77	lopez	0.8666	0
MS.19	lopez	0.8339	0.0084
MS.12	lopez	0.7998	0.0894
MS.14	lopez	0.7832	0.0953
MS.95	lopez	0.7784	0.037
MS.65	lopez	0.7779	0.0678
MS.63	lopez	0.7167	0.1285
MS.31	lopez	0.7145	0.1054
MS.39	lopez	0.7026	0.1209
MS.57	lopez	0.6825	0.2105
MS.24	lopez	0.6742	0.1258
MS.55	lopez	0.6513	0.245
MS.45	lopez	0.6403	0.2075
MS.81	lopez	0.6361	0.0313
MS.82	lopez	0.6346	0.2137
MS.9	lopez	0.6135	0.2622
MS.51	lopez	0.6005	0.1708
MS.88	lopez	0.5832	0.2777
MS.1	lopez	0.5517	0.2249
MS.74	lopez	0.5505	0.3719
MS.72	lopez	0.5418	0.3487
MS.23	lopez	0.5404	0.2208
MS.60	lopez	0.521	0.2447
MS.48	lopez	0.5119	0.3069
MS.54	lopez	0.4406	0.4174
MS.96	lopez	0.4381	0.3111
MS.26	lopez	0.4352	0.3914
MS.94	lopez	0.4048	0.313
MS.64	lopez	0.3654	0.3658
MS.16	lopez	0.3393	0.408
MS.93	lopez	0.3036	0.5142
MS.103	lopez	0.2979	0.4813
MS.15	lopez	0.2692	0.5551
MS.2	lopez	0.2578	0.511
MS.56	lopez	0.25	0.5004
MS.25	lopez	0.2475	0.495
MS.38	lopez	0.1743	0.5647
MS.80	lopez	0.1635	0.5288
MS.21	lopez	0.162	0.5973
MS.22	lopez	0.1588	0.6219
MS.5	lopez	0.1481	0.621
MS.13	lopez	0.052	0.7705
TCGA.MQ.A4LC	TCGA	0.9754	0.015
TCGA.YS.A95C	TCGA	0.9566	0.0239
TCGA.3U.A98E	TCGA	0.9488	0.02
TCGA.3H.AB3U	TCGA	0.9471	0.0432
TCGA.ZN.A9VS	TCGA	0.9468	0.0438
TCGA.ZN.A9VU	TCGA	0.9417	0.0583
TCGA.SC.A6LR	TCGA	0.9353	0.0503
TCGA.MQ.A6BQ	TCGA	0.9262	0.0738
TCGA.MQ.A6BS	TCGA	0.8957	0.0439
TCGA.TS.A7OU	TCGA	0.8885	0.104
TCGA.MQ.A4KX	TCGA	0.8812	0
TCGA.UT.A88C	TCGA	0.8746	0.1241
TCGA.SH.A7BD	TCGA	0.8692	0.1308
TCGA.MQ.A4LJ	TCGA	0.847	0.153
TCGA.TS.A8AS	TCGA	0.8449	0.1162
TCGA.SH.A9CU	TCGA	0.8362	0.1621
TCGA.3H.AB3K	TCGA	0.8308	0.1692
TCGA.MQ.A6BN	TCGA	0.8307	0.1691
TCGA.TS.A7PB	TCGA	0.8213	0.1787
TCGA.LK.A4NW	TCGA	0.8203	0.1797
TCGA.UD.AAC6	TCGA	0.8173	0.1827
TCGA.MQ.A4LI	TCGA	0.8145	0.1473
TCGA.NQ.A638	TCGA	0.8038	0.1962
TCGA.LK.A4NY	TCGA	0.7936	0.1867
TCGA.3H.AB3S	TCGA	0.7837	0.2163
TCGA.3H.AB3L	TCGA	0.775	0.225
TCGA.ZN.A9VO	TCGA	0.7705	0.2295
TCGA.SC.A6LQ	TCGA	0.7647	0.2353
TCGA.ZN.A9VP	TCGA	0.7541	0.2459
TCGA.LK.A4O7	TCGA	0.7535	0.1754
TCGA.3U.A98J	TCGA	0.7459	0.0295
TCGA.3H.AB3X	TCGA	0.7405	0.2495
TCGA.LK.A4O5	TCGA	0.7396	0.2604
TCGA.UD.AAC4	TCGA	0.7338	0.2662
TCGA.3H.AB3M	TCGA	0.7303	0.2697
TCGA.3U.A98H	TCGA	0.7284	0.2716
TCGA.UD.AABZ	TCGA	0.7224	0.2776
TCGA.SH.A9CT	TCGA	0.7211	0.2789
TCGA.UT.A88E	TCGA	0.7118	0.2882
TCGA.TS.A8AY	TCGA	0.7066	0.2197
TCGA.LK.A4O6	TCGA	0.6979	0.2333
TCGA.SC.AA5Z	TCGA	0.6957	0.3043
TCGA.TS.A7P0	TCGA	0.6937	0.1578
TCGA.TS.A8AF	TCGA	0.6889	0.3111
TCGA.UD.AAC1	TCGA	0.6652	0.3348
TCGA.YS.A95B	TCGA	0.6527	0.3473
TCGA.UT.A88G	TCGA	0.6496	0.3465
TCGA.SH.A7BC	TCGA	0.6463	0.3537
TCGA.MQ.A6BR	TCGA	0.6428	0.3572
TCGA.UD.AAC5	TCGA	0.6401	0.3437
TCGA.TS.A7P1	TCGA	0.6281	0.3719
TCGA.MQ.A4LP	TCGA	0.6156	0.3565
TCGA.UT.A88D	TCGA	0.6135	0.3865
TCGA.ZN.A9VQ	TCGA	0.5954	0.4046
TCGA.LK.A4O2	TCGA	0.5936	0.4064
TCGA.LK.A4NZ	TCGA	0.5907	0
TCGA.3H.AB3O	TCGA	0.5438	0.4562
TCGA.SC.A6LN	TCGA	0.5297	0.4342
TCGA.SC.A6LM	TCGA	0.5147	0.4657
TCGA.3U.A98F	TCGA	0.5092	0.4419
TCGA.UD.AAC7	TCGA	0.5015	0.4985
TCGA.UD.AABY	TCGA	0.4995	0.4498
TCGA.ZN.A9VV	TCGA	0.4977	0.3972
TCGA.3U.A98I	TCGA	0.4873	0.5127
TCGA.UT.A97Y	TCGA	0.4791	0.5209
TCGA.TS.A7OY	TCGA	0.4756	0.5244
TCGA.TS.A8AI	TCGA	0.4632	0.5368
TCGA.TS.A7P3	TCGA	0.4241	0.3893
TCGA.YS.AA4M	TCGA	0.412	0.588
TCGA.TS.A7P7	TCGA	0.3424	0.5797
TCGA.TS.A7OZ	TCGA	0.3259	0.3324
TCGA.ZN.A9VW	TCGA	0.2935	0.7065
TCGA.MQ.A4LV	TCGA	0.286	0.714
TCGA.MQ.A6BL	TCGA	0.284	0.716
TCGA.XT.AASU	TCGA	0.2207	0.7475
TCGA.SC.A6LP	TCGA	0.2018	0.7969
TCGA.SH.A7BH	TCGA	0.1596	0.5944
TCGA.3H.AB3T	TCGA	0.1214	0.8763
TCGA.LK.A4O0	TCGA	0.099	0.901
TCGA.NQ.A57I	TCGA	0.0693	0.802
TCGA.LK.A4O4	TCGA	0	0.0997
TCGA.TS.A8AV	TCGA	0	0.5943
TCGA.MQ.A4LM	TCGA	0	0.9647
